# Supplementary material for: Glucocorticoid Signaling in PSC-Derived Neural Systems to Elucidate Mechanisms of Stress-Induced Psychiatric Vulnerability
Source: Mol Neurobiol. 2026 Jul 7;63(1):748. doi: 10.1007/s12035-026-06041-1 (PMC13341972; doi:10.1007/s12035-026-06041-1)
Supplement: Supplementary file 2 — Supplementary Material 2 (XLSX 287 KB) [file 12035_2026_6041_MOESM2_ESM.xlsx]

## Sheet: Upregulated
Category	CategoryID	GO	Description	PARENT_GO	LogP	Enrichment	Z-score	#TotalGeneInLibrary	#GeneInGO	#GeneInHitList	#GeneInGOAndHitList	%InGO	STDV %InGO	GeneID	Hits	Log(q-value)	GeneList
Reactome Gene Sets	6	R-HSA-72706	GTP hydrolysis and joining of the 60S ribosomal subunit		-31	26	26	30230	113	289	28	9.7	1.7	6125|6128|6129|6139|6146|6154|6164|6165|6167|6168|6169|6170|6173|6204|6205|6218|6227|6228|6229|6231|6232|6234|6235|8669|8894|9349|9669|25873	RPL5|RPL6|RPL7|RPL17|RPL22|RPL26|RPL34|RPL35A|RPL37|RPL37A|RPL38|RPL39|RPL36A|RPS10|RPS11|RPS17|RPS21|RPS23|RPS24|RPS26|RPS27|RPS28|RPS29|EIF3J|EIF2S2|RPL23|EIF5B|RPL36	-27	MyList
CORUM	33	CORUM:306	Ribosome, cytoplasmic		-31	33	28	30230	80	289	25	8.7	1.7	6125|6128|6129|6139|6146|6154|6164|6165|6167|6168|6169|6170|6173|6204|6205|6218|6227|6228|6229|6231|6232|6234|6235|9349|25873	RPL5|RPL6|RPL7|RPL17|RPL22|RPL26|RPL34|RPL35A|RPL37|RPL37A|RPL38|RPL39|RPL36A|RPS10|RPS11|RPS17|RPS21|RPS23|RPS24|RPS26|RPS27|RPS28|RPS29|RPL23|RPL36	-27	MyList
Reactome Gene Sets	6	R-HSA-72613	Eukaryotic Translation Initiation		-30	24	25	30230	120	289	28	9.7	1.7	6125|6128|6129|6139|6146|6154|6164|6165|6167|6168|6169|6170|6173|6204|6205|6218|6227|6228|6229|6231|6232|6234|6235|8669|8894|9349|9669|25873	RPL5|RPL6|RPL7|RPL17|RPL22|RPL26|RPL34|RPL35A|RPL37|RPL37A|RPL38|RPL39|RPL36A|RPS10|RPS11|RPS17|RPS21|RPS23|RPS24|RPS26|RPS27|RPS28|RPS29|EIF3J|EIF2S2|RPL23|EIF5B|RPL36	-26	MyList
Reactome Gene Sets	6	R-HSA-72737	Cap-dependent Translation Initiation		-30	24	25	30230	120	289	28	9.7	1.7	6125|6128|6129|6139|6146|6154|6164|6165|6167|6168|6169|6170|6173|6204|6205|6218|6227|6228|6229|6231|6232|6234|6235|8669|8894|9349|9669|25873	RPL5|RPL6|RPL7|RPL17|RPL22|RPL26|RPL34|RPL35A|RPL37|RPL37A|RPL38|RPL39|RPL36A|RPS10|RPS11|RPS17|RPS21|RPS23|RPS24|RPS26|RPS27|RPS28|RPS29|EIF3J|EIF2S2|RPL23|EIF5B|RPL36	-26	MyList
Reactome Gene Sets	6	R-HSA-9954716	ZNF598 and the Ribosome-associated Quality Trigger (RQT) complex dissociate a ribosome stalled on a no-go mRNA		-30	28	26	30230	97	289	26	9	1.7	6125|6128|6129|6139|6146|6154|6164|6165|6167|6168|6169|6170|6173|6204|6205|6218|6227|6228|6229|6231|6232|6234|6235|7314|9349|25873	RPL5|RPL6|RPL7|RPL17|RPL22|RPL26|RPL34|RPL35A|RPL37|RPL37A|RPL38|RPL39|RPL36A|RPS10|RPS11|RPS17|RPS21|RPS23|RPS24|RPS26|RPS27|RPS28|RPS29|UBB|RPL23|RPL36	-26	MyList
Reactome Gene Sets	6	R-HSA-156827	L13a-mediated translational silencing of Ceruloplasmin expression		-30	25	25	30230	112	289	27	9.3	1.7	6125|6128|6129|6139|6146|6154|6164|6165|6167|6168|6169|6170|6173|6204|6205|6218|6227|6228|6229|6231|6232|6234|6235|8669|8894|9349|25873	RPL5|RPL6|RPL7|RPL17|RPL22|RPL26|RPL34|RPL35A|RPL37|RPL37A|RPL38|RPL39|RPL36A|RPS10|RPS11|RPS17|RPS21|RPS23|RPS24|RPS26|RPS27|RPS28|RPS29|EIF3J|EIF2S2|RPL23|RPL36	-26	MyList
WikiPathways	27	WP477	Cytoplasmic ribosomal proteins		-29	30	27	30230	88	289	25	8.7	1.7	6125|6128|6129|6139|6146|6154|6164|6165|6167|6168|6169|6170|6173|6204|6205|6218|6227|6228|6229|6231|6232|6234|6235|9349|25873	RPL5|RPL6|RPL7|RPL17|RPL22|RPL26|RPL34|RPL35A|RPL37|RPL37A|RPL38|RPL39|RPL36A|RPS10|RPS11|RPS17|RPS21|RPS23|RPS24|RPS26|RPS27|RPS28|RPS29|RPL23|RPL36	-26	MyList
Reactome Gene Sets	6	R-HSA-9633012	Response of EIF2AK4 (GCN2) to amino acid deficiency		-29	27	26	30230	102	289	26	9	1.7	6125|6128|6129|6139|6146|6154|6164|6165|6167|6168|6169|6170|6173|6204|6205|6218|6227|6228|6229|6231|6232|6234|6235|8894|9349|25873	RPL5|RPL6|RPL7|RPL17|RPL22|RPL26|RPL34|RPL35A|RPL37|RPL37A|RPL38|RPL39|RPL36A|RPS10|RPS11|RPS17|RPS21|RPS23|RPS24|RPS26|RPS27|RPS28|RPS29|EIF2S2|RPL23|RPL36	-26	MyList
Reactome Gene Sets	6	R-HSA-72689	Formation of a pool of free 40S subunits		-29	27	26	30230	102	289	26	9	1.7	6125|6128|6129|6139|6146|6154|6164|6165|6167|6168|6169|6170|6173|6204|6205|6218|6227|6228|6229|6231|6232|6234|6235|8669|9349|25873	RPL5|RPL6|RPL7|RPL17|RPL22|RPL26|RPL34|RPL35A|RPL37|RPL37A|RPL38|RPL39|RPL36A|RPS10|RPS11|RPS17|RPS21|RPS23|RPS24|RPS26|RPS27|RPS28|RPS29|EIF3J|RPL23|RPL36	-26	MyList
Reactome Gene Sets	6	R-HSA-192823	Viral mRNA Translation		-29	29	26	30230	90	289	25	8.7	1.7	6125|6128|6129|6139|6146|6154|6164|6165|6167|6168|6169|6170|6173|6204|6205|6218|6227|6228|6229|6231|6232|6234|6235|9349|25873	RPL5|RPL6|RPL7|RPL17|RPL22|RPL26|RPL34|RPL35A|RPL37|RPL37A|RPL38|RPL39|RPL36A|RPS10|RPS11|RPS17|RPS21|RPS23|RPS24|RPS26|RPS27|RPS28|RPS29|RPL23|RPL36	-26	MyList
Reactome Gene Sets	6	R-HSA-156902	Peptide chain elongation		-29	29	26	30230	90	289	25	8.7	1.7	6125|6128|6129|6139|6146|6154|6164|6165|6167|6168|6169|6170|6173|6204|6205|6218|6227|6228|6229|6231|6232|6234|6235|9349|25873	RPL5|RPL6|RPL7|RPL17|RPL22|RPL26|RPL34|RPL35A|RPL37|RPL37A|RPL38|RPL39|RPL36A|RPS10|RPS11|RPS17|RPS21|RPS23|RPS24|RPS26|RPS27|RPS28|RPS29|RPL23|RPL36	-26	MyList
Reactome Gene Sets	6	R-HSA-9954714	PELO:HBS1L and ABCE1 dissociate a ribosome on a non-stop mRNA		-29	29	26	30230	91	289	25	8.7	1.7	6125|6128|6129|6139|6146|6154|6164|6165|6167|6168|6169|6170|6173|6204|6205|6218|6227|6228|6229|6231|6232|6234|6235|9349|25873	RPL5|RPL6|RPL7|RPL17|RPL22|RPL26|RPL34|RPL35A|RPL37|RPL37A|RPL38|RPL39|RPL36A|RPS10|RPS11|RPS17|RPS21|RPS23|RPS24|RPS26|RPS27|RPS28|RPS29|RPL23|RPL36	-26	MyList
Reactome Gene Sets	6	R-HSA-2408557	Selenocysteine synthesis		-29	28	26	30230	94	289	25	8.7	1.7	6125|6128|6129|6139|6146|6154|6164|6165|6167|6168|6169|6170|6173|6204|6205|6218|6227|6228|6229|6231|6232|6234|6235|9349|25873	RPL5|RPL6|RPL7|RPL17|RPL22|RPL26|RPL34|RPL35A|RPL37|RPL37A|RPL38|RPL39|RPL36A|RPS10|RPS11|RPS17|RPS21|RPS23|RPS24|RPS26|RPS27|RPS28|RPS29|RPL23|RPL36	-25	MyList
Reactome Gene Sets	6	R-HSA-156842	Eukaryotic Translation Elongation		-29	28	26	30230	94	289	25	8.7	1.7	6125|6128|6129|6139|6146|6154|6164|6165|6167|6168|6169|6170|6173|6204|6205|6218|6227|6228|6229|6231|6232|6234|6235|9349|25873	RPL5|RPL6|RPL7|RPL17|RPL22|RPL26|RPL34|RPL35A|RPL37|RPL37A|RPL38|RPL39|RPL36A|RPS10|RPS11|RPS17|RPS21|RPS23|RPS24|RPS26|RPS27|RPS28|RPS29|RPL23|RPL36	-25	MyList
Reactome Gene Sets	6	R-HSA-72764	Eukaryotic Translation Termination		-29	28	26	30230	94	289	25	8.7	1.7	6125|6128|6129|6139|6146|6154|6164|6165|6167|6168|6169|6170|6173|6204|6205|6218|6227|6228|6229|6231|6232|6234|6235|9349|25873	RPL5|RPL6|RPL7|RPL17|RPL22|RPL26|RPL34|RPL35A|RPL37|RPL37A|RPL38|RPL39|RPL36A|RPS10|RPS11|RPS17|RPS21|RPS23|RPS24|RPS26|RPS27|RPS28|RPS29|RPL23|RPL36	-25	MyList
Reactome Gene Sets	6	R-HSA-975956	Nonsense Mediated Decay (NMD) independent of the Exon Junction Complex (EJC)		-28	27	25	30230	96	289	25	8.7	1.7	6125|6128|6129|6139|6146|6154|6164|6165|6167|6168|6169|6170|6173|6204|6205|6218|6227|6228|6229|6231|6232|6234|6235|9349|25873	RPL5|RPL6|RPL7|RPL17|RPL22|RPL26|RPL34|RPL35A|RPL37|RPL37A|RPL38|RPL39|RPL36A|RPS10|RPS11|RPS17|RPS21|RPS23|RPS24|RPS26|RPS27|RPS28|RPS29|RPL23|RPL36	-25	MyList
Reactome Gene Sets	6	R-HSA-9010553	Regulation of expression of SLITs and ROBOs		-28	19	22	30230	159	289	29	10	1.8	3670|5683|6125|6128|6129|6139|6146|6154|6164|6165|6167|6168|6169|6170|6173|6204|6205|6218|6227|6228|6229|6231|6232|6234|6235|7314|9349|25873|56956	ISL1|PSMA2|RPL5|RPL6|RPL7|RPL17|RPL22|RPL26|RPL34|RPL35A|RPL37|RPL37A|RPL38|RPL39|RPL36A|RPS10|RPS11|RPS17|RPS21|RPS23|RPS24|RPS26|RPS27|RPS28|RPS29|UBB|RPL23|RPL36|LHX9	-25	MyList
Reactome Gene Sets	6	R-HSA-9948299	Ribosome-associated quality control		-28	20	23	30230	145	289	28	9.7	1.7	5683|6125|6128|6129|6139|6146|6154|6164|6165|6167|6168|6169|6170|6173|6204|6205|6218|6227|6228|6229|6231|6232|6234|6235|7314|9349|22980|25873	PSMA2|RPL5|RPL6|RPL7|RPL17|RPL22|RPL26|RPL34|RPL35A|RPL37|RPL37A|RPL38|RPL39|RPL36A|RPS10|RPS11|RPS17|RPS21|RPS23|RPS24|RPS26|RPS27|RPS28|RPS29|UBB|RPL23|TCF25|RPL36	-25	MyList
GO Biological Processes	19	GO:0002181	cytoplasmic translation	19_GO:0009987 cellular process	-27	21	23	30230	136	289	27	9.3	1.7	6125|6128|6129|6139|6146|6154|6164|6165|6167|6168|6169|6170|6173|6204|6205|6218|6227|6228|6229|6231|6232|6234|6235|8669|8894|9349|25873	RPL5|RPL6|RPL7|RPL17|RPL22|RPL26|RPL34|RPL35A|RPL37|RPL37A|RPL38|RPL39|RPL36A|RPS10|RPS11|RPS17|RPS21|RPS23|RPS24|RPS26|RPS27|RPS28|RPS29|EIF3J|EIF2S2|RPL23|RPL36	-24	MyList
Reactome Gene Sets	6	R-HSA-1799339	SRP-dependent cotranslational protein targeting to membrane		-26	23	23	30230	113	289	25	8.7	1.7	6125|6128|6129|6139|6146|6154|6164|6165|6167|6168|6169|6170|6173|6204|6205|6218|6227|6228|6229|6231|6232|6234|6235|9349|25873	RPL5|RPL6|RPL7|RPL17|RPL22|RPL26|RPL34|RPL35A|RPL37|RPL37A|RPL38|RPL39|RPL36A|RPS10|RPS11|RPS17|RPS21|RPS23|RPS24|RPS26|RPS27|RPS28|RPS29|RPL23|RPL36	-23	MyList
Reactome Gene Sets	6	R-HSA-927802	Nonsense-Mediated Decay (NMD)		-26	23	23	30230	116	289	25	8.7	1.7	6125|6128|6129|6139|6146|6154|6164|6165|6167|6168|6169|6170|6173|6204|6205|6218|6227|6228|6229|6231|6232|6234|6235|9349|25873	RPL5|RPL6|RPL7|RPL17|RPL22|RPL26|RPL34|RPL35A|RPL37|RPL37A|RPL38|RPL39|RPL36A|RPS10|RPS11|RPS17|RPS21|RPS23|RPS24|RPS26|RPS27|RPS28|RPS29|RPL23|RPL36	-23	MyList
Reactome Gene Sets	6	R-HSA-975957	Nonsense Mediated Decay (NMD) enhanced by the Exon Junction Complex (EJC)		-26	23	23	30230	116	289	25	8.7	1.7	6125|6128|6129|6139|6146|6154|6164|6165|6167|6168|6169|6170|6173|6204|6205|6218|6227|6228|6229|6231|6232|6234|6235|9349|25873	RPL5|RPL6|RPL7|RPL17|RPL22|RPL26|RPL34|RPL35A|RPL37|RPL37A|RPL38|RPL39|RPL36A|RPS10|RPS11|RPS17|RPS21|RPS23|RPS24|RPS26|RPS27|RPS28|RPS29|RPL23|RPL36	-23	MyList
Reactome Gene Sets	6	R-HSA-2408522	Selenoamino acid metabolism		-26	22	23	30230	119	289	25	8.7	1.7	6125|6128|6129|6139|6146|6154|6164|6165|6167|6168|6169|6170|6173|6204|6205|6218|6227|6228|6229|6231|6232|6234|6235|9349|25873	RPL5|RPL6|RPL7|RPL17|RPL22|RPL26|RPL34|RPL35A|RPL37|RPL37A|RPL38|RPL39|RPL36A|RPS10|RPS11|RPS17|RPS21|RPS23|RPS24|RPS26|RPS27|RPS28|RPS29|RPL23|RPL36	-23	MyList
Reactome Gene Sets	6	R-HSA-168273	Influenza Viral RNA Transcription and Replication		-26	20	22	30230	136	289	26	9	1.7	5441|6125|6128|6129|6139|6146|6154|6164|6165|6167|6168|6169|6170|6173|6204|6205|6218|6227|6228|6229|6231|6232|6234|6235|9349|25873	POLR2L|RPL5|RPL6|RPL7|RPL17|RPL22|RPL26|RPL34|RPL35A|RPL37|RPL37A|RPL38|RPL39|RPL36A|RPS10|RPS11|RPS17|RPS21|RPS23|RPS24|RPS26|RPS27|RPS28|RPS29|RPL23|RPL36	-23	MyList
Reactome Gene Sets	6	R-HSA-72766	Translation		-25	10	18	30230	368	289	36	12	1.9	4514|4537|4539|4540|5683|6125|6128|6129|6139|6146|6154|6164|6165|6167|6168|6169|6170|6173|6204|6205|6218|6227|6228|6229|6231|6232|6234|6235|7314|8669|8894|9349|9553|9669|22980|25873	COX3|ND3|ND4L|ND5|PSMA2|RPL5|RPL6|RPL7|RPL17|RPL22|RPL26|RPL34|RPL35A|RPL37|RPL37A|RPL38|RPL39|RPL36A|RPS10|RPS11|RPS17|RPS21|RPS23|RPS24|RPS26|RPS27|RPS28|RPS29|UBB|EIF3J|EIF2S2|RPL23|MRPL33|EIF5B|TCF25|RPL36	-22	MyList
Reactome Gene Sets	6	R-HSA-376176	Signaling by ROBO receptors		-25	15	19	30230	205	289	29	10	1.8	3670|5683|6125|6128|6129|6139|6146|6154|6164|6165|6167|6168|6169|6170|6173|6204|6205|6218|6227|6228|6229|6231|6232|6234|6235|7314|9349|25873|56956	ISL1|PSMA2|RPL5|RPL6|RPL7|RPL17|RPL22|RPL26|RPL34|RPL35A|RPL37|RPL37A|RPL38|RPL39|RPL36A|RPS10|RPS11|RPS17|RPS21|RPS23|RPS24|RPS26|RPS27|RPS28|RPS29|UBB|RPL23|RPL36|LHX9	-22	MyList
Reactome Gene Sets	6	R-HSA-9711097	Cellular response to starvation		-24	17	20	30230	157	289	26	9	1.7	6125|6128|6129|6139|6146|6154|6164|6165|6167|6168|6169|6170|6173|6204|6205|6218|6227|6228|6229|6231|6232|6234|6235|8894|9349|25873	RPL5|RPL6|RPL7|RPL17|RPL22|RPL26|RPL34|RPL35A|RPL37|RPL37A|RPL38|RPL39|RPL36A|RPS10|RPS11|RPS17|RPS21|RPS23|RPS24|RPS26|RPS27|RPS28|RPS29|EIF2S2|RPL23|RPL36	-21	MyList
Reactome Gene Sets	6	R-HSA-168255	Influenza Infection		-24	17	20	30230	157	289	26	9	1.7	5441|6125|6128|6129|6139|6146|6154|6164|6165|6167|6168|6169|6170|6173|6204|6205|6218|6227|6228|6229|6231|6232|6234|6235|9349|25873	POLR2L|RPL5|RPL6|RPL7|RPL17|RPL22|RPL26|RPL34|RPL35A|RPL37|RPL37A|RPL38|RPL39|RPL36A|RPS10|RPS11|RPS17|RPS21|RPS23|RPS24|RPS26|RPS27|RPS28|RPS29|RPL23|RPL36	-21	MyList
Reactome Gene Sets	6	R-HSA-422475	Axon guidance		-21	7.4	15	30230	534	289	38	13	2	163|1641|1808|1946|3670|4897|5295|5683|5962|6125|6128|6129|6139|6146|6154|6164|6165|6167|6168|6169|6170|6173|6204|6205|6218|6227|6228|6229|6231|6232|6234|6235|7314|9349|10383|25873|56956|285704	AP2B1|DCX|DPYSL2|EFNA5|ISL1|NRCAM|PIK3R1|PSMA2|RDX|RPL5|RPL6|RPL7|RPL17|RPL22|RPL26|RPL34|RPL35A|RPL37|RPL37A|RPL38|RPL39|RPL36A|RPS10|RPS11|RPS17|RPS21|RPS23|RPS24|RPS26|RPS27|RPS28|RPS29|UBB|RPL23|TUBB4B|RPL36|LHX9|RGMB	-18	MyList
Reactome Gene Sets	6	R-HSA-6791226	Major pathway of rRNA processing in the nucleolus and cytosol		-21	14	18	30230	184	289	25	8.7	1.7	6125|6128|6129|6139|6146|6154|6164|6165|6167|6168|6169|6170|6173|6204|6205|6218|6227|6228|6229|6231|6232|6234|6235|9349|25873	RPL5|RPL6|RPL7|RPL17|RPL22|RPL26|RPL34|RPL35A|RPL37|RPL37A|RPL38|RPL39|RPL36A|RPS10|RPS11|RPS17|RPS21|RPS23|RPS24|RPS26|RPS27|RPS28|RPS29|RPL23|RPL36	-18	MyList
Reactome Gene Sets	6	R-HSA-8953854	Metabolism of RNA		-21	6.1	14	30230	742	289	43	15	2.1	1653|3184|3187|5441|5500|5683|6125|6128|6129|6139|6146|6154|6164|6165|6167|6168|6169|6170|6173|6204|6205|6218|6227|6228|6229|6231|6232|6234|6235|6431|6434|6635|7314|7534|7538|8899|9349|11017|25873|25949|27316|81892|91746	DDX1|HNRNPD|HNRNPH1|POLR2L|PPP1CB|PSMA2|RPL5|RPL6|RPL7|RPL17|RPL22|RPL26|RPL34|RPL35A|RPL37|RPL37A|RPL38|RPL39|RPL36A|RPS10|RPS11|RPS17|RPS21|RPS23|RPS24|RPS26|RPS27|RPS28|RPS29|SRSF6|TRA2B|SNRPE|UBB|YWHAZ|ZFP36|PRP4K|RPL23|SNRNP27|RPL36|SYF2|RBMX|SLIRP|YTHDC1	-18	MyList
Reactome Gene Sets	6	R-HSA-9675108	Nervous system development		-21	7.1	14	30230	559	289	38	13	2	163|1641|1808|1946|3670|4897|5295|5683|5962|6125|6128|6129|6139|6146|6154|6164|6165|6167|6168|6169|6170|6173|6204|6205|6218|6227|6228|6229|6231|6232|6234|6235|7314|9349|10383|25873|56956|285704	AP2B1|DCX|DPYSL2|EFNA5|ISL1|NRCAM|PIK3R1|PSMA2|RDX|RPL5|RPL6|RPL7|RPL17|RPL22|RPL26|RPL34|RPL35A|RPL37|RPL37A|RPL38|RPL39|RPL36A|RPS10|RPS11|RPS17|RPS21|RPS23|RPS24|RPS26|RPS27|RPS28|RPS29|UBB|RPL23|TUBB4B|RPL36|LHX9|RGMB	-18	MyList
Reactome Gene Sets	6	R-HSA-2262752	Cellular responses to stress		-20	5.8	14	30230	789	289	44	15	2.1	1337|1350|1781|2289|2353|2950|3309|3397|4514|5683|6125|6128|6129|6139|6146|6154|6164|6165|6167|6168|6169|6170|6173|6204|6205|6218|6227|6228|6229|6231|6232|6234|6235|7314|8894|9349|10383|11331|23112|25873|27327|27338|64344|119504	COX6A1|COX7C|DYNC1I2|FKBP5|FOS|GSTP1|HSPA5|ID1|COX3|PSMA2|RPL5|RPL6|RPL7|RPL17|RPL22|RPL26|RPL34|RPL35A|RPL37|RPL37A|RPL38|RPL39|RPL36A|RPS10|RPS11|RPS17|RPS21|RPS23|RPS24|RPS26|RPS27|RPS28|RPS29|UBB|EIF2S2|RPL23|TUBB4B|PHB2|TNRC6B|RPL36|TNRC6A|UBE2S|HIF3A|ANAPC16	-18	MyList
KEGG Pathway	24	hsa05171	Coronavirus disease - COVID-19		-20	12	17	30230	238	289	27	9.3	1.7	2353|5295|6125|6128|6129|6139|6146|6154|6164|6165|6167|6168|6169|6170|6173|6204|6205|6218|6227|6228|6229|6231|6232|6234|6235|9349|25873	FOS|PIK3R1|RPL5|RPL6|RPL7|RPL17|RPL22|RPL26|RPL34|RPL35A|RPL37|RPL37A|RPL38|RPL39|RPL36A|RPS10|RPS11|RPS17|RPS21|RPS23|RPS24|RPS26|RPS27|RPS28|RPS29|RPL23|RPL36	-18	MyList
Reactome Gene Sets	6	R-HSA-8868773	rRNA processing in the nucleus and cytosol		-20	13	17	30230	194	289	25	8.7	1.7	6125|6128|6129|6139|6146|6154|6164|6165|6167|6168|6169|6170|6173|6204|6205|6218|6227|6228|6229|6231|6232|6234|6235|9349|25873	RPL5|RPL6|RPL7|RPL17|RPL22|RPL26|RPL34|RPL35A|RPL37|RPL37A|RPL38|RPL39|RPL36A|RPS10|RPS11|RPS17|RPS21|RPS23|RPS24|RPS26|RPS27|RPS28|RPS29|RPL23|RPL36	-17	MyList
Reactome Gene Sets	6	R-HSA-72312	rRNA processing		-19	12	16	30230	211	289	25	8.7	1.7	6125|6128|6129|6139|6146|6154|6164|6165|6167|6168|6169|6170|6173|6204|6205|6218|6227|6228|6229|6231|6232|6234|6235|9349|25873	RPL5|RPL6|RPL7|RPL17|RPL22|RPL26|RPL34|RPL35A|RPL37|RPL37A|RPL38|RPL39|RPL36A|RPS10|RPS11|RPS17|RPS21|RPS23|RPS24|RPS26|RPS27|RPS28|RPS29|RPL23|RPL36	-17	MyList
Reactome Gene Sets	6	R-HSA-71291	Metabolism of amino acids and derivatives		-19	8.8	15	30230	358	289	30	10	1.8	1152|2752|5683|6125|6128|6129|6139|6146|6154|6164|6165|6167|6168|6169|6170|6173|6204|6205|6218|6227|6228|6229|6231|6232|6234|6235|6303|9349|25873|54498	CKB|GLUL|PSMA2|RPL5|RPL6|RPL7|RPL17|RPL22|RPL26|RPL34|RPL35A|RPL37|RPL37A|RPL38|RPL39|RPL36A|RPS10|RPS11|RPS17|RPS21|RPS23|RPS24|RPS26|RPS27|RPS28|RPS29|SAT1|RPL23|RPL36|SMOX	-16	MyList
CORUM	33	CORUM:308	60S ribosomal subunit, cytoplasmic		-19	33	22	30230	47	289	15	5.2	1.3	6125|6128|6129|6139|6146|6154|6164|6165|6167|6168|6169|6170|6173|9349|25873	RPL5|RPL6|RPL7|RPL17|RPL22|RPL26|RPL34|RPL35A|RPL37|RPL37A|RPL38|RPL39|RPL36A|RPL23|RPL36	-16	MyList
GO Biological Processes	19	GO:0160307	protein biosynthetic process	19_GO:0009987 cellular process	-18	8.1	14	30230	399	289	31	11	1.8	6125|6128|6129|6139|6146|6154|6164|6165|6167|6168|6169|6170|6173|6204|6205|6218|6227|6228|6229|6231|6232|6234|6235|8669|8894|9349|9553|9669|10209|22980|25873	RPL5|RPL6|RPL7|RPL17|RPL22|RPL26|RPL34|RPL35A|RPL37|RPL37A|RPL38|RPL39|RPL36A|RPS10|RPS11|RPS17|RPS21|RPS23|RPS24|RPS26|RPS27|RPS28|RPS29|EIF3J|EIF2S2|RPL23|MRPL33|EIF5B|EIF1|TCF25|RPL36	-16	MyList
GO Biological Processes	19	GO:0006412	translation	19_GO:0009987 cellular process	-18	8.1	14	30230	399	289	31	11	1.8	6125|6128|6129|6139|6146|6154|6164|6165|6167|6168|6169|6170|6173|6204|6205|6218|6227|6228|6229|6231|6232|6234|6235|8669|8894|9349|9553|9669|10209|22980|25873	RPL5|RPL6|RPL7|RPL17|RPL22|RPL26|RPL34|RPL35A|RPL37|RPL37A|RPL38|RPL39|RPL36A|RPS10|RPS11|RPS17|RPS21|RPS23|RPS24|RPS26|RPS27|RPS28|RPS29|EIF3J|EIF2S2|RPL23|MRPL33|EIF5B|EIF1|TCF25|RPL36	-16	MyList
WikiPathways	27	WP111	Electron transport chain OXPHOS system in mitochondria		-18	19	18	30230	105	289	19	6.6	1.5	292|514|521|539|1337|1350|4514|4537|4539|4540|4694|4695|4696|4707|10632|10975|27089|29796|51079	SLC25A5|ATP5F1E|ATP5ME|ATP5PO|COX6A1|COX7C|COX3|ND3|ND4L|ND5|NDUFA1|NDUFA2|NDUFA3|NDUFB1|ATP5MG|UQCR11|UQCRQ|UQCR10|NDUFA13	-16	MyList
Reactome Gene Sets	6	R-HSA-1428517	Aerobic respiration and respiratory electron transport		-17	10	14	30230	258	289	25	8.7	1.7	514|521|539|1337|1350|2109|3939|4190|4514|4537|4540|4694|4695|4696|4707|5315|7314|9556|10632|10975|27089|29796|51079|84833|100131801	ATP5F1E|ATP5ME|ATP5PO|COX6A1|COX7C|ETFB|LDHA|MDH1|COX3|ND3|ND5|NDUFA1|NDUFA2|NDUFA3|NDUFB1|PKM|UBB|ATP5MJ|ATP5MG|UQCR11|UQCRQ|UQCR10|NDUFA13|ATP5MK|PET100	-15	MyList
Reactome Gene Sets	6	R-HSA-9954709	Ribosome Quality Control (RQC) complex extracts and degrades nascent peptide		-17	18	17	30230	103	289	18	6.2	1.4	5683|6125|6128|6129|6139|6146|6154|6164|6165|6167|6168|6169|6170|6173|7314|9349|22980|25873	PSMA2|RPL5|RPL6|RPL7|RPL17|RPL22|RPL26|RPL34|RPL35A|RPL37|RPL37A|RPL38|RPL39|RPL36A|UBB|RPL23|TCF25|RPL36	-14	MyList
CORUM	33	CORUM:3055	Nop56p-associated pre-rRNA complex		-17	18	17	30230	104	289	18	6.2	1.4	292|6125|6128|6129|6139|6146|6154|6165|6168|6170|6173|6205|6218|6228|6229|6235|9349|25873	SLC25A5|RPL5|RPL6|RPL7|RPL17|RPL22|RPL26|RPL35A|RPL37A|RPL39|RPL36A|RPS11|RPS17|RPS23|RPS24|RPS29|RPL23|RPL36	-14	MyList
GO Biological Processes	19	GO:0006119	oxidative phosphorylation	19_GO:0009987 cellular process	-16	16	16	30230	115	289	18	6.2	1.4	514|521|539|1337|1350|4514|4537|4539|4540|4694|4695|4696|4707|10632|10975|27089|29796|51079	ATP5F1E|ATP5ME|ATP5PO|COX6A1|COX7C|COX3|ND3|ND4L|ND5|NDUFA1|NDUFA2|NDUFA3|NDUFB1|ATP5MG|UQCR11|UQCRQ|UQCR10|NDUFA13	-14	MyList
GO Biological Processes	19	GO:0015980	energy derivation by oxidation of organic compounds	19_GO:0009987 cellular process	-15	8.6	13	30230	305	289	25	8.7	1.7	514|521|539|1337|1350|2109|3939|4190|4504|4514|4537|4539|4540|4694|4695|4696|4707|5315|5500|5834|10632|10975|27089|29796|51079	ATP5F1E|ATP5ME|ATP5PO|COX6A1|COX7C|ETFB|LDHA|MDH1|MT3|COX3|ND3|ND4L|ND5|NDUFA1|NDUFA2|NDUFA3|NDUFB1|PKM|PPP1CB|PYGB|ATP5MG|UQCR11|UQCRQ|UQCR10|NDUFA13	-13	MyList
GO Biological Processes	19	GO:1901740	negative regulation of myoblast fusion	19_GO:0032502 developmental process	-15	28	19	30230	48	289	13	4.5	1.2	6125|6128|6129|6139|6164|6165|6167|6168|6169|6170|6173|9349|25873	RPL5|RPL6|RPL7|RPL17|RPL34|RPL35A|RPL37|RPL37A|RPL38|RPL39|RPL36A|RPL23|RPL36	-13	MyList
GO Biological Processes	19	GO:0009060	aerobic respiration	19_GO:0009987 cellular process	-15	11	14	30230	204	289	21	7.3	1.5	514|521|539|1337|1350|3939|4190|4514|4537|4539|4540|4694|4695|4696|4707|5315|10632|10975|27089|29796|51079	ATP5F1E|ATP5ME|ATP5PO|COX6A1|COX7C|LDHA|MDH1|COX3|ND3|ND4L|ND5|NDUFA1|NDUFA2|NDUFA3|NDUFB1|PKM|ATP5MG|UQCR11|UQCRQ|UQCR10|NDUFA13	-12	MyList
GO Biological Processes	19	GO:0045333	cellular respiration	19_GO:0009987 cellular process	-15	10	13	30230	231	289	22	7.6	1.6	514|521|539|1337|1350|2109|3939|4190|4514|4537|4539|4540|4694|4695|4696|4707|5315|10632|10975|27089|29796|51079	ATP5F1E|ATP5ME|ATP5PO|COX6A1|COX7C|ETFB|LDHA|MDH1|COX3|ND3|ND4L|ND5|NDUFA1|NDUFA2|NDUFA3|NDUFB1|PKM|ATP5MG|UQCR11|UQCRQ|UQCR10|NDUFA13	-12	MyList
GO Biological Processes	19	GO:0034242	negative regulation of syncytium formation by plasma membrane fusion	19_GO:0032502 developmental process	-15	27	18	30230	50	289	13	4.5	1.2	6125|6128|6129|6139|6164|6165|6167|6168|6169|6170|6173|9349|25873	RPL5|RPL6|RPL7|RPL17|RPL34|RPL35A|RPL37|RPL37A|RPL38|RPL39|RPL36A|RPL23|RPL36	-12	MyList
KEGG Pathway	24	hsa00190	Oxidative phosphorylation		-15	14	15	30230	138	289	18	6.2	1.4	514|521|539|1337|1350|4514|4537|4539|4540|4694|4695|4696|4707|10632|10975|27089|29796|51079	ATP5F1E|ATP5ME|ATP5PO|COX6A1|COX7C|COX3|ND3|ND4L|ND5|NDUFA1|NDUFA2|NDUFA3|NDUFB1|ATP5MG|UQCR11|UQCRQ|UQCR10|NDUFA13	-12	MyList
GO Biological Processes	19	GO:0006091	generation of precursor metabolites and energy	19_GO:0009987 cellular process	-15	7.4	12	30230	367	289	26	9	1.7	514|521|539|1337|1350|2109|3939|4190|4504|4514|4537|4539|4540|4694|4695|4696|4707|5315|5500|5834|10632|10840|10975|27089|29796|51079	ATP5F1E|ATP5ME|ATP5PO|COX6A1|COX7C|ETFB|LDHA|MDH1|MT3|COX3|ND3|ND4L|ND5|NDUFA1|NDUFA2|NDUFA3|NDUFB1|PKM|PPP1CB|PYGB|ATP5MG|ALDH1L1|UQCR11|UQCRQ|UQCR10|NDUFA13	-12	MyList
GO Biological Processes	19	GO:0015986	proton motive force-driven ATP synthesis	19_GO:0009987 cellular process	-14	20	16	30230	72	289	14	4.8	1.3	514|521|539|4537|4539|4540|4694|4695|4696|4707|9556|10632|51079|84833	ATP5F1E|ATP5ME|ATP5PO|ND3|ND4L|ND5|NDUFA1|NDUFA2|NDUFA3|NDUFB1|ATP5MJ|ATP5MG|NDUFA13|ATP5MK	-12	MyList
KEGG Pathway	24	hsa05415	Diabetic cardiomyopathy		-14	10	13	30230	205	289	20	6.9	1.5	292|514|539|1337|1350|1509|4514|4537|4539|4540|4694|4695|4696|4707|5295|5500|10975|27089|29796|51079	SLC25A5|ATP5F1E|ATP5PO|COX6A1|COX7C|CTSD|COX3|ND3|ND4L|ND5|NDUFA1|NDUFA2|NDUFA3|NDUFB1|PIK3R1|PPP1CB|UQCR11|UQCRQ|UQCR10|NDUFA13	-11	MyList
KEGG Pathway	24	hsa04714	Thermogenesis		-14	9.3	13	30230	235	289	21	7.3	1.5	514|521|539|1268|1337|1350|2181|4514|4537|4539|4540|4694|4695|4696|4707|10632|10975|27089|29796|51079|57492	ATP5F1E|ATP5ME|ATP5PO|CNR1|COX6A1|COX7C|ACSL3|COX3|ND3|ND4L|ND5|NDUFA1|NDUFA2|NDUFA3|NDUFB1|ATP5MG|UQCR11|UQCRQ|UQCR10|NDUFA13|ARID1B	-11	MyList
GO Biological Processes	19	GO:1901739	regulation of myoblast fusion	19_GO:0032502 developmental process	-13	21	16	30230	64	289	13	4.5	1.2	6125|6128|6129|6139|6164|6165|6167|6168|6169|6170|6173|9349|25873	RPL5|RPL6|RPL7|RPL17|RPL34|RPL35A|RPL37|RPL37A|RPL38|RPL39|RPL36A|RPL23|RPL36	-11	MyList
KEGG Pathway	24	hsa05020	Prion disease		-13	8.3	12	30230	278	289	22	7.6	1.6	292|514|539|1337|1350|3309|4514|4537|4539|4540|4694|4695|4696|4707|5295|5530|5683|10383|10975|27089|29796|51079	SLC25A5|ATP5F1E|ATP5PO|COX6A1|COX7C|HSPA5|COX3|ND3|ND4L|ND5|NDUFA1|NDUFA2|NDUFA3|NDUFB1|PIK3R1|PPP3CA|PSMA2|TUBB4B|UQCR11|UQCRQ|UQCR10|NDUFA13	-11	MyList
Reactome Gene Sets	6	R-HSA-72695	Formation of the ternary complex, and subsequently, the 43S complex		-13	24	16	30230	52	289	12	4.2	1.2	6204|6205|6218|6227|6228|6229|6231|6232|6234|6235|8669|8894	RPS10|RPS11|RPS17|RPS21|RPS23|RPS24|RPS26|RPS27|RPS28|RPS29|EIF3J|EIF2S2	-11	MyList
KEGG Pathway	24	hsa05208	Chemical carcinogenesis - reactive oxygen species		-13	9.2	12	30230	227	289	20	6.9	1.5	292|514|539|1337|1350|2353|4259|4514|4537|4539|4540|4694|4695|4696|4707|5295|10975|27089|29796|51079	SLC25A5|ATP5F1E|ATP5PO|COX6A1|COX7C|FOS|MGST3|COX3|ND3|ND4L|ND5|NDUFA1|NDUFA2|NDUFA3|NDUFB1|PIK3R1|UQCR11|UQCRQ|UQCR10|NDUFA13	-11	MyList
GO Biological Processes	19	GO:0006754	ATP biosynthetic process	19_GO:0009987 cellular process	-13	17	15	30230	86	289	14	4.8	1.3	514|521|539|4537|4539|4540|4694|4695|4696|4707|9556|10632|51079|84833	ATP5F1E|ATP5ME|ATP5PO|ND3|ND4L|ND5|NDUFA1|NDUFA2|NDUFA3|NDUFB1|ATP5MJ|ATP5MG|NDUFA13|ATP5MK	-10	MyList
GO Biological Processes	19	GO:0060142	regulation of syncytium formation by plasma membrane fusion	19_GO:0032502 developmental process	-13	19	15	30230	73	289	13	4.5	1.2	6125|6128|6129|6139|6164|6165|6167|6168|6169|6170|6173|9349|25873	RPL5|RPL6|RPL7|RPL17|RPL34|RPL35A|RPL37|RPL37A|RPL38|RPL39|RPL36A|RPL23|RPL36	-10	MyList
KEGG Pathway	24	hsa05012	Parkinson disease		-13	8.1	12	30230	271	289	21	7.3	1.5	292|514|539|1337|1350|3309|4514|4537|4539|4540|4694|4695|4696|4707|5683|7314|10383|10975|27089|29796|51079	SLC25A5|ATP5F1E|ATP5PO|COX6A1|COX7C|HSPA5|COX3|ND3|ND4L|ND5|NDUFA1|NDUFA2|NDUFA3|NDUFB1|PSMA2|UBB|TUBB4B|UQCR11|UQCRQ|UQCR10|NDUFA13	-10	MyList
Reactome Gene Sets	6	R-HSA-72649	Translation initiation complex formation		-12	21	15	30230	59	289	12	4.2	1.2	6204|6205|6218|6227|6228|6229|6231|6232|6234|6235|8669|8894	RPS10|RPS11|RPS17|RPS21|RPS23|RPS24|RPS26|RPS27|RPS28|RPS29|EIF3J|EIF2S2	-9.9	MyList
Reactome Gene Sets	6	R-HSA-72702	Ribosomal scanning and start codon recognition		-12	21	15	30230	59	289	12	4.2	1.2	6204|6205|6218|6227|6228|6229|6231|6232|6234|6235|8669|8894	RPS10|RPS11|RPS17|RPS21|RPS23|RPS24|RPS26|RPS27|RPS28|RPS29|EIF3J|EIF2S2	-9.9	MyList
KEGG Pathway	24	hsa05016	Huntington disease		-12	7.4	11	30230	311	289	22	7.6	1.6	163|292|514|539|1337|1350|2891|4514|4537|4539|4540|4694|4695|4696|4707|5441|5683|10383|10975|27089|29796|51079	AP2B1|SLC25A5|ATP5F1E|ATP5PO|COX6A1|COX7C|GRIA2|COX3|ND3|ND4L|ND5|NDUFA1|NDUFA2|NDUFA3|NDUFB1|POLR2L|PSMA2|TUBB4B|UQCR11|UQCRQ|UQCR10|NDUFA13	-9.9	MyList
CORUM	33	CORUM:305	40S ribosomal subunit, cytoplasmic		-12	32	17	30230	33	289	10	3.5	1.1	6204|6205|6218|6227|6228|6229|6231|6232|6234|6235	RPS10|RPS11|RPS17|RPS21|RPS23|RPS24|RPS26|RPS27|RPS28|RPS29	-9.9	MyList
Reactome Gene Sets	6	R-HSA-72662	Activation of the mRNA upon binding of the cap-binding complex and eIFs, and subsequent binding to 43S		-12	21	15	30230	60	289	12	4.2	1.2	6204|6205|6218|6227|6228|6229|6231|6232|6234|6235|8669|8894	RPS10|RPS11|RPS17|RPS21|RPS23|RPS24|RPS26|RPS27|RPS28|RPS29|EIF3J|EIF2S2	-9.9	MyList
GO Biological Processes	19	GO:0009206	purine ribonucleoside triphosphate biosynthetic process	19_GO:0009987 cellular process	-12	15	14	30230	97	289	14	4.8	1.3	514|521|539|4537|4539|4540|4694|4695|4696|4707|9556|10632|51079|84833	ATP5F1E|ATP5ME|ATP5PO|ND3|ND4L|ND5|NDUFA1|NDUFA2|NDUFA3|NDUFB1|ATP5MJ|ATP5MG|NDUFA13|ATP5MK	-9.8	MyList
GO Biological Processes	19	GO:0009145	purine nucleoside triphosphate biosynthetic process	19_GO:0009987 cellular process	-12	15	14	30230	98	289	14	4.8	1.3	514|521|539|4537|4539|4540|4694|4695|4696|4707|9556|10632|51079|84833	ATP5F1E|ATP5ME|ATP5PO|ND3|ND4L|ND5|NDUFA1|NDUFA2|NDUFA3|NDUFB1|ATP5MJ|ATP5MG|NDUFA13|ATP5MK	-9.7	MyList
GO Biological Processes	19	GO:0042776	proton motive force-driven mitochondrial ATP synthesis	19_GO:0009987 cellular process	-12	20	15	30230	64	289	12	4.2	1.2	514|521|539|4537|4539|4540|4694|4695|4696|4707|10632|51079	ATP5F1E|ATP5ME|ATP5PO|ND3|ND4L|ND5|NDUFA1|NDUFA2|NDUFA3|NDUFB1|ATP5MG|NDUFA13	-9.5	MyList
GO Biological Processes	19	GO:0009201	ribonucleoside triphosphate biosynthetic process	19_GO:0009987 cellular process	-12	14	13	30230	103	289	14	4.8	1.3	514|521|539|4537|4539|4540|4694|4695|4696|4707|9556|10632|51079|84833	ATP5F1E|ATP5ME|ATP5PO|ND3|ND4L|ND5|NDUFA1|NDUFA2|NDUFA3|NDUFB1|ATP5MJ|ATP5MG|NDUFA13|ATP5MK	-9.4	MyList
Reactome Gene Sets	6	R-HSA-9735869	SARS-CoV-1 modulates host translation machinery		-12	28	16	30230	37	289	10	3.5	1.1	6204|6205|6218|6227|6228|6229|6231|6232|6234|6235	RPS10|RPS11|RPS17|RPS21|RPS23|RPS24|RPS26|RPS27|RPS28|RPS29	-9.3	MyList
Reactome Gene Sets	6	R-HSA-9754678	SARS-CoV-2 modulates host translation machinery		-12	23	15	30230	51	289	11	3.8	1.1	6204|6205|6218|6227|6228|6229|6231|6232|6234|6235|6635	RPS10|RPS11|RPS17|RPS21|RPS23|RPS24|RPS26|RPS27|RPS28|RPS29|SNRPE	-9.3	MyList
GO Biological Processes	19	GO:0022904	respiratory electron transport chain	19_GO:0009987 cellular process	-12	14	13	30230	107	289	14	4.8	1.3	1337|1350|2109|4514|4537|4539|4540|4694|4695|4696|4707|10975|27089|29796	COX6A1|COX7C|ETFB|COX3|ND3|ND4L|ND5|NDUFA1|NDUFA2|NDUFA3|NDUFB1|UQCR11|UQCRQ|UQCR10	-9.2	MyList
GO Biological Processes	19	GO:0019646	aerobic electron transport chain	19_GO:0009987 cellular process	-12	16	13	30230	87	289	13	4.5	1.2	1337|1350|4514|4537|4539|4540|4694|4695|4696|4707|10975|27089|29796	COX6A1|COX7C|COX3|ND3|ND4L|ND5|NDUFA1|NDUFA2|NDUFA3|NDUFB1|UQCR11|UQCRQ|UQCR10	-9.2	MyList
Reactome Gene Sets	6	R-HSA-611105	Respiratory electron transport		-12	11	12	30230	157	289	16	5.5	1.3	1337|1350|2109|4190|4514|4537|4540|4694|4695|4696|4707|10975|27089|29796|51079|100131801	COX6A1|COX7C|ETFB|MDH1|COX3|ND3|ND5|NDUFA1|NDUFA2|NDUFA3|NDUFB1|UQCR11|UQCRQ|UQCR10|NDUFA13|PET100	-9.1	MyList
GO Biological Processes	19	GO:0009142	nucleoside triphosphate biosynthetic process	19_GO:0009987 cellular process	-11	13	13	30230	111	289	14	4.8	1.3	514|521|539|4537|4539|4540|4694|4695|4696|4707|9556|10632|51079|84833	ATP5F1E|ATP5ME|ATP5PO|ND3|ND4L|ND5|NDUFA1|NDUFA2|NDUFA3|NDUFB1|ATP5MJ|ATP5MG|NDUFA13|ATP5MK	-9	MyList
GO Biological Processes	19	GO:0042775	mitochondrial ATP synthesis coupled electron transport	19_GO:0009987 cellular process	-11	15	13	30230	91	289	13	4.5	1.2	1337|1350|4514|4537|4539|4540|4694|4695|4696|4707|10975|27089|29796	COX6A1|COX7C|COX3|ND3|ND4L|ND5|NDUFA1|NDUFA2|NDUFA3|NDUFB1|UQCR11|UQCRQ|UQCR10	-8.9	MyList
GO Biological Processes	19	GO:0042773	ATP synthesis coupled electron transport	19_GO:0009987 cellular process	-11	15	13	30230	91	289	13	4.5	1.2	1337|1350|4514|4537|4539|4540|4694|4695|4696|4707|10975|27089|29796	COX6A1|COX7C|COX3|ND3|ND4L|ND5|NDUFA1|NDUFA2|NDUFA3|NDUFB1|UQCR11|UQCRQ|UQCR10	-8.9	MyList
KEGG Pathway	24	hsa05010	Alzheimer disease		-11	6.2	10	30230	391	289	23	8	1.6	292|514|539|1337|1350|4514|4537|4539|4540|4694|4695|4696|4707|5295|5530|5683|7482|10297|10383|10975|27089|29796|51079	SLC25A5|ATP5F1E|ATP5PO|COX6A1|COX7C|COX3|ND3|ND4L|ND5|NDUFA1|NDUFA2|NDUFA3|NDUFB1|PIK3R1|PPP3CA|PSMA2|WNT2B|APC2|TUBB4B|UQCR11|UQCRQ|UQCR10|NDUFA13	-8.8	MyList
GO Biological Processes	19	GO:0022900	electron transport chain	19_GO:0009987 cellular process	-11	13	12	30230	117	289	14	4.8	1.3	1337|1350|2109|4514|4537|4539|4540|4694|4695|4696|4707|10975|27089|29796	COX6A1|COX7C|ETFB|COX3|ND3|ND4L|ND5|NDUFA1|NDUFA2|NDUFA3|NDUFB1|UQCR11|UQCRQ|UQCR10	-8.7	MyList
GO Biological Processes	19	GO:0046034	ATP metabolic process	19_GO:0009987 cellular process	-11	9.9	11	30230	169	289	16	5.5	1.3	514|521|539|3939|4537|4539|4540|4694|4695|4696|4707|5315|9556|10632|51079|84833	ATP5F1E|ATP5ME|ATP5PO|LDHA|ND3|ND4L|ND5|NDUFA1|NDUFA2|NDUFA3|NDUFB1|PKM|ATP5MJ|ATP5MG|NDUFA13|ATP5MK	-8.6	MyList
CORUM	33	CORUM:338	40S ribosomal subunit, cytoplasmic		-11	30	16	30230	31	289	9	3.1	1	6204|6205|6218|6227|6228|6229|6231|6234|6235	RPS10|RPS11|RPS17|RPS21|RPS23|RPS24|RPS26|RPS28|RPS29	-8.6	MyList
KEGG Pathway	24	hsa05022	Pathways of neurodegeneration - multiple diseases		-11	5.4	9.6	30230	483	289	25	8.7	1.7	292|514|539|1337|1350|2891|3309|4514|4537|4539|4540|4694|4695|4696|4707|5530|5683|7314|7482|10297|10383|10975|27089|29796|51079	SLC25A5|ATP5F1E|ATP5PO|COX6A1|COX7C|GRIA2|HSPA5|COX3|ND3|ND4L|ND5|NDUFA1|NDUFA2|NDUFA3|NDUFB1|PPP3CA|PSMA2|UBB|WNT2B|APC2|TUBB4B|UQCR11|UQCRQ|UQCR10|NDUFA13	-8.6	MyList
GO Biological Processes	19	GO:0007420	brain development	19_GO:0032502 developmental process	-10	4.2	8.6	30230	753	289	30	10	1.8	358|869|1152|2263|2353|3184|3309|3398|3670|3939|4204|4212|4826|4897|5015|5090|5101|5108|6434|6659|6664|7026|7314|7482|25777|27089|54541|79971|93986|127343	AQP1|CBLN1|CKB|FGFR2|FOS|HNRNPD|HSPA5|ID2|ISL1|LDHA|MECP2|MEIS2|NNAT|NRCAM|OTX2|PBX3|PCDH9|PCM1|TRA2B|SOX4|SOX11|NR2F2|UBB|WNT2B|SUN2|UQCRQ|DDIT4|WLS|FOXP2|DMBX1	-7.9	MyList
GO Biological Processes	19	GO:0009205	purine ribonucleoside triphosphate metabolic process	19_GO:0009987 cellular process	-10	8.7	11	30230	193	289	16	5.5	1.3	514|521|539|3939|4537|4539|4540|4694|4695|4696|4707|5315|9556|10632|51079|84833	ATP5F1E|ATP5ME|ATP5PO|LDHA|ND3|ND4L|ND5|NDUFA1|NDUFA2|NDUFA3|NDUFB1|PKM|ATP5MJ|ATP5MG|NDUFA13|ATP5MK	-7.8	MyList
KEGG Pathway	24	hsa05014	Amyotrophic lateral sclerosis		-10	5.9	9.4	30230	371	289	21	7.3	1.5	514|539|1337|1350|2891|3309|4514|4537|4539|4540|4694|4695|4696|4707|5530|5683|10383|10975|27089|29796|51079	ATP5F1E|ATP5PO|COX6A1|COX7C|GRIA2|HSPA5|COX3|ND3|ND4L|ND5|NDUFA1|NDUFA2|NDUFA3|NDUFB1|PPP3CA|PSMA2|TUBB4B|UQCR11|UQCRQ|UQCR10|NDUFA13	-7.6	MyList
GO Biological Processes	19	GO:0009144	purine nucleoside triphosphate metabolic process	19_GO:0009987 cellular process	-9.9	8.4	10	30230	200	289	16	5.5	1.3	514|521|539|3939|4537|4539|4540|4694|4695|4696|4707|5315|9556|10632|51079|84833	ATP5F1E|ATP5ME|ATP5PO|LDHA|ND3|ND4L|ND5|NDUFA1|NDUFA2|NDUFA3|NDUFB1|PKM|ATP5MJ|ATP5MG|NDUFA13|ATP5MK	-7.6	MyList
GO Biological Processes	19	GO:0009152	purine ribonucleotide biosynthetic process	19_GO:0009987 cellular process	-9.9	10	11	30230	145	289	14	4.8	1.3	514|521|539|4537|4539|4540|4694|4695|4696|4707|9556|10632|51079|84833	ATP5F1E|ATP5ME|ATP5PO|ND3|ND4L|ND5|NDUFA1|NDUFA2|NDUFA3|NDUFB1|ATP5MJ|ATP5MG|NDUFA13|ATP5MK	-7.5	MyList
Reactome Gene Sets	6	R-HSA-9692914	SARS-CoV-1-host interactions		-9.8	13	12	30230	96	289	12	4.2	1.2	6204|6205|6218|6227|6228|6229|6231|6232|6234|6235|7314|7534	RPS10|RPS11|RPS17|RPS21|RPS23|RPS24|RPS26|RPS27|RPS28|RPS29|UBB|YWHAZ	-7.5	MyList
GO Biological Processes	19	GO:0022613	ribonucleoprotein complex biogenesis	19_GO:0009987 cellular process	-9.6	4.9	8.7	30230	515	289	24	8.3	1.6	1653|2752|6125|6129|6154|6165|6169|6205|6218|6227|6228|6229|6232|6234|6431|6635|8669|8894|8899|9669|11017|56853|60680|91746	DDX1|GLUL|RPL5|RPL7|RPL26|RPL35A|RPL38|RPS11|RPS17|RPS21|RPS23|RPS24|RPS27|RPS28|SRSF6|SNRPE|EIF3J|EIF2S2|PRP4K|EIF5B|SNRNP27|CELF4|CELF5|YTHDC1	-7.3	MyList
WikiPathways	27	WP623	Oxidative phosphorylation		-9.6	17	13	30230	60	289	10	3.5	1.1	514|521|539|4537|4539|4540|4695|4696|4707|10632	ATP5F1E|ATP5ME|ATP5PO|ND3|ND4L|ND5|NDUFA2|NDUFA3|NDUFB1|ATP5MG	-7.2	MyList
GO Biological Processes	19	GO:0009141	nucleoside triphosphate metabolic process	19_GO:0009987 cellular process	-9.4	7.7	9.7	30230	218	289	16	5.5	1.3	514|521|539|3939|4537|4539|4540|4694|4695|4696|4707|5315|9556|10632|51079|84833	ATP5F1E|ATP5ME|ATP5PO|LDHA|ND3|ND4L|ND5|NDUFA1|NDUFA2|NDUFA3|NDUFB1|PKM|ATP5MJ|ATP5MG|NDUFA13|ATP5MK	-7	MyList
GO Biological Processes	19	GO:1902600	proton transmembrane transport	19_GO:0051179 localization	-9.3	8.3	9.9	30230	190	289	15	5.2	1.3	292|478|514|521|539|4514|4537|4539|4540|4694|4695|4696|4707|10632|29796	SLC25A5|ATP1A3|ATP5F1E|ATP5ME|ATP5PO|COX3|ND3|ND4L|ND5|NDUFA1|NDUFA2|NDUFA3|NDUFB1|ATP5MG|UQCR10	-6.9	MyList
GO Biological Processes	19	GO:0009260	ribonucleotide biosynthetic process	19_GO:0009987 cellular process	-9.3	9.1	10	30230	161	289	14	4.8	1.3	514|521|539|4537|4539|4540|4694|4695|4696|4707|9556|10632|51079|84833	ATP5F1E|ATP5ME|ATP5PO|ND3|ND4L|ND5|NDUFA1|NDUFA2|NDUFA3|NDUFB1|ATP5MJ|ATP5MG|NDUFA13|ATP5MK	-6.9	MyList
GO Biological Processes	19	GO:0046390	ribose phosphate biosynthetic process	19_GO:0009987 cellular process	-9	8.8	9.9	30230	167	289	14	4.8	1.3	514|521|539|4537|4539|4540|4694|4695|4696|4707|9556|10632|51079|84833	ATP5F1E|ATP5ME|ATP5PO|ND3|ND4L|ND5|NDUFA1|NDUFA2|NDUFA3|NDUFB1|ATP5MJ|ATP5MG|NDUFA13|ATP5MK	-6.7	MyList
GO Biological Processes	19	GO:0006941	striated muscle contraction	19_GO:0032501 multicellular organismal process	-8.8	8.5	9.7	30230	173	289	14	4.8	1.3	2697|6125|6128|6129|6139|6164|6165|6167|6168|6169|6170|6173|9349|25873	GJA1|RPL5|RPL6|RPL7|RPL17|RPL34|RPL35A|RPL37|RPL37A|RPL38|RPL39|RPL36A|RPL23|RPL36	-6.5	MyList
GO Biological Processes	19	GO:0006164	purine nucleotide biosynthetic process	19_GO:0009987 cellular process	-8.8	8.4	9.6	30230	175	289	14	4.8	1.3	514|521|539|4537|4539|4540|4694|4695|4696|4707|9556|10632|51079|84833	ATP5F1E|ATP5ME|ATP5PO|ND3|ND4L|ND5|NDUFA1|NDUFA2|NDUFA3|NDUFB1|ATP5MJ|ATP5MG|NDUFA13|ATP5MK	-6.4	MyList
GO Biological Processes	19	GO:0051129	negative regulation of cellular component organization	19_GO:0048519 negative regulation of biological process	-8.6	3.7	7.6	30230	784	289	28	9.7	1.7	292|869|1191|2670|3309|3670|4133|4134|4504|5295|5530|5962|6125|6128|6129|6139|6164|6165|6167|6168|6169|6170|6173|9349|10297|11170|25873|258010	SLC25A5|CBLN1|CLU|GFAP|HSPA5|ISL1|MAP2|MAP4|MT3|PIK3R1|PPP3CA|RDX|RPL5|RPL6|RPL7|RPL17|RPL34|RPL35A|RPL37|RPL37A|RPL38|RPL39|RPL36A|RPL23|APC2|FAM107A|RPL36|SVIP	-6.2	MyList
KEGG Pathway	24	hsa04932	Non-alcoholic fatty liver disease		-8.4	8.7	9.5	30230	157	289	13	4.5	1.2	1337|1350|2353|4514|4694|4695|4696|4707|5295|10975|27089|29796|51079	COX6A1|COX7C|FOS|COX3|NDUFA1|NDUFA2|NDUFA3|NDUFB1|PIK3R1|UQCR11|UQCRQ|UQCR10|NDUFA13	-6	MyList
GO Biological Processes	19	GO:0071385	cellular response to glucocorticoid stimulus	19_GO:0050896 response to stimulus	-8.2	15	11	30230	61	289	9	3.1	1	358|678|687|2950|3670|4537|7538|11170|54541	AQP1|ZFP36L2|KLF9|GSTP1|ISL1|ND3|ZFP36|FAM107A|DDIT4	-5.8	MyList
CORUM	33	CORUM:178	Respiratory chain complex I (holoenzyme), mitochondrial		-8.1	19	12	30230	44	289	8	2.8	0.97	4537|4539|4540|4694|4695|4696|4707|51079	ND3|ND4L|ND5|NDUFA1|NDUFA2|NDUFA3|NDUFB1|NDUFA13	-5.8	MyList
Reactome Gene Sets	6	R-HSA-9705683	SARS-CoV-2-host interactions		-7.9	7.2	8.7	30230	203	289	14	4.8	1.3	2697|6204|6205|6218|6227|6228|6229|6231|6232|6234|6235|6635|7314|7534	GJA1|RPS10|RPS11|RPS17|RPS21|RPS23|RPS24|RPS26|RPS27|RPS28|RPS29|SNRPE|UBB|YWHAZ	-5.6	MyList
GO Biological Processes	19	GO:0072522	purine-containing compound biosynthetic process	19_GO:0009987 cellular process	-7.9	6.6	8.5	30230	239	289	15	5.2	1.3	514|521|539|2181|4537|4539|4540|4694|4695|4696|4707|9556|10632|51079|84833	ATP5F1E|ATP5ME|ATP5PO|ACSL3|ND3|ND4L|ND5|NDUFA1|NDUFA2|NDUFA3|NDUFB1|ATP5MJ|ATP5MG|NDUFA13|ATP5MK	-5.6	MyList
Reactome Gene Sets	6	R-HSA-9678108	SARS-CoV-1 Infection		-7.9	8.8	9.2	30230	142	289	12	4.2	1.2	6204|6205|6218|6227|6228|6229|6231|6232|6234|6235|7314|7534	RPS10|RPS11|RPS17|RPS21|RPS23|RPS24|RPS26|RPS27|RPS28|RPS29|UBB|YWHAZ	-5.6	MyList
GO Biological Processes	19	GO:0009165	nucleotide biosynthetic process	19_GO:0009987 cellular process	-7.8	7	8.6	30230	209	289	14	4.8	1.3	514|521|539|4537|4539|4540|4694|4695|4696|4707|9556|10632|51079|84833	ATP5F1E|ATP5ME|ATP5PO|ND3|ND4L|ND5|NDUFA1|NDUFA2|NDUFA3|NDUFB1|ATP5MJ|ATP5MG|NDUFA13|ATP5MK	-5.5	MyList
GO Biological Processes	19	GO:0006163	purine nucleotide metabolic process	19_GO:0009987 cellular process	-7.7	5.1	7.8	30230	368	289	18	6.2	1.4	514|521|539|3939|4190|4537|4539|4540|4694|4695|4696|4707|5315|9556|10632|10840|51079|84833	ATP5F1E|ATP5ME|ATP5PO|LDHA|MDH1|ND3|ND4L|ND5|NDUFA1|NDUFA2|NDUFA3|NDUFB1|PKM|ATP5MJ|ATP5MG|ALDH1L1|NDUFA13|ATP5MK	-5.4	MyList
Reactome Gene Sets	6	R-HSA-8949613	Cristae formation		-7.6	22	12	30230	33	289	7	2.4	0.9	514|521|539|9556|10632|84833|440574	ATP5F1E|ATP5ME|ATP5PO|ATP5MJ|ATP5MG|ATP5MK|MICOS10	-5.3	MyList
Reactome Gene Sets	6	R-HSA-163210	Formation of ATP by chemiosmotic coupling		-7.6	31	13	30230	20	289	6	2.1	0.84	514|521|539|9556|10632|84833	ATP5F1E|ATP5ME|ATP5PO|ATP5MJ|ATP5MG|ATP5MK	-5.3	MyList
GO Biological Processes	19	GO:0071384	cellular response to corticosteroid stimulus	19_GO:0050896 response to stimulus	-7.6	13	10	30230	71	289	9	3.1	1	358|678|687|2950|3670|4537|7538|11170|54541	AQP1|ZFP36L2|KLF9|GSTP1|ISL1|ND3|ZFP36|FAM107A|DDIT4	-5.3	MyList
GO Biological Processes	19	GO:0009150	purine ribonucleotide metabolic process	19_GO:0009987 cellular process	-7.6	5.7	8	30230	293	289	16	5.5	1.3	514|521|539|3939|4537|4539|4540|4694|4695|4696|4707|5315|9556|10632|51079|84833	ATP5F1E|ATP5ME|ATP5PO|LDHA|ND3|ND4L|ND5|NDUFA1|NDUFA2|NDUFA3|NDUFB1|PKM|ATP5MJ|ATP5MG|NDUFA13|ATP5MK	-5.3	MyList
WikiPathways	27	WP4396	Nonalcoholic fatty liver disease		-7.5	8.2	8.7	30230	154	289	12	4.2	1.2	1337|1350|4514|4694|4695|4696|4707|5295|10975|27089|29796|51079	COX6A1|COX7C|COX3|NDUFA1|NDUFA2|NDUFA3|NDUFB1|PIK3R1|UQCR11|UQCRQ|UQCR10|NDUFA13	-5.2	MyList
GO Biological Processes	19	GO:0003012	muscle system process	19_GO:0032501 multicellular organismal process	-7.3	5.2	7.6	30230	345	289	17	5.9	1.4	800|2697|5530|6125|6128|6129|6139|6164|6165|6167|6168|6169|6170|6173|9349|25873|28999	CALD1|GJA1|PPP3CA|RPL5|RPL6|RPL7|RPL17|RPL34|RPL35A|RPL37|RPL37A|RPL38|RPL39|RPL36A|RPL23|RPL36|KLF15	-5.1	MyList
GO Biological Processes	19	GO:0009259	ribonucleotide metabolic process	19_GO:0009987 cellular process	-7.1	5.3	7.6	30230	314	289	16	5.5	1.3	514|521|539|3939|4537|4539|4540|4694|4695|4696|4707|5315|9556|10632|51079|84833	ATP5F1E|ATP5ME|ATP5PO|LDHA|ND3|ND4L|ND5|NDUFA1|NDUFA2|NDUFA3|NDUFB1|PKM|ATP5MJ|ATP5MG|NDUFA13|ATP5MK	-4.9	MyList
GO Biological Processes	19	GO:0019693	ribose phosphate metabolic process	19_GO:0009987 cellular process	-7	5.2	7.5	30230	321	289	16	5.5	1.3	514|521|539|3939|4537|4539|4540|4694|4695|4696|4707|5315|9556|10632|51079|84833	ATP5F1E|ATP5ME|ATP5PO|LDHA|ND3|ND4L|ND5|NDUFA1|NDUFA2|NDUFA3|NDUFB1|PKM|ATP5MJ|ATP5MG|NDUFA13|ATP5MK	-4.7	MyList
WikiPathways	27	WP5546	22q11 2 distal CNV		-7	8.3	8.4	30230	139	289	11	3.8	1.1	3309|6204|6205|6218|6227|6228|6229|6231|6234|6235|6635	HSPA5|RPS10|RPS11|RPS17|RPS21|RPS23|RPS24|RPS26|RPS28|RPS29|SNRPE	-4.7	MyList
GO Biological Processes	19	GO:0072521	purine-containing compound metabolic process	19_GO:0009987 cellular process	-7	4.1	7	30230	505	289	20	6.9	1.5	514|521|539|2181|3157|3939|4190|4537|4539|4540|4694|4695|4696|4707|5315|9556|10632|10840|51079|84833	ATP5F1E|ATP5ME|ATP5PO|ACSL3|HMGCS1|LDHA|MDH1|ND3|ND4L|ND5|NDUFA1|NDUFA2|NDUFA3|NDUFB1|PKM|ATP5MJ|ATP5MG|ALDH1L1|NDUFA13|ATP5MK	-4.7	MyList
GO Biological Processes	19	GO:0006936	muscle contraction	19_GO:0032501 multicellular organismal process	-6.9	5.5	7.5	30230	285	289	15	5.2	1.3	800|2697|6125|6128|6129|6139|6164|6165|6167|6168|6169|6170|6173|9349|25873	CALD1|GJA1|RPL5|RPL6|RPL7|RPL17|RPL34|RPL35A|RPL37|RPL37A|RPL38|RPL39|RPL36A|RPL23|RPL36	-4.6	MyList
GO Biological Processes	19	GO:1901293	nucleoside phosphate biosynthetic process	19_GO:0009987 cellular process	-6.7	5.3	7.3	30230	294	289	15	5.2	1.3	514|521|539|2181|4537|4539|4540|4694|4695|4696|4707|9556|10632|51079|84833	ATP5F1E|ATP5ME|ATP5PO|ACSL3|ND3|ND4L|ND5|NDUFA1|NDUFA2|NDUFA3|NDUFB1|ATP5MJ|ATP5MG|NDUFA13|ATP5MK	-4.5	MyList
GO Biological Processes	19	GO:0009117	nucleotide metabolic process	19_GO:0009987 cellular process	-6.7	4.4	7	30230	426	289	18	6.2	1.4	514|521|539|3939|4190|4537|4539|4540|4694|4695|4696|4707|5315|9556|10632|10840|51079|84833	ATP5F1E|ATP5ME|ATP5PO|LDHA|MDH1|ND3|ND4L|ND5|NDUFA1|NDUFA2|NDUFA3|NDUFB1|PKM|ATP5MJ|ATP5MG|ALDH1L1|NDUFA13|ATP5MK	-4.5	MyList
KEGG Pathway	24	hsa04723	Retrograde endocannabinoid signaling		-6.7	7.7	8.1	30230	149	289	11	3.8	1.1	1268|2791|2891|4537|4539|4540|4694|4695|4696|4707|51079	CNR1|GNG11|GRIA2|ND3|ND4L|ND5|NDUFA1|NDUFA2|NDUFA3|NDUFB1|NDUFA13	-4.4	MyList
GO Biological Processes	19	GO:0022618	protein-RNA complex assembly	19_GO:0009987 cellular process	-6.6	5.7	7.4	30230	259	289	14	4.8	1.3	1653|6125|6169|6232|6234|6431|6635|8669|8894|8899|11017|56853|60680|91746	DDX1|RPL5|RPL38|RPS27|RPS28|SRSF6|SNRPE|EIF3J|EIF2S2|PRP4K|SNRNP27|CELF4|CELF5|YTHDC1	-4.4	MyList
GO Biological Processes	19	GO:0006120	mitochondrial electron transport, NADH to ubiquinone	19_GO:0009987 cellular process	-6.6	16	9.9	30230	46	289	7	2.4	0.9	4537|4539|4540|4694|4695|4696|4707	ND3|ND4L|ND5|NDUFA1|NDUFA2|NDUFA3|NDUFB1	-4.3	MyList
Reactome Gene Sets	6	R-HSA-9694516	SARS-CoV-2 Infection		-6.6	5.2	7.2	30230	303	289	15	5.2	1.3	746|2697|6204|6205|6218|6227|6228|6229|6231|6232|6234|6235|6635|7314|7534	TMEM258|GJA1|RPS10|RPS11|RPS17|RPS21|RPS23|RPS24|RPS26|RPS27|RPS28|RPS29|SNRPE|UBB|YWHAZ	-4.3	MyList
Reactome Gene Sets	6	R-HSA-3700989	Transcriptional Regulation by TP53		-6.5	4.8	7	30230	348	289	16	5.5	1.3	604|1337|1350|1647|2353|4514|5300|5441|6882|7314|7534|10769|23112|27327|54541|57060	BCL6|COX6A1|COX7C|GADD45A|FOS|COX3|PIN1|POLR2L|TAF11|UBB|YWHAZ|PLK2|TNRC6B|TNRC6A|DDIT4|PCBP4	-4.3	MyList
GO Biological Processes	19	GO:1903312	negative regulation of mRNA metabolic process	19_GO:0048519 negative regulation of biological process	-6.5	8.5	8.2	30230	123	289	10	3.5	1.1	1153|3184|6431|6635|7538|27316|56853|57060|81892|115572	CIRBP|HNRNPD|SRSF6|SNRPE|ZFP36|RBMX|CELF4|PCBP4|SLIRP|TENT5B	-4.3	MyList
GO Biological Processes	19	GO:1903311	regulation of mRNA metabolic process	19_GO:0050789 regulation of biological process	-6.5	4.2	6.7	30230	445	289	18	6.2	1.4	678|1153|3184|6431|6434|6635|6651|7538|23112|27316|27327|56853|57060|60680|81892|91746|115572|647979	ZFP36L2|CIRBP|HNRNPD|SRSF6|TRA2B|SNRPE|SON|ZFP36|TNRC6B|RBMX|TNRC6A|CELF4|PCBP4|CELF5|SLIRP|YTHDC1|TENT5B|NORAD	-4.2	MyList
GO Biological Processes	19	GO:0071826	protein-RNA complex organization	19_GO:0009987 cellular process	-6.4	5.5	7.2	30230	268	289	14	4.8	1.3	1653|6125|6169|6232|6234|6431|6635|8669|8894|8899|11017|56853|60680|91746	DDX1|RPL5|RPL38|RPS27|RPS28|SRSF6|SNRPE|EIF3J|EIF2S2|PRP4K|SNRNP27|CELF4|CELF5|YTHDC1	-4.2	MyList
GO Biological Processes	19	GO:0006417	regulation of translation	19_GO:0050789 regulation of biological process	-6.3	4.1	6.6	30230	455	289	18	6.2	1.4	678|1153|1653|3184|3488|5315|6125|6154|6169|7538|8894|9669|10209|10988|23112|27327|56853|115572	ZFP36L2|CIRBP|DDX1|HNRNPD|IGFBP5|PKM|RPL5|RPL26|RPL38|ZFP36|EIF2S2|EIF5B|EIF1|METAP2|TNRC6B|TNRC6A|CELF4|TENT5B	-4.1	MyList
GO Biological Processes	19	GO:0043484	regulation of RNA splicing	19_GO:0050789 regulation of biological process	-6.3	6.3	7.4	30230	199	289	12	4.2	1.2	3187|5295|6231|6431|6434|6635|6651|27316|56853|57060|60680|91746	HNRNPH1|PIK3R1|RPS26|SRSF6|TRA2B|SNRPE|SON|RBMX|CELF4|PCBP4|CELF5|YTHDC1	-4	MyList
GO Biological Processes	19	GO:0060411	cardiac septum morphogenesis	19_GO:0032502 developmental process	-6.3	11	8.7	30230	74	289	8	2.8	0.97	2263|3398|3670|6659|6664|9249|10512|23462	FGFR2|ID2|ISL1|SOX4|SOX11|DHRS3|SEMA3C|HEY1	-4	MyList
GO Biological Processes	19	GO:0090407	organophosphate biosynthetic process	19_GO:0009987 cellular process	-6.2	3.7	6.4	30230	565	289	20	6.9	1.5	514|521|539|1152|1608|2181|3157|3422|4537|4539|4540|4694|4695|4696|4707|5295|9556|10632|51079|84833	ATP5F1E|ATP5ME|ATP5PO|CKB|DGKG|ACSL3|HMGCS1|IDI1|ND3|ND4L|ND5|NDUFA1|NDUFA2|NDUFA3|NDUFB1|PIK3R1|ATP5MJ|ATP5MG|NDUFA13|ATP5MK	-4	MyList
Reactome Gene Sets	6	R-HSA-9679506	SARS-CoV Infections		-6.2	4.3	6.6	30230	417	289	17	5.9	1.4	163|478|746|2697|6204|6205|6218|6227|6228|6229|6231|6232|6234|6235|6635|7314|7534	AP2B1|ATP1A3|TMEM258|GJA1|RPS10|RPS11|RPS17|RPS21|RPS23|RPS24|RPS26|RPS27|RPS28|RPS29|SNRPE|UBB|YWHAZ	-4	MyList
GO Biological Processes	19	GO:0006753	nucleoside phosphate metabolic process	19_GO:0009987 cellular process	-6.1	3.6	6.3	30230	577	289	20	6.9	1.5	514|521|539|2181|3157|3939|4190|4537|4539|4540|4694|4695|4696|4707|5315|9556|10632|10840|51079|84833	ATP5F1E|ATP5ME|ATP5PO|ACSL3|HMGCS1|LDHA|MDH1|ND3|ND4L|ND5|NDUFA1|NDUFA2|NDUFA3|NDUFB1|PKM|ATP5MJ|ATP5MG|ALDH1L1|NDUFA13|ATP5MK	-3.8	MyList
GO Biological Processes	19	GO:0007423	sensory organ development	19_GO:0032502 developmental process	-6	3.5	6.2	30230	631	289	21	7.3	1.5	358|682|793|1052|1641|1946|2263|2353|2823|3638|4081|4212|5090|6169|6659|6664|6678|7482|8825|56999|93986	AQP1|BSG|CALB1|CEBPD|DCX|EFNA5|FGFR2|FOS|GPM6A|INSIG1|MAB21L1|MEIS2|PBX3|RPL38|SOX4|SOX11|SPARC|WNT2B|LIN7A|ADAMTS9|FOXP2	-3.8	MyList
GO Biological Processes	19	GO:0051384	response to glucocorticoid	19_GO:0050896 response to stimulus	-6	7.5	7.6	30230	139	289	10	3.5	1.1	358|678|687|2353|2950|3670|4537|7538|11170|54541	AQP1|ZFP36L2|KLF9|FOS|GSTP1|ISL1|ND3|ZFP36|FAM107A|DDIT4	-3.8	MyList
WikiPathways	27	WP4324	Mitochondrial complex I assembly model OXPHOS system		-6	13	8.9	30230	56	289	7	2.4	0.9	4539|4540|4694|4695|4696|4707|51079	ND4L|ND5|NDUFA1|NDUFA2|NDUFA3|NDUFB1|NDUFA13	-3.8	MyList
GO Biological Processes	19	GO:0045596	negative regulation of cell differentiation	19_GO:0032502 developmental process	-5.9	3.2	6	30230	755	289	23	8	1.6	604|678|3397|3398|3399|3488|3638|3670|4133|4204|4212|4504|5108|5295|5300|5530|5683|6431|6659|6664|7538|7704|23462	BCL6|ZFP36L2|ID1|ID2|ID3|IGFBP5|INSIG1|ISL1|MAP2|MECP2|MEIS2|MT3|PCM1|PIK3R1|PIN1|PPP3CA|PSMA2|SRSF6|SOX4|SOX11|ZFP36|ZBTB16|HEY1	-3.7	MyList
GO Biological Processes	19	GO:0003279	cardiac septum development	19_GO:0032502 developmental process	-5.9	8.5	7.8	30230	111	289	9	3.1	1	163|2263|3398|3670|6659|6664|9249|10512|23462	AP2B1|FGFR2|ID2|ISL1|SOX4|SOX11|DHRS3|SEMA3C|HEY1	-3.7	MyList
GO Biological Processes	19	GO:0055086	nucleobase-containing small molecule metabolic process	19_GO:0009987 cellular process	-5.7	3.5	6	30230	604	289	20	6.9	1.5	514|521|539|2181|3157|3939|4190|4537|4539|4540|4694|4695|4696|4707|5315|9556|10632|10840|51079|84833	ATP5F1E|ATP5ME|ATP5PO|ACSL3|HMGCS1|LDHA|MDH1|ND3|ND4L|ND5|NDUFA1|NDUFA2|NDUFA3|NDUFB1|PKM|ATP5MJ|ATP5MG|ALDH1L1|NDUFA13|ATP5MK	-3.6	MyList
GO Biological Processes	19	GO:0033119	negative regulation of RNA splicing	19_GO:0048519 negative regulation of biological process	-5.7	16	9.3	30230	39	289	6	2.1	0.84	6231|6431|6635|27316|56853|57060	RPS26|SRSF6|SNRPE|RBMX|CELF4|PCBP4	-3.6	MyList
WikiPathways	27	WP4155	Endometrial cancer		-5.6	12	8.3	30230	63	289	7	2.4	0.9	1647|2263|2353|3611|4616|5295|10297	GADD45A|FGFR2|FOS|ILK|GADD45B|PIK3R1|APC2	-3.4	MyList
GO Biological Processes	19	GO:0071383	cellular response to steroid hormone stimulus	19_GO:0050896 response to stimulus	-5.5	6.7	7	30230	157	289	10	3.5	1.1	358|478|678|687|2950|3670|4537|7538|11170|54541	AQP1|ATP1A3|ZFP36L2|KLF9|GSTP1|ISL1|ND3|ZFP36|FAM107A|DDIT4	-3.3	MyList
GO Biological Processes	19	GO:0042254	ribosome biogenesis	19_GO:0009987 cellular process	-5.5	4.5	6.3	30230	322	289	14	4.8	1.3	2752|6125|6129|6154|6165|6169|6205|6218|6227|6228|6229|6232|6234|9669	GLUL|RPL5|RPL7|RPL26|RPL35A|RPL38|RPS11|RPS17|RPS21|RPS23|RPS24|RPS27|RPS28|EIF5B	-3.3	MyList
GO Biological Processes	19	GO:0048024	regulation of mRNA splicing, via spliceosome	19_GO:0050789 regulation of biological process	-5.5	7.5	7.2	30230	125	289	9	3.1	1	6431|6434|6635|6651|27316|56853|57060|60680|91746	SRSF6|TRA2B|SNRPE|SON|RBMX|CELF4|PCBP4|CELF5|YTHDC1	-3.3	MyList
CORUM	33	CORUM:5380	TRBP containing complex (DICER, RPL7A, EIF6, MOV10 and subunits of the 60S ribosomal particle)		-5.5	21	9.8	30230	25	289	5	1.7	0.77	6129|6164|6165|6168|25873	RPL7|RPL34|RPL35A|RPL37A|RPL36	-3.3	MyList
GO Biological Processes	19	GO:0031960	response to corticosteroid	19_GO:0050896 response to stimulus	-5.5	6.5	6.9	30230	160	289	10	3.5	1.1	358|678|687|2353|2950|3670|4537|7538|11170|54541	AQP1|ZFP36L2|KLF9|FOS|GSTP1|ISL1|ND3|ZFP36|FAM107A|DDIT4	-3.3	MyList
GO Biological Processes	19	GO:0045667	regulation of osteoblast differentiation	19_GO:0032502 developmental process	-5.5	6.5	6.9	30230	160	289	10	3.5	1.1	1052|2263|3397|3398|3399|3488|3611|5530|6664|23051	CEBPD|FGFR2|ID1|ID2|ID3|IGFBP5|ILK|PPP3CA|SOX11|ZHX3	-3.3	MyList
Reactome Gene Sets	6	R-HSA-6799198	Complex I biogenesis		-5.4	11	8	30230	67	289	7	2.4	0.9	4537|4540|4694|4695|4696|4707|51079	ND3|ND5|NDUFA1|NDUFA2|NDUFA3|NDUFB1|NDUFA13	-3.3	MyList
Reactome Gene Sets	6	R-HSA-9770562	mRNA Polyadenylation		-5.4	7.4	7.1	30230	127	289	9	3.1	1	3184|3187|5441|5500|6431|6434|6635|7314|27316	HNRNPD|HNRNPH1|POLR2L|PPP1CB|SRSF6|TRA2B|SNRPE|UBB|RBMX	-3.2	MyList
GO Biological Processes	19	GO:0048880	sensory system development	19_GO:0032502 developmental process	-5.4	3.9	6	30230	428	289	16	5.5	1.3	358|682|793|1641|1946|2353|2823|3670|4081|4212|5090|6659|6664|7482|56999|93986	AQP1|BSG|CALB1|DCX|EFNA5|FOS|GPM6A|ISL1|MAB21L1|MEIS2|PBX3|SOX4|SOX11|WNT2B|ADAMTS9|FOXP2	-3.2	MyList
CORUM	33	CORUM:2919	Respiratory chain complex I (gamma subunit) mitochondrial		-5.3	32	11	30230	13	289	4	1.4	0.69	4537|4539|4694|4696	ND3|ND4L|NDUFA1|NDUFA3	-3.1	MyList
WikiPathways	27	WP411	mRNA processing		-5.2	7	6.8	30230	135	289	9	3.1	1	1653|3184|3187|6431|6434|6635|8899|27316|56853	DDX1|HNRNPD|HNRNPH1|SRSF6|TRA2B|SNRPE|PRP4K|RBMX|CELF4	-3	MyList
GO Biological Processes	19	GO:0036196	zymosterol metabolic process	19_GO:0009987 cellular process	-5.1	30	11	30230	14	289	4	1.4	0.69	2222|3157|3422|6713	FDFT1|HMGCS1|IDI1|SQLE	-3	MyList
GO Biological Processes	19	GO:0036197	zymosterol biosynthetic process	19_GO:0009987 cellular process	-5.1	30	11	30230	14	289	4	1.4	0.69	2222|3157|3422|6713	FDFT1|HMGCS1|IDI1|SQLE	-3	MyList
Reactome Gene Sets	6	R-HSA-9969896	Lanosterol biosynthesis		-5.1	30	11	30230	14	289	4	1.4	0.69	2222|3157|3422|6713	FDFT1|HMGCS1|IDI1|SQLE	-3	MyList
GO Biological Processes	19	GO:0008038	neuron recognition	19_GO:0032502 developmental process	-5.1	13	8	30230	50	289	6	2.1	0.84	682|1268|1946|4897|7534|50863	BSG|CNR1|EFNA5|NRCAM|YWHAZ|NTM	-3	MyList
GO Biological Processes	19	GO:0000377	RNA splicing, via transesterification reactions with bulged adenosine as nucleophile	19_GO:0009987 cellular process	-5.1	4.5	6	30230	303	289	13	4.5	1.2	1153|1653|3187|6431|6434|6635|8899|11017|25949|27316|56853|60680|91746	CIRBP|DDX1|HNRNPH1|SRSF6|TRA2B|SNRPE|PRP4K|SNRNP27|SYF2|RBMX|CELF4|CELF5|YTHDC1	-3	MyList
GO Biological Processes	19	GO:0000398	mRNA splicing, via spliceosome	19_GO:0009987 cellular process	-5.1	4.5	6	30230	303	289	13	4.5	1.2	1153|1653|3187|6431|6434|6635|8899|11017|25949|27316|56853|60680|91746	CIRBP|DDX1|HNRNPH1|SRSF6|TRA2B|SNRPE|PRP4K|SNRNP27|SYF2|RBMX|CELF4|CELF5|YTHDC1	-3	MyList
GO Biological Processes	19	GO:0001822	kidney development	19_GO:0032502 developmental process	-5.1	4.5	6	30230	303	289	13	4.5	1.2	163|358|793|2263|3398|3399|3611|5530|5613|6659|6664|7704|28999	AP2B1|AQP1|CALB1|FGFR2|ID2|ID3|ILK|PPP3CA|PRKX|SOX4|SOX11|ZBTB16|KLF15	-3	MyList
GO Biological Processes	19	GO:0000375	RNA splicing, via transesterification reactions	19_GO:0009987 cellular process	-5	4.4	5.9	30230	308	289	13	4.5	1.2	1153|1653|3187|6431|6434|6635|8899|11017|25949|27316|56853|60680|91746	CIRBP|DDX1|HNRNPH1|SRSF6|TRA2B|SNRPE|PRP4K|SNRNP27|SYF2|RBMX|CELF4|CELF5|YTHDC1	-2.9	MyList
GO Biological Processes	19	GO:0032870	cellular response to hormone stimulus	19_GO:0050896 response to stimulus	-5	3.3	5.5	30230	565	289	18	6.2	1.4	358|478|678|687|1946|2353|2950|3638|3670|4504|4537|5295|5315|5962|7538|11170|28999|54541	AQP1|ATP1A3|ZFP36L2|KLF9|EFNA5|FOS|GSTP1|INSIG1|ISL1|MT3|ND3|PIK3R1|PKM|RDX|ZFP36|FAM107A|KLF15|DDIT4	-2.9	MyList
WikiPathways	27	WP197	Cholesterol biosynthesis pathway		-5	28	10	30230	15	289	4	1.4	0.69	2222|3157|3422|6713	FDFT1|HMGCS1|IDI1|SQLE	-2.9	MyList
KEGG Pathway	24	hsa04550	Signaling pathways regulating pluripotency of stem cells		-5	6.5	6.5	30230	144	289	9	3.1	1	2263|3397|3398|3399|3670|3977|5295|7482|10297	FGFR2|ID1|ID2|ID3|ISL1|LIFR|PIK3R1|WNT2B|APC2	-2.8	MyList
GO Biological Processes	19	GO:0072001	renal system development	19_GO:0032502 developmental process	-4.9	4.3	5.8	30230	313	289	13	4.5	1.2	163|358|793|2263|3398|3399|3611|5530|5613|6659|6664|7704|28999	AP2B1|AQP1|CALB1|FGFR2|ID2|ID3|ILK|PPP3CA|PRKX|SOX4|SOX11|ZBTB16|KLF15	-2.8	MyList
GO Biological Processes	19	GO:0030900	forebrain development	19_GO:0032502 developmental process	-4.9	3.8	5.6	30230	414	289	15	5.2	1.3	358|2263|2353|3398|3670|5015|5101|5108|6434|7026|7314|7482|25777|27089|93986	AQP1|FGFR2|FOS|ID2|ISL1|OTX2|PCDH9|PCM1|TRA2B|NR2F2|UBB|WNT2B|SUN2|UQCRQ|FOXP2	-2.8	MyList
GO Biological Processes	19	GO:0003151	outflow tract morphogenesis	19_GO:0032502 developmental process	-4.9	9	7.1	30230	81	289	7	2.4	0.9	2263|3611|3670|6664|7122|9249|10512	FGFR2|ILK|ISL1|SOX11|CLDN5|DHRS3|SEMA3C	-2.8	MyList
Reactome Gene Sets	6	R-HSA-195721	Signaling by WNT		-4.9	4.3	5.8	30230	318	289	13	4.5	1.2	163|2791|5530|5683|6659|7088|7091|7314|7482|7534|23112|27327|79971	AP2B1|GNG11|PPP3CA|PSMA2|SOX4|TLE1|TLE4|UBB|WNT2B|YWHAZ|TNRC6B|TNRC6A|WLS	-2.8	MyList
CORUM	33	CORUM:563	F1F0-ATP synthase, mitochondrial		-4.9	26	9.9	30230	16	289	4	1.4	0.69	514|521|539|10632	ATP5F1E|ATP5ME|ATP5PO|ATP5MG	-2.8	MyList
Reactome Gene Sets	6	R-HSA-5628897	TP53 Regulates Metabolic Genes		-4.9	8.9	7.1	30230	82	289	7	2.4	0.9	1337|1350|4514|7534|23112|27327|54541	COX6A1|COX7C|COX3|YWHAZ|TNRC6B|TNRC6A|DDIT4	-2.7	MyList
GO Biological Processes	19	GO:0001654	eye development	19_GO:0032502 developmental process	-4.9	3.8	5.6	30230	418	289	15	5.2	1.3	358|682|793|1641|1946|2353|2823|4081|4212|5090|6659|6664|7482|56999|93986	AQP1|BSG|CALB1|DCX|EFNA5|FOS|GPM6A|MAB21L1|MEIS2|PBX3|SOX4|SOX11|WNT2B|ADAMTS9|FOXP2	-2.7	MyList
GO Biological Processes	19	GO:0050684	regulation of mRNA processing	19_GO:0050789 regulation of biological process	-4.8	6.3	6.4	30230	149	289	9	3.1	1	6431|6434|6635|6651|27316|56853|57060|60680|91746	SRSF6|TRA2B|SNRPE|SON|RBMX|CELF4|PCBP4|CELF5|YTHDC1	-2.7	MyList
GO Biological Processes	19	GO:0048025	negative regulation of mRNA splicing, via spliceosome	19_GO:0048519 negative regulation of biological process	-4.8	16	8.4	30230	33	289	5	1.7	0.77	6431|6635|27316|56853|57060	SRSF6|SNRPE|RBMX|CELF4|PCBP4	-2.7	MyList
GO Biological Processes	19	GO:0150063	visual system development	19_GO:0032502 developmental process	-4.8	3.7	5.5	30230	421	289	15	5.2	1.3	358|682|793|1641|1946|2353|2823|4081|4212|5090|6659|6664|7482|56999|93986	AQP1|BSG|CALB1|DCX|EFNA5|FOS|GPM6A|MAB21L1|MEIS2|PBX3|SOX4|SOX11|WNT2B|ADAMTS9|FOXP2	-2.7	MyList
Reactome Gene Sets	6	R-HSA-72187	mRNA 3'-end processing		-4.8	6.2	6.3	30230	152	289	9	3.1	1	3184|3187|5441|5500|6431|6434|6635|7314|27316	HNRNPD|HNRNPH1|POLR2L|PPP1CB|SRSF6|TRA2B|SNRPE|UBB|RBMX	-2.7	MyList
GO Biological Processes	19	GO:0050686	negative regulation of mRNA processing	19_GO:0048519 negative regulation of biological process	-4.8	15	8.2	30230	34	289	5	1.7	0.77	6431|6635|27316|56853|57060	SRSF6|SNRPE|RBMX|CELF4|PCBP4	-2.7	MyList
GO Biological Processes	19	GO:0048545	response to steroid hormone	19_GO:0050896 response to stimulus	-4.7	4.5	5.8	30230	280	289	12	4.2	1.2	358|478|678|687|2353|2950|3670|3726|4537|7538|11170|54541	AQP1|ATP1A3|ZFP36L2|KLF9|FOS|GSTP1|ISL1|JUNB|ND3|ZFP36|FAM107A|DDIT4	-2.6	MyList
GO Biological Processes	19	GO:0098655	monoatomic cation transmembrane transport	19_GO:0051179 localization	-4.7	3	5.2	30230	709	289	20	6.9	1.5	292|358|478|514|521|539|2823|2891|4514|4537|4539|4540|4694|4695|4696|4707|10632|29796|80036|140823	SLC25A5|AQP1|ATP1A3|ATP5F1E|ATP5ME|ATP5PO|GPM6A|GRIA2|COX3|ND3|ND4L|ND5|NDUFA1|NDUFA2|NDUFA3|NDUFB1|ATP5MG|UQCR10|TRPM3|ROMO1	-2.6	MyList
GO Biological Processes	19	GO:0051591	response to cAMP	19_GO:0050896 response to stimulus	-4.7	8.5	6.9	30230	86	289	7	2.4	0.9	358|539|682|2353|3488|5187|10142	AQP1|ATP5PO|BSG|FOS|IGFBP5|PER1|AKAP9	-2.6	MyList
Reactome Gene Sets	6	R-HSA-2565942	Regulation of PLK1 Activity at G2/M Transition		-4.7	8.4	6.8	30230	87	289	7	2.4	0.9	1069|1781|5108|5500|7314|10142|10383	CETN2|DYNC1I2|PCM1|PPP1CB|UBB|AKAP9|TUBB4B	-2.6	MyList
KEGG Pathway	24	hsa04260	Cardiac muscle contraction		-4.7	8.4	6.8	30230	87	289	7	2.4	0.9	478|1337|1350|4514|10975|27089|29796	ATP1A3|COX6A1|COX7C|COX3|UQCR11|UQCRQ|UQCR10	-2.6	MyList
WikiPathways	27	WP2431	Spinal cord injury		-4.7	7	6.4	30230	120	289	8	2.8	0.97	358|1647|2353|2670|2697|4282|5530|7538	AQP1|GADD45A|FOS|GFAP|GJA1|MIF|PPP3CA|ZFP36	-2.6	MyList
GO Biological Processes	19	GO:0014706	striated muscle tissue development	19_GO:0032502 developmental process	-4.7	4.1	5.6	30230	332	289	13	4.5	1.2	2263|2353|2697|3398|3670|5530|6664|7026|10512|11214|23462|56999|93986	FGFR2|FOS|GJA1|ID2|ISL1|PPP3CA|SOX11|NR2F2|SEMA3C|AKAP13|HEY1|ADAMTS9|FOXP2	-2.6	MyList
GO Biological Processes	19	GO:0001568	blood vessel development	19_GO:0032502 developmental process	-4.6	3.3	5.2	30230	544	289	17	5.9	1.4	163|358|682|2263|2752|3397|3726|4897|5613|6303|6659|7026|7534|10512|23462|56999|64344	AP2B1|AQP1|BSG|FGFR2|GLUL|ID1|JUNB|NRCAM|PRKX|SAT1|SOX4|NR2F2|YWHAZ|SEMA3C|HEY1|ADAMTS9|HIF3A	-2.6	MyList
WikiPathways	27	WP5193	Cholesterol synthesis disorders		-4.6	23	9.3	30230	18	289	4	1.4	0.69	2222|3157|3422|6713	FDFT1|HMGCS1|IDI1|SQLE	-2.6	MyList
Reactome Gene Sets	6	R-HSA-1500931	Cell-Cell communication		-4.6	4.1	5.5	30230	334	289	13	4.5	1.2	687|746|1006|3611|5295|5315|5683|7088|7122|7314|23112|27327|93986	KLF9|TMEM258|CDH8|ILK|PIK3R1|PKM|PSMA2|TLE1|CLDN5|UBB|TNRC6B|TNRC6A|FOXP2	-2.6	MyList
GO Biological Processes	19	GO:0030901	midbrain development	19_GO:0032502 developmental process	-4.6	8.2	6.7	30230	89	289	7	2.4	0.9	1152|2263|3309|3939|5015|27089|79971	CKB|FGFR2|HSPA5|LDHA|OTX2|UQCRQ|WLS	-2.6	MyList
GO Biological Processes	19	GO:0006695	cholesterol biosynthetic process	19_GO:0009987 cellular process	-4.6	14	7.9	30230	37	289	5	1.7	0.77	2222|3157|3422|3638|6713	FDFT1|HMGCS1|IDI1|INSIG1|SQLE	-2.5	MyList
GO Biological Processes	19	GO:1902653	secondary alcohol biosynthetic process	19_GO:0009987 cellular process	-4.6	14	7.9	30230	37	289	5	1.7	0.77	2222|3157|3422|3638|6713	FDFT1|HMGCS1|IDI1|INSIG1|SQLE	-2.5	MyList
GO Biological Processes	19	GO:0033489	cholesterol biosynthetic process via desmosterol	19_GO:0009987 cellular process	-4.5	22	9	30230	19	289	4	1.4	0.69	2222|3157|3422|6713	FDFT1|HMGCS1|IDI1|SQLE	-2.5	MyList
GO Biological Processes	19	GO:0033490	cholesterol biosynthetic process via lathosterol	19_GO:0009987 cellular process	-4.5	22	9	30230	19	289	4	1.4	0.69	2222|3157|3422|6713	FDFT1|HMGCS1|IDI1|SQLE	-2.5	MyList
GO Biological Processes	19	GO:0060501	positive regulation of epithelial cell proliferation involved in lung morphogenesis	19_GO:0032502 developmental process	-4.5	45	11	30230	7	289	3	1	0.6	2263|6431|93986	FGFR2|SRSF6|FOXP2	-2.5	MyList
Reactome Gene Sets	6	R-HSA-72203	Processing of Capped Intron-Containing Pre-mRNA		-4.5	4.3	5.5	30230	294	289	12	4.2	1.2	3184|3187|5441|5500|6431|6434|6635|7314|8899|11017|25949|27316	HNRNPD|HNRNPH1|POLR2L|PPP1CB|SRSF6|TRA2B|SNRPE|UBB|PRP4K|SNRNP27|SYF2|RBMX	-2.5	MyList
Reactome Gene Sets	6	R-HSA-72163	mRNA Splicing - Major Pathway		-4.5	5.1	5.8	30230	205	289	10	3.5	1.1	3184|3187|5441|6431|6434|6635|8899|11017|25949|27316	HNRNPD|HNRNPH1|POLR2L|SRSF6|TRA2B|SNRPE|PRP4K|SNRNP27|SYF2|RBMX	-2.5	MyList
Reactome Gene Sets	6	R-HSA-1852241	Organelle biogenesis and maintenance		-4.5	4.2	5.5	30230	297	289	12	4.2	1.2	514|521|539|1069|1781|5108|9556|10142|10383|10632|84833|440574	ATP5F1E|ATP5ME|ATP5PO|CETN2|DYNC1I2|PCM1|ATP5MJ|AKAP9|TUBB4B|ATP5MG|ATP5MK|MICOS10	-2.4	MyList
Reactome Gene Sets	6	R-HSA-446728	Cell junction organization		-4.5	4.2	5.5	30230	298	289	12	4.2	1.2	687|746|1006|3611|5315|5683|7088|7122|7314|23112|27327|93986	KLF9|TMEM258|CDH8|ILK|PKM|PSMA2|TLE1|CLDN5|UBB|TNRC6B|TNRC6A|FOXP2	-2.4	MyList
Reactome Gene Sets	6	R-HSA-9031628	NGF-stimulated transcription		-4.5	13	7.6	30230	39	289	5	1.7	0.77	2353|3397|3398|3399|3726	FOS|ID1|ID2|ID3|JUNB	-2.4	MyList
Reactome Gene Sets	6	R-HSA-9839923	Dengue Virus Infection		-4.4	3.7	5.3	30230	401	289	14	4.8	1.3	163|746|1191|3184|3187|3309|5295|5441|6431|6635|7314|23168|25777|27316	AP2B1|TMEM258|CLU|HNRNPD|HNRNPH1|HSPA5|PIK3R1|POLR2L|SRSF6|SNRPE|UBB|RTF1|SUN2|RBMX	-2.4	MyList
GO Biological Processes	19	GO:1903706	regulation of hemopoiesis	19_GO:0002376 immune system process	-4.4	3.4	5.2	30230	455	289	15	5.2	1.3	604|678|2353|2752|3398|3726|4212|5295|5530|5683|6659|7538|7704|57492|84293	BCL6|ZFP36L2|FOS|GLUL|ID2|JUNB|MEIS2|PIK3R1|PPP3CA|PSMA2|SOX4|ZFP36|ZBTB16|ARID1B|PRXL2A	-2.4	MyList
Reactome Gene Sets	6	R-HSA-1592230	Mitochondrial biogenesis		-4.4	7.6	6.4	30230	96	289	7	2.4	0.9	514|521|539|9556|10632|84833|440574	ATP5F1E|ATP5ME|ATP5PO|ATP5MJ|ATP5MG|ATP5MK|MICOS10	-2.4	MyList
WikiPathways	27	WP236	Adipogenesis		-4.4	6.4	6.1	30230	131	289	8	2.8	0.97	1052|1647|1879|3399|3977|4282|4616|28999	CEBPD|GADD45A|EBF1|ID3|LIFR|MIF|GADD45B|KLF15	-2.4	MyList
GO Biological Processes	19	GO:0001944	vasculature development	19_GO:0032502 developmental process	-4.4	3.1	5	30230	570	289	17	5.9	1.4	163|358|682|2263|2752|3397|3726|4897|5613|6303|6659|7026|7534|10512|23462|56999|64344	AP2B1|AQP1|BSG|FGFR2|GLUL|ID1|JUNB|NRCAM|PRKX|SAT1|SOX4|NR2F2|YWHAZ|SEMA3C|HEY1|ADAMTS9|HIF3A	-2.4	MyList
GO Biological Processes	19	GO:0003206	cardiac chamber morphogenesis	19_GO:0032502 developmental process	-4.4	6.3	6	30230	132	289	8	2.8	0.97	2263|3398|3670|6659|6664|9249|10512|23462	FGFR2|ID2|ISL1|SOX4|SOX11|DHRS3|SEMA3C|HEY1	-2.3	MyList
Reactome Gene Sets	6	R-HSA-72172	mRNA Splicing		-4.4	4.9	5.6	30230	213	289	10	3.5	1.1	3184|3187|5441|6431|6434|6635|8899|11017|25949|27316	HNRNPD|HNRNPH1|POLR2L|SRSF6|TRA2B|SNRPE|PRP4K|SNRNP27|SYF2|RBMX	-2.3	MyList
GO Biological Processes	19	GO:0060537	muscle tissue development	19_GO:0032502 developmental process	-4.4	3.8	5.3	30230	355	289	13	4.5	1.2	2263|2353|2697|3398|3670|5530|6664|7026|10512|11214|23462|56999|93986	FGFR2|FOS|GJA1|ID2|ISL1|PPP3CA|SOX11|NR2F2|SEMA3C|AKAP13|HEY1|ADAMTS9|FOXP2	-2.3	MyList
GO Biological Processes	19	GO:0003231	cardiac ventricle development	19_GO:0032502 developmental process	-4.3	6.2	6	30230	134	289	8	2.8	0.97	163|2263|3398|3670|6659|6664|10512|23462	AP2B1|FGFR2|ID2|ISL1|SOX4|SOX11|SEMA3C|HEY1	-2.3	MyList
GO Biological Processes	19	GO:0003205	cardiac chamber development	19_GO:0032502 developmental process	-4.3	5.4	5.7	30230	174	289	9	3.1	1	163|2263|3398|3670|6659|6664|9249|10512|23462	AP2B1|FGFR2|ID2|ISL1|SOX4|SOX11|DHRS3|SEMA3C|HEY1	-2.3	MyList
Reactome Gene Sets	6	R-HSA-9759476	Regulation of Homotypic Cell-Cell Adhesion		-4.3	4.8	5.5	30230	217	289	10	3.5	1.1	687|746|1006|5315|5683|7088|7314|23112|27327|93986	KLF9|TMEM258|CDH8|PKM|PSMA2|TLE1|UBB|TNRC6B|TNRC6A|FOXP2	-2.3	MyList
GO Biological Processes	19	GO:0007507	heart development	19_GO:0032502 developmental process	-4.3	3.1	4.9	30230	580	289	17	5.9	1.4	163|2263|2697|3397|3398|3399|3611|3670|6659|6664|7122|9249|10439|10512|11214|23462|56999	AP2B1|FGFR2|GJA1|ID1|ID2|ID3|ILK|ISL1|SOX4|SOX11|CLDN5|DHRS3|OLFM1|SEMA3C|AKAP13|HEY1|ADAMTS9	-2.3	MyList
GO Biological Processes	19	GO:0035239	tube morphogenesis	19_GO:0032502 developmental process	-4.3	2.8	4.8	30230	701	289	19	6.6	1.5	682|2263|2752|3397|3398|3611|3726|4897|5613|6303|6659|6664|6678|7026|7534|11331|23462|56999|64344	BSG|FGFR2|GLUL|ID1|ID2|ILK|JUNB|NRCAM|PRKX|SAT1|SOX4|SOX11|SPARC|NR2F2|YWHAZ|PHB2|HEY1|ADAMTS9|HIF3A	-2.3	MyList
WikiPathways	27	WP1982	Sterol regulatory element binding proteins SREBP signaling		-4.3	9.1	6.6	30230	69	289	6	2.1	0.84	2222|3157|3422|3638|4190|6713	FDFT1|HMGCS1|IDI1|INSIG1|MDH1|SQLE	-2.3	MyList
Reactome Gene Sets	6	R-HSA-3769402	Deactivation of the beta-catenin transactivating complex		-4.3	12	7.2	30230	43	289	5	1.7	0.77	6659|7088|7091|7314|7534	SOX4|TLE1|TLE4|UBB|YWHAZ	-2.2	MyList
GO Biological Processes	19	GO:0016126	sterol biosynthetic process	19_GO:0009987 cellular process	-4.3	12	7.2	30230	43	289	5	1.7	0.77	2222|3157|3422|3638|6713	FDFT1|HMGCS1|IDI1|INSIG1|SQLE	-2.2	MyList
GO Biological Processes	19	GO:0003007	heart morphogenesis	19_GO:0032502 developmental process	-4.2	4.3	5.4	30230	266	289	11	3.8	1.1	2263|3398|3611|3670|6659|6664|7122|9249|10439|10512|23462	FGFR2|ID2|ILK|ISL1|SOX4|SOX11|CLDN5|DHRS3|OLFM1|SEMA3C|HEY1	-2.2	MyList
GO Biological Processes	19	GO:0000381	regulation of alternative mRNA splicing, via spliceosome	19_GO:0050789 regulation of biological process	-4.2	9	6.6	30230	70	289	6	2.1	0.84	6431|6434|27316|56853|60680|91746	SRSF6|TRA2B|RBMX|CELF4|CELF5|YTHDC1	-2.2	MyList
GO Biological Processes	19	GO:0043010	camera-type eye development	19_GO:0032502 developmental process	-4.2	3.7	5.1	30230	368	289	13	4.5	1.2	358|682|793|1641|1946|2353|2823|4081|6659|6664|7482|56999|93986	AQP1|BSG|CALB1|DCX|EFNA5|FOS|GPM6A|MAB21L1|SOX4|SOX11|WNT2B|ADAMTS9|FOXP2	-2.2	MyList
GO Biological Processes	19	GO:0071396	cellular response to lipid	19_GO:0050896 response to stimulus	-4.2	3	4.9	30230	590	289	17	5.9	1.4	358|478|678|687|1946|2263|2353|2950|3184|3399|3638|3670|4537|7538|11170|51079|54541	AQP1|ATP1A3|ZFP36L2|KLF9|EFNA5|FGFR2|FOS|GSTP1|HNRNPD|ID3|INSIG1|ISL1|ND3|ZFP36|FAM107A|NDUFA13|DDIT4	-2.2	MyList
GO Biological Processes	19	GO:0008380	RNA splicing	19_GO:0009987 cellular process	-4.2	3.5	5	30230	423	289	14	4.8	1.3	1153|1653|3187|6431|6434|6635|6651|8899|11017|25949|27316|56853|60680|91746	CIRBP|DDX1|HNRNPH1|SRSF6|TRA2B|SNRPE|SON|PRP4K|SNRNP27|SYF2|RBMX|CELF4|CELF5|YTHDC1	-2.2	MyList
Reactome Gene Sets	6	R-HSA-421270	Cell-cell junction organization		-4.2	4.2	5.3	30230	272	289	11	3.8	1.1	687|746|1006|5315|5683|7088|7122|7314|23112|27327|93986	KLF9|TMEM258|CDH8|PKM|PSMA2|TLE1|CLDN5|UBB|TNRC6B|TNRC6A|FOXP2	-2.2	MyList
GO Biological Processes	19	GO:2000794	regulation of epithelial cell proliferation involved in lung morphogenesis	19_GO:0032502 developmental process	-4.2	35	10	30230	9	289	3	1	0.6	2263|6431|93986	FGFR2|SRSF6|FOXP2	-2.2	MyList
GO Biological Processes	19	GO:0051047	positive regulation of secretion	19_GO:0051179 localization	-4.1	3.9	5.1	30230	322	289	12	4.2	1.2	358|682|1946|2181|3670|4282|4826|5530|6659|6664|6863|79971	AQP1|BSG|EFNA5|ACSL3|ISL1|MIF|NNAT|PPP3CA|SOX4|SOX11|TAC1|WLS	-2.2	MyList
GO Biological Processes	19	GO:1900151	regulation of nuclear-transcribed mRNA catabolic process, deadenylation-dependent decay	19_GO:0048519 negative regulation of biological process	-4.1	17	7.9	30230	24	289	4	1.4	0.69	678|3184|7538|23112	ZFP36L2|HNRNPD|ZFP36|TNRC6B	-2.1	MyList
GO Biological Processes	19	GO:0060412	ventricular septum morphogenesis	19_GO:0032502 developmental process	-4.1	11	6.9	30230	46	289	5	1.7	0.77	2263|3398|6659|6664|23462	FGFR2|ID2|SOX4|SOX11|HEY1	-2.1	MyList
WikiPathways	27	WP4718	Cholesterol metabolism with Bloch and Kandutsch Russell pathways		-4.1	11	6.8	30230	47	289	5	1.7	0.77	2181|2222|3157|3422|6713	ACSL3|FDFT1|HMGCS1|IDI1|SQLE	-2.1	MyList
Canonical Pathways	11	M183	PID IL6 7 PATHWAY		-4.1	11	6.8	30230	47	289	5	1.7	0.77	1052|2353|3726|4170|5295	CEBPD|FOS|JUNB|MCL1|PIK3R1	-2.1	MyList
WikiPathways	27	WP410	Exercise induced circadian regulation		-4	11	6.7	30230	48	289	5	1.7	0.77	687|2950|3422|5187|7122	KLF9|GSTP1|IDI1|PER1|CLDN5	-2	MyList
GO Biological Processes	19	GO:0003281	ventricular septum development	19_GO:0032502 developmental process	-4	8.2	6.2	30230	77	289	6	2.1	0.84	163|2263|3398|6659|6664|23462	AP2B1|FGFR2|ID2|SOX4|SOX11|HEY1	-2	MyList
GO Biological Processes	19	GO:0043065	positive regulation of apoptotic process	19_GO:0048518 positive regulation of biological process	-4	3	4.7	30230	554	289	16	5.5	1.3	604|1191|1509|1647|3399|3670|4170|4616|6154|6659|7164|7314|7704|9590|10439|51079	BCL6|CLU|CTSD|GADD45A|ID3|ISL1|MCL1|GADD45B|RPL26|SOX4|TPD52L1|UBB|ZBTB16|AKAP12|OLFM1|NDUFA13	-2	MyList
Reactome Gene Sets	6	R-HSA-69275	G2/M Transition		-4	4.9	5.4	30230	191	289	9	3.1	1	1069|1781|5108|5500|5683|7314|10142|10383|80097	CETN2|DYNC1I2|PCM1|PPP1CB|PSMA2|UBB|AKAP9|TUBB4B|MZT2B	-2	MyList
GO Biological Processes	19	GO:0071356	cellular response to tumor necrosis factor	19_GO:0050896 response to stimulus	-4	5.6	5.5	30230	150	289	8	2.8	0.97	678|2353|3611|3856|3875|7538|9590|9705	ZFP36L2|FOS|ILK|KRT8|KRT18|ZFP36|AKAP12|ST18	-2	MyList
Reactome Gene Sets	6	R-HSA-453274	Mitotic G2-G2/M phases		-4	4.9	5.3	30230	193	289	9	3.1	1	1069|1781|5108|5500|5683|7314|10142|10383|80097	CETN2|DYNC1I2|PCM1|PPP1CB|PSMA2|UBB|AKAP9|TUBB4B|MZT2B	-2	MyList
GO Biological Processes	19	GO:0048514	blood vessel morphogenesis	19_GO:0032502 developmental process	-3.9	3.3	4.8	30230	446	289	14	4.8	1.3	682|2263|2752|3397|3726|4897|5613|6303|6659|7026|7534|23462|56999|64344	BSG|FGFR2|GLUL|ID1|JUNB|NRCAM|PRKX|SAT1|SOX4|NR2F2|YWHAZ|HEY1|ADAMTS9|HIF3A	-2	MyList
GO Biological Processes	19	GO:1901137	carbohydrate derivative biosynthetic process	19_GO:0009987 cellular process	-3.9	3	4.7	30230	561	289	16	5.5	1.3	514|521|539|746|4537|4539|4540|4694|4695|4696|4707|9556|10632|51079|51363|84833	ATP5F1E|ATP5ME|ATP5PO|TMEM258|ND3|ND4L|ND5|NDUFA1|NDUFA2|NDUFA3|NDUFB1|ATP5MJ|ATP5MG|NDUFA13|CHST15|ATP5MK	-2	MyList
Reactome Gene Sets	6	R-HSA-418990	Adherens junctions interactions		-3.9	4.4	5.1	30230	240	289	10	3.5	1.1	687|746|1006|5315|5683|7088|7314|23112|27327|93986	KLF9|TMEM258|CDH8|PKM|PSMA2|TLE1|UBB|TNRC6B|TNRC6A|FOXP2	-2	MyList
GO Biological Processes	19	GO:0042274	ribosomal small subunit biogenesis	19_GO:0009987 cellular process	-3.9	6.4	5.7	30230	114	289	7	2.4	0.9	6205|6218|6227|6228|6229|6232|6234	RPS11|RPS17|RPS21|RPS23|RPS24|RPS27|RPS28	-2	MyList
Reactome Gene Sets	6	R-HSA-191273	Cholesterol biosynthesis		-3.9	15	7.4	30230	27	289	4	1.4	0.69	2222|3157|3422|6713	FDFT1|HMGCS1|IDI1|SQLE	-2	MyList
GO Biological Processes	19	GO:0071280	cellular response to copper ion	19_GO:0050896 response to stimulus	-3.9	15	7.4	30230	27	289	4	1.4	0.69	358|4493|4502|4504	AQP1|MT1E|MT2A|MT3	-2	MyList
GO Biological Processes	19	GO:0090596	sensory organ morphogenesis	19_GO:0032502 developmental process	-3.9	4	5	30230	290	289	11	3.8	1.1	358|793|1946|2263|3638|6169|6659|6664|6678|7482|56999	AQP1|CALB1|EFNA5|FGFR2|INSIG1|RPL38|SOX4|SOX11|SPARC|WNT2B|ADAMTS9	-2	MyList
Reactome Gene Sets	6	R-HSA-187037	Signaling by NTRK1 (TRKA)		-3.9	6.4	5.7	30230	115	289	7	2.4	0.9	163|2353|3397|3398|3399|3726|5295	AP2B1|FOS|ID1|ID2|ID3|JUNB|PIK3R1	-1.9	MyList
Reactome Gene Sets	6	R-HSA-380287	Centrosome maturation		-3.9	7.7	6	30230	81	289	6	2.1	0.84	1069|1781|5108|10142|10383|80097	CETN2|DYNC1I2|PCM1|AKAP9|TUBB4B|MZT2B	-1.9	MyList
Reactome Gene Sets	6	R-HSA-380270	Recruitment of mitotic centrosome proteins and complexes		-3.9	7.7	6	30230	81	289	6	2.1	0.84	1069|1781|5108|10142|10383|80097	CETN2|DYNC1I2|PCM1|AKAP9|TUBB4B|MZT2B	-1.9	MyList
GO Biological Processes	19	GO:0048232	male gamete generation	19_GO:0022414 reproductive process	-3.9	2.6	4.5	30230	752	289	19	6.6	1.5	604|1069|2697|5683|6125|6128|6129|6139|6164|6165|6167|6168|6169|7314|7704|9349|25873|81892|91746	BCL6|CETN2|GJA1|PSMA2|RPL5|RPL6|RPL7|RPL17|RPL34|RPL35A|RPL37|RPL37A|RPL38|UBB|ZBTB16|RPL23|RPL36|SLIRP|YTHDC1	-1.9	MyList
Reactome Gene Sets	6	R-HSA-5661231	Metallothioneins bind metals		-3.9	29	9	30230	11	289	3	1	0.6	4493|4502|4504	MT1E|MT2A|MT3	-1.9	MyList
GO Biological Processes	19	GO:0045598	regulation of fat cell differentiation	19_GO:0032502 developmental process	-3.8	5.3	5.3	30230	157	289	8	2.8	0.97	678|3398|3638|5300|7538|7704|55885|222008	ZFP36L2|ID2|INSIG1|PIN1|ZFP36|ZBTB16|LMO3|VSTM2A	-1.9	MyList
Reactome Gene Sets	6	R-HSA-9764274	Regulation of Expression and Function of Type I Classical Cadherins		-3.8	4.7	5.1	30230	201	289	9	3.1	1	687|746|5315|5683|7088|7314|23112|27327|93986	KLF9|TMEM258|PKM|PSMA2|TLE1|UBB|TNRC6B|TNRC6A|FOXP2	-1.9	MyList
Reactome Gene Sets	6	R-HSA-9764265	Regulation of CDH1 Expression and Function		-3.8	4.7	5.1	30230	201	289	9	3.1	1	687|746|5315|5683|7088|7314|23112|27327|93986	KLF9|TMEM258|PKM|PSMA2|TLE1|UBB|TNRC6B|TNRC6A|FOXP2	-1.9	MyList
GO Biological Processes	19	GO:0043068	positive regulation of programmed cell death	19_GO:0048518 positive regulation of biological process	-3.8	2.9	4.5	30230	580	289	16	5.5	1.3	604|1191|1509|1647|3399|3670|4170|4616|6154|6659|7164|7314|7704|9590|10439|51079	BCL6|CLU|CTSD|GADD45A|ID3|ISL1|MCL1|GADD45B|RPL26|SOX4|TPD52L1|UBB|ZBTB16|AKAP12|OLFM1|NDUFA13	-1.8	MyList
GO Biological Processes	19	GO:0050680	negative regulation of epithelial cell proliferation	19_GO:0048519 negative regulation of biological process	-3.8	5.2	5.2	30230	161	289	8	2.8	0.97	687|2263|3670|5176|6678|7026|11331|64743	KLF9|FGFR2|ISL1|SERPINF1|SPARC|NR2F2|PHB2|WDR13	-1.8	MyList
GO Biological Processes	19	GO:1901796	regulation of signal transduction by p53 class mediator	19_GO:0050896 response to stimulus	-3.8	6.1	5.5	30230	121	289	7	2.4	0.9	4282|6125|6154|6167|6659|7314|9349	MIF|RPL5|RPL26|RPL37|SOX4|UBB|RPL23	-1.8	MyList
GO Biological Processes	19	GO:0045338	farnesyl diphosphate metabolic process	19_GO:0009987 cellular process	-3.7	26	8.6	30230	12	289	3	1	0.6	2222|3157|3422	FDFT1|HMGCS1|IDI1	-1.8	MyList
Reactome Gene Sets	6	R-HSA-1655829	Regulation of cholesterol biosynthesis by SREBP (SREBF)		-3.7	9.5	6.2	30230	55	289	5	1.7	0.77	2222|3157|3422|3638|6713	FDFT1|HMGCS1|IDI1|INSIG1|SQLE	-1.8	MyList
GO Biological Processes	19	GO:0048568	embryonic organ development	19_GO:0032502 developmental process	-3.7	3.1	4.6	30230	467	289	14	4.8	1.3	2263|3398|3399|3638|3726|3856|5090|6169|6434|6664|6678|7026|23462|25949	FGFR2|ID2|ID3|INSIG1|JUNB|KRT8|PBX3|RPL38|TRA2B|SOX11|SPARC|NR2F2|HEY1|SYF2	-1.8	MyList
GO Biological Processes	19	GO:1902105	regulation of leukocyte differentiation	19_GO:0002376 immune system process	-3.7	3.5	4.7	30230	357	289	12	4.2	1.2	604|678|2353|3398|3726|5295|5530|5683|6659|7704|57492|84293	BCL6|ZFP36L2|FOS|ID2|JUNB|PIK3R1|PPP3CA|PSMA2|SOX4|ZBTB16|ARID1B|PRXL2A	-1.8	MyList
GO Biological Processes	19	GO:0042063	gliogenesis	19_GO:0032502 developmental process	-3.7	4.1	4.9	30230	256	289	10	3.5	1.1	1191|2670|2950|3398|3611|6659|6664|25777|28999|147495	CLU|GFAP|GSTP1|ID2|ILK|SOX4|SOX11|SUN2|KLF15|APCDD1	-1.8	MyList
GO Biological Processes	19	GO:0046683	response to organophosphorus	19_GO:0050896 response to stimulus	-3.7	5.9	5.4	30230	124	289	7	2.4	0.9	358|539|682|2353|3488|5187|10142	AQP1|ATP5PO|BSG|FOS|IGFBP5|PER1|AKAP9	-1.8	MyList
GO Biological Processes	19	GO:0051222	positive regulation of protein transport	19_GO:0051179 localization	-3.7	4.1	4.9	30230	257	289	10	3.5	1.1	682|1946|2181|3670|4826|5108|5295|6659|8899|79971	BSG|EFNA5|ACSL3|ISL1|NNAT|PCM1|PIK3R1|SOX4|PRP4K|WLS	-1.8	MyList
GO Biological Processes	19	GO:0001701	in utero embryonic development	19_GO:0032502 developmental process	-3.7	3.3	4.6	30230	415	289	13	4.5	1.2	2263|3726|3856|4695|4836|6227|7026|8894|23168|23462|25949|56853|91746	FGFR2|JUNB|KRT8|NDUFA2|NMT1|RPS21|NR2F2|EIF2S2|RTF1|HEY1|SYF2|CELF4|YTHDC1	-1.8	MyList
GO Biological Processes	19	GO:0000902	cell morphogenesis	19_GO:0032502 developmental process	-3.7	2.6	4.3	30230	717	289	18	6.2	1.4	604|682|1006|1191|1946|2115|2263|2823|3397|3398|3611|3670|4133|4897|5015|7314|10512|56956	BCL6|BSG|CDH8|CLU|EFNA5|ETV1|FGFR2|GPM6A|ID1|ID2|ILK|ISL1|MAP2|NRCAM|OTX2|UBB|SEMA3C|LHX9	-1.8	MyList
WikiPathways	27	WP5265	Neurogenesis regulation in the olfactory epithelium		-3.7	9.2	6.1	30230	57	289	5	1.7	0.77	3397|3398|4133|4204|23462	ID1|ID2|MAP2|MECP2|HEY1	-1.7	MyList
GO Biological Processes	19	GO:0021782	glial cell development	19_GO:0032502 developmental process	-3.7	5.8	5.3	30230	126	289	7	2.4	0.9	1191|2670|2950|3398|3611|6659|6664	CLU|GFAP|GSTP1|ID2|ILK|SOX4|SOX11	-1.7	MyList
GO Biological Processes	19	GO:0061303	cornea development in camera-type eye	19_GO:0032502 developmental process	-3.6	24	8.2	30230	13	289	3	1	0.6	6664|7482|56999	SOX11|WNT2B|ADAMTS9	-1.7	MyList
WikiPathways	27	WP4190	Mevalonate arm of cholesterol biosynthesis pathway		-3.6	24	8.2	30230	13	289	3	1	0.6	2222|3157|3422	FDFT1|HMGCS1|IDI1	-1.7	MyList
GO Biological Processes	19	GO:0060213	positive regulation of nuclear-transcribed mRNA poly(A) tail shortening	19_GO:0048519 negative regulation of biological process	-3.6	24	8.2	30230	13	289	3	1	0.6	7538|23112|27327	ZFP36|TNRC6B|TNRC6A	-1.7	MyList
GO Biological Processes	19	GO:1900153	positive regulation of nuclear-transcribed mRNA catabolic process, deadenylation-dependent decay	19_GO:0048519 negative regulation of biological process	-3.6	24	8.2	30230	13	289	3	1	0.6	678|7538|23112	ZFP36L2|ZFP36|TNRC6B	-1.7	MyList
WikiPathways	27	WP4149	White fat cell differentiation		-3.6	13	6.7	30230	32	289	4	1.4	0.69	1052|1879|7026|28999	CEBPD|EBF1|NR2F2|KLF15	-1.7	MyList
GO Biological Processes	19	GO:0000226	microtubule cytoskeleton organization	19_GO:0009987 cellular process	-3.6	2.8	4.3	30230	600	289	16	5.5	1.3	1069|1641|1647|2697|3611|4133|4134|5108|6651|10142|10297|10383|10769|25777|80097|344148	CETN2|DCX|GADD45A|GJA1|ILK|MAP2|MAP4|PCM1|SON|AKAP9|APC2|TUBB4B|PLK2|SUN2|MZT2B|NCKAP5	-1.7	MyList
KEGG Pathway	24	hsa05225	Hepatocellular carcinoma		-3.6	4.9	5	30230	170	289	8	2.8	0.97	1647|2950|4259|4616|5295|7482|10297|57492	GADD45A|GSTP1|MGST3|GADD45B|PIK3R1|WNT2B|APC2|ARID1B	-1.7	MyList
GO Biological Processes	19	GO:0045765	regulation of angiogenesis	19_GO:0032502 developmental process	-3.6	3.4	4.6	30230	368	289	12	4.2	1.2	358|1647|2752|3397|3670|4204|5176|5315|6678|7122|10769|56999	AQP1|GADD45A|GLUL|ID1|ISL1|MECP2|SERPINF1|PKM|SPARC|CLDN5|PLK2|ADAMTS9	-1.7	MyList
KEGG Pathway	24	hsa05213	Endometrial cancer		-3.6	8.9	5.9	30230	59	289	5	1.7	0.77	1647|3611|4616|5295|10297	GADD45A|ILK|GADD45B|PIK3R1|APC2	-1.7	MyList
Canonical Pathways	11	M266	PID NCADHERIN PATHWAY		-3.6	13	6.6	30230	33	289	4	1.4	0.69	1268|2697|2891|5295	CNR1|GJA1|GRIA2|PIK3R1	-1.7	MyList
Reactome Gene Sets	6	R-HSA-2559585	Oncogene Induced Senescence		-3.6	13	6.6	30230	33	289	4	1.4	0.69	3397|7314|23112|27327	ID1|UBB|TNRC6B|TNRC6A	-1.7	MyList
GO Biological Processes	19	GO:0034612	response to tumor necrosis factor	19_GO:0050896 response to stimulus	-3.6	4.8	5	30230	173	289	8	2.8	0.97	678|2353|3611|3856|3875|7538|9590|9705	ZFP36L2|FOS|ILK|KRT8|KRT18|ZFP36|AKAP12|ST18	-1.7	MyList
GO Biological Processes	19	GO:0007283	spermatogenesis	19_GO:0022414 reproductive process	-3.6	2.6	4.2	30230	734	289	18	6.2	1.4	604|1069|2697|5683|6125|6128|6129|6139|6164|6165|6167|6168|6169|7704|9349|25873|81892|91746	BCL6|CETN2|GJA1|PSMA2|RPL5|RPL6|RPL7|RPL17|RPL34|RPL35A|RPL37|RPL37A|RPL38|ZBTB16|RPL23|RPL36|SLIRP|YTHDC1	-1.7	MyList
WikiPathways	27	WP5417	Cell lineage map for neuronal differentiation		-3.5	5.5	5.1	30230	132	289	7	2.4	0.9	1641|2670|2752|4133|5077|8825|10840	DCX|GFAP|GLUL|MAP2|PAX3|LIN7A|ALDH1L1	-1.6	MyList
GO Biological Processes	19	GO:0006122	mitochondrial electron transport, ubiquinol to cytochrome c	19_GO:0009987 cellular process	-3.5	22	7.9	30230	14	289	3	1	0.6	10975|27089|29796	UQCR11|UQCRQ|UQCR10	-1.6	MyList
Reactome Gene Sets	6	R-HSA-5660526	Response to metal ions		-3.5	22	7.9	30230	14	289	3	1	0.6	4493|4502|4504	MT1E|MT2A|MT3	-1.6	MyList
Reactome Gene Sets	6	R-HSA-198725	Nuclear Events (kinase and transcription factor activation)		-3.5	8.6	5.8	30230	61	289	5	1.7	0.77	2353|3397|3398|3399|3726	FOS|ID1|ID2|ID3|JUNB	-1.6	MyList
GO Biological Processes	19	GO:0007517	muscle organ development	19_GO:0032502 developmental process	-3.5	3.6	4.6	30230	322	289	11	3.8	1.1	2115|2263|2353|3399|3670|5077|5530|6664|7026|8763|93986	ETV1|FGFR2|FOS|ID3|ISL1|PAX3|PPP3CA|SOX11|NR2F2|CD164|FOXP2	-1.6	MyList
WikiPathways	27	WP4922	Mitochondrial complex IV assembly		-3.5	12	6.5	30230	34	289	4	1.4	0.69	1337|1350|4514|100131801	COX6A1|COX7C|COX3|PET100	-1.6	MyList
Reactome Gene Sets	6	R-HSA-9634815	Transcriptional Regulation by NPAS4		-3.5	12	6.5	30230	34	289	4	1.4	0.69	2353|10769|23112|27327	FOS|PLK2|TNRC6B|TNRC6A	-1.6	MyList
Reactome Gene Sets	6	R-HSA-3858494	Beta-catenin independent WNT signaling		-3.5	5.5	5.1	30230	133	289	7	2.4	0.9	163|2791|5530|5683|7314|23112|27327	AP2B1|GNG11|PPP3CA|PSMA2|UBB|TNRC6B|TNRC6A	-1.6	MyList
Reactome Gene Sets	6	R-HSA-166520	Signaling by NTRKs		-3.5	5.5	5.1	30230	133	289	7	2.4	0.9	163|2353|3397|3398|3399|3726|5295	AP2B1|FOS|ID1|ID2|ID3|JUNB|PIK3R1	-1.6	MyList
GO Biological Processes	19	GO:0016071	mRNA metabolic process	19_GO:0009987 cellular process	-3.5	2.6	4.2	30230	675	289	17	5.9	1.4	678|1153|1653|3187|6431|6434|6635|6651|6882|7538|8899|11017|25949|27316|56853|60680|91746	ZFP36L2|CIRBP|DDX1|HNRNPH1|SRSF6|TRA2B|SNRPE|SON|TAF11|ZFP36|PRP4K|SNRNP27|SYF2|RBMX|CELF4|CELF5|YTHDC1	-1.6	MyList
Reactome Gene Sets	6	R-HSA-380320	Recruitment of NuMA to mitotic centrosomes		-3.5	6.6	5.4	30230	95	289	6	2.1	0.84	1069|1781|5108|10142|10383|80097	CETN2|DYNC1I2|PCM1|AKAP9|TUBB4B|MZT2B	-1.6	MyList
GO Biological Processes	19	GO:1901342	regulation of vasculature development	19_GO:0032502 developmental process	-3.5	3.3	4.5	30230	378	289	12	4.2	1.2	358|1647|2752|3397|3670|4204|5176|5315|6678|7122|10769|56999	AQP1|GADD45A|GLUL|ID1|ISL1|MECP2|SERPINF1|PKM|SPARC|CLDN5|PLK2|ADAMTS9	-1.6	MyList
GO Biological Processes	19	GO:0016072	rRNA metabolic process	19_GO:0009987 cellular process	-3.5	3.8	4.6	30230	272	289	10	3.5	1.1	5441|6125|6129|6154|6165|6218|6227|6229|6232|6234	POLR2L|RPL5|RPL7|RPL26|RPL35A|RPS17|RPS21|RPS24|RPS27|RPS28	-1.6	MyList
GO Biological Processes	19	GO:0050807	regulation of synapse organization	19_GO:0050789 regulation of biological process	-3.5	3.6	4.5	30230	324	289	11	3.8	1.1	869|1006|1946|2823|4897|6678|7534|8404|8825|50863|152404	CBLN1|CDH8|EFNA5|GPM6A|NRCAM|SPARC|YWHAZ|SPARCL1|LIN7A|NTM|IGSF11	-1.6	MyList
Reactome Gene Sets	6	R-HSA-8986944	Transcriptional Regulation by MECP2		-3.5	8.4	5.8	30230	62	289	5	1.7	0.77	2289|2891|4204|23112|27327	FKBP5|GRIA2|MECP2|TNRC6B|TNRC6A	-1.6	MyList
GO Biological Processes	19	GO:0099536	synaptic signaling	19_GO:0050789 regulation of biological process	-3.5	3	4.3	30230	494	289	14	4.8	1.3	163|869|1006|1136|1268|2891|4062|4204|5530|6863|8825|10142|27065|152404	AP2B1|CBLN1|CDH8|CHRNA3|CNR1|GRIA2|LY6H|MECP2|PPP3CA|TAC1|LIN7A|AKAP9|NSG1|IGSF11	-1.6	MyList
Reactome Gene Sets	6	R-HSA-9837999	Mitochondrial protein degradation		-3.5	6.5	5.3	30230	96	289	6	2.1	0.84	539|4540|4695|10632|27089|51079	ATP5PO|ND5|NDUFA2|ATP5MG|UQCRQ|NDUFA13	-1.6	MyList
GO Biological Processes	19	GO:0050678	regulation of epithelial cell proliferation	19_GO:0050789 regulation of biological process	-3.5	3.3	4.4	30230	381	289	12	4.2	1.2	687|2263|3670|5176|6431|6664|6678|7026|7538|11331|64743|93986	KLF9|FGFR2|ISL1|SERPINF1|SRSF6|SOX11|SPARC|NR2F2|ZFP36|PHB2|WDR13|FOXP2	-1.6	MyList
GO Biological Processes	19	GO:1904951	positive regulation of establishment of protein localization	19_GO:0051179 localization	-3.5	3.5	4.5	30230	327	289	11	3.8	1.1	682|1946|2181|3670|4826|4836|5108|5295|6659|8899|79971	BSG|EFNA5|ACSL3|ISL1|NNAT|NMT1|PCM1|PIK3R1|SOX4|PRP4K|WLS	-1.6	MyList
GO Biological Processes	19	GO:0045637	regulation of myeloid cell differentiation	19_GO:0002376 immune system process	-3.5	4.2	4.7	30230	226	289	9	3.1	1	2353|2752|3398|4212|5295|5530|7538|7704|84293	FOS|GLUL|ID2|MEIS2|PIK3R1|PPP3CA|ZFP36|ZBTB16|PRXL2A	-1.6	MyList
GO Biological Processes	19	GO:0009416	response to light stimulus	19_GO:0050896 response to stimulus	-3.4	3.5	4.5	30230	329	289	11	3.8	1.1	358|1153|2353|3398|4204|4212|4537|5187|5295|5500|6154	AQP1|CIRBP|FOS|ID2|MECP2|MEIS2|ND3|PER1|PIK3R1|PPP1CB|RPL26	-1.6	MyList
GO Biological Processes	19	GO:0006364	rRNA processing	19_GO:0009987 cellular process	-3.4	4.1	4.7	30230	227	289	9	3.1	1	6125|6129|6154|6165|6218|6227|6229|6232|6234	RPL5|RPL7|RPL26|RPL35A|RPS17|RPS21|RPS24|RPS27|RPS28	-1.6	MyList
GO Biological Processes	19	GO:0060211	regulation of nuclear-transcribed mRNA poly(A) tail shortening	19_GO:0048519 negative regulation of biological process	-3.4	21	7.6	30230	15	289	3	1	0.6	7538|23112|27327	ZFP36|TNRC6B|TNRC6A	-1.6	MyList
GO Biological Processes	19	GO:0008283	cell population proliferation	19_GO:0009987 cellular process	-3.4	2.8	4.2	30230	561	289	15	5.2	1.3	1191|2263|2353|2752|2950|3398|3488|3726|5108|5613|6659|6664|7482|8894|56956	CLU|FGFR2|FOS|GLUL|GSTP1|ID2|IGFBP5|JUNB|PCM1|PRKX|SOX4|SOX11|WNT2B|EIF2S2|LHX9	-1.6	MyList
GO Biological Processes	19	GO:0050803	regulation of synapse structure or activity	19_GO:0065007 biological regulation	-3.4	3.5	4.5	30230	330	289	11	3.8	1.1	869|1006|1946|2823|4897|6678|7534|8404|8825|50863|152404	CBLN1|CDH8|EFNA5|GPM6A|NRCAM|SPARC|YWHAZ|SPARCL1|LIN7A|NTM|IGSF11	-1.6	MyList
GO Biological Processes	19	GO:0048593	camera-type eye morphogenesis	19_GO:0032502 developmental process	-3.4	5.3	5	30230	138	289	7	2.4	0.9	358|793|1946|6659|6664|7482|56999	AQP1|CALB1|EFNA5|SOX4|SOX11|WNT2B|ADAMTS9	-1.6	MyList
GO Biological Processes	19	GO:1901798	positive regulation of signal transduction by p53 class mediator	19_GO:0048518 positive regulation of biological process	-3.4	12	6.3	30230	36	289	4	1.4	0.69	6154|6167|7314|9349	RPL26|RPL37|UBB|RPL23	-1.6	MyList
WikiPathways	27	WP5333	Enterocyte cholesterol metabolism		-3.4	12	6.3	30230	36	289	4	1.4	0.69	2222|3157|3422|6713	FDFT1|HMGCS1|IDI1|SQLE	-1.6	MyList
GO Biological Processes	19	GO:0033120	positive regulation of RNA splicing	19_GO:0048518 positive regulation of biological process	-3.4	12	6.3	30230	36	289	4	1.4	0.69	5295|6434|27316|56853	PIK3R1|TRA2B|RBMX|CELF4	-1.6	MyList
GO Biological Processes	19	GO:0070848	response to growth factor	19_GO:0050896 response to stimulus	-3.4	2.9	4.2	30230	503	289	14	4.8	1.3	678|2263|2353|2950|3397|3670|4212|6863|7122|7538|25878|54541|222008|285704	ZFP36L2|FGFR2|FOS|GSTP1|ID1|ISL1|MEIS2|TAC1|CLDN5|ZFP36|MXRA5|DDIT4|VSTM2A|RGMB	-1.6	MyList
GO Biological Processes	19	GO:0000245	spliceosomal complex assembly	19_GO:0009987 cellular process	-3.4	6.3	5.2	30230	99	289	6	2.1	0.84	1653|6431|6635|56853|60680|91746	DDX1|SRSF6|SNRPE|CELF4|CELF5|YTHDC1	-1.6	MyList
GO Biological Processes	19	GO:0009895	negative regulation of catabolic process	19_GO:0048519 negative regulation of biological process	-3.4	3.2	4.4	30230	387	289	12	4.2	1.2	1153|3184|4170|4504|5300|6125|7538|9349|54541|81892|115572|258010	CIRBP|HNRNPD|MCL1|MT3|PIN1|RPL5|ZFP36|RPL23|DDIT4|SLIRP|TENT5B|SVIP	-1.6	MyList
GO Biological Processes	19	GO:0007623	circadian rhythm	19_GO:0048511 rhythmic process	-3.4	5.2	4.9	30230	140	289	7	2.4	0.9	687|3184|3397|3398|3399|5187|5500	KLF9|HNRNPD|ID1|ID2|ID3|PER1|PPP1CB	-1.5	MyList
GO Biological Processes	19	GO:0051961	negative regulation of nervous system development	19_GO:0032502 developmental process	-3.4	5.2	4.9	30230	140	289	7	2.4	0.9	869|3398|4133|4504|5108|5530|6664	CBLN1|ID2|MAP2|MT3|PCM1|PPP3CA|SOX11	-1.5	MyList
GO Biological Processes	19	GO:0003161	cardiac conduction system development	19_GO:0032502 developmental process	-3.4	11	6.2	30230	37	289	4	1.4	0.69	2697|3398|3670|23462	GJA1|ID2|ISL1|HEY1	-1.5	MyList
GO Biological Processes	19	GO:0007616	long-term memory	19_GO:0032501 multicellular organismal process	-3.4	11	6.2	30230	37	289	4	1.4	0.69	793|4204|6863|55450	CALB1|MECP2|TAC1|CAMK2N1	-1.5	MyList
Canonical Pathways	11	M255	PID HIF1 TFPATHWAY		-3.4	7.9	5.5	30230	66	289	5	1.7	0.77	2353|3398|3939|4170|5315	FOS|ID2|LDHA|MCL1|PKM	-1.5	MyList
WikiPathways	27	WP2064	Neural crest differentiation		-3.4	6.2	5.2	30230	101	289	6	2.1	0.84	2263|2670|3397|3670|5077|127343	FGFR2|GFAP|ID1|ISL1|PAX3|DMBX1	-1.5	MyList
CORUM	33	CORUM:351	Spliceosome		-3.4	5.2	4.9	30230	141	289	7	2.4	0.9	1153|6431|6434|6635|8899|11017|25949	CIRBP|SRSF6|TRA2B|SNRPE|PRP4K|SNRNP27|SYF2	-1.5	MyList
WikiPathways	27	WP2858	Ectoderm differentiation		-3.4	5.2	4.9	30230	141	289	7	2.4	0.9	1006|2263|4204|5077|7026|7704|79776	CDH8|FGFR2|MECP2|PAX3|NR2F2|ZBTB16|ZFHX4	-1.5	MyList
GO Biological Processes	19	GO:1990169	stress response to copper ion	19_GO:0050896 response to stimulus	-3.4	20	7.3	30230	16	289	3	1	0.6	4493|4502|4504	MT1E|MT2A|MT3	-1.5	MyList
WikiPathways	27	WP4921	Mitochondrial complex III assembly		-3.4	20	7.3	30230	16	289	3	1	0.6	10975|27089|29796	UQCR11|UQCRQ|UQCR10	-1.5	MyList
GO Biological Processes	19	GO:0010273	detoxification of copper ion	19_GO:0098754 detoxification	-3.4	20	7.3	30230	16	289	3	1	0.6	4493|4502|4504	MT1E|MT2A|MT3	-1.5	MyList
WikiPathways	27	WP53	ID signaling		-3.4	20	7.3	30230	16	289	3	1	0.6	3397|3398|3399	ID1|ID2|ID3	-1.5	MyList
GO Biological Processes	19	GO:0006397	mRNA processing	19_GO:0009987 cellular process	-3.3	2.9	4.2	30230	511	289	14	4.8	1.3	1153|1653|3187|6431|6434|6635|6651|8899|11017|25949|27316|56853|60680|91746	CIRBP|DDX1|HNRNPH1|SRSF6|TRA2B|SNRPE|SON|PRP4K|SNRNP27|SYF2|RBMX|CELF4|CELF5|YTHDC1	-1.5	MyList
GO Biological Processes	19	GO:0099537	trans-synaptic signaling	19_GO:0050789 regulation of biological process	-3.3	3	4.2	30230	452	289	13	4.5	1.2	163|869|1006|1136|1268|2891|4204|5530|6863|8825|10142|27065|152404	AP2B1|CBLN1|CDH8|CHRNA3|CNR1|GRIA2|MECP2|PPP3CA|TAC1|LIN7A|AKAP9|NSG1|IGSF11	-1.5	MyList
GO Biological Processes	19	GO:0043433	negative regulation of DNA-binding transcription factor activity	19_GO:0050789 regulation of biological process	-3.3	7.8	5.5	30230	67	289	5	1.7	0.77	3397|3398|3399|11331|56849	ID1|ID2|ID3|PHB2|TCEAL7	-1.5	MyList
Reactome Gene Sets	6	R-HSA-9696264	RND3 GTPase cycle		-3.3	11	6.1	30230	38	289	4	1.4	0.69	1152|3895|5295|27316	CKB|KTN1|PIK3R1|RBMX	-1.5	MyList
GO Biological Processes	19	GO:0014074	response to purine-containing compound	19_GO:0050896 response to stimulus	-3.3	5.1	4.8	30230	144	289	7	2.4	0.9	358|539|682|2353|3488|5187|10142	AQP1|ATP5PO|BSG|FOS|IGFBP5|PER1|AKAP9	-1.5	MyList
Reactome Gene Sets	6	R-HSA-8853884	Transcriptional Regulation by VENTX		-3.3	11	6	30230	39	289	4	1.4	0.69	23112|27327|27338|119504	TNRC6B|TNRC6A|UBE2S|ANAPC16	-1.5	MyList
Reactome Gene Sets	6	R-HSA-380284	Loss of proteins required for interphase microtubule organization from the centrosome		-3.3	7.6	5.4	30230	69	289	5	1.7	0.77	1069|1781|5108|10142|10383	CETN2|DYNC1I2|PCM1|AKAP9|TUBB4B	-1.5	MyList
Reactome Gene Sets	6	R-HSA-380259	Loss of Nlp from mitotic centrosomes		-3.3	7.6	5.4	30230	69	289	5	1.7	0.77	1069|1781|5108|10142|10383	CETN2|DYNC1I2|PCM1|AKAP9|TUBB4B	-1.5	MyList
GO Biological Processes	19	GO:0006413	translational initiation	19_GO:0009987 cellular process	-3.3	7.6	5.4	30230	69	289	5	1.7	0.77	6218|8669|8894|9669|10209	RPS17|EIF3J|EIF2S2|EIF5B|EIF1	-1.5	MyList
Reactome Gene Sets	6	R-HSA-9022699	MECP2 regulates neuronal receptors and channels		-3.3	18	7.1	30230	17	289	3	1	0.6	2289|2891|4204	FKBP5|GRIA2|MECP2	-1.5	MyList
Reactome Gene Sets	6	R-HSA-6785807	Interleukin-4 and Interleukin-13 signaling		-3.3	5.9	5	30230	106	289	6	2.1	0.84	604|1052|2353|3726|4170|5295	BCL6|CEBPD|FOS|JUNB|MCL1|PIK3R1	-1.4	MyList
WikiPathways	27	WP2880	Glucocorticoid receptor pathway		-3.3	7.5	5.3	30230	70	289	5	1.7	0.77	1831|3895|4616|10769|11214	TSC22D3|KTN1|GADD45B|PLK2|AKAP13	-1.4	MyList
GO Biological Processes	19	GO:0007389	pattern specification process	19_GO:0032502 developmental process	-3.2	2.9	4.1	30230	463	289	13	4.5	1.2	2263|3670|4212|5015|5090|6434|7026|7482|7704|10297|10512|23462|79971	FGFR2|ISL1|MEIS2|OTX2|PBX3|TRA2B|NR2F2|WNT2B|ZBTB16|APC2|SEMA3C|HEY1|WLS	-1.4	MyList
KEGG Pathway	24	hsa05224	Breast cancer		-3.2	4.9	4.7	30230	148	289	7	2.4	0.9	1647|2353|4616|5295|7482|10297|23462	GADD45A|FOS|GADD45B|PIK3R1|WNT2B|APC2|HEY1	-1.4	MyList
GO Biological Processes	19	GO:0042255	ribosome assembly	19_GO:0009987 cellular process	-3.2	7.4	5.3	30230	71	289	5	1.7	0.77	6125|6169|6232|6234|9669	RPL5|RPL38|RPS27|RPS28|EIF5B	-1.4	MyList
GO Biological Processes	19	GO:0001666	response to hypoxia	19_GO:0050896 response to stimulus	-3.2	3.5	4.3	30230	296	289	10	3.5	1.1	358|2263|2353|4204|4504|4540|5300|50809|54541|64344	AQP1|FGFR2|FOS|MECP2|MT3|ND5|PIN1|HP1BP3|DDIT4|HIF3A	-1.4	MyList
GO Biological Processes	19	GO:0051248	negative regulation of protein metabolic process	19_GO:0048519 negative regulation of biological process	-3.2	2.6	4	30230	654	289	16	5.5	1.3	678|1153|1191|1647|3488|4282|5300|6125|7538|9349|23112|27327|28999|56853|84707|258010	ZFP36L2|CIRBP|CLU|GADD45A|IGFBP5|MIF|PIN1|RPL5|ZFP36|RPL23|TNRC6B|TNRC6A|KLF15|CELF4|BEX2|SVIP	-1.4	MyList
GO Biological Processes	19	GO:0046688	response to copper ion	19_GO:0050896 response to stimulus	-3.2	10	5.8	30230	41	289	4	1.4	0.69	358|4493|4502|4504	AQP1|MT1E|MT2A|MT3	-1.4	MyList
WikiPathways	27	WP5027	nsp1 from SARS CoV 2 inhibits translation initiation in the host cell		-3.2	17	6.9	30230	18	289	3	1	0.6	8669|8894|10209	EIF3J|EIF2S2|EIF1	-1.4	MyList
GO Biological Processes	19	GO:0048557	embryonic digestive tract morphogenesis	19_GO:0032502 developmental process	-3.2	17	6.9	30230	18	289	3	1	0.6	2263|3398|6664	FGFR2|ID2|SOX11	-1.4	MyList
GO Biological Processes	19	GO:0006595	polyamine metabolic process	19_GO:0009987 cellular process	-3.2	17	6.9	30230	18	289	3	1	0.6	6303|54498|112483	SAT1|SMOX|SAT2	-1.4	MyList
Reactome Gene Sets	6	R-HSA-8854518	AURKA Activation by TPX2		-3.2	7.3	5.2	30230	72	289	5	1.7	0.77	1069|1781|5108|10142|10383	CETN2|DYNC1I2|PCM1|AKAP9|TUBB4B	-1.4	MyList
WikiPathways	27	WP5304	Cholesterol metabolism		-3.2	7.3	5.2	30230	72	289	5	1.7	0.77	2222|3157|3422|6713|10577	FDFT1|HMGCS1|IDI1|SQLE|NPC2	-1.4	MyList
Reactome Gene Sets	6	R-HSA-9006934	Signaling by Receptor Tyrosine Kinases		-3.2	2.8	4	30230	531	289	14	4.8	1.3	163|1509|2263|2353|2670|3187|3397|3398|3399|3726|5295|5441|6678|7314	AP2B1|CTSD|FGFR2|FOS|GFAP|HNRNPH1|ID1|ID2|ID3|JUNB|PIK3R1|POLR2L|SPARC|UBB	-1.4	MyList
GO Biological Processes	19	GO:0032388	positive regulation of intracellular transport	19_GO:0051179 localization	-3.2	4.8	4.6	30230	152	289	7	2.4	0.9	1781|4133|5108|5295|5962|6990|8899	DYNC1I2|MAP2|PCM1|PIK3R1|RDX|DYNLT3|PRP4K	-1.4	MyList
Reactome Gene Sets	6	R-HSA-5654738	Signaling by FGFR2		-3.2	7.2	5.2	30230	73	289	5	1.7	0.77	2263|3187|5295|5441|7314	FGFR2|HNRNPH1|PIK3R1|POLR2L|UBB	-1.4	MyList
GO Biological Processes	19	GO:0003208	cardiac ventricle morphogenesis	19_GO:0032502 developmental process	-3.2	7.2	5.2	30230	73	289	5	1.7	0.77	2263|3670|6659|10512|23462	FGFR2|ISL1|SOX4|SEMA3C|HEY1	-1.4	MyList
Reactome Gene Sets	6	R-HSA-2426168	Activation of gene expression by SREBF (SREBP)		-3.2	10	5.7	30230	42	289	4	1.4	0.69	2222|3157|3422|6713	FDFT1|HMGCS1|IDI1|SQLE	-1.4	MyList
GO Biological Processes	19	GO:1903532	positive regulation of secretion by cell	19_GO:0051179 localization	-3.2	3.5	4.2	30230	301	289	10	3.5	1.1	682|1946|3670|4282|4826|5530|6659|6664|6863|79971	BSG|EFNA5|ISL1|MIF|NNAT|PPP3CA|SOX4|SOX11|TAC1|WLS	-1.4	MyList
GO Biological Processes	19	GO:0021549	cerebellum development	19_GO:0032502 developmental process	-3.1	5.7	4.8	30230	111	289	6	2.1	0.84	869|3184|3309|4204|27089|93986	CBLN1|HNRNPD|HSPA5|MECP2|UQCRQ|FOXP2	-1.4	MyList
GO Biological Processes	19	GO:0045600	positive regulation of fat cell differentiation	19_GO:0032502 developmental process	-3.1	7.1	5.1	30230	74	289	5	1.7	0.77	3398|7538|7704|55885|222008	ID2|ZFP36|ZBTB16|LMO3|VSTM2A	-1.3	MyList
WikiPathways	27	WP3584	MECP2 and associated Rett syndrome		-3.1	7.1	5.1	30230	74	289	5	1.7	0.77	604|1052|2289|3187|4204	BCL6|CEBPD|FKBP5|HNRNPH1|MECP2	-1.3	MyList
KEGG Pathway	24	hsa05202	Transcriptional misregulation in cancer		-3.1	4.2	4.4	30230	201	289	8	2.8	0.97	604|1647|2115|3398|4616|5077|5090|7704	BCL6|GADD45A|ETV1|ID2|GADD45B|PAX3|PBX3|ZBTB16	-1.3	MyList
GO Biological Processes	19	GO:0061061	muscle structure development	19_GO:0032502 developmental process	-3.1	2.7	4	30230	538	289	14	4.8	1.3	2115|2263|2353|3399|3488|3670|3856|5077|5530|6664|7026|8763|11214|93986	ETV1|FGFR2|FOS|ID3|IGFBP5|ISL1|KRT8|PAX3|PPP3CA|SOX11|NR2F2|CD164|AKAP13|FOXP2	-1.3	MyList
GO Biological Processes	19	GO:0003215	cardiac right ventricle morphogenesis	19_GO:0032502 developmental process	-3.1	17	6.6	30230	19	289	3	1	0.6	3670|6659|10512	ISL1|SOX4|SEMA3C	-1.3	MyList
WikiPathways	27	WP5329	Cholesterol biosynthesis pathway in hepatocytes		-3.1	9.7	5.6	30230	43	289	4	1.4	0.69	2181|2222|3157|3422	ACSL3|FDFT1|HMGCS1|IDI1	-1.3	MyList
GO Biological Processes	19	GO:0010837	regulation of keratinocyte proliferation	19_GO:0050789 regulation of biological process	-3.1	9.7	5.6	30230	43	289	4	1.4	0.69	687|2263|6431|7538	KLF9|FGFR2|SRSF6|ZFP36	-1.3	MyList
WikiPathways	27	WP4262	Breast cancer pathway		-3.1	4.7	4.6	30230	155	289	7	2.4	0.9	1647|2353|4616|5295|7482|10297|23462	GADD45A|FOS|GADD45B|PIK3R1|WNT2B|APC2|HEY1	-1.3	MyList
Reactome Gene Sets	6	R-HSA-450531	Regulation of mRNA stability by proteins that bind AU-rich elements		-3.1	7	5.1	30230	75	289	5	1.7	0.77	3184|5683|7314|7534|7538	HNRNPD|PSMA2|UBB|YWHAZ|ZFP36	-1.3	MyList
GO Biological Processes	19	GO:0050804	modulation of chemical synaptic transmission	19_GO:0050789 regulation of biological process	-3.1	2.7	3.9	30230	540	289	14	4.8	1.3	793|869|1136|2670|2891|4204|5530|6863|9590|10769|11170|27065|56853|152404	CALB1|CBLN1|CHRNA3|GFAP|GRIA2|MECP2|PPP3CA|TAC1|AKAP12|PLK2|FAM107A|NSG1|CELF4|IGSF11	-1.3	MyList
GO Biological Processes	19	GO:0099177	regulation of trans-synaptic signaling	19_GO:0050789 regulation of biological process	-3.1	2.7	3.9	30230	541	289	14	4.8	1.3	793|869|1136|2670|2891|4204|5530|6863|9590|10769|11170|27065|56853|152404	CALB1|CBLN1|CHRNA3|GFAP|GRIA2|MECP2|PPP3CA|TAC1|AKAP12|PLK2|FAM107A|NSG1|CELF4|IGSF11	-1.3	MyList
GO Biological Processes	19	GO:0030111	regulation of Wnt signaling pathway	19_GO:0050896 response to stimulus	-3.1	3.2	4.1	30230	362	289	11	3.8	1.1	2263|3611|3670|5300|6659|7088|7091|10297|28999|79971|147495	FGFR2|ILK|ISL1|PIN1|SOX4|TLE1|TLE4|APC2|KLF15|WLS|APCDD1	-1.3	MyList
GO Biological Processes	19	GO:0070201	regulation of establishment of protein localization	19_GO:0051179 localization	-3.1	2.7	3.9	30230	542	289	14	4.8	1.3	682|1509|1946|2181|3638|3670|4826|4836|5108|5295|6659|8899|79971|258010	BSG|CTSD|EFNA5|ACSL3|INSIG1|ISL1|NNAT|NMT1|PCM1|PIK3R1|SOX4|PRP4K|WLS|SVIP	-1.3	MyList
GO Biological Processes	19	GO:0007005	mitochondrion organization	19_GO:0009987 cellular process	-3.1	3.2	4.1	30230	363	289	11	3.8	1.1	292|1191|4170|4540|11331|51079|81892|132299|140823|440574|100131801	SLC25A5|CLU|MCL1|ND5|PHB2|NDUFA13|SLIRP|OCIAD2|ROMO1|MICOS10|PET100	-1.3	MyList
KEGG Pathway	24	hsa04390	Hippo signaling pathway		-3.1	4.7	4.5	30230	157	289	7	2.4	0.9	268|3397|3398|5500|7482|7534|10297	AMH|ID1|ID2|PPP1CB|WNT2B|YWHAZ|APC2	-1.3	MyList
KEGG Pathway	24	hsa04218	Cellular senescence		-3.1	4.7	4.5	30230	157	289	7	2.4	0.9	292|678|1647|4616|5295|5500|5530	SLC25A5|ZFP36L2|GADD45A|GADD45B|PIK3R1|PPP1CB|PPP3CA	-1.3	MyList
GO Biological Processes	19	GO:0036293	response to decreased oxygen levels	19_GO:0050896 response to stimulus	-3.1	3.4	4.2	30230	308	289	10	3.5	1.1	358|2263|2353|4204|4504|4540|5300|50809|54541|64344	AQP1|FGFR2|FOS|MECP2|MT3|ND5|PIN1|HP1BP3|DDIT4|HIF3A	-1.3	MyList
GO Biological Processes	19	GO:0010001	glial cell differentiation	19_GO:0032502 developmental process	-3.1	4.1	4.4	30230	205	289	8	2.8	0.97	1191|2670|2950|3398|3611|6659|6664|28999	CLU|GFAP|GSTP1|ID2|ILK|SOX4|SOX11|KLF15	-1.3	MyList
GO Biological Processes	19	GO:0071559	response to transforming growth factor beta	19_GO:0050896 response to stimulus	-3.1	4.6	4.5	30230	158	289	7	2.4	0.9	678|2263|2353|3397|3670|7122|25878	ZFP36L2|FGFR2|FOS|ID1|ISL1|CLDN5|MXRA5	-1.3	MyList
GO Biological Processes	19	GO:0014009	glial cell proliferation	19_GO:0032502 developmental process	-3.1	16	6.5	30230	20	289	3	1	0.6	1191|6659|6664	CLU|SOX4|SOX11	-1.3	MyList
GO Biological Processes	19	GO:0001890	placenta development	19_GO:0032502 developmental process	-3.1	4.6	4.5	30230	159	289	7	2.4	0.9	682|2263|3726|3856|7026|23089|23462	BSG|FGFR2|JUNB|KRT8|NR2F2|PEG10|HEY1	-1.3	MyList
GO Biological Processes	19	GO:0030902	hindbrain development	19_GO:0032502 developmental process	-3.1	4.6	4.5	30230	159	289	7	2.4	0.9	869|3184|3309|4204|27089|79971|93986	CBLN1|HNRNPD|HSPA5|MECP2|UQCRQ|WLS|FOXP2	-1.3	MyList
GO Biological Processes	19	GO:0007346	regulation of mitotic cell cycle	19_GO:0050789 regulation of biological process	-3	2.7	3.9	30230	549	289	14	4.8	1.3	604|678|1781|3398|4212|5300|5683|5962|6990|8899|11170|25949|57492|119504	BCL6|ZFP36L2|DYNC1I2|ID2|MEIS2|PIN1|PSMA2|RDX|DYNLT3|PRP4K|FAM107A|SYF2|ARID1B|ANAPC16	-1.3	MyList
WikiPathways	27	WP706	Sudden infant death syndrome SIDS susceptibility pathways		-3	4.6	4.5	30230	160	289	7	2.4	0.9	478|2697|4133|4204|6863|7259|7534	ATP1A3|GJA1|MAP2|MECP2|TAC1|TSPYL1|YWHAZ	-1.3	MyList
GO Biological Processes	19	GO:0032680	regulation of tumor necrosis factor production	19_GO:0032501 multicellular organismal process	-3	4	4.3	30230	209	289	8	2.8	0.97	1191|2950|3670|4282|5295|5683|7538|9590	CLU|GSTP1|ISL1|MIF|PIK3R1|PSMA2|ZFP36|AKAP12	-1.3	MyList
GO Biological Processes	19	GO:1901699	cellular response to nitrogen compound	19_GO:0050896 response to stimulus	-3	2.5	3.8	30230	617	289	15	5.2	1.3	358|478|539|1136|2353|2697|2950|3184|3488|3638|4062|5295|5315|10142|28999	AQP1|ATP1A3|ATP5PO|CHRNA3|FOS|GJA1|GSTP1|HNRNPD|IGFBP5|INSIG1|LY6H|PIK3R1|PKM|AKAP9|KLF15	-1.2	MyList
GO Biological Processes	19	GO:0071364	cellular response to epidermal growth factor stimulus	19_GO:0050896 response to stimulus	-3	9.1	5.4	30230	46	289	4	1.4	0.69	678|2353|2950|7538	ZFP36L2|FOS|GSTP1|ZFP36	-1.2	MyList
GO Biological Processes	19	GO:0042476	odontogenesis	19_GO:0032502 developmental process	-3	5.3	4.6	30230	118	289	6	2.1	0.84	358|682|2263|3399|25840|79971	AQP1|BSG|FGFR2|ID3|TMT1A|WLS	-1.2	MyList
CORUM	33	CORUM:1181	C complex spliceosome		-3	6.6	4.9	30230	79	289	5	1.7	0.77	3187|6635|8899|25949|27316	HNRNPH1|SNRPE|PRP4K|SYF2|RBMX	-1.2	MyList
GO Biological Processes	19	GO:0045669	positive regulation of osteoblast differentiation	19_GO:0032502 developmental process	-3	6.6	4.9	30230	79	289	5	1.7	0.77	1052|3611|5530|6664|23051	CEBPD|ILK|PPP3CA|SOX11|ZHX3	-1.2	MyList
GO Biological Processes	19	GO:0043009	chordate embryonic development	19_GO:0032502 developmental process	-3	2.4	3.8	30230	685	289	16	5.5	1.3	2263|3670|3726|3856|4695|4836|6227|6664|7026|8894|10512|23168|23462|25949|56853|91746	FGFR2|ISL1|JUNB|KRT8|NDUFA2|NMT1|RPS21|SOX11|NR2F2|EIF2S2|SEMA3C|RTF1|HEY1|SYF2|CELF4|YTHDC1	-1.2	MyList
GO Biological Processes	19	GO:0097501	stress response to metal ion	19_GO:0050896 response to stimulus	-3	15	6.3	30230	21	289	3	1	0.6	4493|4502|4504	MT1E|MT2A|MT3	-1.2	MyList
GO Biological Processes	19	GO:0031290	retinal ganglion cell axon guidance	19_GO:0032502 developmental process	-3	15	6.3	30230	21	289	3	1	0.6	1946|3670|4897	EFNA5|ISL1|NRCAM	-1.2	MyList
GO Biological Processes	19	GO:0016525	negative regulation of angiogenesis	19_GO:0032502 developmental process	-3	4.5	4.4	30230	163	289	7	2.4	0.9	1647|4204|5176|6678|7122|10769|56999	GADD45A|MECP2|SERPINF1|SPARC|CLDN5|PLK2|ADAMTS9	-1.2	MyList
GO Biological Processes	19	GO:0061013	regulation of mRNA catabolic process	19_GO:0048519 negative regulation of biological process	-3	3.3	4	30230	318	289	10	3.5	1.1	678|1153|3184|7538|23112|27327|57060|81892|115572|647979	ZFP36L2|CIRBP|HNRNPD|ZFP36|TNRC6B|TNRC6A|PCBP4|SLIRP|TENT5B|NORAD	-1.2	MyList
Reactome Gene Sets	6	R-HSA-1640170	Cell Cycle		-3	2.4	3.7	30230	688	289	16	5.5	1.3	1069|1781|5108|5441|5500|5683|6232|7314|7534|10142|10383|25777|27338|57060|80097|119504	CETN2|DYNC1I2|PCM1|POLR2L|PPP1CB|PSMA2|RPS27|UBB|YWHAZ|AKAP9|TUBB4B|SUN2|UBE2S|PCBP4|MZT2B|ANAPC16	-1.2	MyList
GO Biological Processes	19	GO:0014003	oligodendrocyte development	19_GO:0032502 developmental process	-3	8.9	5.3	30230	47	289	4	1.4	0.69	1191|2950|3398|6664	CLU|GSTP1|ID2|SOX11	-1.2	MyList
KEGG Pathway	24	hsa00620	Pyruvate metabolism		-3	8.9	5.3	30230	47	289	4	1.4	0.69	97|3939|4190|5315	ACYP1|LDHA|MDH1|PKM	-1.2	MyList
Reactome Gene Sets	6	R-HSA-373760	L1CAM interactions		-3	5.2	4.6	30230	120	289	6	2.1	0.84	163|1641|1808|4897|5962|10383	AP2B1|DCX|DPYSL2|NRCAM|RDX|TUBB4B	-1.2	MyList
GO Biological Processes	19	GO:2000181	negative regulation of blood vessel morphogenesis	19_GO:0032502 developmental process	-3	4.4	4.4	30230	165	289	7	2.4	0.9	1647|4204|5176|6678|7122|10769|56999	GADD45A|MECP2|SERPINF1|SPARC|CLDN5|PLK2|ADAMTS9	-1.2	MyList
Reactome Gene Sets	6	R-HSA-9918487	Dengue Virus Genome Translation and Replication		-3	6.5	4.8	30230	81	289	5	1.7	0.77	746|3184|3309|7314|25777	TMEM258|HNRNPD|HSPA5|UBB|SUN2	-1.2	MyList
GO Biological Processes	19	GO:1903555	regulation of tumor necrosis factor superfamily cytokine production	19_GO:0032501 multicellular organismal process	-3	3.9	4.2	30230	214	289	8	2.8	0.97	1191|2950|3670|4282|5295|5683|7538|9590	CLU|GSTP1|ISL1|MIF|PIK3R1|PSMA2|ZFP36|AKAP12	-1.2	MyList
GO Biological Processes	19	GO:0022037	metencephalon development	19_GO:0032502 developmental process	-3	5.2	4.5	30230	121	289	6	2.1	0.84	869|3184|3309|4204|27089|93986	CBLN1|HNRNPD|HSPA5|MECP2|UQCRQ|FOXP2	-1.2	MyList
GO Biological Processes	19	GO:0010720	positive regulation of cell development	19_GO:0032502 developmental process	-3	2.9	3.9	30230	437	289	12	4.2	1.2	604|1946|2353|2670|3398|5176|5530|6659|6664|7122|7704|57492	BCL6|EFNA5|FOS|GFAP|ID2|SERPINF1|PPP3CA|SOX4|SOX11|CLDN5|ZBTB16|ARID1B	-1.2	MyList
GO Biological Processes	19	GO:2000147	positive regulation of cell motility	19_GO:0040011 locomotion	-2.9	2.5	3.7	30230	627	289	15	5.2	1.3	358|604|682|3309|3488|5295|5530|6678|6863|6866|9590|10512|10769|11170|25777	AQP1|BCL6|BSG|HSPA5|IGFBP5|PIK3R1|PPP3CA|SPARC|TAC1|TAC3|AKAP12|SEMA3C|PLK2|FAM107A|SUN2	-1.2	MyList
Reactome Gene Sets	6	R-HSA-9864848	Complex IV assembly		-2.9	8.7	5.3	30230	48	289	4	1.4	0.69	1337|1350|4514|100131801	COX6A1|COX7C|COX3|PET100	-1.2	MyList
Reactome Gene Sets	6	R-HSA-2122947	NOTCH1 Intracellular Domain Regulates Transcription		-2.9	8.7	5.3	30230	48	289	4	1.4	0.69	7088|7091|7314|23462	TLE1|TLE4|UBB|HEY1	-1.2	MyList
GO Biological Processes	19	GO:0048026	positive regulation of mRNA splicing, via spliceosome	19_GO:0048518 positive regulation of biological process	-2.9	14	6.1	30230	22	289	3	1	0.6	6434|27316|56853	TRA2B|RBMX|CELF4	-1.2	MyList
GO Biological Processes	19	GO:1901343	negative regulation of vasculature development	19_GO:0032502 developmental process	-2.9	4.4	4.3	30230	167	289	7	2.4	0.9	1647|4204|5176|6678|7122|10769|56999	GADD45A|MECP2|SERPINF1|SPARC|CLDN5|PLK2|ADAMTS9	-1.2	MyList
GO Biological Processes	19	GO:0008203	cholesterol metabolic process	19_GO:0009987 cellular process	-2.9	5.1	4.5	30230	123	289	6	2.1	0.84	2222|3157|3422|3638|6713|10577	FDFT1|HMGCS1|IDI1|INSIG1|SQLE|NPC2	-1.2	MyList
GO Biological Processes	19	GO:0048592	eye morphogenesis	19_GO:0032502 developmental process	-2.9	4.4	4.3	30230	168	289	7	2.4	0.9	358|793|1946|6659|6664|7482|56999	AQP1|CALB1|EFNA5|SOX4|SOX11|WNT2B|ADAMTS9	-1.2	MyList
GO Biological Processes	19	GO:0006376	mRNA splice site recognition	19_GO:0009987 cellular process	-2.9	8.5	5.2	30230	49	289	4	1.4	0.69	6431|56853|60680|91746	SRSF6|CELF4|CELF5|YTHDC1	-1.2	MyList
Reactome Gene Sets	6	R-HSA-437239	Recycling pathway of L1		-2.9	8.5	5.2	30230	49	289	4	1.4	0.69	163|1808|5962|10383	AP2B1|DPYSL2|RDX|TUBB4B	-1.2	MyList
GO Biological Processes	19	GO:1903829	positive regulation of protein localization	19_GO:0051179 localization	-2.9	2.8	3.8	30230	446	289	12	4.2	1.2	163|682|1946|2181|3670|4826|5108|5295|5962|6659|8899|79971	AP2B1|BSG|EFNA5|ACSL3|ISL1|NNAT|PCM1|PIK3R1|RDX|SOX4|PRP4K|WLS	-1.1	MyList
GO Biological Processes	19	GO:0106030	neuron projection fasciculation	19_GO:0032502 developmental process	-2.9	14	6	30230	23	289	3	1	0.6	1268|1946|4897	CNR1|EFNA5|NRCAM	-1.1	MyList
GO Biological Processes	19	GO:0007413	axonal fasciculation	19_GO:0032502 developmental process	-2.9	14	6	30230	23	289	3	1	0.6	1268|1946|4897	CNR1|EFNA5|NRCAM	-1.1	MyList
GO Biological Processes	19	GO:0016114	terpenoid biosynthetic process	19_GO:0009987 cellular process	-2.9	14	6	30230	23	289	3	1	0.6	3157|3422|5947	HMGCS1|IDI1|RBP1	-1.1	MyList
GO Biological Processes	19	GO:0061158	3'-UTR-mediated mRNA destabilization	19_GO:0048519 negative regulation of biological process	-2.9	14	6	30230	23	289	3	1	0.6	678|3184|7538	ZFP36L2|HNRNPD|ZFP36	-1.1	MyList
KEGG Pathway	24	hsa04964	Proximal tubule bicarbonate reclamation		-2.9	14	6	30230	23	289	3	1	0.6	358|478|4190	AQP1|ATP1A3|MDH1	-1.1	MyList
GO Biological Processes	19	GO:0006123	mitochondrial electron transport, cytochrome c to oxygen	19_GO:0009987 cellular process	-2.9	14	6	30230	23	289	3	1	0.6	1337|1350|4514	COX6A1|COX7C|COX3	-1.1	MyList
KEGG Pathway	24	hsa00330	Arginine and proline metabolism		-2.9	8.4	5.1	30230	50	289	4	1.4	0.69	1152|6303|54498|112483	CKB|SAT1|SMOX|SAT2	-1.1	MyList
GO Biological Processes	19	GO:0009792	embryo development ending in birth or egg hatching	19_GO:0032502 developmental process	-2.9	2.4	3.6	30230	704	289	16	5.5	1.3	2263|3670|3726|3856|4695|4836|6227|6664|7026|8894|10512|23168|23462|25949|56853|91746	FGFR2|ISL1|JUNB|KRT8|NDUFA2|NMT1|RPS21|SOX11|NR2F2|EIF2S2|SEMA3C|RTF1|HEY1|SYF2|CELF4|YTHDC1	-1.1	MyList
Reactome Gene Sets	6	R-HSA-8878171	Transcriptional regulation by RUNX1		-2.9	3.8	4.1	30230	221	289	8	2.8	0.97	3977|4004|5683|7122|7314|23112|27327|57492	LIFR|LMO1|PSMA2|CLDN5|UBB|TNRC6B|TNRC6A|ARID1B	-1.1	MyList
GO Biological Processes	19	GO:0051223	regulation of protein transport	19_GO:0051179 localization	-2.9	2.8	3.8	30230	448	289	12	4.2	1.2	682|1946|2181|3638|3670|4826|5108|5295|6659|8899|79971|258010	BSG|EFNA5|ACSL3|INSIG1|ISL1|NNAT|PCM1|PIK3R1|SOX4|PRP4K|WLS|SVIP	-1.1	MyList
GO Biological Processes	19	GO:0009314	response to radiation	19_GO:0050896 response to stimulus	-2.9	2.8	3.8	30230	448	289	12	4.2	1.2	358|1153|1647|2353|3398|4204|4212|4537|5187|5295|5500|6154	AQP1|CIRBP|GADD45A|FOS|ID2|MECP2|MEIS2|ND3|PER1|PIK3R1|PPP1CB|RPL26	-1.1	MyList
Reactome Gene Sets	6	R-HSA-8939211	ESR-mediated signaling		-2.9	3.8	4.1	30230	222	289	8	2.8	0.97	1509|2289|2353|2791|5295|5441|23112|27327	CTSD|FKBP5|FOS|GNG11|PIK3R1|POLR2L|TNRC6B|TNRC6A	-1.1	MyList
GO Biological Processes	19	GO:0032760	positive regulation of tumor necrosis factor production	19_GO:0048518 positive regulation of biological process	-2.8	4.9	4.4	30230	127	289	6	2.1	0.84	1191|3670|4282|5295|5683|9590	CLU|ISL1|MIF|PIK3R1|PSMA2|AKAP12	-1.1	MyList
GO Biological Processes	19	GO:0060993	kidney morphogenesis	19_GO:0032502 developmental process	-2.8	6.1	4.6	30230	86	289	5	1.7	0.77	793|3611|5530|5613|6659	CALB1|ILK|PPP3CA|PRKX|SOX4	-1.1	MyList
GO Biological Processes	19	GO:0070849	response to epidermal growth factor	19_GO:0050896 response to stimulus	-2.8	8.2	5.1	30230	51	289	4	1.4	0.69	678|2353|2950|7538	ZFP36L2|FOS|GSTP1|ZFP36	-1.1	MyList
GO Biological Processes	19	GO:0140694	membraneless organelle assembly	19_GO:0009987 cellular process	-2.8	3	3.8	30230	390	289	11	3.8	1.1	1069|1153|3856|6125|6169|6228|6232|6234|6713|9669|27327	CETN2|CIRBP|KRT8|RPL5|RPL38|RPS23|RPS27|RPS28|SQLE|EIF5B|TNRC6A	-1.1	MyList
GO Biological Processes	19	GO:0040017	positive regulation of locomotion	19_GO:0040011 locomotion	-2.8	2.4	3.6	30230	644	289	15	5.2	1.3	358|604|682|3309|3488|5295|5530|6678|6863|6866|9590|10512|10769|11170|25777	AQP1|BCL6|BSG|HSPA5|IGFBP5|PIK3R1|PPP3CA|SPARC|TAC1|TAC3|AKAP12|SEMA3C|PLK2|FAM107A|SUN2	-1.1	MyList
KEGG Pathway	24	hsa04310	Wnt signaling pathway		-2.8	4.2	4.2	30230	174	289	7	2.4	0.9	5176|5530|7088|7091|7482|10297|147495	SERPINF1|PPP3CA|TLE1|TLE4|WNT2B|APC2|APCDD1	-1.1	MyList
KEGG Pathway	24	hsa05210	Colorectal cancer		-2.8	6	4.6	30230	87	289	5	1.7	0.77	1647|2353|4616|5295|10297	GADD45A|FOS|GADD45B|PIK3R1|APC2	-1.1	MyList
WikiPathways	27	WP1528	Physiological and pathological hypertrophy of the heart		-2.8	13	5.8	30230	24	289	3	1	0.6	2353|3977|5530	FOS|LIFR|PPP3CA	-1.1	MyList
GO Biological Processes	19	GO:0061687	detoxification of inorganic compound	19_GO:0098754 detoxification	-2.8	13	5.8	30230	24	289	3	1	0.6	4493|4502|4504	MT1E|MT2A|MT3	-1.1	MyList
GO Biological Processes	19	GO:0043153	entrainment of circadian clock by photoperiod	19_GO:0048511 rhythmic process	-2.8	13	5.8	30230	24	289	3	1	0.6	3398|5187|5500	ID2|PER1|PPP1CB	-1.1	MyList
Reactome Gene Sets	6	R-HSA-174048	APC/C:Cdc20 mediated degradation of Cyclin B		-2.8	13	5.8	30230	24	289	3	1	0.6	7314|27338|119504	UBB|UBE2S|ANAPC16	-1.1	MyList
WikiPathways	27	WP107	Translation factors		-2.8	8	5	30230	52	289	4	1.4	0.69	8669|8894|9669|10209	EIF3J|EIF2S2|EIF5B|EIF1	-1.1	MyList
Reactome Gene Sets	6	R-HSA-1280215	Cytokine Signaling in Immune system		-2.8	2.3	3.5	30230	783	289	17	5.9	1.4	604|1052|2289|2353|3309|3726|3977|4170|4282|4502|5295|5300|5683|7314|7534|8894|10383	BCL6|CEBPD|FKBP5|FOS|HSPA5|JUNB|LIFR|MCL1|MIF|MT2A|PIK3R1|PIN1|PSMA2|UBB|YWHAZ|EIF2S2|TUBB4B	-1.1	MyList
GO Biological Processes	19	GO:0070482	response to oxygen levels	19_GO:0050896 response to stimulus	-2.8	3.1	3.8	30230	336	289	10	3.5	1.1	358|2263|2353|4204|4504|4540|5300|50809|54541|64344	AQP1|FGFR2|FOS|MECP2|MT3|ND5|PIN1|HP1BP3|DDIT4|HIF3A	-1.1	MyList
GO Biological Processes	19	GO:0050890	cognition	19_GO:0032501 multicellular organismal process	-2.8	3.1	3.8	30230	336	289	10	3.5	1.1	793|2353|4204|4212|6863|7122|10769|11170|55450|93986	CALB1|FOS|MECP2|MEIS2|TAC1|CLDN5|PLK2|FAM107A|CAMK2N1|FOXP2	-1.1	MyList
GO Biological Processes	19	GO:0019725	cellular homeostasis	19_GO:0042592 homeostatic process	-2.8	2.3	3.6	30230	716	289	16	5.5	1.3	358|478|793|1268|2752|2950|4170|4493|4502|4504|5295|6434|6659|27338|28999|64344	AQP1|ATP1A3|CALB1|CNR1|GLUL|GSTP1|MCL1|MT1E|MT2A|MT3|PIK3R1|TRA2B|SOX4|UBE2S|KLF15|HIF3A	-1.1	MyList
GO Biological Processes	19	GO:0032886	regulation of microtubule-based process	19_GO:0050789 regulation of biological process	-2.8	3.4	3.9	30230	280	289	9	3.1	1	1946|4133|4204|6863|6866|10142|10297|10769|11170	EFNA5|MAP2|MECP2|TAC1|TAC3|AKAP9|APC2|PLK2|FAM107A	-1.1	MyList
GO Biological Processes	19	GO:0097305	response to alcohol	19_GO:0050896 response to stimulus	-2.8	3.4	3.9	30230	281	289	9	3.1	1	687|1946|2263|2289|2353|2670|2950|3184|7122	KLF9|EFNA5|FGFR2|FKBP5|FOS|GFAP|GSTP1|HNRNPD|CLDN5	-1.1	MyList
Reactome Gene Sets	6	R-HSA-157118	Signaling by NOTCH		-2.8	3.7	4	30230	228	289	8	2.8	0.97	5683|7088|7091|7314|7534|23112|23462|27327	PSMA2|TLE1|TLE4|UBB|YWHAZ|TNRC6B|HEY1|TNRC6A	-1.1	MyList
GO Biological Processes	19	GO:1902373	negative regulation of mRNA catabolic process	19_GO:0048519 negative regulation of biological process	-2.8	5.9	4.5	30230	89	289	5	1.7	0.77	1153|3184|7538|81892|115572	CIRBP|HNRNPD|ZFP36|SLIRP|TENT5B	-1.1	MyList
Reactome Gene Sets	6	R-HSA-190236	Signaling by FGFR		-2.8	5.9	4.5	30230	89	289	5	1.7	0.77	2263|3187|5295|5441|7314	FGFR2|HNRNPH1|PIK3R1|POLR2L|UBB	-1.1	MyList
GO Biological Processes	19	GO:1903557	positive regulation of tumor necrosis factor superfamily cytokine production	19_GO:0048518 positive regulation of biological process	-2.8	4.8	4.3	30230	131	289	6	2.1	0.84	1191|3670|4282|5295|5683|9590	CLU|ISL1|MIF|PIK3R1|PSMA2|AKAP12	-1.1	MyList
GO Biological Processes	19	GO:0030097	hemopoiesis	19_GO:0032502 developmental process	-2.8	2.3	3.5	30230	721	289	16	5.5	1.3	292|604|678|1052|2263|2353|3398|3726|5295|5613|5683|6146|6659|7482|7704|8763	SLC25A5|BCL6|ZFP36L2|CEBPD|FGFR2|FOS|ID2|JUNB|PIK3R1|PRKX|PSMA2|RPL22|SOX4|WNT2B|ZBTB16|CD164	-1.1	MyList
GO Biological Processes	19	GO:0071294	cellular response to zinc ion	19_GO:0050896 response to stimulus	-2.8	13	5.7	30230	25	289	3	1	0.6	4493|4502|4504	MT1E|MT2A|MT3	-1.1	MyList
GO Biological Processes	19	GO:1904019	epithelial cell apoptotic process	19_GO:0009987 cellular process	-2.8	13	5.7	30230	25	289	3	1	0.6	746|3856|3875	TMEM258|KRT8|KRT18	-1.1	MyList
GO Biological Processes	19	GO:1903313	positive regulation of mRNA metabolic process	19_GO:0048518 positive regulation of biological process	-2.8	3.7	4	30230	229	289	8	2.8	0.97	678|3184|6434|7538|23112|27316|27327|56853	ZFP36L2|HNRNPD|TRA2B|ZFP36|TNRC6B|RBMX|TNRC6A|CELF4	-1.1	MyList
GO Biological Processes	19	GO:0007613	memory	19_GO:0032501 multicellular organismal process	-2.8	4.8	4.2	30230	132	289	6	2.1	0.84	793|2353|4204|6863|10769|55450	CALB1|FOS|MECP2|TAC1|PLK2|CAMK2N1	-1.1	MyList
Reactome Gene Sets	6	R-HSA-9700206	Signaling by ALK in cancer		-2.8	5.8	4.5	30230	90	289	5	1.7	0.77	3726|4170|4204|5295|7314	JUNB|MCL1|MECP2|PIK3R1|UBB	-1.1	MyList
Reactome Gene Sets	6	R-HSA-9725370	Signaling by ALK fusions and activated point mutants		-2.8	5.8	4.5	30230	90	289	5	1.7	0.77	3726|4170|4204|5295|7314	JUNB|MCL1|MECP2|PIK3R1|UBB	-1.1	MyList
GO Biological Processes	19	GO:0001892	embryonic placenta development	19_GO:0032502 developmental process	-2.8	5.8	4.5	30230	90	289	5	1.7	0.77	2263|3726|3856|7026|23462	FGFR2|JUNB|KRT8|NR2F2|HEY1	-1.1	MyList
GO Biological Processes	19	GO:0010038	response to metal ion	19_GO:0050896 response to stimulus	-2.8	3.1	3.8	30230	341	289	10	3.5	1.1	358|682|2353|3184|3398|3726|4493|4502|4504|5530	AQP1|BSG|FOS|HNRNPD|ID2|JUNB|MT1E|MT2A|MT3|PPP3CA	-1.1	MyList
GO Biological Processes	19	GO:0031175	neuron projection development	19_GO:0032502 developmental process	-2.8	2.3	3.5	30230	724	289	16	5.5	1.3	682|1268|1946|2115|2263|2670|2823|3670|4133|4134|4204|4897|5015|7314|10512|56956	BSG|CNR1|EFNA5|ETV1|FGFR2|GFAP|GPM6A|ISL1|MAP2|MAP4|MECP2|NRCAM|OTX2|UBB|SEMA3C|LHX9	-1.1	MyList
WikiPathways	27	WP5510	16p12 2 copy number variation syndrome 520kb		-2.8	7.7	4.9	30230	54	289	4	1.4	0.69	1350|10975|27089|29796	COX7C|UQCR11|UQCRQ|UQCR10	-1.1	MyList
Reactome Gene Sets	6	R-HSA-174084	Autodegradation of Cdh1 by Cdh1:APC/C		-2.8	7.7	4.9	30230	54	289	4	1.4	0.69	5683|7314|27338|119504	PSMA2|UBB|UBE2S|ANAPC16	-1.1	MyList
GO Biological Processes	19	GO:0007611	learning or memory	19_GO:0032501 multicellular organismal process	-2.7	3.3	3.8	30230	285	289	9	3.1	1	793|2353|4204|4212|6863|7122|10769|55450|93986	CALB1|FOS|MECP2|MEIS2|TAC1|CLDN5|PLK2|CAMK2N1|FOXP2	-1.1	MyList
Reactome Gene Sets	6	R-HSA-2467813	Separation of Sister Chromatids		-2.7	4.1	4.1	30230	180	289	7	2.4	0.9	1781|5683|6232|7314|10383|27338|119504	DYNC1I2|PSMA2|RPS27|UBB|TUBB4B|UBE2S|ANAPC16	-1.1	MyList
GO Biological Processes	19	GO:0050768	negative regulation of neurogenesis	19_GO:0032502 developmental process	-2.7	4.7	4.2	30230	133	289	6	2.1	0.84	3398|4133|4504|5108|5530|6664	ID2|MAP2|MT3|PCM1|PPP3CA|SOX11	-1.1	MyList
WikiPathways	27	WP35	G protein signaling		-2.7	5.7	4.5	30230	91	289	5	1.7	0.77	2791|5530|9590|10142|11214	GNG11|PPP3CA|AKAP12|AKAP9|AKAP13	-1.1	MyList
GO Biological Processes	19	GO:0060828	regulation of canonical Wnt signaling pathway	19_GO:0050896 response to stimulus	-2.7	3.3	3.8	30230	286	289	9	3.1	1	2263|3611|3670|5300|6659|7088|7091|10297|79971	FGFR2|ILK|ISL1|PIN1|SOX4|TLE1|TLE4|APC2|WLS	-1.1	MyList
GO Biological Processes	19	GO:0032386	regulation of intracellular transport	19_GO:0051179 localization	-2.7	3.3	3.8	30230	286	289	9	3.1	1	1781|3638|4133|5108|5295|5962|6990|8899|258010	DYNC1I2|INSIG1|MAP2|PCM1|PIK3R1|RDX|DYNLT3|PRP4K|SVIP	-1.1	MyList
GO Biological Processes	19	GO:0007610	behavior	19_GO:0032501 multicellular organismal process	-2.7	2.4	3.5	30230	659	289	15	5.2	1.3	793|1136|2115|2353|3398|4204|4212|5090|5108|6863|7122|10769|55450|93986|127343	CALB1|CHRNA3|ETV1|FOS|ID2|MECP2|MEIS2|PBX3|PCM1|TAC1|CLDN5|PLK2|CAMK2N1|FOXP2|DMBX1	-1.1	MyList
GO Biological Processes	19	GO:0007411	axon guidance	19_GO:0032502 developmental process	-2.7	3.6	3.9	30230	232	289	8	2.8	0.97	682|1946|2115|3670|4897|5015|10512|56956	BSG|EFNA5|ETV1|ISL1|NRCAM|OTX2|SEMA3C|LHX9	-1.1	MyList
GO Biological Processes	19	GO:1902652	secondary alcohol metabolic process	19_GO:0009987 cellular process	-2.7	4.7	4.2	30230	134	289	6	2.1	0.84	2222|3157|3422|3638|6713|10577	FDFT1|HMGCS1|IDI1|INSIG1|SQLE|NPC2	-1	MyList
GO Biological Processes	19	GO:0010721	negative regulation of cell development	19_GO:0032502 developmental process	-2.7	3.3	3.8	30230	287	289	9	3.1	1	604|3398|4133|4504|5108|5295|5530|5683|6664	BCL6|ID2|MAP2|MT3|PCM1|PIK3R1|PPP3CA|PSMA2|SOX11	-1	MyList
Reactome Gene Sets	6	R-HSA-174154	APC/C:Cdc20 mediated degradation of Securin		-2.7	7.6	4.8	30230	55	289	4	1.4	0.69	5683|7314|27338|119504	PSMA2|UBB|UBE2S|ANAPC16	-1	MyList
GO Biological Processes	19	GO:2000772	regulation of cellular senescence	19_GO:0050896 response to stimulus	-2.7	7.6	4.8	30230	55	289	4	1.4	0.69	604|4282|10769|83719	BCL6|MIF|PLK2|YPEL3	-1	MyList
Reactome Gene Sets	6	R-HSA-9865881	Complex III assembly		-2.7	12	5.5	30230	26	289	3	1	0.6	10975|27089|29796	UQCR11|UQCRQ|UQCR10	-1	MyList
GO Biological Processes	19	GO:2000773	negative regulation of cellular senescence	19_GO:0048519 negative regulation of biological process	-2.7	12	5.5	30230	26	289	3	1	0.6	604|4282|10769	BCL6|MIF|PLK2	-1	MyList
Reactome Gene Sets	6	R-HSA-179409	APC-Cdc20 mediated degradation of Nek2A		-2.7	12	5.5	30230	26	289	3	1	0.6	7314|27338|119504	UBB|UBE2S|ANAPC16	-1	MyList
Canonical Pathways	11	M182	PID IL3 PATHWAY		-2.7	12	5.5	30230	26	289	3	1	0.6	3397|5295|7534	ID1|PIK3R1|YWHAZ	-1	MyList
GO Biological Processes	19	GO:0071276	cellular response to cadmium ion	19_GO:0050896 response to stimulus	-2.7	12	5.5	30230	26	289	3	1	0.6	4493|4502|4504	MT1E|MT2A|MT3	-1	MyList
GO Biological Processes	19	GO:0050685	positive regulation of mRNA processing	19_GO:0048518 positive regulation of biological process	-2.7	12	5.5	30230	26	289	3	1	0.6	6434|27316|56853	TRA2B|RBMX|CELF4	-1	MyList
GO Biological Processes	19	GO:0003148	outflow tract septum morphogenesis	19_GO:0032502 developmental process	-2.7	12	5.5	30230	26	289	3	1	0.6	2263|3670|10512	FGFR2|ISL1|SEMA3C	-1	MyList
GO Biological Processes	19	GO:0071248	cellular response to metal ion	19_GO:0050896 response to stimulus	-2.7	4	4	30230	182	289	7	2.4	0.9	358|2353|3398|3726|4493|4502|4504	AQP1|FOS|ID2|JUNB|MT1E|MT2A|MT3	-1	MyList
GO Biological Processes	19	GO:0048661	positive regulation of smooth muscle cell proliferation	19_GO:0048518 positive regulation of biological process	-2.7	5.7	4.4	30230	92	289	5	1.7	0.77	2263|2697|3398|3488|5295	FGFR2|GJA1|ID2|IGFBP5|PIK3R1	-1	MyList
Reactome Gene Sets	6	R-HSA-68886	M Phase		-2.7	2.8	3.7	30230	405	289	11	3.8	1.1	1069|1781|5108|5683|6232|7314|10142|10383|27338|80097|119504	CETN2|DYNC1I2|PCM1|PSMA2|RPS27|UBB|AKAP9|TUBB4B|UBE2S|MZT2B|ANAPC16	-1	MyList
GO Biological Processes	19	GO:0097485	neuron projection guidance	19_GO:0032502 developmental process	-2.7	3.6	3.9	30230	234	289	8	2.8	0.97	682|1946|2115|3670|4897|5015|10512|56956	BSG|EFNA5|ETV1|ISL1|NRCAM|OTX2|SEMA3C|LHX9	-1	MyList
GO Biological Processes	19	GO:0048167	regulation of synaptic plasticity	19_GO:0050789 regulation of biological process	-2.7	3.6	3.9	30230	234	289	8	2.8	0.97	793|869|2670|4204|10769|11170|27065|152404	CALB1|CBLN1|GFAP|MECP2|PLK2|FAM107A|NSG1|IGSF11	-1	MyList
GO Biological Processes	19	GO:0031647	regulation of protein stability	19_GO:0065007 biological regulation	-2.7	2.8	3.7	30230	406	289	11	3.8	1.1	1191|3397|4504|5295|5300|6659|7534|9349|11170|11331|22848	CLU|ID1|MT3|PIK3R1|PIN1|SOX4|YWHAZ|RPL23|FAM107A|PHB2|AAK1	-1	MyList
WikiPathways	27	WP2374	Oncostatin M signaling		-2.7	7.5	4.8	30230	56	289	4	1.4	0.69	2353|3726|3977|5295	FOS|JUNB|LIFR|PIK3R1	-1	MyList
GO Biological Processes	19	GO:0071363	cellular response to growth factor stimulus	19_GO:0050896 response to stimulus	-2.7	2.7	3.6	30230	471	289	12	4.2	1.2	678|2263|2353|2950|3397|3670|6863|7122|7538|54541|222008|285704	ZFP36L2|FGFR2|FOS|GSTP1|ID1|ISL1|TAC1|CLDN5|ZFP36|DDIT4|VSTM2A|RGMB	-1	MyList
Canonical Pathways	11	M145	PID P53 DOWNSTREAM PATHWAY		-2.7	4.6	4.1	30230	137	289	6	2.1	0.84	604|1509|1647|4170|54541|57060	BCL6|CTSD|GADD45A|MCL1|DDIT4|PCBP4	-1	MyList
KEGG Pathway	24	hsa04210	Apoptosis		-2.7	4.6	4.1	30230	137	289	6	2.1	0.84	1509|1647|2353|4170|4616|5295	CTSD|GADD45A|FOS|MCL1|GADD45B|PIK3R1	-1	MyList
GO Biological Processes	19	GO:0010594	regulation of endothelial cell migration	19_GO:0040011 locomotion	-2.7	3.5	3.8	30230	237	289	8	2.8	0.97	682|1647|2752|4204|6678|7026|10769|56999	BSG|GADD45A|GLUL|MECP2|SPARC|NR2F2|PLK2|ADAMTS9	-1	MyList
GO Biological Processes	19	GO:0044092	negative regulation of molecular function	19_GO:0065007 biological regulation	-2.7	3.2	3.8	30230	292	289	9	3.1	1	1647|3397|3398|3399|4504|6664|7538|11331|56849	GADD45A|ID1|ID2|ID3|MT3|SOX11|ZFP36|PHB2|TCEAL7	-1	MyList
GO Biological Processes	19	GO:0003181	atrioventricular valve morphogenesis	19_GO:0032502 developmental process	-2.7	12	5.4	30230	27	289	3	1	0.6	6659|10439|23462	SOX4|OLFM1|HEY1	-1	MyList
GO Biological Processes	19	GO:0071320	cellular response to cAMP	19_GO:0050896 response to stimulus	-2.7	7.3	4.7	30230	57	289	4	1.4	0.69	358|539|3488|10142	AQP1|ATP5PO|IGFBP5|AKAP9	-1	MyList
GO Biological Processes	19	GO:0055082	intracellular chemical homeostasis	19_GO:0042592 homeostatic process	-2.7	2.4	3.5	30230	604	289	14	4.8	1.3	358|478|793|1268|2752|2950|4493|4502|4504|5295|6434|6659|28999|64344	AQP1|ATP1A3|CALB1|CNR1|GLUL|GSTP1|MT1E|MT2A|MT3|PIK3R1|TRA2B|SOX4|KLF15|HIF3A	-1	MyList
GO Biological Processes	19	GO:0001525	angiogenesis	19_GO:0032502 developmental process	-2.7	3	3.7	30230	352	289	10	3.5	1.1	682|2263|2752|3397|4897|5613|6303|7534|23462|64344	BSG|FGFR2|GLUL|ID1|NRCAM|PRKX|SAT1|YWHAZ|HEY1|HIF3A	-1	MyList
GO Biological Processes	19	GO:0006694	steroid biosynthetic process	19_GO:0009987 cellular process	-2.7	5.5	4.3	30230	95	289	5	1.7	0.77	2222|3157|3422|3638|6713	FDFT1|HMGCS1|IDI1|INSIG1|SQLE	-1	MyList
GO Biological Processes	19	GO:0045619	regulation of lymphocyte differentiation	19_GO:0002376 immune system process	-2.7	3.5	3.8	30230	239	289	8	2.8	0.97	604|678|3398|3726|5683|6659|7704|57492	BCL6|ZFP36L2|ID2|JUNB|PSMA2|SOX4|ZBTB16|ARID1B	-1	MyList
GO Biological Processes	19	GO:0042391	regulation of membrane potential	19_GO:0065007 biological regulation	-2.7	2.6	3.5	30230	475	289	12	4.2	1.2	478|869|1136|2697|2891|4204|4897|5530|6863|7314|10142|56853	ATP1A3|CBLN1|CHRNA3|GJA1|GRIA2|MECP2|NRCAM|PPP3CA|TAC1|UBB|AKAP9|CELF4	-1	MyList
GO Biological Processes	19	GO:0051249	regulation of lymphocyte activation	19_GO:0002376 immune system process	-2.6	2.5	3.5	30230	541	289	13	4.5	1.2	604|678|3398|3726|4004|4282|5530|5683|6659|6664|6863|7704|57492	BCL6|ZFP36L2|ID2|JUNB|LMO1|MIF|PPP3CA|PSMA2|SOX4|SOX11|TAC1|ZBTB16|ARID1B	-0.99	MyList
Reactome Gene Sets	6	R-HSA-1236394	Signaling by ERBB4		-2.6	7.2	4.7	30230	58	289	4	1.4	0.69	2670|5295|6678|7314	GFAP|PIK3R1|SPARC|UBB	-0.99	MyList
GO Biological Processes	19	GO:0007585	respiratory gaseous exchange by respiratory system	19_GO:0032501 multicellular organismal process	-2.6	7.2	4.7	30230	58	289	4	1.4	0.69	4204|5090|7534|9427	MECP2|PBX3|YWHAZ|ECEL1	-0.99	MyList
Reactome Gene Sets	6	R-HSA-9006931	Signaling by Nuclear Receptors		-2.6	3.2	3.7	30230	296	289	9	3.1	1	1509|2289|2353|2791|5295|5441|9249|23112|27327	CTSD|FKBP5|FOS|GNG11|PIK3R1|POLR2L|DHRS3|TNRC6B|TNRC6A	-0.99	MyList
GO Biological Processes	19	GO:0006446	regulation of translational initiation	19_GO:0050789 regulation of biological process	-2.6	5.4	4.3	30230	96	289	5	1.7	0.77	1653|8894|9669|10209|10988	DDX1|EIF2S2|EIF5B|EIF1|METAP2	-0.99	MyList
Reactome Gene Sets	6	R-HSA-2559583	Cellular Senescence		-2.6	3.9	3.9	30230	189	289	7	2.4	0.9	2353|3397|7314|23112|27327|27338|119504	FOS|ID1|UBB|TNRC6B|TNRC6A|UBE2S|ANAPC16	-0.98	MyList
GO Biological Processes	19	GO:0030098	lymphocyte differentiation	19_GO:0002376 immune system process	-2.6	3.2	3.7	30230	297	289	9	3.1	1	292|604|678|3398|5295|5683|6146|6659|7704	SLC25A5|BCL6|ZFP36L2|ID2|PIK3R1|PSMA2|RPL22|SOX4|ZBTB16	-0.98	MyList
Reactome Gene Sets	6	R-HSA-9759475	Regulation of CDH11 Expression and Function		-2.6	11	5.3	30230	28	289	3	1	0.6	1006|23112|27327	CDH8|TNRC6B|TNRC6A	-0.98	MyList
Canonical Pathways	11	M235	PID TCR CALCIUM PATHWAY		-2.6	11	5.3	30230	28	289	3	1	0.6	2353|3726|5530	FOS|JUNB|PPP3CA	-0.98	MyList
Reactome Gene Sets	6	R-HSA-5620912	Anchoring of the basal body to the plasma membrane		-2.6	5.4	4.3	30230	97	289	5	1.7	0.77	1069|1781|5108|10142|10383	CETN2|DYNC1I2|PCM1|AKAP9|TUBB4B	-0.97	MyList
GO Biological Processes	19	GO:0046165	alcohol biosynthetic process	19_GO:0009987 cellular process	-2.6	5.4	4.3	30230	97	289	5	1.7	0.77	2222|3157|3422|3638|6713	FDFT1|HMGCS1|IDI1|INSIG1|SQLE	-0.97	MyList
KEGG Pathway	24	hsa04713	Circadian entrainment		-2.6	5.4	4.3	30230	97	289	5	1.7	0.77	2353|2791|2891|5187|51655	FOS|GNG11|GRIA2|PER1|RASD1	-0.97	MyList
GO Biological Processes	19	GO:0033209	tumor necrosis factor-mediated signaling pathway	19_GO:0050896 response to stimulus	-2.6	7.1	4.6	30230	59	289	4	1.4	0.69	3611|3856|3875|9705	ILK|KRT8|KRT18|ST18	-0.97	MyList
GO Biological Processes	19	GO:0021695	cerebellar cortex development	19_GO:0032502 developmental process	-2.6	7.1	4.6	30230	59	289	4	1.4	0.69	869|3309|27089|93986	CBLN1|HSPA5|UQCRQ|FOXP2	-0.97	MyList
GO Biological Processes	19	GO:0071456	cellular response to hypoxia	19_GO:0050896 response to stimulus	-2.6	4.4	4	30230	142	289	6	2.1	0.84	358|2263|2353|4504|5300|50809	AQP1|FGFR2|FOS|MT3|PIN1|HP1BP3	-0.96	MyList
GO Biological Processes	19	GO:0016125	sterol metabolic process	19_GO:0009987 cellular process	-2.6	4.4	4	30230	143	289	6	2.1	0.84	2222|3157|3422|3638|6713|10577	FDFT1|HMGCS1|IDI1|INSIG1|SQLE|NPC2	-0.95	MyList
GO Biological Processes	19	GO:0050767	regulation of neurogenesis	19_GO:0032502 developmental process	-2.6	2.9	3.6	30230	360	289	10	3.5	1.1	1946|2670|3398|4133|4504|5108|5176|5530|6664|23462	EFNA5|GFAP|ID2|MAP2|MT3|PCM1|SERPINF1|PPP3CA|SOX11|HEY1	-0.95	MyList
Reactome Gene Sets	6	R-HSA-174184	Cdc20:Phospho-APC/C mediated degradation of Cyclin A		-2.6	7	4.6	30230	60	289	4	1.4	0.69	5683|7314|27338|119504	PSMA2|UBB|UBE2S|ANAPC16	-0.95	MyList
Reactome Gene Sets	6	R-HSA-69017	CDK-mediated phosphorylation and removal of Cdc6		-2.6	7	4.6	30230	60	289	4	1.4	0.69	5683|7314|27338|119504	PSMA2|UBB|UBE2S|ANAPC16	-0.95	MyList
GO Biological Processes	19	GO:0009648	photoperiodism	19_GO:0050896 response to stimulus	-2.6	11	5.2	30230	29	289	3	1	0.6	3398|5187|5500	ID2|PER1|PPP1CB	-0.95	MyList
GO Biological Processes	19	GO:0009649	entrainment of circadian clock	19_GO:0048511 rhythmic process	-2.6	11	5.2	30230	29	289	3	1	0.6	3398|5187|5500	ID2|PER1|PPP1CB	-0.95	MyList
GO Biological Processes	19	GO:0008299	isoprenoid biosynthetic process	19_GO:0009987 cellular process	-2.6	11	5.2	30230	29	289	3	1	0.6	3157|3422|5947	HMGCS1|IDI1|RBP1	-0.95	MyList
GO Biological Processes	19	GO:0061387	regulation of extent of cell growth	19_GO:0040007 growth	-2.6	5.3	4.2	30230	99	289	5	1.7	0.77	1946|4133|4504|4897|10439	EFNA5|MAP2|MT3|NRCAM|OLFM1	-0.94	MyList
GO Biological Processes	19	GO:0044703	multi-organism reproductive process	19_GO:0022414 reproductive process	-2.6	3.8	3.8	30230	193	289	7	2.4	0.9	682|2353|3488|3726|6863|6866|7026	BSG|FOS|IGFBP5|JUNB|TAC1|TAC3|NR2F2	-0.94	MyList
GO Biological Processes	19	GO:0031333	negative regulation of protein-containing complex assembly	19_GO:0048519 negative regulation of biological process	-2.6	4.4	4	30230	144	289	6	2.1	0.84	1191|3309|3670|4133|5962|258010	CLU|HSPA5|ISL1|MAP2|RDX|SVIP	-0.94	MyList
GO Biological Processes	19	GO:0098916	anterograde trans-synaptic signaling	19_GO:0050789 regulation of biological process	-2.6	2.7	3.5	30230	423	289	11	3.8	1.1	163|869|1006|1136|2891|4204|5530|6863|8825|10142|27065	AP2B1|CBLN1|CDH8|CHRNA3|GRIA2|MECP2|PPP3CA|TAC1|LIN7A|AKAP9|NSG1	-0.94	MyList
GO Biological Processes	19	GO:0007268	chemical synaptic transmission	19_GO:0050789 regulation of biological process	-2.6	2.7	3.5	30230	423	289	11	3.8	1.1	163|869|1006|1136|2891|4204|5530|6863|8825|10142|27065	AP2B1|CBLN1|CDH8|CHRNA3|GRIA2|MECP2|PPP3CA|TAC1|LIN7A|AKAP9|NSG1	-0.94	MyList
GO Biological Processes	19	GO:0045727	positive regulation of translation	19_GO:0048518 positive regulation of biological process	-2.6	4.3	3.9	30230	145	289	6	2.1	0.84	1153|3184|5315|6125|6154|115572	CIRBP|HNRNPD|PKM|RPL5|RPL26|TENT5B	-0.93	MyList
GO Biological Processes	19	GO:0008037	cell recognition	19_GO:0009987 cellular process	-2.6	4.3	3.9	30230	145	289	6	2.1	0.84	682|1268|1946|4897|7534|50863	BSG|CNR1|EFNA5|NRCAM|YWHAZ|NTM	-0.93	MyList
Reactome Gene Sets	6	R-HSA-179419	APC:Cdc20 mediated degradation of cell cycle proteins prior to satisfation of the cell cycle checkpoint		-2.6	6.9	4.5	30230	61	289	4	1.4	0.69	5683|7314|27338|119504	PSMA2|UBB|UBE2S|ANAPC16	-0.93	MyList
Reactome Gene Sets	6	R-HSA-174178	APC/C:Cdh1 mediated degradation of Cdc20 and other APC/C:Cdh1 targeted proteins in late mitosis/early G1		-2.6	6.9	4.5	30230	61	289	4	1.4	0.69	5683|7314|27338|119504	PSMA2|UBB|UBE2S|ANAPC16	-0.93	MyList
GO Biological Processes	19	GO:0060341	regulation of cellular localization	19_GO:0051179 localization	-2.6	2.5	3.4	30230	554	289	13	4.5	1.2	163|1781|1946|2181|3638|4133|5108|5295|5962|6990|8899|10439|258010	AP2B1|DYNC1I2|EFNA5|ACSL3|INSIG1|MAP2|PCM1|PIK3R1|RDX|DYNLT3|PRP4K|OLFM1|SVIP	-0.93	MyList
GO Biological Processes	19	GO:0001764	neuron migration	19_GO:0032502 developmental process	-2.5	4.3	3.9	30230	146	289	6	2.1	0.84	1641|2823|4897|5108|7026|54541	DCX|GPM6A|NRCAM|PCM1|NR2F2|DDIT4	-0.92	MyList
Reactome Gene Sets	6	R-HSA-5419276	Mitochondrial translation termination		-2.5	5.2	4.1	30230	101	289	5	1.7	0.77	4514|4537|4539|4540|9553	COX3|ND3|ND4L|ND5|MRPL33	-0.92	MyList
GO Biological Processes	19	GO:0048738	cardiac muscle tissue development	19_GO:0032502 developmental process	-2.5	3.7	3.8	30230	196	289	7	2.4	0.9	2263|2697|3398|3670|11214|23462|56999	FGFR2|GJA1|ID2|ISL1|AKAP13|HEY1|ADAMTS9	-0.92	MyList
GO Biological Processes	19	GO:0098609	cell-cell adhesion	19_GO:0009987 cellular process	-2.5	2.4	3.4	30230	556	289	13	4.5	1.2	682|869|1006|1946|3611|3875|4897|5101|7122|8404|8763|50863|152404	BSG|CBLN1|CDH8|EFNA5|ILK|KRT18|NRCAM|PCDH9|CLDN5|SPARCL1|CD164|NTM|IGSF11	-0.92	MyList
Reactome Gene Sets	6	R-HSA-4086398	Ca2+ pathway		-2.5	6.7	4.5	30230	62	289	4	1.4	0.69	2791|5530|23112|27327	GNG11|PPP3CA|TNRC6B|TNRC6A	-0.91	MyList
GO Biological Processes	19	GO:0070372	regulation of ERK1 and ERK2 cascade	19_GO:0050896 response to stimulus	-2.5	3.1	3.6	30230	307	289	9	3.1	1	2263|2950|4282|4504|5300|7534|9590|11331|55885	FGFR2|GSTP1|MIF|MT3|PIN1|YWHAZ|AKAP12|PHB2|LMO3	-0.91	MyList
GO Biological Processes	19	GO:0046887	positive regulation of hormone secretion	19_GO:0051179 localization	-2.5	4.2	3.9	30230	148	289	6	2.1	0.84	1946|3670|4826|6659|6664|6863	EFNA5|ISL1|NNAT|SOX4|SOX11|TAC1	-0.89	MyList
GO Biological Processes	19	GO:0050714	positive regulation of protein secretion	19_GO:0051179 localization	-2.5	4.2	3.9	30230	148	289	6	2.1	0.84	682|1946|3670|4826|6659|79971	BSG|EFNA5|ISL1|NNAT|SOX4|WLS	-0.89	MyList
Canonical Pathways	11	M254	PID MYC REPRESS PATHWAY		-2.5	6.6	4.4	30230	63	289	4	1.4	0.69	1052|1191|1647|3398	CEBPD|CLU|GADD45A|ID2	-0.89	MyList
GO Biological Processes	19	GO:0003229	ventricular cardiac muscle tissue development	19_GO:0032502 developmental process	-2.5	6.6	4.4	30230	63	289	4	1.4	0.69	2263|3398|3670|56999	FGFR2|ID2|ISL1|ADAMTS9	-0.89	MyList
KEGG Pathway	24	hsa05217	Basal cell carcinoma		-2.5	6.6	4.4	30230	63	289	4	1.4	0.69	1647|4616|7482|10297	GADD45A|GADD45B|WNT2B|APC2	-0.89	MyList
GO Biological Processes	19	GO:0003179	heart valve morphogenesis	19_GO:0032502 developmental process	-2.5	6.6	4.4	30230	63	289	4	1.4	0.69	6659|10439|23462|56999	SOX4|OLFM1|HEY1|ADAMTS9	-0.89	MyList
Reactome Gene Sets	6	R-HSA-176409	APC/C:Cdc20 mediated degradation of mitotic proteins		-2.5	6.6	4.4	30230	63	289	4	1.4	0.69	5683|7314|27338|119504	PSMA2|UBB|UBE2S|ANAPC16	-0.89	MyList
GO Biological Processes	19	GO:0043408	regulation of MAPK cascade	19_GO:0050896 response to stimulus	-2.5	2.3	3.3	30230	697	289	15	5.2	1.3	1647|2263|2950|3397|4282|4504|4616|5187|5300|7164|7534|9590|11214|11331|55885	GADD45A|FGFR2|GSTP1|ID1|MIF|MT3|GADD45B|PER1|PIN1|TPD52L1|YWHAZ|AKAP12|AKAP13|PHB2|LMO3	-0.89	MyList
GO Biological Processes	19	GO:1902369	negative regulation of RNA catabolic process	19_GO:0048519 negative regulation of biological process	-2.5	5.1	4.1	30230	103	289	5	1.7	0.77	1153|3184|7538|81892|115572	CIRBP|HNRNPD|ZFP36|SLIRP|TENT5B	-0.89	MyList
GO Biological Processes	19	GO:0050821	protein stabilization	19_GO:0065007 biological regulation	-2.5	3.3	3.6	30230	253	289	8	2.8	0.97	1191|4504|5295|5300|6659|9349|11331|22848	CLU|MT3|PIK3R1|PIN1|SOX4|RPL23|PHB2|AAK1	-0.89	MyList
GO Biological Processes	19	GO:0060485	mesenchyme development	19_GO:0032502 developmental process	-2.5	3.3	3.6	30230	253	289	8	2.8	0.97	268|2263|2670|3670|6659|10439|10512|23462	AMH|FGFR2|GFAP|ISL1|SOX4|OLFM1|SEMA3C|HEY1	-0.89	MyList
WikiPathways	27	WP3888	VEGFA VEGFR2 signaling		-2.5	2.7	3.4	30230	432	289	11	3.8	1.1	682|2697|3939|5295|5530|6125|6129|6154|6205|9168|56999	BSG|GJA1|LDHA|PIK3R1|PPP3CA|RPL5|RPL7|RPL26|RPS11|TMSB10|ADAMTS9	-0.89	MyList
GO Biological Processes	19	GO:0048812	neuron projection morphogenesis	19_GO:0032502 developmental process	-2.5	2.5	3.4	30230	496	289	12	4.2	1.2	682|1946|2115|2263|2823|3670|4133|4897|5015|7314|10512|56956	BSG|EFNA5|ETV1|FGFR2|GPM6A|ISL1|MAP2|NRCAM|OTX2|UBB|SEMA3C|LHX9	-0.89	MyList
Canonical Pathways	11	M63	PID AVB3 OPN PATHWAY		-2.5	10	5	30230	31	289	3	1	0.6	2353|3611|5295	FOS|ILK|PIK3R1	-0.89	MyList
GO Biological Processes	19	GO:0003171	atrioventricular valve development	19_GO:0032502 developmental process	-2.5	10	5	30230	31	289	3	1	0.6	6659|10439|23462	SOX4|OLFM1|HEY1	-0.89	MyList
Reactome Gene Sets	6	R-HSA-9764260	Regulation of Expression and Function of Type II Classical Cadherins		-2.5	10	5	30230	31	289	3	1	0.6	1006|23112|27327	CDH8|TNRC6B|TNRC6A	-0.89	MyList
GO Biological Processes	19	GO:1902107	positive regulation of leukocyte differentiation	19_GO:0002376 immune system process	-2.5	3.7	3.7	30230	200	289	7	2.4	0.9	604|2353|3398|5530|6659|7704|57492	BCL6|FOS|ID2|PPP3CA|SOX4|ZBTB16|ARID1B	-0.88	MyList
GO Biological Processes	19	GO:1903708	positive regulation of hemopoiesis	19_GO:0002376 immune system process	-2.5	3.7	3.7	30230	200	289	7	2.4	0.9	604|2353|3398|5530|6659|7704|57492	BCL6|FOS|ID2|PPP3CA|SOX4|ZBTB16|ARID1B	-0.88	MyList
GO Biological Processes	19	GO:0051046	regulation of secretion	19_GO:0051179 localization	-2.5	2.3	3.3	30230	631	289	14	4.8	1.3	358|682|1136|1946|2181|2697|3670|4282|4826|5530|6659|6664|6863|79971	AQP1|BSG|CHRNA3|EFNA5|ACSL3|GJA1|ISL1|MIF|NNAT|PPP3CA|SOX4|SOX11|TAC1|WLS	-0.88	MyList
KEGG Pathway	24	hsa05226	Gastric cancer		-2.5	4.2	3.8	30230	150	289	6	2.1	0.84	1647|2263|4616|5295|7482|10297	GADD45A|FGFR2|GADD45B|PIK3R1|WNT2B|APC2	-0.88	MyList
GO Biological Processes	19	GO:0036294	cellular response to decreased oxygen levels	19_GO:0050896 response to stimulus	-2.5	4.2	3.8	30230	150	289	6	2.1	0.84	358|2263|2353|4504|5300|50809	AQP1|FGFR2|FOS|MT3|PIN1|HP1BP3	-0.88	MyList
Reactome Gene Sets	6	R-HSA-176814	Activation of APC/C and APC/C:Cdc20 mediated degradation of mitotic proteins		-2.5	6.5	4.4	30230	64	289	4	1.4	0.69	5683|7314|27338|119504	PSMA2|UBB|UBE2S|ANAPC16	-0.88	MyList
Reactome Gene Sets	6	R-HSA-9614085	FOXO-mediated transcription		-2.5	6.5	4.4	30230	64	289	4	1.4	0.69	604|1647|7534|57060	BCL6|GADD45A|YWHAZ|PCBP4	-0.88	MyList
GO Biological Processes	19	GO:0071560	cellular response to transforming growth factor beta stimulus	19_GO:0050896 response to stimulus	-2.5	4.2	3.8	30230	151	289	6	2.1	0.84	678|2263|2353|3397|3670|7122	ZFP36L2|FGFR2|FOS|ID1|ISL1|CLDN5	-0.87	MyList
GO Biological Processes	19	GO:0051258	protein polymerization	19_GO:0009987 cellular process	-2.5	5	4	30230	105	289	5	1.7	0.77	4134|10142|11170|27338|80097	MAP4|AKAP9|FAM107A|UBE2S|MZT2B	-0.87	MyList
WikiPathways	27	WP2882	Nuclear receptors meta pathway		-2.5	3	3.5	30230	314	289	9	3.1	1	1831|2289|2950|3726|3895|4259|4616|10769|11214	TSC22D3|FKBP5|GSTP1|JUNB|KTN1|MGST3|GADD45B|PLK2|AKAP13	-0.87	MyList
GO Biological Processes	19	GO:0120039	plasma membrane bounded cell projection morphogenesis	19_GO:0032502 developmental process	-2.5	2.5	3.3	30230	501	289	12	4.2	1.2	682|1946|2115|2263|2823|3670|4133|4897|5015|7314|10512|56956	BSG|EFNA5|ETV1|FGFR2|GPM6A|ISL1|MAP2|NRCAM|OTX2|UBB|SEMA3C|LHX9	-0.87	MyList
GO Biological Processes	19	GO:1903504	regulation of mitotic spindle checkpoint	19_GO:0048519 negative regulation of biological process	-2.5	9.8	4.9	30230	32	289	3	1	0.6	1781|6990|8899	DYNC1I2|DYNLT3|PRP4K	-0.86	MyList
GO Biological Processes	19	GO:0021680	cerebellar Purkinje cell layer development	19_GO:0032502 developmental process	-2.5	9.8	4.9	30230	32	289	3	1	0.6	3309|27089|93986	HSPA5|UQCRQ|FOXP2	-0.86	MyList
GO Biological Processes	19	GO:0090266	regulation of mitotic cell cycle spindle assembly checkpoint	19_GO:0048519 negative regulation of biological process	-2.5	9.8	4.9	30230	32	289	3	1	0.6	1781|6990|8899	DYNC1I2|DYNLT3|PRP4K	-0.86	MyList
GO Biological Processes	19	GO:0031109	microtubule polymerization or depolymerization	19_GO:0009987 cellular process	-2.5	6.4	4.3	30230	65	289	4	1.4	0.69	4134|10142|80097|344148	MAP4|AKAP9|MZT2B|NCKAP5	-0.86	MyList
GO Biological Processes	19	GO:0044706	multi-multicellular organism process	19_GO:0032501 multicellular organismal process	-2.5	3.6	3.7	30230	203	289	7	2.4	0.9	682|2353|3488|3726|6863|6866|7026	BSG|FOS|IGFBP5|JUNB|TAC1|TAC3|NR2F2	-0.86	MyList
GO Biological Processes	19	GO:0097191	extrinsic apoptotic signaling pathway	19_GO:0050896 response to stimulus	-2.4	4.9	4	30230	106	289	5	1.7	0.77	3856|3875|4170|5295|51079	KRT8|KRT18|MCL1|PIK3R1|NDUFA13	-0.86	MyList
GO Biological Processes	19	GO:0003158	endothelium development	19_GO:0032502 developmental process	-2.4	4.9	4	30230	106	289	5	1.7	0.77	682|3397|5962|7026|23462	BSG|ID1|RDX|NR2F2|HEY1	-0.86	MyList
Reactome Gene Sets	6	R-HSA-9730414	MITF-M-regulated melanocyte development		-2.4	4.1	3.8	30230	153	289	6	2.1	0.84	3397|5077|7534|23112|27327|57492	ID1|PAX3|YWHAZ|TNRC6B|TNRC6A|ARID1B	-0.85	MyList
WikiPathways	27	WP4313	Ferroptosis		-2.4	6.3	4.3	30230	66	289	4	1.4	0.69	2181|2222|6303|112483	ACSL3|FDFT1|SAT1|SAT2	-0.84	MyList
GO Biological Processes	19	GO:0045165	cell fate commitment	19_GO:0032502 developmental process	-2.4	3.2	3.5	30230	260	289	8	2.8	0.97	2263|3398|3670|4170|7026|7482|10297|23168	FGFR2|ID2|ISL1|MCL1|NR2F2|WNT2B|APC2|RTF1	-0.84	MyList
GO Biological Processes	19	GO:0098754	detoxification	19_GO:0098754 detoxification	-2.4	4.1	3.8	30230	154	289	6	2.1	0.84	2950|4259|4493|4502|4504|84293	GSTP1|MGST3|MT1E|MT2A|MT3|PRXL2A	-0.84	MyList
GO Biological Processes	19	GO:1901990	regulation of mitotic cell cycle phase transition	19_GO:0050789 regulation of biological process	-2.4	2.8	3.4	30230	379	289	10	3.5	1.1	678|1781|3398|5683|5962|6990|8899|11170|25949|57492	ZFP36L2|DYNC1I2|ID2|PSMA2|RDX|DYNLT3|PRP4K|FAM107A|SYF2|ARID1B	-0.84	MyList
GO Biological Processes	19	GO:0002521	leukocyte differentiation	19_GO:0032502 developmental process	-2.4	2.6	3.3	30230	442	289	11	3.8	1.1	292|604|678|2353|3398|3726|5295|5683|6146|6659|7704	SLC25A5|BCL6|ZFP36L2|FOS|ID2|JUNB|PIK3R1|PSMA2|RPL22|SOX4|ZBTB16	-0.84	MyList
Reactome Gene Sets	6	R-HSA-68877	Mitotic Prometaphase		-2.4	3.6	3.6	30230	206	289	7	2.4	0.9	1069|1781|5108|6232|10142|10383|80097	CETN2|DYNC1I2|PCM1|RPS27|AKAP9|TUBB4B|MZT2B	-0.84	MyList
GO Biological Processes	19	GO:0060348	bone development	19_GO:0032502 developmental process	-2.4	3.6	3.6	30230	206	289	7	2.4	0.9	2263|2697|3638|3977|7704|9249|11214	FGFR2|GJA1|INSIG1|LIFR|ZBTB16|DHRS3|AKAP13	-0.84	MyList
Reactome Gene Sets	6	R-HSA-112314	Neurotransmitter receptors and postsynaptic signal transmission		-2.4	3.6	3.6	30230	206	289	7	2.4	0.9	163|1136|2791|2891|5613|8825|10383	AP2B1|CHRNA3|GNG11|GRIA2|PRKX|LIN7A|TUBB4B	-0.84	MyList
GO Biological Processes	19	GO:0060674	placenta blood vessel development	19_GO:0032502 developmental process	-2.4	9.5	4.8	30230	33	289	3	1	0.6	3726|7026|23462	JUNB|NR2F2|HEY1	-0.84	MyList
Reactome Gene Sets	6	R-HSA-9022692	Regulation of MECP2 expression and activity		-2.4	9.5	4.8	30230	33	289	3	1	0.6	4204|23112|27327	MECP2|TNRC6B|TNRC6A	-0.84	MyList
GO Biological Processes	19	GO:0090231	regulation of spindle checkpoint	19_GO:0048519 negative regulation of biological process	-2.4	9.5	4.8	30230	33	289	3	1	0.6	1781|6990|8899	DYNC1I2|DYNLT3|PRP4K	-0.84	MyList
Reactome Gene Sets	6	R-HSA-9861718	Regulation of pyruvate metabolism		-2.4	9.5	4.8	30230	33	289	3	1	0.6	3939|5315|7314	LDHA|PKM|UBB	-0.84	MyList
GO Biological Processes	19	GO:0070229	negative regulation of lymphocyte apoptotic process	19_GO:0048519 negative regulation of biological process	-2.4	9.5	4.8	30230	33	289	3	1	0.6	604|1831|4282	BCL6|TSC22D3|MIF	-0.84	MyList
GO Biological Processes	19	GO:0048858	cell projection morphogenesis	19_GO:0032502 developmental process	-2.4	2.5	3.3	30230	508	289	12	4.2	1.2	682|1946|2115|2263|2823|3670|4133|4897|5015|7314|10512|56956	BSG|EFNA5|ETV1|FGFR2|GPM6A|ISL1|MAP2|NRCAM|OTX2|UBB|SEMA3C|LHX9	-0.84	MyList
WikiPathways	27	WP5434	Cancer pathways		-2.4	2.5	3.3	30230	509	289	12	4.2	1.2	1647|2263|2353|2791|2950|4259|4616|5295|7482|7704|10297|23462	GADD45A|FGFR2|FOS|GNG11|GSTP1|MGST3|GADD45B|PIK3R1|WNT2B|ZBTB16|APC2|HEY1	-0.83	MyList
Reactome Gene Sets	6	R-HSA-76002	Platelet activation, signaling and aggregation		-2.4	3.2	3.5	30230	262	289	8	2.8	0.97	1191|1608|2791|3309|5295|5660|6678|7534	CLU|DGKG|GNG11|HSPA5|PIK3R1|PSAP|SPARC|YWHAZ	-0.83	MyList
GO Biological Processes	19	GO:0035904	aorta development	19_GO:0032502 developmental process	-2.4	6.2	4.2	30230	67	289	4	1.4	0.69	163|6659|23462|56999	AP2B1|SOX4|HEY1|ADAMTS9	-0.83	MyList
GO Biological Processes	19	GO:2001244	positive regulation of intrinsic apoptotic signaling pathway	19_GO:0048518 positive regulation of biological process	-2.4	6.2	4.2	30230	67	289	4	1.4	0.69	1191|4170|6154|7314	CLU|MCL1|RPL26|UBB	-0.83	MyList
GO Biological Processes	19	GO:0051960	regulation of nervous system development	19_GO:0032502 developmental process	-2.4	2.6	3.3	30230	445	289	11	3.8	1.1	869|1946|2670|3398|4133|4504|5108|5176|5530|6664|23462	CBLN1|EFNA5|GFAP|ID2|MAP2|MT3|PCM1|SERPINF1|PPP3CA|SOX11|HEY1	-0.83	MyList
GO Biological Processes	19	GO:0008285	negative regulation of cell population proliferation	19_GO:0048519 negative regulation of biological process	-2.4	2.1	3.2	30230	786	289	16	5.5	1.3	604|687|2263|2950|3488|3611|3670|5176|6664|6678|7026|7704|9705|11331|64743|115572	BCL6|KLF9|FGFR2|GSTP1|IGFBP5|ILK|ISL1|SERPINF1|SOX11|SPARC|NR2F2|ZBTB16|ST18|PHB2|WDR13|TENT5B	-0.83	MyList
WikiPathways	27	WP289	Myometrial relaxation and contraction pathways		-2.4	4	3.7	30230	156	289	6	2.1	0.84	800|2353|2697|2791|3488|7534	CALD1|FOS|GJA1|GNG11|IGFBP5|YWHAZ	-0.82	MyList
GO Biological Processes	19	GO:1903131	mononuclear cell differentiation	19_GO:0032502 developmental process	-2.4	2.7	3.3	30230	384	289	10	3.5	1.1	292|604|678|2353|3398|5295|5683|6146|6659|7704	SLC25A5|BCL6|ZFP36L2|FOS|ID2|PIK3R1|PSMA2|RPL22|SOX4|ZBTB16	-0.81	MyList
Reactome Gene Sets	6	R-HSA-176408	Regulation of APC/C activators between G1/S and early anaphase		-2.4	6.2	4.2	30230	68	289	4	1.4	0.69	5683|7314|27338|119504	PSMA2|UBB|UBE2S|ANAPC16	-0.81	MyList
GO Biological Processes	19	GO:0061337	cardiac conduction	19_GO:0032501 multicellular organismal process	-2.4	6.2	4.2	30230	68	289	4	1.4	0.69	478|2697|3670|10142	ATP1A3|GJA1|ISL1|AKAP9	-0.81	MyList
GO Biological Processes	19	GO:0010812	negative regulation of cell-substrate adhesion	19_GO:0048519 negative regulation of biological process	-2.4	6.2	4.2	30230	68	289	4	1.4	0.69	604|1946|5295|11170	BCL6|EFNA5|PIK3R1|FAM107A	-0.81	MyList
GO Biological Processes	19	GO:0048857	neural nucleus development	19_GO:0032502 developmental process	-2.4	6.2	4.2	30230	68	289	4	1.4	0.69	1152|3309|3939|93986	CKB|HSPA5|LDHA|FOXP2	-0.81	MyList
GO Biological Processes	19	GO:0035909	aorta morphogenesis	19_GO:0032502 developmental process	-2.4	9.2	4.7	30230	34	289	3	1	0.6	6659|23462|56999	SOX4|HEY1|ADAMTS9	-0.81	MyList
KEGG Pathway	24	hsa04350	TGF-beta signaling pathway		-2.4	4.8	3.9	30230	110	289	5	1.7	0.77	268|3397|3398|3399|285704	AMH|ID1|ID2|ID3|RGMB	-0.81	MyList
GO Biological Processes	19	GO:0048667	cell morphogenesis involved in neuron differentiation	19_GO:0032502 developmental process	-2.4	2.6	3.3	30230	449	289	11	3.8	1.1	682|1946|2115|2263|3398|3670|4133|4897|5015|10512|56956	BSG|EFNA5|ETV1|FGFR2|ID2|ISL1|MAP2|NRCAM|OTX2|SEMA3C|LHX9	-0.8	MyList
Reactome Gene Sets	6	R-HSA-9006936	Signaling by TGFB family members		-2.4	4	3.7	30230	158	289	6	2.1	0.84	268|3726|5500|7314|23112|27327	AMH|JUNB|PPP1CB|UBB|TNRC6B|TNRC6A	-0.8	MyList
Reactome Gene Sets	6	R-HSA-9909396	Circadian clock		-2.4	4.7	3.8	30230	111	289	5	1.7	0.77	5187|5500|5683|7314|28999	PER1|PPP1CB|PSMA2|UBB|KLF15	-0.8	MyList
KEGG Pathway	24	hsa05031	Amphetamine addiction		-2.4	6.1	4.1	30230	69	289	4	1.4	0.69	2353|2891|5500|5530	FOS|GRIA2|PPP1CB|PPP3CA	-0.8	MyList
GO Biological Processes	19	GO:0048511	rhythmic process	19_GO:0048511 rhythmic process	-2.4	3.1	3.4	30230	267	289	8	2.8	0.97	268|687|3184|3397|3398|3399|5187|5500	AMH|KLF9|HNRNPD|ID1|ID2|ID3|PER1|PPP1CB	-0.79	MyList
GO Biological Processes	19	GO:0043122	regulation of canonical NF-kappaB signal transduction	19_GO:0050896 response to stimulus	-2.4	2.9	3.4	30230	326	289	9	3.1	1	1653|2697|2950|3611|5187|7088|10769|11214|79971	DDX1|GJA1|GSTP1|ILK|PER1|TLE1|PLK2|AKAP13|WLS	-0.79	MyList
Reactome Gene Sets	6	R-HSA-5663202	Diseases of signal transduction by growth factor receptors and second messengers		-2.4	2.5	3.3	30230	452	289	11	3.8	1.1	2263|3726|4170|4204|5295|5441|5500|5683|7314|10142|23462	FGFR2|JUNB|MCL1|MECP2|PIK3R1|POLR2L|PPP1CB|PSMA2|UBB|AKAP9|HEY1	-0.79	MyList
GO Biological Processes	19	GO:0021953	central nervous system neuron differentiation	19_GO:0032502 developmental process	-2.4	3.5	3.5	30230	212	289	7	2.4	0.9	869|2263|3670|4133|7314|27089|93986	CBLN1|FGFR2|ISL1|MAP2|UBB|UQCRQ|FOXP2	-0.79	MyList
GO Biological Processes	19	GO:0033365	protein localization to organelle	19_GO:0051179 localization	-2.3	2.2	3.1	30230	725	289	15	5.2	1.3	1191|1653|3309|3638|5108|5295|5530|7704|9349|11331|23386|23468|25777|51079|140823	CLU|DDX1|HSPA5|INSIG1|PCM1|PIK3R1|PPP3CA|ZBTB16|RPL23|PHB2|NUDCD3|CBX5|SUN2|NDUFA13|ROMO1	-0.79	MyList
GO Biological Processes	19	GO:1901655	cellular response to ketone	19_GO:0050896 response to stimulus	-2.3	4.7	3.8	30230	112	289	5	1.7	0.77	358|687|1946|2353|54541	AQP1|KLF9|EFNA5|FOS|DDIT4	-0.79	MyList
Reactome Gene Sets	6	R-HSA-5368287	Mitochondrial translation		-2.3	4.7	3.8	30230	112	289	5	1.7	0.77	4514|4537|4539|4540|9553	COX3|ND3|ND4L|ND5|MRPL33	-0.79	MyList
GO Biological Processes	19	GO:0010464	regulation of mesenchymal cell proliferation	19_GO:0050789 regulation of biological process	-2.3	9	4.6	30230	35	289	3	1	0.6	2263|3670|93986	FGFR2|ISL1|FOXP2	-0.79	MyList
GO Biological Processes	19	GO:0048566	embryonic digestive tract development	19_GO:0032502 developmental process	-2.3	9	4.6	30230	35	289	3	1	0.6	2263|3398|6664	FGFR2|ID2|SOX11	-0.79	MyList
GO Biological Processes	19	GO:1902253	regulation of intrinsic apoptotic signaling pathway by p53 class mediator	19_GO:0050896 response to stimulus	-2.3	9	4.6	30230	35	289	3	1	0.6	4282|6154|7314	MIF|RPL26|UBB	-0.79	MyList
Canonical Pathways	11	M167	PID AP1 PATHWAY		-2.3	6	4.1	30230	70	289	4	1.4	0.69	2353|2697|3726|4502	FOS|GJA1|JUNB|MT2A	-0.78	MyList
GO Biological Processes	19	GO:0045668	negative regulation of osteoblast differentiation	19_GO:0032502 developmental process	-2.3	6	4.1	30230	70	289	4	1.4	0.69	3397|3398|3399|3488	ID1|ID2|ID3|IGFBP5	-0.78	MyList
Reactome Gene Sets	6	R-HSA-195253	Degradation of beta-catenin by the destruction complex		-2.3	6	4.1	30230	70	289	4	1.4	0.69	5683|7088|7091|7314	PSMA2|TLE1|TLE4|UBB	-0.78	MyList
Reactome Gene Sets	6	R-HSA-449147	Signaling by Interleukins		-2.3	2.5	3.2	30230	454	289	11	3.8	1.1	604|1052|2353|3726|3977|4170|4282|5295|5683|7314|7534	BCL6|CEBPD|FOS|JUNB|LIFR|MCL1|MIF|PIK3R1|PSMA2|UBB|YWHAZ	-0.78	MyList
Reactome Gene Sets	6	R-HSA-2454202	Fc epsilon receptor (FCERI) signaling		-2.3	4.6	3.8	30230	113	289	5	1.7	0.77	2353|5295|5530|5683|7314	FOS|PIK3R1|PPP3CA|PSMA2|UBB	-0.77	MyList
Reactome Gene Sets	6	R-HSA-112315	Transmission across Chemical Synapses		-2.3	3.1	3.4	30230	271	289	8	2.8	0.97	163|1136|2752|2791|2891|5613|8825|10383	AP2B1|CHRNA3|GLUL|GNG11|GRIA2|PRKX|LIN7A|TUBB4B	-0.77	MyList
WikiPathways	27	WP4239	Epithelial to mesenchymal transition in colorectal cancer		-2.3	3.9	3.6	30230	162	289	6	2.1	0.84	3397|3398|5295|6678|7122|7482	ID1|ID2|PIK3R1|SPARC|CLDN5|WNT2B	-0.77	MyList
GO Biological Processes	19	GO:0050806	positive regulation of synaptic transmission	19_GO:0048518 positive regulation of biological process	-2.3	3.9	3.6	30230	162	289	6	2.1	0.84	2670|4204|5530|6863|10769|152404	GFAP|MECP2|PPP3CA|TAC1|PLK2|IGSF11	-0.77	MyList
GO Biological Processes	19	GO:0048660	regulation of smooth muscle cell proliferation	19_GO:0050789 regulation of biological process	-2.3	3.9	3.6	30230	162	289	6	2.1	0.84	2263|2697|2950|3398|3488|5295	FGFR2|GJA1|GSTP1|ID2|IGFBP5|PIK3R1	-0.77	MyList
KEGG Pathway	24	hsa05230	Central carbon metabolism in cancer		-2.3	5.9	4.1	30230	71	289	4	1.4	0.69	2263|3939|5295|5315	FGFR2|LDHA|PIK3R1|PKM	-0.77	MyList
GO Biological Processes	19	GO:0006576	biogenic amine metabolic process	19_GO:0009987 cellular process	-2.3	5.9	4.1	30230	71	289	4	1.4	0.69	4204|6303|54498|112483	MECP2|SAT1|SMOX|SAT2	-0.77	MyList
GO Biological Processes	19	GO:0006721	terpenoid metabolic process	19_GO:0009987 cellular process	-2.3	4.6	3.8	30230	114	289	5	1.7	0.77	2222|3157|3422|5947|9249	FDFT1|HMGCS1|IDI1|RBP1|DHRS3	-0.76	MyList
GO Biological Processes	19	GO:0021884	forebrain neuron development	19_GO:0032502 developmental process	-2.3	8.7	4.6	30230	36	289	3	1	0.6	2263|7314|27089	FGFR2|UBB|UQCRQ	-0.76	MyList
WikiPathways	27	WP3529	Zinc homeostasis		-2.3	8.7	4.6	30230	36	289	3	1	0.6	4493|4502|4504	MT1E|MT2A|MT3	-0.76	MyList
GO Biological Processes	19	GO:0001893	maternal placenta development	19_GO:0022414 reproductive process	-2.3	8.7	4.6	30230	36	289	3	1	0.6	682|3726|7026	BSG|JUNB|NR2F2	-0.76	MyList
Canonical Pathways	11	M22	PID GMCSF PATHWAY		-2.3	8.7	4.6	30230	36	289	3	1	0.6	2353|5295|7534	FOS|PIK3R1|YWHAZ	-0.76	MyList
GO Biological Processes	19	GO:0009952	anterior/posterior pattern specification	19_GO:0032502 developmental process	-2.3	3.4	3.4	30230	217	289	7	2.4	0.9	5015|5090|7026|7704|10512|23462|79971	OTX2|PBX3|NR2F2|ZBTB16|SEMA3C|HEY1|WLS	-0.75	MyList
Reactome Gene Sets	6	R-HSA-9013694	Signaling by NOTCH4		-2.3	5.8	4	30230	72	289	4	1.4	0.69	5683|7314|7534|23462	PSMA2|UBB|YWHAZ|HEY1	-0.75	MyList
GO Biological Processes	19	GO:0031016	pancreas development	19_GO:0032502 developmental process	-2.3	5.8	4	30230	72	289	4	1.4	0.69	3670|4212|6659|79971	ISL1|MEIS2|SOX4|WLS	-0.75	MyList
GO Biological Processes	19	GO:0007612	learning	19_GO:0032501 multicellular organismal process	-2.3	3.8	3.6	30230	164	289	6	2.1	0.84	2353|4204|4212|6863|7122|93986	FOS|MECP2|MEIS2|TAC1|CLDN5|FOXP2	-0.75	MyList
GO Biological Processes	19	GO:0045777	positive regulation of blood pressure	19_GO:0032501 multicellular organismal process	-2.3	8.5	4.5	30230	37	289	3	1	0.6	3398|6866|7026	ID2|TAC3|NR2F2	-0.73	MyList
GO Biological Processes	19	GO:0051602	response to electrical stimulus	19_GO:0050896 response to stimulus	-2.3	8.5	4.5	30230	37	289	3	1	0.6	3184|9590|10142	HNRNPD|AKAP12|AKAP9	-0.73	MyList
GO Biological Processes	19	GO:0006882	intracellular zinc ion homeostasis	19_GO:0042592 homeostatic process	-2.3	8.5	4.5	30230	37	289	3	1	0.6	4493|4502|4504	MT1E|MT2A|MT3	-0.73	MyList
Reactome Gene Sets	6	R-HSA-8964043	Plasma lipoprotein clearance		-2.3	8.5	4.5	30230	37	289	3	1	0.6	163|7314|10577	AP2B1|UBB|NPC2	-0.73	MyList
GO Biological Processes	19	GO:0017148	negative regulation of translation	19_GO:0048519 negative regulation of biological process	-2.3	3.3	3.4	30230	219	289	7	2.4	0.9	678|1153|3488|7538|23112|27327|56853	ZFP36L2|CIRBP|IGFBP5|ZFP36|TNRC6B|TNRC6A|CELF4	-0.73	MyList
WikiPathways	27	WP4216	Chromosomal and microsatellite instability in colorectal cancer		-2.3	5.7	4	30230	73	289	4	1.4	0.69	1647|2353|4616|10297	GADD45A|FOS|GADD45B|APC2	-0.73	MyList
GO Biological Processes	19	GO:0071453	cellular response to oxygen levels	19_GO:0050896 response to stimulus	-2.3	3.8	3.5	30230	166	289	6	2.1	0.84	358|2263|2353|4504|5300|50809	AQP1|FGFR2|FOS|MT3|PIN1|HP1BP3	-0.73	MyList
GO Biological Processes	19	GO:0030335	positive regulation of cell migration	19_GO:0040011 locomotion	-2.3	2.3	3.1	30230	599	289	13	4.5	1.2	358|682|3309|3488|5295|5530|6678|6863|9590|10512|10769|11170|25777	AQP1|BSG|HSPA5|IGFBP5|PIK3R1|PPP3CA|SPARC|TAC1|AKAP12|SEMA3C|PLK2|FAM107A|SUN2	-0.73	MyList
KEGG Pathway	24	hsa05200	Pathways in cancer		-2.3	2.4	3.1	30230	533	289	12	4.2	1.2	1647|2263|2353|2791|2950|4259|4616|5295|7482|7704|10297|23462	GADD45A|FGFR2|FOS|GNG11|GSTP1|MGST3|GADD45B|PIK3R1|WNT2B|ZBTB16|APC2|HEY1	-0.72	MyList
GO Biological Processes	19	GO:0009612	response to mechanical stimulus	19_GO:0050896 response to stimulus	-2.3	3.3	3.4	30230	221	289	7	2.4	0.9	358|793|1647|2115|2353|4212|93986	AQP1|CALB1|GADD45A|ETV1|FOS|MEIS2|FOXP2	-0.72	MyList
WikiPathways	27	WP2037	Prolactin signaling		-2.3	5.7	3.9	30230	74	289	4	1.4	0.69	1509|2353|5295|7534	CTSD|FOS|PIK3R1|YWHAZ	-0.72	MyList
Reactome Gene Sets	6	R-HSA-1980143	Signaling by NOTCH1		-2.3	5.7	3.9	30230	74	289	4	1.4	0.69	7088|7091|7314|23462	TLE1|TLE4|UBB|HEY1	-0.72	MyList
WikiPathways	27	WP3614	Photodynamic therapy induced HIF 1 survival signaling		-2.2	8.3	4.4	30230	38	289	3	1	0.6	3939|4170|5315	LDHA|MCL1|PKM	-0.71	MyList
GO Biological Processes	19	GO:1904035	regulation of epithelial cell apoptotic process	19_GO:0050789 regulation of biological process	-2.2	8.3	4.4	30230	38	289	3	1	0.6	3670|6431|7538	ISL1|SRSF6|ZFP36	-0.71	MyList
GO Biological Processes	19	GO:0043516	regulation of DNA damage response, signal transduction by p53 class mediator	19_GO:0050896 response to stimulus	-2.2	8.3	4.4	30230	38	289	3	1	0.6	4282|6154|6659	MIF|RPL26|SOX4	-0.71	MyList
GO Biological Processes	19	GO:0070507	regulation of microtubule cytoskeleton organization	19_GO:0050789 regulation of biological process	-2.2	3.7	3.5	30230	168	289	6	2.1	0.84	1946|4133|4204|10142|10297|11170	EFNA5|MAP2|MECP2|AKAP9|APC2|FAM107A	-0.71	MyList
Reactome Gene Sets	6	R-HSA-6798695	Neutrophil degranulation		-2.2	2.5	3.1	30230	469	289	11	3.8	1.1	1509|2950|4282|5315|5660|5683|5834|10383|10577|25840|258010	CTSD|GSTP1|MIF|PKM|PSAP|PSMA2|PYGB|TUBB4B|NPC2|TMT1A|SVIP	-0.7	MyList
GO Biological Processes	19	GO:2000146	negative regulation of cell motility	19_GO:0040011 locomotion	-2.2	2.6	3.2	30230	404	289	10	3.5	1.1	1647|2697|2950|3488|4204|4282|5300|7026|7122|56999	GADD45A|GJA1|GSTP1|IGFBP5|MECP2|MIF|PIN1|NR2F2|CLDN5|ADAMTS9	-0.7	MyList
GO Biological Processes	19	GO:0048709	oligodendrocyte differentiation	19_GO:0032502 developmental process	-2.2	5.6	3.9	30230	75	289	4	1.4	0.69	1191|2950|3398|6664	CLU|GSTP1|ID2|SOX11	-0.7	MyList
GO Biological Processes	19	GO:0045670	regulation of osteoclast differentiation	19_GO:0002376 immune system process	-2.2	5.6	3.9	30230	75	289	4	1.4	0.69	2353|5295|5530|84293	FOS|PIK3R1|PPP3CA|PRXL2A	-0.7	MyList
Reactome Gene Sets	6	R-HSA-174143	APC/C-mediated degradation of cell cycle proteins		-2.2	5.6	3.9	30230	75	289	4	1.4	0.69	5683|7314|27338|119504	PSMA2|UBB|UBE2S|ANAPC16	-0.7	MyList
GO Biological Processes	19	GO:0051651	maintenance of location in cell	19_GO:0051179 localization	-2.2	5.6	3.9	30230	75	289	4	1.4	0.69	3309|3638|10142|25777	HSPA5|INSIG1|AKAP9|SUN2	-0.7	MyList
Reactome Gene Sets	6	R-HSA-453276	Regulation of mitotic cell cycle		-2.2	5.6	3.9	30230	75	289	4	1.4	0.69	5683|7314|27338|119504	PSMA2|UBB|UBE2S|ANAPC16	-0.7	MyList
GO Biological Processes	19	GO:0000302	response to reactive oxygen species	19_GO:0050896 response to stimulus	-2.2	3.7	3.5	30230	169	289	6	2.1	0.84	358|2353|2950|4504|4540|140823	AQP1|FOS|GSTP1|MT3|ND5|ROMO1	-0.7	MyList
GO Biological Processes	19	GO:0044057	regulation of system process	19_GO:0032501 multicellular organismal process	-2.2	2.2	3	30230	606	289	13	4.5	1.2	358|478|869|1136|2697|3488|3670|4204|5090|5530|6863|10142|56853	AQP1|ATP1A3|CBLN1|CHRNA3|GJA1|IGFBP5|ISL1|MECP2|PBX3|PPP3CA|TAC1|AKAP9|CELF4	-0.7	MyList
Reactome Gene Sets	6	R-HSA-68882	Mitotic Anaphase		-2.2	3.3	3.3	30230	224	289	7	2.4	0.9	1781|5683|6232|7314|10383|27338|119504	DYNC1I2|PSMA2|RPS27|UBB|TUBB4B|UBE2S|ANAPC16	-0.7	MyList
GO Biological Processes	19	GO:0044283	small molecule biosynthetic process	19_GO:0009987 cellular process	-2.2	2.4	3.1	30230	471	289	11	3.8	1.1	2222|2752|2950|3157|3422|3638|4259|4282|5947|6713|51363	FDFT1|GLUL|GSTP1|HMGCS1|IDI1|INSIG1|MGST3|MIF|RBP1|SQLE|CHST15	-0.7	MyList
Reactome Gene Sets	6	R-HSA-5687128	MAPK6/MAPK4 signaling		-2.2	5.5	3.9	30230	76	289	4	1.4	0.69	5683|7314|23112|27327	PSMA2|UBB|TNRC6B|TNRC6A	-0.69	MyList
GO Biological Processes	19	GO:0003407	neural retina development	19_GO:0032502 developmental process	-2.2	5.5	3.9	30230	76	289	4	1.4	0.69	682|793|2353|2823	BSG|CALB1|FOS|GPM6A	-0.69	MyList
GO Biological Processes	19	GO:0048255	mRNA stabilization	19_GO:0048519 negative regulation of biological process	-2.2	5.5	3.9	30230	76	289	4	1.4	0.69	1153|3184|7538|115572	CIRBP|HNRNPD|ZFP36|TENT5B	-0.69	MyList
GO Biological Processes	19	GO:0140467	integrated stress response signaling	19_GO:0050896 response to stimulus	-2.2	8	4.3	30230	39	289	3	1	0.6	1052|2353|3726	CEBPD|FOS|JUNB	-0.69	MyList
Reactome Gene Sets	6	R-HSA-2555396	Mitotic Metaphase and Anaphase		-2.2	3.3	3.3	30230	225	289	7	2.4	0.9	1781|5683|6232|7314|10383|27338|119504	DYNC1I2|PSMA2|RPS27|UBB|TUBB4B|UBE2S|ANAPC16	-0.69	MyList
GO Biological Processes	19	GO:0045926	negative regulation of growth	19_GO:0040007 growth	-2.2	3.2	3.3	30230	226	289	7	2.4	0.9	604|2697|3488|4133|4493|4502|4504	BCL6|GJA1|IGFBP5|MAP2|MT1E|MT2A|MT3	-0.68	MyList
WikiPathways	27	WP4549	Fragile X syndrome		-2.2	4.3	3.6	30230	122	289	5	1.7	0.77	163|1268|2891|4204|5530	AP2B1|CNR1|GRIA2|MECP2|PPP3CA	-0.67	MyList
GO Biological Processes	19	GO:0007565	female pregnancy	19_GO:0022414 reproductive process	-2.2	3.6	3.4	30230	173	289	6	2.1	0.84	682|2353|3488|3726|6866|7026	BSG|FOS|IGFBP5|JUNB|TAC3|NR2F2	-0.66	MyList
GO Biological Processes	19	GO:0032868	response to insulin	19_GO:0050896 response to stimulus	-2.2	3.2	3.3	30230	228	289	7	2.4	0.9	2353|2950|3638|5295|5315|6431|28999	FOS|GSTP1|INSIG1|PIK3R1|PKM|SRSF6|KLF15	-0.66	MyList
GO Biological Processes	19	GO:0006692	prostanoid metabolic process	19_GO:0009987 cellular process	-2.2	7.8	4.3	30230	40	289	3	1	0.6	2950|4259|4282	GSTP1|MGST3|MIF	-0.66	MyList
GO Biological Processes	19	GO:1902229	regulation of intrinsic apoptotic signaling pathway in response to DNA damage	19_GO:0050896 response to stimulus	-2.2	7.8	4.3	30230	40	289	3	1	0.6	1191|4282|6154	CLU|MIF|RPL26	-0.66	MyList
GO Biological Processes	19	GO:0002694	regulation of leukocyte activation	19_GO:0002376 immune system process	-2.2	2.2	3	30230	614	289	13	4.5	1.2	604|678|3398|3726|4004|4282|5530|5683|6659|6664|6863|7704|57492	BCL6|ZFP36L2|ID2|JUNB|LMO1|MIF|PPP3CA|PSMA2|SOX4|SOX11|TAC1|ZBTB16|ARID1B	-0.66	MyList
GO Biological Processes	19	GO:0006720	isoprenoid metabolic process	19_GO:0009987 cellular process	-2.2	4.3	3.6	30230	123	289	5	1.7	0.77	2222|3157|3422|5947|9249	FDFT1|HMGCS1|IDI1|RBP1|DHRS3	-0.66	MyList
GO Biological Processes	19	GO:0003170	heart valve development	19_GO:0032502 developmental process	-2.2	5.4	3.8	30230	78	289	4	1.4	0.69	6659|10439|23462|56999	SOX4|OLFM1|HEY1|ADAMTS9	-0.66	MyList
GO Biological Processes	19	GO:0006886	intracellular protein transport	19_GO:0051179 localization	-2.2	2.3	3	30230	547	289	12	4.2	1.2	163|1191|2670|3309|5295|5530|9349|10124|11331|27065|79971|140823	AP2B1|CLU|GFAP|HSPA5|PIK3R1|PPP3CA|RPL23|ARL4A|PHB2|NSG1|WLS|ROMO1	-0.65	MyList
GO Biological Processes	19	GO:0040008	regulation of growth	19_GO:0040007 growth	-2.2	2.2	3	30230	617	289	13	4.5	1.2	604|1946|2263|2697|3488|4133|4493|4502|4504|4897|8825|10439|11170	BCL6|EFNA5|FGFR2|GJA1|IGFBP5|MAP2|MT1E|MT2A|MT3|NRCAM|LIN7A|OLFM1|FAM107A	-0.65	MyList
GO Biological Processes	19	GO:0090263	positive regulation of canonical Wnt signaling pathway	19_GO:0048518 positive regulation of biological process	-2.2	4.2	3.5	30230	124	289	5	1.7	0.77	2263|3611|5300|6659|79971	FGFR2|ILK|PIN1|SOX4|WLS	-0.65	MyList
WikiPathways	27	WP4657	22q11 2 copy number variation syndrome		-2.2	4.2	3.5	30230	124	289	5	1.7	0.77	2263|5077|5500|7122|23468	FGFR2|PAX3|PPP1CB|CLDN5|CBX5	-0.65	MyList
GO Biological Processes	19	GO:0051090	regulation of DNA-binding transcription factor activity	19_GO:0050789 regulation of biological process	-2.2	3.6	3.4	30230	175	289	6	2.1	0.84	1191|3397|3398|3399|11331|56849	CLU|ID1|ID2|ID3|PHB2|TCEAL7	-0.65	MyList
Reactome Gene Sets	6	R-HSA-69052	Switching of origins to a post-replicative state		-2.2	5.3	3.8	30230	79	289	4	1.4	0.69	5683|7314|27338|119504	PSMA2|UBB|UBE2S|ANAPC16	-0.64	MyList
GO Biological Processes	19	GO:0003002	regionalization	19_GO:0032502 developmental process	-2.1	2.5	3.1	30230	416	289	10	3.5	1.1	3670|5015|5090|6434|7026|7482|7704|10512|23462|79971	ISL1|OTX2|PBX3|TRA2B|NR2F2|WNT2B|ZBTB16|SEMA3C|HEY1|WLS	-0.64	MyList
GO Biological Processes	19	GO:0034101	erythrocyte homeostasis	19_GO:0042592 homeostatic process	-2.1	4.2	3.5	30230	125	289	5	1.7	0.77	292|604|3398|6218|6229	SLC25A5|BCL6|ID2|RPS17|RPS24	-0.63	MyList
GO Biological Processes	19	GO:0042594	response to starvation	19_GO:0050896 response to stimulus	-2.1	3.2	3.2	30230	232	289	7	2.4	0.9	2353|2752|3309|7482|7534|7538|27327	FOS|GLUL|HSPA5|WNT2B|YWHAZ|ZFP36|TNRC6A	-0.63	MyList
GO Biological Processes	19	GO:0008361	regulation of cell size	19_GO:0065007 biological regulation	-2.1	3.5	3.3	30230	177	289	6	2.1	0.84	358|1946|4133|4504|4897|10439	AQP1|EFNA5|MAP2|MT3|NRCAM|OLFM1	-0.63	MyList
GO Biological Processes	19	GO:0042273	ribosomal large subunit biogenesis	19_GO:0009987 cellular process	-2.1	5.2	3.7	30230	80	289	4	1.4	0.69	6125|6129|6154|6165	RPL5|RPL7|RPL26|RPL35A	-0.63	MyList
Canonical Pathways	11	M223	PID BETA CATENIN NUC PATHWAY		-2.1	5.2	3.7	30230	80	289	4	1.4	0.69	3398|7088|7091|7534	ID2|TLE1|TLE4|YWHAZ	-0.63	MyList
Reactome Gene Sets	6	R-HSA-69620	Cell Cycle Checkpoints		-2.1	2.9	3.1	30230	292	289	8	2.8	0.97	1781|5683|6232|7314|7534|27338|57060|119504	DYNC1I2|PSMA2|RPS27|UBB|YWHAZ|UBE2S|PCBP4|ANAPC16	-0.63	MyList
GO Biological Processes	19	GO:0043488	regulation of mRNA stability	19_GO:0048519 negative regulation of biological process	-2.1	2.9	3.1	30230	292	289	8	2.8	0.97	678|1153|3184|7538|23112|57060|115572|647979	ZFP36L2|CIRBP|HNRNPD|ZFP36|TNRC6B|PCBP4|TENT5B|NORAD	-0.63	MyList
Reactome Gene Sets	6	R-HSA-9918481	Dengue Virus-Host Interactions		-2.1	2.9	3.1	30230	292	289	8	2.8	0.97	1191|3184|3187|5441|6431|6635|23168|27316	CLU|HNRNPD|HNRNPH1|POLR2L|SRSF6|SNRPE|RTF1|RBMX	-0.63	MyList
Reactome Gene Sets	6	R-HSA-69278	Cell Cycle, Mitotic		-2.1	2.3	3	30230	553	289	12	4.2	1.2	1069|1781|5108|5500|5683|6232|7314|10142|10383|27338|80097|119504	CETN2|DYNC1I2|PCM1|PPP1CB|PSMA2|RPS27|UBB|AKAP9|TUBB4B|UBE2S|MZT2B|ANAPC16	-0.63	MyList
GO Biological Processes	19	GO:0048762	mesenchymal cell differentiation	19_GO:0032502 developmental process	-2.1	3.5	3.3	30230	178	289	6	2.1	0.84	2263|2670|3670|10439|10512|23462	FGFR2|GFAP|ISL1|OLFM1|SEMA3C|HEY1	-0.62	MyList
GO Biological Processes	19	GO:0043583	ear development	19_GO:0032502 developmental process	-2.1	3.1	3.2	30230	234	289	7	2.4	0.9	793|1052|2263|3638|6169|6678|8825	CALB1|CEBPD|FGFR2|INSIG1|RPL38|SPARC|LIN7A	-0.62	MyList
KEGG Pathway	24	hsa04216	Ferroptosis		-2.1	7.5	4.1	30230	42	289	3	1	0.6	2181|6303|112483	ACSL3|SAT1|SAT2	-0.62	MyList
WikiPathways	27	WP5220	Metabolic reprogramming in pancreatic cancer		-2.1	7.5	4.1	30230	42	289	3	1	0.6	3939|4190|5315	LDHA|MDH1|PKM	-0.62	MyList
GO Biological Processes	19	GO:0033144	negative regulation of intracellular steroid hormone receptor signaling pathway	19_GO:0048519 negative regulation of biological process	-2.1	7.5	4.1	30230	42	289	3	1	0.6	3670|5187|11331	ISL1|PER1|PHB2	-0.62	MyList
Reactome Gene Sets	6	R-HSA-9696270	RND2 GTPase cycle		-2.1	7.5	4.1	30230	42	289	3	1	0.6	3895|5295|27316	KTN1|PIK3R1|RBMX	-0.62	MyList
GO Biological Processes	19	GO:0007007	inner mitochondrial membrane organization	19_GO:0009987 cellular process	-2.1	7.5	4.1	30230	42	289	3	1	0.6	51079|140823|440574	NDUFA13|ROMO1|MICOS10	-0.62	MyList
GO Biological Processes	19	GO:0001953	negative regulation of cell-matrix adhesion	19_GO:0048519 negative regulation of biological process	-2.1	7.5	4.1	30230	42	289	3	1	0.6	604|5295|11170	BCL6|PIK3R1|FAM107A	-0.62	MyList
GO Biological Processes	19	GO:0001775	cell activation	19_GO:0032501 multicellular organismal process	-2.1	2	2.9	30230	769	289	15	5.2	1.3	292|604|678|1191|1608|3398|3611|5295|5530|5683|6146|6659|7704|9590|11331	SLC25A5|BCL6|ZFP36L2|CLU|DGKG|ID2|ILK|PIK3R1|PPP3CA|PSMA2|RPL22|SOX4|ZBTB16|AKAP12|PHB2	-0.62	MyList
GO Biological Processes	19	GO:0009308	amine metabolic process	19_GO:0009987 cellular process	-2.1	5.2	3.7	30230	81	289	4	1.4	0.69	4204|6303|54498|112483	MECP2|SAT1|SMOX|SAT2	-0.62	MyList
GO Biological Processes	19	GO:0040013	negative regulation of locomotion	19_GO:0040011 locomotion	-2.1	2.5	3	30230	422	289	10	3.5	1.1	1647|2697|2950|3488|4204|4282|5300|7026|7122|56999	GADD45A|GJA1|GSTP1|IGFBP5|MECP2|MIF|PIN1|NR2F2|CLDN5|ADAMTS9	-0.61	MyList
Reactome Gene Sets	6	R-HSA-194315	Signaling by Rho GTPases		-2.1	2.1	2.9	30230	699	289	14	4.8	1.3	1152|1781|2697|3895|5295|5300|5500|6232|6434|7534|9590|10383|11214|27316	CKB|DYNC1I2|GJA1|KTN1|PIK3R1|PIN1|PPP1CB|RPS27|TRA2B|YWHAZ|AKAP12|TUBB4B|AKAP13|RBMX	-0.61	MyList
GO Biological Processes	19	GO:0048608	reproductive structure development	19_GO:0022414 reproductive process	-2.1	2.8	3.1	30230	296	289	8	2.8	0.97	268|2263|5660|7026|7314|7482|8894|56956	AMH|FGFR2|PSAP|NR2F2|UBB|WNT2B|EIF2S2|LHX9	-0.6	MyList
GO Biological Processes	19	GO:0098869	cellular oxidant detoxification	19_GO:0098754 detoxification	-2.1	5.1	3.7	30230	82	289	4	1.4	0.69	2950|4259|4504|84293	GSTP1|MGST3|MT3|PRXL2A	-0.6	MyList
GO Biological Processes	19	GO:0033143	regulation of intracellular steroid hormone receptor signaling pathway	19_GO:0050896 response to stimulus	-2.1	5.1	3.7	30230	82	289	4	1.4	0.69	3670|5187|11331|55885	ISL1|PER1|PHB2|LMO3	-0.6	MyList
GO Biological Processes	19	GO:1900744	regulation of p38MAPK cascade	19_GO:0050896 response to stimulus	-2.1	7.3	4.1	30230	43	289	3	1	0.6	1647|4616|5187	GADD45A|GADD45B|PER1	-0.6	MyList
Reactome Gene Sets	6	R-HSA-450408	AUF1 (hnRNP D0) binds and destabilizes mRNA		-2.1	7.3	4.1	30230	43	289	3	1	0.6	3184|5683|7314	HNRNPD|PSMA2|UBB	-0.6	MyList
GO Biological Processes	19	GO:0072595	maintenance of protein localization in organelle	19_GO:0051179 localization	-2.1	7.3	4.1	30230	43	289	3	1	0.6	3309|3638|25777	HSPA5|INSIG1|SUN2	-0.6	MyList
Reactome Gene Sets	6	R-HSA-5655253	Signaling by FGFR2 in disease		-2.1	7.3	4.1	30230	43	289	3	1	0.6	2263|5295|5441	FGFR2|PIK3R1|POLR2L	-0.6	MyList
GO Biological Processes	19	GO:0002088	lens development in camera-type eye	19_GO:0032502 developmental process	-2.1	5	3.6	30230	83	289	4	1.4	0.69	1946|6664|7482|56999	EFNA5|SOX11|WNT2B|ADAMTS9	-0.59	MyList
GO Biological Processes	19	GO:0030516	regulation of axon extension	19_GO:0040007 growth	-2.1	5	3.6	30230	83	289	4	1.4	0.69	4133|4504|4897|10439	MAP2|MT3|NRCAM|OLFM1	-0.59	MyList
GO Biological Processes	19	GO:0006366	transcription by RNA polymerase II	19_GO:0009987 cellular process	-2.1	2.6	3	30230	362	289	9	3.1	1	1052|2115|2353|5441|6882|23168|27316|57492|64344	CEBPD|ETV1|FOS|POLR2L|TAF11|RTF1|RBMX|ARID1B|HIF3A	-0.58	MyList
Reactome Gene Sets	6	R-HSA-9918485	Dengue Virus Attachment and Entry		-2.1	7.1	4	30230	44	289	3	1	0.6	163|3309|5295	AP2B1|HSPA5|PIK3R1	-0.58	MyList
Reactome Gene Sets	6	R-HSA-9646399	Aggrephagy		-2.1	7.1	4	30230	44	289	3	1	0.6	1781|7314|10383	DYNC1I2|UBB|TUBB4B	-0.58	MyList
Reactome Gene Sets	6	R-HSA-9604323	Negative regulation of NOTCH4 signaling		-2.1	7.1	4	30230	44	289	3	1	0.6	5683|7314|7534	PSMA2|UBB|YWHAZ	-0.58	MyList
GO Biological Processes	19	GO:0030855	epithelial cell differentiation	19_GO:0032502 developmental process	-2.1	2.1	2.9	30230	635	289	13	4.5	1.2	1946|2263|3397|3398|3399|5530|5660|5962|6659|6664|7026|23462|28999	EFNA5|FGFR2|ID1|ID2|ID3|PPP3CA|PSAP|RDX|SOX4|SOX11|NR2F2|HEY1|KLF15	-0.58	MyList
GO Biological Processes	19	GO:0072594	establishment of protein localization to organelle	19_GO:0051179 localization	-2.1	2.6	3	30230	363	289	9	3.1	1	1191|3309|5295|5300|5530|9349|11331|51079|140823	CLU|HSPA5|PIK3R1|PIN1|PPP3CA|RPL23|PHB2|NDUFA13|ROMO1	-0.57	MyList
GO Biological Processes	19	GO:0002761	regulation of myeloid leukocyte differentiation	19_GO:0002376 immune system process	-2.1	4	3.4	30230	131	289	5	1.7	0.77	2353|3398|5295|5530|84293	FOS|ID2|PIK3R1|PPP3CA|PRXL2A	-0.57	MyList
GO Biological Processes	19	GO:0001656	metanephros development	19_GO:0032502 developmental process	-2.1	5	3.6	30230	84	289	4	1.4	0.69	358|793|3398|3399	AQP1|CALB1|ID2|ID3	-0.57	MyList
GO Biological Processes	19	GO:0061564	axon development	19_GO:0032502 developmental process	-2.1	2.4	2.9	30230	429	289	10	3.5	1.1	682|1268|1946|2115|2263|3670|4897|5015|10512|56956	BSG|CNR1|EFNA5|ETV1|FGFR2|ISL1|NRCAM|OTX2|SEMA3C|LHX9	-0.57	MyList
KEGG Pathway	24	hsa04360	Axon guidance		-2.1	3.4	3.2	30230	184	289	6	2.1	0.84	1808|1946|3611|5295|5530|10512	DPYSL2|EFNA5|ILK|PIK3R1|PPP3CA|SEMA3C	-0.57	MyList
GO Biological Processes	19	GO:0061458	reproductive system development	19_GO:0032502 developmental process	-2.1	2.8	3	30230	301	289	8	2.8	0.97	268|2263|5660|7026|7314|7482|8894|56956	AMH|FGFR2|PSAP|NR2F2|UBB|WNT2B|EIF2S2|LHX9	-0.57	MyList
GO Biological Processes	19	GO:0045446	endothelial cell differentiation	19_GO:0032502 developmental process	-2	4.9	3.6	30230	85	289	4	1.4	0.69	3397|5962|7026|23462	ID1|RDX|NR2F2|HEY1	-0.56	MyList
GO Biological Processes	19	GO:0060443	mammary gland morphogenesis	19_GO:0032502 developmental process	-2	7	3.9	30230	45	289	3	1	0.6	2263|3488|11331	FGFR2|IGFBP5|PHB2	-0.56	MyList
WikiPathways	27	WP534	Glycolysis and gluconeogenesis		-2	7	3.9	30230	45	289	3	1	0.6	3939|4190|5315	LDHA|MDH1|PKM	-0.56	MyList
GO Biological Processes	19	GO:0021762	substantia nigra development	19_GO:0032502 developmental process	-2	7	3.9	30230	45	289	3	1	0.6	1152|3309|3939	CKB|HSPA5|LDHA	-0.56	MyList
GO Biological Processes	19	GO:1900271	regulation of long-term synaptic potentiation	19_GO:0048518 positive regulation of biological process	-2	7	3.9	30230	45	289	3	1	0.6	11170|27065|152404	FAM107A|NSG1|IGSF11	-0.56	MyList
GO Biological Processes	19	GO:0030330	DNA damage response, signal transduction by p53 class mediator	19_GO:0050896 response to stimulus	-2	7	3.9	30230	45	289	3	1	0.6	4282|6154|10769	MIF|RPL26|PLK2	-0.56	MyList
GO Biological Processes	19	GO:0048483	autonomic nervous system development	19_GO:0032502 developmental process	-2	7	3.9	30230	45	289	3	1	0.6	2670|6659|6664	GFAP|SOX4|SOX11	-0.56	MyList
KEGG Pathway	24	hsa04728	Dopaminergic synapse		-2	3.9	3.3	30230	133	289	5	1.7	0.77	2353|2791|2891|5500|5530	FOS|GNG11|GRIA2|PPP1CB|PPP3CA	-0.56	MyList
KEGG Pathway	24	hsa04068	FoxO signaling pathway		-2	3.9	3.3	30230	133	289	5	1.7	0.77	604|1647|4616|5295|10769	BCL6|GADD45A|GADD45B|PIK3R1|PLK2	-0.56	MyList
GO Biological Processes	19	GO:0051235	maintenance of location	19_GO:0051179 localization	-2	4.9	3.5	30230	86	289	4	1.4	0.69	3309|3638|10142|25777	HSPA5|INSIG1|AKAP9|SUN2	-0.55	MyList
Reactome Gene Sets	6	R-HSA-9716542	Signaling by Rho GTPases, Miro GTPases and RHOBTB3		-2	2	2.8	30230	715	289	14	4.8	1.3	1152|1781|2697|3895|5295|5300|5500|6232|6434|7534|9590|10383|11214|27316	CKB|DYNC1I2|GJA1|KTN1|PIK3R1|PIN1|PPP1CB|RPS27|TRA2B|YWHAZ|AKAP12|TUBB4B|AKAP13|RBMX	-0.55	MyList
WikiPathways	27	WP2877	Vitamin D receptor pathway		-2	3.4	3.2	30230	187	289	6	2.1	0.84	604|1647|1946|3397|3488|3726	BCL6|GADD45A|EFNA5|ID1|IGFBP5|JUNB	-0.55	MyList
GO Biological Processes	19	GO:0045664	regulation of neuron differentiation	19_GO:0032502 developmental process	-2	3.4	3.2	30230	187	289	6	2.1	0.84	604|3398|3670|4897|6664|23462	BCL6|ID2|ISL1|NRCAM|SOX11|HEY1	-0.55	MyList
GO Biological Processes	19	GO:1902850	microtubule cytoskeleton organization involved in mitosis	19_GO:0009987 cellular process	-2	3.9	3.3	30230	134	289	5	1.7	0.77	2697|3611|4134|10769|25777	GJA1|ILK|MAP4|PLK2|SUN2	-0.54	MyList
GO Biological Processes	19	GO:0007409	axonogenesis	19_GO:0032502 developmental process	-2	2.6	2.9	30230	369	289	9	3.1	1	682|1946|2115|2263|3670|4897|5015|10512|56956	BSG|EFNA5|ETV1|FGFR2|ISL1|NRCAM|OTX2|SEMA3C|LHX9	-0.54	MyList
GO Biological Processes	19	GO:0043487	regulation of RNA stability	19_GO:0050789 regulation of biological process	-2	2.7	3	30230	306	289	8	2.8	0.97	678|1153|3184|7538|23112|57060|115572|647979	ZFP36L2|CIRBP|HNRNPD|ZFP36|TNRC6B|PCBP4|TENT5B|NORAD	-0.54	MyList
GO Biological Processes	19	GO:0021587	cerebellum morphogenesis	19_GO:0032502 developmental process	-2	6.8	3.9	30230	46	289	3	1	0.6	869|3309|93986	CBLN1|HSPA5|FOXP2	-0.54	MyList
GO Biological Processes	19	GO:0017004	cytochrome complex assembly	19_GO:0009987 cellular process	-2	6.8	3.9	30230	46	289	3	1	0.6	4514|132299|100131801	COX3|OCIAD2|PET100	-0.54	MyList
Reactome Gene Sets	6	R-HSA-351202	Metabolism of polyamines		-2	6.8	3.9	30230	46	289	3	1	0.6	5683|6303|54498	PSMA2|SAT1|SMOX	-0.54	MyList
GO Biological Processes	19	GO:0035272	exocrine system development	19_GO:0032502 developmental process	-2	6.8	3.9	30230	46	289	3	1	0.6	2263|10512|79971	FGFR2|SEMA3C|WLS	-0.54	MyList
GO Biological Processes	19	GO:0032024	positive regulation of insulin secretion	19_GO:0051179 localization	-2	4.8	3.5	30230	87	289	4	1.4	0.69	1946|3670|4826|6659	EFNA5|ISL1|NNAT|SOX4	-0.53	MyList
GO Biological Processes	19	GO:0141124	intracellular signaling cassette	19_GO:0050896 response to stimulus	-2	2	2.7	30230	793	289	15	5.2	1.3	604|678|1052|2353|3611|3726|5295|5300|5500|5530|7534|7538|10769|11214|51655	BCL6|ZFP36L2|CEBPD|FOS|ILK|JUNB|PIK3R1|PIN1|PPP1CB|PPP3CA|YWHAZ|ZFP36|PLK2|AKAP13|RASD1	-0.53	MyList

## Sheet: Downregulated
Category	CategoryID	GO	Description	PARENT_GO	LogP	Enrichment	Z-score	#TotalGeneInLibrary	#GeneInGO	#GeneInHitList	#GeneInGOAndHitList	%InGO	STDV %InGO	GeneID	Hits	Log(q-value)	GeneList
Reactome Gene Sets	6	R-HSA-9675108	Nervous system development		-35	8.1	20	30230	559	392	59	15	1.8	60|71|388|998|1072|1212|1281|1287|1400|2596|2885|3066|3312|3320|3845|5063|5216|5217|5362|5684|5688|5691|5694|5695|5713|5714|6136|6144|6147|6157|6160|6171|6175|6181|6188|6189|6208|6209|6210|6224|6230|6383|7280|7846|8828|9775|9978|10092|10109|10376|10487|10552|11224|55816|65109|65110|79966|347733|100133941	ACTB|ACTG1|RHOB|CDC42|CFL1|CLTB|COL3A1|COL4A5|CRMP1|GAP43|GRB2|HDAC2|HSPA8|HSP90AA1|KRAS|PAK3|PFN1|PFN2|PLXNA2|PSMA3|PSMA7|PSMB3|PSMB6|PSMB7|PSMD7|PSMD8|RPL12|RPL21|RPL23A|RPL27A|RPL31|RPL41|RPLP0|RPLP2|RPS3|RPS3A|RPS14|RPS15|RPS15A|RPS20|RPS25|SDC2|TUBB2A|TUBA1A|NRP2|EIF4A3|RBX1|ARPC5|ARPC2|TUBA1B|CAP1|ARPC1A|RPL35|DOK5|UPF3B|UPF3A|SCD5|TUBB2B|CD24	-31	MyList
Reactome Gene Sets	6	R-HSA-422475	Axon guidance		-34	8.2	19	30230	534	392	57	15	1.8	60|71|388|998|1072|1212|1281|1287|1400|2596|2885|3312|3320|3845|5063|5216|5217|5362|5684|5688|5691|5694|5695|5713|5714|6136|6144|6147|6157|6160|6171|6175|6181|6188|6189|6208|6209|6210|6224|6230|6383|7280|7846|8828|9775|9978|10092|10109|10376|10487|10552|11224|55816|65109|65110|347733|100133941	ACTB|ACTG1|RHOB|CDC42|CFL1|CLTB|COL3A1|COL4A5|CRMP1|GAP43|GRB2|HSPA8|HSP90AA1|KRAS|PAK3|PFN1|PFN2|PLXNA2|PSMA3|PSMA7|PSMB3|PSMB6|PSMB7|PSMD7|PSMD8|RPL12|RPL21|RPL23A|RPL27A|RPL31|RPL41|RPLP0|RPLP2|RPS3|RPS3A|RPS14|RPS15|RPS15A|RPS20|RPS25|SDC2|TUBB2A|TUBA1A|NRP2|EIF4A3|RBX1|ARPC5|ARPC2|TUBA1B|CAP1|ARPC1A|RPL35|DOK5|UPF3B|UPF3A|TUBB2B|CD24	-30	MyList
Reactome Gene Sets	6	R-HSA-376176	Signaling by ROBO receptors		-26	12	19	30230	205	392	33	8.4	1.4	998|1287|5063|5216|5217|5684|5688|5691|5694|5695|5713|5714|6136|6144|6147|6157|6160|6171|6175|6181|6188|6189|6208|6209|6210|6224|6230|9775|9978|10487|11224|65109|65110	CDC42|COL4A5|PAK3|PFN1|PFN2|PSMA3|PSMA7|PSMB3|PSMB6|PSMB7|PSMD7|PSMD8|RPL12|RPL21|RPL23A|RPL27A|RPL31|RPL41|RPLP0|RPLP2|RPS3|RPS3A|RPS14|RPS15|RPS15A|RPS20|RPS25|EIF4A3|RBX1|CAP1|RPL35|UPF3B|UPF3A	-22	MyList
KEGG Pathway	24	hsa05014	Amyotrophic lateral sclerosis		-23	8.1	16	30230	371	392	39	9.9	1.5	60|71|506|513|515|1537|3799|3800|3831|4508|4519|4535|4538|4704|4720|4741|4747|5216|5217|5684|5688|5691|5694|5695|5713|5714|5861|7280|7846|10133|10376|10452|10540|26100|55967|81631|126328|203068|347733	ACTB|ACTG1|ATP5F1B|ATP5F1D|ATP5PB|CYC1|KIF5B|KIF5C|KLC1|ATP6|CYTB|ND1|ND4|NDUFA9|NDUFS2|NEFM|NEFL|PFN1|PFN2|PSMA3|PSMA7|PSMB3|PSMB6|PSMB7|PSMD7|PSMD8|RAB1A|TUBB2A|TUBA1A|OPTN|TUBA1B|TOMM40|DCTN2|WIPI2|NDUFA12|MAP1LC3B|NDUFA11|TUBB|TUBB2B	-19	MyList
Reactome Gene Sets	6	R-HSA-9010553	Regulation of expression of SLITs and ROBOs		-23	14	18	30230	159	392	28	7.1	1.3	1287|5684|5688|5691|5694|5695|5713|5714|6136|6144|6147|6157|6160|6171|6175|6181|6188|6189|6208|6209|6210|6224|6230|9775|9978|11224|65109|65110	COL4A5|PSMA3|PSMA7|PSMB3|PSMB6|PSMB7|PSMD7|PSMD8|RPL12|RPL21|RPL23A|RPL27A|RPL31|RPL41|RPLP0|RPLP2|RPS3|RPS3A|RPS14|RPS15|RPS15A|RPS20|RPS25|EIF4A3|RBX1|RPL35|UPF3B|UPF3A	-19	MyList
KEGG Pathway	24	hsa05012	Parkinson disease		-23	9.7	16	30230	271	392	34	8.7	1.4	506|513|515|801|1537|1843|2770|3799|3800|3831|4508|4519|4535|4538|4704|4720|5684|5688|5691|5694|5695|5713|5714|7280|7295|7345|7417|7846|9246|10376|55967|126328|203068|347733	ATP5F1B|ATP5F1D|ATP5PB|CALM1|CYC1|DUSP1|GNAI1|KIF5B|KIF5C|KLC1|ATP6|CYTB|ND1|ND4|NDUFA9|NDUFS2|PSMA3|PSMA7|PSMB3|PSMB6|PSMB7|PSMD7|PSMD8|TUBB2A|TXN|UCHL1|VDAC2|TUBA1A|UBE2L6|TUBA1B|NDUFA12|NDUFA11|TUBB|TUBB2B	-19	MyList
Reactome Gene Sets	6	R-HSA-2262752	Cellular responses to stress		-21	5.1	13	30230	789	392	52	13	1.7	467|534|573|832|1032|1410|2288|2908|3020|3159|3312|3320|3329|3337|3417|5052|5684|5688|5691|5694|5695|5713|5714|6136|6144|6147|6157|6160|6171|6175|6181|6188|6189|6208|6209|6210|6224|6230|6347|6604|7280|7295|7846|8364|9978|10376|10540|11224|23657|54386|81631|347733	ATF3|ATP6V1G2|BAG1|CAPZB|CDKN2D|CRYAB|FKBP4|NR3C1|H3-3A|HMGA1|HSPA8|HSP90AA1|HSPD1|DNAJB1|IDH1|PRDX1|PSMA3|PSMA7|PSMB3|PSMB6|PSMB7|PSMD7|PSMD8|RPL12|RPL21|RPL23A|RPL27A|RPL31|RPL41|RPLP0|RPLP2|RPS3|RPS3A|RPS14|RPS15|RPS15A|RPS20|RPS25|CCL2|SMARCD3|TUBB2A|TXN|TUBA1A|H4C3|RBX1|TUBA1B|DCTN2|RPL35|SLC7A11|TERF2IP|MAP1LC3B|TUBB2B	-18	MyList
KEGG Pathway	24	hsa05022	Pathways of neurodegeneration - multiple diseases		-21	6.5	14	30230	483	392	41	10	1.5	506|513|515|801|1499|1537|3799|3800|3831|3845|4508|4519|4535|4538|4704|4720|4741|4747|5684|5688|5691|5694|5695|5713|5714|5861|7280|7345|7417|7846|9246|10133|10376|10452|10540|26100|55967|81631|126328|203068|347733	ATP5F1B|ATP5F1D|ATP5PB|CALM1|CTNNB1|CYC1|KIF5B|KIF5C|KLC1|KRAS|ATP6|CYTB|ND1|ND4|NDUFA9|NDUFS2|NEFM|NEFL|PSMA3|PSMA7|PSMB3|PSMB6|PSMB7|PSMD7|PSMD8|RAB1A|TUBB2A|UCHL1|VDAC2|TUBA1A|UBE2L6|OPTN|TUBA1B|TOMM40|DCTN2|WIPI2|NDUFA12|MAP1LC3B|NDUFA11|TUBB|TUBB2B	-17	MyList
Reactome Gene Sets	6	R-HSA-72766	Translation		-20	7.5	14	30230	368	392	36	9.2	1.5	1978|2617|4508|4519|4535|4538|5464|5684|5688|5691|5694|5695|5713|5714|6136|6144|6147|6157|6160|6171|6175|6181|6188|6189|6208|6209|6210|6224|6230|6727|8667|9978|11224|51258|60488|90701	EIF4EBP1|GARS1|ATP6|CYTB|ND1|ND4|PPA1|PSMA3|PSMA7|PSMB3|PSMB6|PSMB7|PSMD7|PSMD8|RPL12|RPL21|RPL23A|RPL27A|RPL31|RPL41|RPLP0|RPLP2|RPS3|RPS3A|RPS14|RPS15|RPS15A|RPS20|RPS25|SRP14|EIF3H|RBX1|RPL35|MRPL51|MRPS35|SEC11C	-17	MyList
Reactome Gene Sets	6	R-HSA-9948299	Ribosome-associated quality control		-19	13	16	30230	145	392	24	6.1	1.2	5684|5688|5691|5694|5695|5713|5714|6136|6144|6147|6157|6160|6171|6175|6181|6188|6189|6208|6209|6210|6224|6230|9978|11224	PSMA3|PSMA7|PSMB3|PSMB6|PSMB7|PSMD7|PSMD8|RPL12|RPL21|RPL23A|RPL27A|RPL31|RPL41|RPLP0|RPLP2|RPS3|RPS3A|RPS14|RPS15|RPS15A|RPS20|RPS25|RBX1|RPL35	-16	MyList
KEGG Pathway	24	hsa05016	Huntington disease		-19	7.9	14	30230	311	392	32	8.2	1.4	506|513|515|1212|1537|3066|3799|3800|3831|4508|4519|4535|4538|4704|4720|5684|5688|5691|5694|5695|5713|5714|7280|7417|7846|10376|10540|26100|55967|126328|203068|347733	ATP5F1B|ATP5F1D|ATP5PB|CLTB|CYC1|HDAC2|KIF5B|KIF5C|KLC1|ATP6|CYTB|ND1|ND4|NDUFA9|NDUFS2|PSMA3|PSMA7|PSMB3|PSMB6|PSMB7|PSMD7|PSMD8|TUBB2A|VDAC2|TUBA1A|TUBA1B|DCTN2|WIPI2|NDUFA12|NDUFA11|TUBB|TUBB2B	-15	MyList
GO Biological Processes	19	GO:0007420	brain development	19_GO:0032502 developmental process	-18	4.8	12	30230	753	392	47	12	1.6	60|333|515|546|801|998|1072|1281|1499|1996|3212|3280|3337|3845|4192|4538|4747|4760|4761|4781|4929|5080|5362|5881|6252|6657|7280|7533|7846|8828|9118|9378|9638|10409|10971|23224|23657|26047|27086|55506|55636|57142|63974|79969|80055|113246|347733	ACTB|APLP1|ATP5PB|ATRX|CALM1|CDC42|CFL1|COL3A1|CTNNB1|ELAVL4|HOXB2|HES1|DNAJB1|KRAS|MDK|ND4|NEFL|NEUROD1|NEUROD2|NFIB|NR4A2|PAX6|PLXNA2|RAC3|RTN1|SOX2|TUBB2A|YWHAH|TUBA1A|NRP2|INA|NRXN1|FEZ1|BASP1|YWHAQ|SYNE2|SLC7A11|CNTNAP2|FOXP1|MACROH2A2|CHD7|RTN4|NEUROD6|ATAT1|PGAP1|C12orf57|TUBB2B	-15	MyList
GO Biological Processes	19	GO:0031175	neuron projection development	19_GO:0032502 developmental process	-18	4.9	12	30230	724	392	46	12	1.6	60|71|333|334|706|998|1123|1499|1996|2596|3066|3280|3799|3800|3925|4131|4692|4747|4760|4761|4781|4929|5063|5080|5127|5764|5803|5881|6383|7162|7345|7846|8766|8828|9315|9378|9638|10890|11075|26047|51324|57142|63974|81551|113246|374969	ACTB|ACTG1|APLP1|APLP2|TSPO|CDC42|CHN1|CTNNB1|ELAVL4|GAP43|HDAC2|HES1|KIF5B|KIF5C|STMN1|MAP1B|NDN|NEFL|NEUROD1|NEUROD2|NFIB|NR4A2|PAK3|PAX6|CDK16|PTN|PTPRZ1|RAC3|SDC2|TPBG|UCHL1|TUBA1A|RAB11A|NRP2|NREP|NRXN1|FEZ1|RAB10|STMN2|CNTNAP2|SPG21|RTN4|NEUROD6|STMN4|C12orf57|SVBP	-15	MyList
Reactome Gene Sets	6	R-HSA-389958	Cooperation of Prefoldin and TriC/CCT in actin and tubulin folding		-18	33	21	30230	33	392	14	3.6	0.94	60|908|5202|6950|7203|7280|7411|7846|10376|10575|10576|10694|22948|347733	ACTB|CCT6A|PFDN2|TCP1|CCT3|TUBB2A|VBP1|TUBA1A|TUBA1B|CCT4|CCT2|CCT8|CCT5|TUBB2B	-15	MyList
KEGG Pathway	24	hsa05010	Alzheimer disease		-18	6.7	13	30230	391	392	34	8.7	1.4	506|513|515|801|1499|1537|2597|3799|3800|3831|3845|4508|4519|4535|4538|4704|4720|5684|5688|5691|5694|5695|5713|5714|7280|7417|7846|10376|26100|55967|57142|126328|203068|347733	ATP5F1B|ATP5F1D|ATP5PB|CALM1|CTNNB1|CYC1|GAPDH|KIF5B|KIF5C|KLC1|KRAS|ATP6|CYTB|ND1|ND4|NDUFA9|NDUFS2|PSMA3|PSMA7|PSMB3|PSMB6|PSMB7|PSMD7|PSMD8|TUBB2A|VDAC2|TUBA1A|TUBA1B|WIPI2|NDUFA12|RTN4|NDUFA11|TUBB|TUBB2B	-14	MyList
GO Biological Processes	19	GO:0051129	negative regulation of cellular component organization	19_GO:0048519 negative regulation of biological process	-18	4.6	12	30230	784	392	47	12	1.6	546|832|998|1072|1400|1410|1471|2288|2597|2664|2665|3066|3280|3312|3337|3925|4131|4761|5202|5216|5217|6136|6144|6147|6157|6160|6171|6175|6181|6695|7025|7114|7411|7431|7520|7533|9378|9638|10493|10890|11075|11224|23208|27166|53335|54386|57142	ATRX|CAPZB|CDC42|CFL1|CRMP1|CRYAB|CST3|FKBP4|GAPDH|GDI1|GDI2|HDAC2|HES1|HSPA8|DNAJB1|STMN1|MAP1B|NEUROD2|PFDN2|PFN1|PFN2|RPL12|RPL21|RPL23A|RPL27A|RPL31|RPL41|RPLP0|RPLP2|SPOCK1|NR2F1|TMSB4X|VBP1|VIM|XRCC5|YWHAH|NRXN1|FEZ1|VAT1|RAB10|STMN2|RPL35|SYT11|PRELID1|BCL11A|TERF2IP|RTN4	-14	MyList
KEGG Pathway	24	hsa05020	Prion disease		-17	8	14	30230	278	392	29	7.4	1.3	506|513|515|1537|3312|3799|3800|3831|4508|4519|4535|4538|4704|4720|5684|5688|5691|5694|5695|5713|5714|7280|7417|7846|10376|55967|126328|203068|347733	ATP5F1B|ATP5F1D|ATP5PB|CYC1|HSPA8|KIF5B|KIF5C|KLC1|ATP6|CYTB|ND1|ND4|NDUFA9|NDUFS2|PSMA3|PSMA7|PSMB3|PSMB6|PSMB7|PSMD7|PSMD8|TUBB2A|VDAC2|TUBA1A|TUBA1B|NDUFA12|NDUFA11|TUBB|TUBB2B	-14	MyList
Reactome Gene Sets	6	R-HSA-389957	Prefoldin mediated transfer of substrate to CCT/TriC		-17	36	21	30230	28	392	13	3.3	0.9	60|908|5202|6950|7203|7280|7411|7846|10575|10576|10694|22948|347733	ACTB|CCT6A|PFDN2|TCP1|CCT3|TUBB2A|VBP1|TUBA1A|CCT4|CCT2|CCT8|CCT5|TUBB2B	-14	MyList
Reactome Gene Sets	6	R-HSA-5653656	Vesicle-mediated transport		-15	4.7	11	30230	678	392	41	10	1.5	60|71|547|801|832|1212|1277|1278|1281|2512|2664|2665|2885|3312|3320|3799|3831|5052|5861|7280|7529|7533|7846|8766|8905|9363|10092|10109|10133|10376|10540|10552|10890|10971|11127|23208|55605|57134|81631|84316|347733	ACTB|ACTG1|KIF1A|CALM1|CAPZB|CLTB|COL1A1|COL1A2|COL3A1|FTL|GDI1|GDI2|GRB2|HSPA8|HSP90AA1|KIF5B|KLC1|PRDX1|RAB1A|TUBB2A|YWHAB|YWHAH|TUBA1A|RAB11A|AP1S2|RAB33A|ARPC5|ARPC2|OPTN|TUBA1B|DCTN2|ARPC1A|RAB10|YWHAQ|KIF3A|SYT11|KIF21A|MAN1C1|MAP1LC3B|NAA38|TUBB2B	-12	MyList
WikiPathways	27	WP2005	miR targeted genes in muscle cell		-15	6.6	12	30230	353	392	30	7.7	1.3	546|708|900|1277|1278|1281|1499|3159|3280|3337|3491|3845|4774|5955|7095|7170|7171|8417|8683|10797|10971|11167|23224|23589|23657|29968|51495|57142|57532|83442	ATRX|C1QBP|CCNG1|COL1A1|COL1A2|COL3A1|CTNNB1|HMGA1|HES1|DNAJB1|CCN1|KRAS|NFIA|RCN2|SEC62|TPM3|TPM4|STX7|SRSF9|MTHFD2|YWHAQ|FSTL1|SYNE2|CARHSP1|SLC7A11|PSAT1|HACD3|RTN4|NUFIP2|SH3BGRL3	-12	MyList
Reactome Gene Sets	6	R-HSA-71291	Metabolism of amino acids and derivatives		-15	6.5	12	30230	358	392	30	7.7	1.3	384|1036|4953|5684|5688|5691|5694|5695|5713|5714|6136|6144|6147|6157|6160|6171|6175|6181|6188|6189|6208|6209|6210|6224|6230|6520|6611|11224|29968|51380	ARG2|CDO1|ODC1|PSMA3|PSMA7|PSMB3|PSMB6|PSMB7|PSMD7|PSMD8|RPL12|RPL21|RPL23A|RPL27A|RPL31|RPL41|RPLP0|RPLP2|RPS3|RPS3A|RPS14|RPS15|RPS15A|RPS20|RPS25|SLC3A2|SMS|RPL35|PSAT1|CSAD	-12	MyList
GO Biological Processes	19	GO:0030900	forebrain development	19_GO:0032502 developmental process	-15	6	12	30230	414	392	32	8.2	1.4	333|546|1072|1281|1499|1996|3280|3337|3845|4192|4747|4760|4781|4929|5080|5881|6657|7280|7846|8828|9638|23224|23657|26047|27086|55636|57142|63974|79969|80055|113246|347733	APLP1|ATRX|CFL1|COL3A1|CTNNB1|ELAVL4|HES1|DNAJB1|KRAS|MDK|NEFL|NEUROD1|NFIB|NR4A2|PAX6|RAC3|SOX2|TUBB2A|TUBA1A|NRP2|FEZ1|SYNE2|SLC7A11|CNTNAP2|FOXP1|CHD7|RTN4|NEUROD6|ATAT1|PGAP1|C12orf57|TUBB2B	-12	MyList
Reactome Gene Sets	6	R-HSA-927802	Nonsense-Mediated Decay (NMD)		-15	13	14	30230	116	392	19	4.8	1.1	6136|6144|6147|6157|6160|6171|6175|6181|6188|6189|6208|6209|6210|6224|6230|9775|11224|65109|65110	RPL12|RPL21|RPL23A|RPL27A|RPL31|RPL41|RPLP0|RPLP2|RPS3|RPS3A|RPS14|RPS15|RPS15A|RPS20|RPS25|EIF4A3|RPL35|UPF3B|UPF3A	-12	MyList
Reactome Gene Sets	6	R-HSA-975957	Nonsense Mediated Decay (NMD) enhanced by the Exon Junction Complex (EJC)		-15	13	14	30230	116	392	19	4.8	1.1	6136|6144|6147|6157|6160|6171|6175|6181|6188|6189|6208|6209|6210|6224|6230|9775|11224|65109|65110	RPL12|RPL21|RPL23A|RPL27A|RPL31|RPL41|RPLP0|RPLP2|RPS3|RPS3A|RPS14|RPS15|RPS15A|RPS20|RPS25|EIF4A3|RPL35|UPF3B|UPF3A	-12	MyList
GO Biological Processes	19	GO:0061564	axon development	19_GO:0032502 developmental process	-15	5.8	11	30230	429	392	32	8.2	1.4	60|71|333|334|706|1123|2596|3799|3800|3925|4131|4692|4747|4760|4761|4781|4929|5063|5080|5803|5881|7345|8828|9315|9378|9638|10890|51324|57142|63974|113246|374969	ACTB|ACTG1|APLP1|APLP2|TSPO|CHN1|GAP43|KIF5B|KIF5C|STMN1|MAP1B|NDN|NEFL|NEUROD1|NEUROD2|NFIB|NR4A2|PAK3|PAX6|PTPRZ1|RAC3|UCHL1|NRP2|NREP|NRXN1|FEZ1|RAB10|SPG21|RTN4|NEUROD6|C12orf57|SVBP	-12	MyList
Reactome Gene Sets	6	R-HSA-109582	Hemostasis		-15	4.7	11	30230	621	392	38	9.7	1.5	60|334|388|483|547|708|801|832|998|1072|1277|1278|2770|2783|2785|2885|3020|3066|3799|3831|3845|5136|5216|6383|6520|6717|7114|7280|7846|9948|10376|10487|11127|23428|23657|55605|57406|347733	ACTB|APLP2|RHOB|ATP1B3|KIF1A|C1QBP|CALM1|CAPZB|CDC42|CFL1|COL1A1|COL1A2|GNAI1|GNB2|GNG3|GRB2|H3-3A|HDAC2|KIF5B|KLC1|KRAS|PDE1A|PFN1|SDC2|SLC3A2|SRI|TMSB4X|TUBB2A|TUBA1A|WDR1|TUBA1B|CAP1|KIF3A|SLC7A8|SLC7A11|KIF21A|ABHD6|TUBB2B	-12	MyList
KEGG Pathway	24	hsa05132	Salmonella infection		-14	7.7	12	30230	251	392	25	6.4	1.2	60|71|388|998|1499|2597|3320|3799|3800|3831|5063|5216|5217|6188|7280|7295|7846|10092|10109|10376|10540|10552|127829|203068|347733	ACTB|ACTG1|RHOB|CDC42|CTNNB1|GAPDH|HSP90AA1|KIF5B|KIF5C|KLC1|PAK3|PFN1|PFN2|RPS3|TUBB2A|TXN|TUBA1A|ARPC5|ARPC2|TUBA1B|DCTN2|ARPC1A|ARL8A|TUBB|TUBB2B	-11	MyList
CORUM	33	CORUM:306	Ribosome, cytoplasmic		-14	15	15	30230	80	392	16	4.1	1	6136|6144|6147|6157|6160|6171|6175|6181|6188|6189|6208|6209|6210|6224|6230|11224	RPL12|RPL21|RPL23A|RPL27A|RPL31|RPL41|RPLP0|RPLP2|RPS3|RPS3A|RPS14|RPS15|RPS15A|RPS20|RPS25|RPL35	-11	MyList
GO Biological Processes	19	GO:0048858	cell projection morphogenesis	19_GO:0032502 developmental process	-14	5.2	11	30230	508	392	34	8.7	1.4	60|71|333|334|998|1123|1499|1996|2596|3799|3800|3925|4131|4192|4692|4747|4781|4929|5063|5080|5764|5803|5881|6383|7162|7345|7846|8828|9378|9638|10890|26047|51324|113246	ACTB|ACTG1|APLP1|APLP2|CDC42|CHN1|CTNNB1|ELAVL4|GAP43|KIF5B|KIF5C|STMN1|MAP1B|MDK|NDN|NEFL|NFIB|NR4A2|PAK3|PAX6|PTN|PTPRZ1|RAC3|SDC2|TPBG|UCHL1|TUBA1A|NRP2|NRXN1|FEZ1|RAB10|CNTNAP2|SPG21|C12orf57	-11	MyList
GO Biological Processes	19	GO:0097435	supramolecular fiber organization	19_GO:0009987 cellular process	-14	4.8	11	30230	573	392	36	9.2	1.5	60|71|388|832|998|1072|1155|1281|1471|3858|3925|4741|4747|5358|5881|7114|7170|7171|7431|7791|7846|8766|9118|9948|10092|10109|10409|10487|10552|11013|11034|11075|29114|55605|65108|81551	ACTB|ACTG1|RHOB|CAPZB|CDC42|CFL1|TBCB|COL3A1|CST3|KRT10|STMN1|NEFM|NEFL|PLS3|RAC3|TMSB4X|TPM3|TPM4|VIM|ZYX|TUBA1A|RAB11A|INA|WDR1|ARPC5|ARPC2|BASP1|CAP1|ARPC1A|TMSB15A|DSTN|STMN2|TAGLN3|KIF21A|MARCKSL1|STMN4	-11	MyList
Reactome Gene Sets	6	R-HSA-1799339	SRP-dependent cotranslational protein targeting to membrane		-14	12	14	30230	113	392	18	4.6	1.1	6136|6144|6147|6157|6160|6171|6175|6181|6188|6189|6208|6209|6210|6224|6230|6727|11224|90701	RPL12|RPL21|RPL23A|RPL27A|RPL31|RPL41|RPLP0|RPLP2|RPS3|RPS3A|RPS14|RPS15|RPS15A|RPS20|RPS25|SRP14|RPL35|SEC11C	-11	MyList
Reactome Gene Sets	6	R-HSA-391251	Protein folding		-14	14	14	30230	97	392	17	4.3	1	60|908|1155|2783|2785|5202|6950|7203|7280|7411|7846|10376|10575|10576|10694|22948|347733	ACTB|CCT6A|TBCB|GNB2|GNG3|PFDN2|TCP1|CCT3|TUBB2A|VBP1|TUBA1A|TUBA1B|CCT4|CCT2|CCT8|CCT5|TUBB2B	-11	MyList
Reactome Gene Sets	6	R-HSA-389960	Formation of tubulin folding intermediates by CCT/TriC		-14	33	18	30230	26	392	11	2.8	0.83	908|6950|7203|7280|7846|10376|10575|10576|10694|22948|347733	CCT6A|TCP1|CCT3|TUBB2A|TUBA1A|TUBA1B|CCT4|CCT2|CCT8|CCT5|TUBB2B	-11	MyList
GO Biological Processes	19	GO:0120035	regulation of plasma membrane bounded cell projection organization	19_GO:0050789 regulation of biological process	-14	4.5	10	30230	650	392	38	9.7	1.5	547|989|998|1072|1123|1400|2288|2596|2664|2665|3066|3280|3320|4131|4192|4747|5063|5216|5217|5764|6383|6695|7025|7431|7533|8507|8766|9378|9638|10109|10890|11075|23224|53335|55605|57142|79647|347733	KIF1A|SEPTIN7|CDC42|CFL1|CHN1|CRMP1|FKBP4|GAP43|GDI1|GDI2|HDAC2|HES1|HSP90AA1|MAP1B|MDK|NEFL|PAK3|PFN1|PFN2|PTN|SDC2|SPOCK1|NR2F1|VIM|YWHAH|ENC1|RAB11A|NRXN1|FEZ1|ARPC2|RAB10|STMN2|SYNE2|BCL11A|KIF21A|RTN4|AKIRIN1|TUBB2B	-11	MyList
Reactome Gene Sets	6	R-HSA-72689	Formation of a pool of free 40S subunits		-14	13	14	30230	102	392	17	4.3	1	6136|6144|6147|6157|6160|6171|6175|6181|6188|6189|6208|6209|6210|6224|6230|8667|11224	RPL12|RPL21|RPL23A|RPL27A|RPL31|RPL41|RPLP0|RPLP2|RPS3|RPS3A|RPS14|RPS15|RPS15A|RPS20|RPS25|EIF3H|RPL35	-11	MyList
Reactome Gene Sets	6	R-HSA-9633012	Response of EIF2AK4 (GCN2) to amino acid deficiency		-14	13	14	30230	102	392	17	4.3	1	467|6136|6144|6147|6157|6160|6171|6175|6181|6188|6189|6208|6209|6210|6224|6230|11224	ATF3|RPL12|RPL21|RPL23A|RPL27A|RPL31|RPL41|RPLP0|RPLP2|RPS3|RPS3A|RPS14|RPS15|RPS15A|RPS20|RPS25|RPL35	-11	MyList
GO Biological Processes	19	GO:0048812	neuron projection morphogenesis	19_GO:0032502 developmental process	-14	5.1	11	30230	496	392	33	8.4	1.4	60|71|333|334|998|1123|1499|1996|2596|3799|3800|3925|4131|4692|4747|4781|4929|5063|5080|5764|5803|5881|6383|7162|7345|7846|8828|9378|9638|10890|26047|51324|113246	ACTB|ACTG1|APLP1|APLP2|CDC42|CHN1|CTNNB1|ELAVL4|GAP43|KIF5B|KIF5C|STMN1|MAP1B|NDN|NEFL|NFIB|NR4A2|PAK3|PAX6|PTN|PTPRZ1|RAC3|SDC2|TPBG|UCHL1|TUBA1A|NRP2|NRXN1|FEZ1|RAB10|CNTNAP2|SPG21|C12orf57	-11	MyList
Reactome Gene Sets	6	R-HSA-72737	Cap-dependent Translation Initiation		-14	12	13	30230	120	392	18	4.6	1.1	1978|6136|6144|6147|6157|6160|6171|6175|6181|6188|6189|6208|6209|6210|6224|6230|8667|11224	EIF4EBP1|RPL12|RPL21|RPL23A|RPL27A|RPL31|RPL41|RPLP0|RPLP2|RPS3|RPS3A|RPS14|RPS15|RPS15A|RPS20|RPS25|EIF3H|RPL35	-11	MyList
Reactome Gene Sets	6	R-HSA-72613	Eukaryotic Translation Initiation		-14	12	13	30230	120	392	18	4.6	1.1	1978|6136|6144|6147|6157|6160|6171|6175|6181|6188|6189|6208|6209|6210|6224|6230|8667|11224	EIF4EBP1|RPL12|RPL21|RPL23A|RPL27A|RPL31|RPL41|RPLP0|RPLP2|RPS3|RPS3A|RPS14|RPS15|RPS15A|RPS20|RPS25|EIF3H|RPL35	-11	MyList
Reactome Gene Sets	6	R-HSA-9954709	Ribosome Quality Control (RQC) complex extracts and degrades nascent peptide		-14	13	14	30230	103	392	17	4.3	1	5684|5688|5691|5694|5695|5713|5714|6136|6144|6147|6157|6160|6171|6175|6181|9978|11224	PSMA3|PSMA7|PSMB3|PSMB6|PSMB7|PSMD7|PSMD8|RPL12|RPL21|RPL23A|RPL27A|RPL31|RPL41|RPLP0|RPLP2|RBX1|RPL35	-11	MyList
GO Biological Processes	19	GO:0120039	plasma membrane bounded cell projection morphogenesis	19_GO:0032502 developmental process	-14	5.1	11	30230	501	392	33	8.4	1.4	60|71|333|334|998|1123|1499|1996|2596|3799|3800|3925|4131|4692|4747|4781|4929|5063|5080|5764|5803|5881|6383|7162|7345|7846|8828|9378|9638|10890|26047|51324|113246	ACTB|ACTG1|APLP1|APLP2|CDC42|CHN1|CTNNB1|ELAVL4|GAP43|KIF5B|KIF5C|STMN1|MAP1B|NDN|NEFL|NFIB|NR4A2|PAK3|PAX6|PTN|PTPRZ1|RAC3|SDC2|TPBG|UCHL1|TUBA1A|NRP2|NRXN1|FEZ1|RAB10|CNTNAP2|SPG21|C12orf57	-11	MyList
WikiPathways	27	WP477	Cytoplasmic ribosomal proteins		-14	14	14	30230	88	392	16	4.1	1	6136|6144|6147|6157|6160|6171|6175|6181|6188|6189|6208|6209|6210|6224|6230|11224	RPL12|RPL21|RPL23A|RPL27A|RPL31|RPL41|RPLP0|RPLP2|RPS3|RPS3A|RPS14|RPS15|RPS15A|RPS20|RPS25|RPL35	-11	MyList
GO Biological Processes	19	GO:0031344	regulation of cell projection organization	19_GO:0050789 regulation of biological process	-13	4.4	10	30230	669	392	38	9.7	1.5	547|989|998|1072|1123|1400|2288|2596|2664|2665|3066|3280|3320|4131|4192|4747|5063|5216|5217|5764|6383|6695|7025|7431|7533|8507|8766|9378|9638|10109|10890|11075|23224|53335|55605|57142|79647|347733	KIF1A|SEPTIN7|CDC42|CFL1|CHN1|CRMP1|FKBP4|GAP43|GDI1|GDI2|HDAC2|HES1|HSP90AA1|MAP1B|MDK|NEFL|PAK3|PFN1|PFN2|PTN|SDC2|SPOCK1|NR2F1|VIM|YWHAH|ENC1|RAB11A|NRXN1|FEZ1|ARPC2|RAB10|STMN2|SYNE2|BCL11A|KIF21A|RTN4|AKIRIN1|TUBB2B	-11	MyList
Reactome Gene Sets	6	R-HSA-390450	Folding of actin by CCT/TriC		-13	62	22	30230	10	392	8	2	0.71	60|908|6950|7203|10575|10576|10694|22948	ACTB|CCT6A|TCP1|CCT3|CCT4|CCT2|CCT8|CCT5	-11	MyList
Reactome Gene Sets	6	R-HSA-156902	Peptide chain elongation		-13	14	14	30230	90	392	16	4.1	1	6136|6144|6147|6157|6160|6171|6175|6181|6188|6189|6208|6209|6210|6224|6230|11224	RPL12|RPL21|RPL23A|RPL27A|RPL31|RPL41|RPLP0|RPLP2|RPS3|RPS3A|RPS14|RPS15|RPS15A|RPS20|RPS25|RPL35	-11	MyList
Reactome Gene Sets	6	R-HSA-192823	Viral mRNA Translation		-13	14	14	30230	90	392	16	4.1	1	6136|6144|6147|6157|6160|6171|6175|6181|6188|6189|6208|6209|6210|6224|6230|11224	RPL12|RPL21|RPL23A|RPL27A|RPL31|RPL41|RPLP0|RPLP2|RPS3|RPS3A|RPS14|RPS15|RPS15A|RPS20|RPS25|RPL35	-11	MyList
Reactome Gene Sets	6	R-HSA-9954714	PELO:HBS1L and ABCE1 dissociate a ribosome on a non-stop mRNA		-13	14	14	30230	91	392	16	4.1	1	6136|6144|6147|6157|6160|6171|6175|6181|6188|6189|6208|6209|6210|6224|6230|11224	RPL12|RPL21|RPL23A|RPL27A|RPL31|RPL41|RPLP0|RPLP2|RPS3|RPS3A|RPS14|RPS15|RPS15A|RPS20|RPS25|RPL35	-11	MyList
Reactome Gene Sets	6	R-HSA-390466	Chaperonin-mediated protein folding		-13	14	14	30230	91	392	16	4.1	1	60|908|2783|2785|5202|6950|7203|7280|7411|7846|10376|10575|10576|10694|22948|347733	ACTB|CCT6A|GNB2|GNG3|PFDN2|TCP1|CCT3|TUBB2A|VBP1|TUBA1A|TUBA1B|CCT4|CCT2|CCT8|CCT5|TUBB2B	-11	MyList
GO Biological Processes	19	GO:0000902	cell morphogenesis	19_GO:0032502 developmental process	-13	4.2	9.9	30230	717	392	39	9.9	1.5	60|71|333|334|998|1123|1499|1996|2596|3280|3799|3800|3925|4131|4192|4692|4747|4774|4781|4929|5063|5080|5764|5803|5881|6383|7162|7171|7345|7846|8828|9378|9638|9948|10487|10890|26047|51324|113246	ACTB|ACTG1|APLP1|APLP2|CDC42|CHN1|CTNNB1|ELAVL4|GAP43|HES1|KIF5B|KIF5C|STMN1|MAP1B|MDK|NDN|NEFL|NFIA|NFIB|NR4A2|PAK3|PAX6|PTN|PTPRZ1|RAC3|SDC2|TPBG|TPM4|UCHL1|TUBA1A|NRP2|NRXN1|FEZ1|WDR1|CAP1|RAB10|CNTNAP2|SPG21|C12orf57	-11	MyList
Reactome Gene Sets	6	R-HSA-2408557	Selenocysteine synthesis		-13	13	13	30230	94	392	16	4.1	1	6136|6144|6147|6157|6160|6171|6175|6181|6188|6189|6208|6209|6210|6224|6230|11224	RPL12|RPL21|RPL23A|RPL27A|RPL31|RPL41|RPLP0|RPLP2|RPS3|RPS3A|RPS14|RPS15|RPS15A|RPS20|RPS25|RPL35	-10	MyList
Reactome Gene Sets	6	R-HSA-156842	Eukaryotic Translation Elongation		-13	13	13	30230	94	392	16	4.1	1	6136|6144|6147|6157|6160|6171|6175|6181|6188|6189|6208|6209|6210|6224|6230|11224	RPL12|RPL21|RPL23A|RPL27A|RPL31|RPL41|RPLP0|RPLP2|RPS3|RPS3A|RPS14|RPS15|RPS15A|RPS20|RPS25|RPL35	-10	MyList
Reactome Gene Sets	6	R-HSA-72764	Eukaryotic Translation Termination		-13	13	13	30230	94	392	16	4.1	1	6136|6144|6147|6157|6160|6171|6175|6181|6188|6189|6208|6209|6210|6224|6230|11224	RPL12|RPL21|RPL23A|RPL27A|RPL31|RPL41|RPLP0|RPLP2|RPS3|RPS3A|RPS14|RPS15|RPS15A|RPS20|RPS25|RPL35	-10	MyList
Reactome Gene Sets	6	R-HSA-156827	L13a-mediated translational silencing of Ceruloplasmin expression		-13	12	13	30230	112	392	17	4.3	1	6136|6144|6147|6157|6160|6171|6175|6181|6188|6189|6208|6209|6210|6224|6230|8667|11224	RPL12|RPL21|RPL23A|RPL27A|RPL31|RPL41|RPLP0|RPLP2|RPS3|RPS3A|RPS14|RPS15|RPS15A|RPS20|RPS25|EIF3H|RPL35	-10	MyList
Reactome Gene Sets	6	R-HSA-72706	GTP hydrolysis and joining of the 60S ribosomal subunit		-13	12	13	30230	113	392	17	4.3	1	6136|6144|6147|6157|6160|6171|6175|6181|6188|6189|6208|6209|6210|6224|6230|8667|11224	RPL12|RPL21|RPL23A|RPL27A|RPL31|RPL41|RPLP0|RPLP2|RPS3|RPS3A|RPS14|RPS15|RPS15A|RPS20|RPS25|EIF3H|RPL35	-10	MyList
Reactome Gene Sets	6	R-HSA-975956	Nonsense Mediated Decay (NMD) independent of the Exon Junction Complex (EJC)		-13	13	13	30230	96	392	16	4.1	1	6136|6144|6147|6157|6160|6171|6175|6181|6188|6189|6208|6209|6210|6224|6230|11224	RPL12|RPL21|RPL23A|RPL27A|RPL31|RPL41|RPLP0|RPLP2|RPS3|RPS3A|RPS14|RPS15|RPS15A|RPS20|RPS25|RPL35	-10	MyList
Reactome Gene Sets	6	R-HSA-194315	Signaling by Rho GTPases		-13	4.2	9.8	30230	699	392	38	9.7	1.5	60|71|388|708|801|832|908|998|1072|1123|1499|2885|3020|3320|3799|3831|5063|5216|5217|5881|7170|7171|7280|7431|7529|7533|7846|8364|10092|10109|10376|10409|10552|10576|10971|11075|57584|347733	ACTB|ACTG1|RHOB|C1QBP|CALM1|CAPZB|CCT6A|CDC42|CFL1|CHN1|CTNNB1|GRB2|H3-3A|HSP90AA1|KIF5B|KLC1|PAK3|PFN1|PFN2|RAC3|TPM3|TPM4|TUBB2A|VIM|YWHAB|YWHAH|TUBA1A|H4C3|ARPC5|ARPC2|TUBA1B|BASP1|ARPC1A|CCT2|YWHAQ|STMN2|ARHGAP21|TUBB2B	-10	MyList
Reactome Gene Sets	6	R-HSA-9954716	ZNF598 and the Ribosome-associated Quality Trigger (RQT) complex dissociate a ribosome stalled on a no-go mRNA		-13	13	13	30230	97	392	16	4.1	1	6136|6144|6147|6157|6160|6171|6175|6181|6188|6189|6208|6209|6210|6224|6230|11224	RPL12|RPL21|RPL23A|RPL27A|RPL31|RPL41|RPLP0|RPLP2|RPS3|RPS3A|RPS14|RPS15|RPS15A|RPS20|RPS25|RPL35	-10	MyList
Reactome Gene Sets	6	R-HSA-199991	Membrane Trafficking		-13	4.4	9.8	30230	635	392	36	9.2	1.5	60|71|547|801|832|1212|2512|2664|2665|2885|3312|3799|3831|5861|7280|7529|7533|7846|8766|8905|9363|10092|10109|10133|10376|10540|10552|10890|10971|11127|23208|55605|57134|81631|84316|347733	ACTB|ACTG1|KIF1A|CALM1|CAPZB|CLTB|FTL|GDI1|GDI2|GRB2|HSPA8|KIF5B|KLC1|RAB1A|TUBB2A|YWHAB|YWHAH|TUBA1A|RAB11A|AP1S2|RAB33A|ARPC5|ARPC2|OPTN|TUBA1B|DCTN2|ARPC1A|RAB10|YWHAQ|KIF3A|SYT11|KIF21A|MAN1C1|MAP1LC3B|NAA38|TUBB2B	-10	MyList
WikiPathways	27	WP2272	Pathogenic Escherichia coli infection		-13	18	15	30230	55	392	13	3.3	0.9	60|71|998|1499|7280|7846|10092|10109|10376|10552|10971|203068|347733	ACTB|ACTG1|CDC42|CTNNB1|TUBB2A|TUBA1A|ARPC5|ARPC2|TUBA1B|ARPC1A|YWHAQ|TUBB|TUBB2B	-10	MyList
GO Biological Processes	19	GO:0002181	cytoplasmic translation	19_GO:0009987 cellular process	-13	10	12	30230	136	392	18	4.6	1.1	6136|6144|6147|6157|6160|6171|6175|6181|6188|6189|6208|6209|6210|6224|6230|7884|8667|11224	RPL12|RPL21|RPL23A|RPL27A|RPL31|RPL41|RPLP0|RPLP2|RPS3|RPS3A|RPS14|RPS15|RPS15A|RPS20|RPS25|SLBP|EIF3H|RPL35	-10	MyList
Reactome Gene Sets	6	R-HSA-9716542	Signaling by Rho GTPases, Miro GTPases and RHOBTB3		-13	4.1	9.6	30230	715	392	38	9.7	1.5	60|71|388|708|801|832|908|998|1072|1123|1499|2885|3020|3320|3799|3831|5063|5216|5217|5881|7170|7171|7280|7431|7529|7533|7846|8364|10092|10109|10376|10409|10552|10576|10971|11075|57584|347733	ACTB|ACTG1|RHOB|C1QBP|CALM1|CAPZB|CCT6A|CDC42|CFL1|CHN1|CTNNB1|GRB2|H3-3A|HSP90AA1|KIF5B|KLC1|PAK3|PFN1|PFN2|RAC3|TPM3|TPM4|TUBB2A|VIM|YWHAB|YWHAH|TUBA1A|H4C3|ARPC5|ARPC2|TUBA1B|BASP1|ARPC1A|CCT2|YWHAQ|STMN2|ARHGAP21|TUBB2B	-10	MyList
GO Biological Processes	19	GO:0048667	cell morphogenesis involved in neuron differentiation	19_GO:0032502 developmental process	-13	5.2	10	30230	449	392	30	7.7	1.3	60|71|333|334|998|1123|1996|2596|3280|3799|3800|3925|4131|4692|4781|4929|5063|5080|5764|5803|5881|6383|7162|7345|8828|9378|9638|10890|51324|113246	ACTB|ACTG1|APLP1|APLP2|CDC42|CHN1|ELAVL4|GAP43|HES1|KIF5B|KIF5C|STMN1|MAP1B|NDN|NFIB|NR4A2|PAK3|PAX6|PTN|PTPRZ1|RAC3|SDC2|TPBG|UCHL1|NRP2|NRXN1|FEZ1|RAB10|SPG21|C12orf57	-10	MyList
CORUM	33	CORUM:126	CCT complex (chaperonin containing TCP1 complex)		-12	67	22	30230	8	392	7	1.8	0.67	908|6950|7203|10575|10576|10694|22948	CCT6A|TCP1|CCT3|CCT4|CCT2|CCT8|CCT5	-9.8	MyList
Reactome Gene Sets	6	R-HSA-195258	RHO GTPase Effectors		-12	5.9	10	30230	325	392	25	6.4	1.2	60|71|388|801|998|1072|1499|2885|3020|3799|3831|5063|5216|5217|7280|7529|7533|7846|8364|10092|10109|10376|10552|10971|347733	ACTB|ACTG1|RHOB|CALM1|CDC42|CFL1|CTNNB1|GRB2|H3-3A|KIF5B|KLC1|PAK3|PFN1|PFN2|TUBB2A|YWHAB|YWHAH|TUBA1A|H4C3|ARPC5|ARPC2|TUBA1B|ARPC1A|YWHAQ|TUBB2B	-9.3	MyList
GO Biological Processes	19	GO:1904874	positive regulation of telomerase RNA localization to Cajal body	19_GO:0051179 localization	-12	60	20	30230	9	392	7	1.8	0.67	908|6950|7203|10575|10576|10694|22948	CCT6A|TCP1|CCT3|CCT4|CCT2|CCT8|CCT5	-9.2	MyList
WikiPathways	27	WP2004	miR targeted genes in lymphocytes		-12	5.1	9.7	30230	424	392	28	7.1	1.3	388|546|708|1499|3159|3337|3417|3491|3845|4774|5955|7095|7170|7171|7846|8417|8683|10487|10797|10971|23224|23589|29968|51495|57142|57532|79969|83442	RHOB|ATRX|C1QBP|CTNNB1|HMGA1|DNAJB1|IDH1|CCN1|KRAS|NFIA|RCN2|SEC62|TPM3|TPM4|TUBA1A|STX7|SRSF9|CAP1|MTHFD2|YWHAQ|SYNE2|CARHSP1|PSAT1|HACD3|RTN4|NUFIP2|ATAT1|SH3BGRL3	-9.1	MyList
Reactome Gene Sets	6	R-HSA-168273	Influenza Viral RNA Transcription and Replication		-12	9.6	12	30230	136	392	17	4.3	1	3320|6136|6144|6147|6157|6160|6171|6175|6181|6188|6189|6208|6209|6210|6224|6230|11224	HSP90AA1|RPL12|RPL21|RPL23A|RPL27A|RPL31|RPL41|RPLP0|RPLP2|RPS3|RPS3A|RPS14|RPS15|RPS15A|RPS20|RPS25|RPL35	-9.1	MyList
Reactome Gene Sets	6	R-HSA-9711097	Cellular response to starvation		-12	8.8	11	30230	157	392	18	4.6	1.1	467|534|6136|6144|6147|6157|6160|6171|6175|6181|6188|6189|6208|6209|6210|6224|6230|11224	ATF3|ATP6V1G2|RPL12|RPL21|RPL23A|RPL27A|RPL31|RPL41|RPLP0|RPLP2|RPS3|RPS3A|RPS14|RPS15|RPS15A|RPS20|RPS25|RPL35	-9.1	MyList
Reactome Gene Sets	6	R-HSA-168255	Influenza Infection		-12	8.8	11	30230	157	392	18	4.6	1.1	3320|3838|6136|6144|6147|6157|6160|6171|6175|6181|6188|6189|6208|6209|6210|6224|6230|11224	HSP90AA1|KPNA2|RPL12|RPL21|RPL23A|RPL27A|RPL31|RPL41|RPLP0|RPLP2|RPS3|RPS3A|RPS14|RPS15|RPS15A|RPS20|RPS25|RPL35	-9.1	MyList
Reactome Gene Sets	6	R-HSA-2408522	Selenoamino acid metabolism		-11	10	12	30230	119	392	16	4.1	1	6136|6144|6147|6157|6160|6171|6175|6181|6188|6189|6208|6209|6210|6224|6230|11224	RPL12|RPL21|RPL23A|RPL27A|RPL31|RPL41|RPLP0|RPLP2|RPS3|RPS3A|RPS14|RPS15|RPS15A|RPS20|RPS25|RPL35	-8.9	MyList
CORUM	33	CORUM:3055	Nop56p-associated pre-rRNA complex		-11	11	12	30230	104	392	15	3.8	0.97	4904|6136|6144|6147|6157|6160|6175|6181|6189|6208|6209|6210|6727|7846|11224	YBX1|RPL12|RPL21|RPL23A|RPL27A|RPL31|RPLP0|RPLP2|RPS3A|RPS14|RPS15|RPS15A|SRP14|TUBA1A|RPL35	-8.7	MyList
GO Biological Processes	19	GO:0032212	positive regulation of telomere maintenance via telomerase	19_GO:0048518 positive regulation of biological process	-11	30	16	30230	23	392	9	2.3	0.76	908|1499|3320|6950|7203|10575|10576|10694|22948	CCT6A|CTNNB1|HSP90AA1|TCP1|CCT3|CCT4|CCT2|CCT8|CCT5	-8.7	MyList
WikiPathways	27	WP5124	Alzheimer 39 s disease		-11	6.4	10	30230	264	392	22	5.6	1.2	801|1499|2597|3799|3800|3831|3845|5684|5688|5691|5694|5695|5713|5714|7280|7417|7846|10376|26100|57142|203068|347733	CALM1|CTNNB1|GAPDH|KIF5B|KIF5C|KLC1|KRAS|PSMA3|PSMA7|PSMB3|PSMB6|PSMB7|PSMD7|PSMD8|TUBB2A|VDAC2|TUBA1A|TUBA1B|WIPI2|RTN4|TUBB|TUBB2B	-8.7	MyList
GO Biological Processes	19	GO:1904871	positive regulation of protein localization to Cajal body	19_GO:0051179 localization	-11	54	19	30230	10	392	7	1.8	0.67	908|6950|7203|10575|10576|10694|22948	CCT6A|TCP1|CCT3|CCT4|CCT2|CCT8|CCT5	-8.7	MyList
GO Biological Processes	19	GO:1904869	regulation of protein localization to Cajal body	19_GO:0051179 localization	-11	54	19	30230	10	392	7	1.8	0.67	908|6950|7203|10575|10576|10694|22948	CCT6A|TCP1|CCT3|CCT4|CCT2|CCT8|CCT5	-8.7	MyList
WikiPathways	27	WP2059	Alzheimer 39 s disease and miRNA effects		-11	6.3	10	30230	269	392	22	5.6	1.2	801|1499|2597|3799|3800|3831|3845|5684|5688|5691|5694|5695|5713|5714|7280|7417|7846|10376|26100|57142|203068|347733	CALM1|CTNNB1|GAPDH|KIF5B|KIF5C|KLC1|KRAS|PSMA3|PSMA7|PSMB3|PSMB6|PSMB7|PSMD7|PSMD8|TUBB2A|VDAC2|TUBA1A|TUBA1B|WIPI2|RTN4|TUBB|TUBB2B	-8.6	MyList
Reactome Gene Sets	6	R-HSA-1852241	Organelle biogenesis and maintenance		-11	6	9.9	30230	297	392	23	5.9	1.2	506|513|515|801|3320|4508|6604|6950|7203|7280|7846|8766|10376|10540|10575|10576|10651|10694|11127|22948|79969|203068|347733	ATP5F1B|ATP5F1D|ATP5PB|CALM1|HSP90AA1|ATP6|SMARCD3|TCP1|CCT3|TUBB2A|TUBA1A|RAB11A|TUBA1B|DCTN2|CCT4|CCT2|MTX2|CCT8|KIF3A|CCT5|ATAT1|TUBB|TUBB2B	-8.6	MyList
Reactome Gene Sets	6	R-HSA-1445148	Translocation of SLC2A4 (GLUT4) to the plasma membrane		-11	14	12	30230	74	392	13	3.3	0.9	60|71|801|7280|7529|7533|7846|8766|10376|10890|10971|11127|347733	ACTB|ACTG1|CALM1|TUBB2A|YWHAB|YWHAH|TUBA1A|RAB11A|TUBA1B|RAB10|YWHAQ|KIF3A|TUBB2B	-8.5	MyList
GO Biological Processes	19	GO:1904358	positive regulation of telomere maintenance via telomere lengthening	19_GO:0048518 positive regulation of biological process	-11	27	15	30230	26	392	9	2.3	0.76	908|1499|3320|6950|7203|10575|10576|10694|22948	CCT6A|CTNNB1|HSP90AA1|TCP1|CCT3|CCT4|CCT2|CCT8|CCT5	-8.2	MyList
GO Biological Processes	19	GO:0042063	gliogenesis	19_GO:0032502 developmental process	-11	6.3	9.8	30230	256	392	21	5.4	1.1	706|1281|1499|2596|2885|2908|3280|3845|4192|4692|4720|4774|4781|5080|5803|6347|6657|7431|7846|23224|57142	TSPO|COL3A1|CTNNB1|GAP43|GRB2|NR3C1|HES1|KRAS|MDK|NDN|NDUFS2|NFIA|NFIB|PAX6|PTPRZ1|CCL2|SOX2|VIM|TUBA1A|SYNE2|RTN4	-8.1	MyList
GO Biological Processes	19	GO:0021537	telencephalon development	19_GO:0032502 developmental process	-10	5.9	9.5	30230	289	392	22	5.6	1.2	1072|1281|1499|3280|4192|4747|4760|4781|5080|7280|7846|9638|23224|23657|26047|27086|55636|57142|63974|79969|113246|347733	CFL1|COL3A1|CTNNB1|HES1|MDK|NEFL|NEUROD1|NFIB|PAX6|TUBB2A|TUBA1A|FEZ1|SYNE2|SLC7A11|CNTNAP2|FOXP1|CHD7|RTN4|NEUROD6|ATAT1|C12orf57|TUBB2B	-8	MyList
GO Biological Processes	19	GO:1904872	regulation of telomerase RNA localization to Cajal body	19_GO:0051179 localization	-10	45	17	30230	12	392	7	1.8	0.67	908|6950|7203|10575|10576|10694|22948	CCT6A|TCP1|CCT3|CCT4|CCT2|CCT8|CCT5	-7.9	MyList
Reactome Gene Sets	6	R-HSA-8852276	The role of GTSE1 in G2/M progression after G2 checkpoint		-10	14	12	30230	66	392	12	3.1	0.87	3320|5684|5688|5691|5694|5695|5713|5714|7280|7846|10376|347733	HSP90AA1|PSMA3|PSMA7|PSMB3|PSMB6|PSMB7|PSMD7|PSMD8|TUBB2A|TUBA1A|TUBA1B|TUBB2B	-7.9	MyList
Reactome Gene Sets	6	R-HSA-9759194	Nuclear events mediated by NFE2L2		-10	12	11	30230	87	392	13	3.3	0.9	3417|5052|5684|5688|5691|5694|5695|5713|5714|6347|7295|9978|23657	IDH1|PRDX1|PSMA3|PSMA7|PSMB3|PSMB6|PSMB7|PSMD7|PSMD8|CCL2|TXN|RBX1|SLC7A11	-7.6	MyList
WikiPathways	27	WP3888	VEGFA VEGFR2 signaling		-9.9	4.6	8.7	30230	432	392	26	6.6	1.3	71|832|998|1072|1192|1499|2597|2885|3320|3491|4929|5216|5496|5803|5954|6181|6347|7114|7170|7295|8667|8766|8828|9510|9584|83442	ACTG1|CAPZB|CDC42|CFL1|CLIC1|CTNNB1|GAPDH|GRB2|HSP90AA1|CCN1|NR4A2|PFN1|PPM1G|PTPRZ1|RCN1|RPLP2|CCL2|TMSB4X|TPM3|TXN|EIF3H|RAB11A|NRP2|ADAMTS1|RBM39|SH3BGRL3	-7.5	MyList
Reactome Gene Sets	6	R-HSA-5620920	Cargo trafficking to the periciliary membrane		-9.9	13	12	30230	71	392	12	3.1	0.87	6950|7203|7280|7846|8766|10376|10575|10576|10694|22948|79969|347733	TCP1|CCT3|TUBB2A|TUBA1A|RAB11A|TUBA1B|CCT4|CCT2|CCT8|CCT5|ATAT1|TUBB2B	-7.5	MyList
GO Biological Processes	19	GO:0007409	axonogenesis	19_GO:0032502 developmental process	-9.9	5	8.9	30230	369	392	24	6.1	1.2	60|71|333|334|1123|2596|3799|3800|3925|4131|4692|4781|4929|5063|5080|5803|5881|7345|8828|9378|9638|10890|51324|113246	ACTB|ACTG1|APLP1|APLP2|CHN1|GAP43|KIF5B|KIF5C|STMN1|MAP1B|NDN|NFIB|NR4A2|PAK3|PAX6|PTPRZ1|RAC3|UCHL1|NRP2|NRXN1|FEZ1|RAB10|SPG21|C12orf57	-7.5	MyList
GO Biological Processes	19	GO:0034341	response to type II interferon	19_GO:0044419 biological process involved in interspecies interaction between organisms	-9.9	9	10	30230	128	392	15	3.8	0.97	71|467|801|998|2597|3460|3799|4345|5684|5688|5691|6347|7431|7791|10410	ACTG1|ATF3|CALM1|CDC42|GAPDH|IFNGR2|KIF5B|CD200|PSMA3|PSMA7|PSMB3|CCL2|VIM|ZYX|IFITM3	-7.5	MyList
GO Biological Processes	19	GO:0006979	response to oxidative stress	19_GO:0050896 response to stimulus	-9.8	4.8	8.8	30230	403	392	25	6.4	1.2	388|694|1072|1277|1410|1843|3066|3417|4535|4929|5052|5066|5684|5688|5691|5694|5695|5713|5714|6188|7295|9978|11168|23657|51157	RHOB|BTG1|CFL1|COL1A1|CRYAB|DUSP1|HDAC2|IDH1|ND1|NR4A2|PRDX1|PAM|PSMA3|PSMA7|PSMB3|PSMB6|PSMB7|PSMD7|PSMD8|RPS3|TXN|RBX1|PSIP1|SLC7A11|ZNF580	-7.4	MyList
GO Biological Processes	19	GO:0050821	protein stabilization	19_GO:0065007 biological regulation	-9.8	6.1	9.3	30230	253	392	20	5.1	1.1	483|573|908|1410|2597|3320|3329|5202|5216|5217|6880|6950|7203|7411|7846|10575|10576|10694|22948|57142	ATP1B3|BAG1|CCT6A|CRYAB|GAPDH|HSP90AA1|HSPD1|PFDN2|PFN1|PFN2|TAF9|TCP1|CCT3|VBP1|TUBA1A|CCT4|CCT2|CCT8|CCT5|RTN4	-7.4	MyList
Reactome Gene Sets	6	R-HSA-3371497	HSP90 chaperone cycle for steroid hormone receptors (SHR) in the presence of ligand		-9.8	15	12	30230	57	392	11	2.8	0.83	832|2288|2908|3312|3320|3337|7280|7846|10376|10540|347733	CAPZB|FKBP4|NR3C1|HSPA8|HSP90AA1|DNAJB1|TUBB2A|TUBA1A|TUBA1B|DCTN2|TUBB2B	-7.4	MyList
Reactome Gene Sets	6	R-HSA-3858494	Beta-catenin independent WNT signaling		-9.6	8.7	10	30230	133	392	15	3.8	0.97	801|1212|1499|2783|2785|3845|5216|5684|5688|5691|5694|5695|5713|5714|5881	CALM1|CLTB|CTNNB1|GNB2|GNG3|KRAS|PFN1|PSMA3|PSMA7|PSMB3|PSMB6|PSMB7|PSMD7|PSMD8|RAC3	-7.3	MyList
Reactome Gene Sets	6	R-HSA-8953854	Metabolism of RNA		-9.6	3.5	8	30230	742	392	34	8.7	1.4	3312|4904|5684|5688|5691|5694|5695|5713|5714|6136|6144|6147|6157|6160|6171|6175|6181|6188|6189|6208|6209|6210|6224|6230|7529|7884|8683|9584|9775|10929|11224|59286|65109|65110	HSPA8|YBX1|PSMA3|PSMA7|PSMB3|PSMB6|PSMB7|PSMD7|PSMD8|RPL12|RPL21|RPL23A|RPL27A|RPL31|RPL41|RPLP0|RPLP2|RPS3|RPS3A|RPS14|RPS15|RPS15A|RPS20|RPS25|YWHAB|SLBP|SRSF9|RBM39|EIF4A3|SRSF8|RPL35|UBL5|UPF3B|UPF3A	-7.2	MyList
Reactome Gene Sets	6	R-HSA-9755511	KEAP1-NFE2L2 pathway		-9.6	9.6	10	30230	113	392	14	3.6	0.94	3417|5052|5684|5688|5691|5694|5695|5713|5714|6347|7295|9978|23657|81631	IDH1|PRDX1|PSMA3|PSMA7|PSMB3|PSMB6|PSMB7|PSMD7|PSMD8|CCL2|TXN|RBX1|SLC7A11|MAP1LC3B	-7.2	MyList
Reactome Gene Sets	6	R-HSA-1280215	Cytokine Signaling in Immune system		-9.6	3.4	8	30230	783	392	35	8.9	1.4	60|71|998|1072|1278|2885|3312|3320|3460|3838|3845|4692|4904|5684|5688|5691|5694|5695|5713|5714|5803|6175|6347|6657|6950|7280|7431|7846|9246|9775|9978|10376|10410|54014|347733	ACTB|ACTG1|CDC42|CFL1|COL1A2|GRB2|HSPA8|HSP90AA1|IFNGR2|KPNA2|KRAS|NDN|YBX1|PSMA3|PSMA7|PSMB3|PSMB6|PSMB7|PSMD7|PSMD8|PTPRZ1|RPLP0|CCL2|SOX2|TCP1|TUBB2A|VIM|TUBA1A|UBE2L6|EIF4A3|RBX1|TUBA1B|IFITM3|BRWD1|TUBB2B	-7.2	MyList
Reactome Gene Sets	6	R-HSA-5626467	RHO GTPases activate IQGAPs		-9.6	21	13	30230	33	392	9	2.3	0.76	60|71|801|998|1499|7280|7846|10376|347733	ACTB|ACTG1|CALM1|CDC42|CTNNB1|TUBB2A|TUBA1A|TUBA1B|TUBB2B	-7.2	MyList
GO Biological Processes	19	GO:0051656	establishment of organelle localization	19_GO:0051179 localization	-9.6	5.1	8.8	30230	351	392	23	5.9	1.2	547|998|1072|1113|1499|2770|3799|3800|4131|4747|5080|5861|6209|6860|7345|7846|8766|9638|10540|11127|23208|23224|57584	KIF1A|CDC42|CFL1|CHGA|CTNNB1|GNAI1|KIF5B|KIF5C|MAP1B|NEFL|PAX6|RAB1A|RPS15|SYT4|UCHL1|TUBA1A|RAB11A|FEZ1|DCTN2|KIF3A|SYT11|SYNE2|ARHGAP21	-7.2	MyList
GO Biological Processes	19	GO:1902903	regulation of supramolecular fiber organization	19_GO:0050789 regulation of biological process	-9.3	4.7	8.5	30230	393	392	24	6.1	1.2	71|832|998|1072|1410|2288|2885|3312|3925|4131|5063|5202|5216|5217|6188|7114|7411|9948|10092|10109|11034|11075|23406|55605	ACTG1|CAPZB|CDC42|CFL1|CRYAB|FKBP4|GRB2|HSPA8|STMN1|MAP1B|PAK3|PFDN2|PFN1|PFN2|RPS3|TMSB4X|VBP1|WDR1|ARPC5|ARPC2|DSTN|STMN2|COTL1|KIF21A	-7	MyList
GO Biological Processes	19	GO:0031345	negative regulation of cell projection organization	19_GO:0048519 negative regulation of biological process	-9.2	6.9	9.3	30230	191	392	17	4.3	1	1072|1400|2288|2664|2665|3066|3280|5217|6695|7025|7431|7533|9378|10890|11075|53335|57142	CFL1|CRMP1|FKBP4|GDI1|GDI2|HDAC2|HES1|PFN2|SPOCK1|NR2F1|VIM|YWHAH|NRXN1|RAB10|STMN2|BCL11A|RTN4	-6.9	MyList
Reactome Gene Sets	6	R-HSA-5610787	Hedgehog 'off' state		-9.2	10	10	30230	100	392	13	3.3	0.9	5684|5688|5691|5694|5695|5713|5714|7280|7846|9978|10376|11127|347733	PSMA3|PSMA7|PSMB3|PSMB6|PSMB7|PSMD7|PSMD8|TUBB2A|TUBA1A|RBX1|TUBA1B|KIF3A|TUBB2B	-6.9	MyList
GO Biological Processes	19	GO:0010638	positive regulation of organelle organization	19_GO:0048518 positive regulation of biological process	-9.1	4.1	8.1	30230	505	392	27	6.9	1.3	546|908|989|998|1072|1499|2885|3320|4131|5202|5216|5217|6188|6860|6950|7203|9948|10109|10575|10576|10694|10962|11034|11075|22948|23208|54386	ATRX|CCT6A|SEPTIN7|CDC42|CFL1|CTNNB1|GRB2|HSP90AA1|MAP1B|PFDN2|PFN1|PFN2|RPS3|SYT4|TCP1|CCT3|WDR1|ARPC2|CCT4|CCT2|CCT8|MLLT11|DSTN|STMN2|CCT5|SYT11|TERF2IP	-6.8	MyList
GO Biological Processes	19	GO:0043254	regulation of protein-containing complex assembly	19_GO:0050789 regulation of biological process	-9.1	4.4	8.2	30230	436	392	25	6.4	1.2	832|998|1072|1410|1854|2288|2597|2885|3280|3312|3320|3925|4131|5063|5216|5217|6188|7114|10092|10109|11075|23406|53335|55605|79969	CAPZB|CDC42|CFL1|CRYAB|DUT|FKBP4|GAPDH|GRB2|HES1|HSPA8|HSP90AA1|STMN1|MAP1B|PAK3|PFN1|PFN2|RPS3|TMSB4X|ARPC5|ARPC2|STMN2|COTL1|BCL11A|KIF21A|ATAT1	-6.8	MyList
GO Biological Processes	19	GO:0031647	regulation of protein stability	19_GO:0065007 biological regulation	-9	4.6	8.3	30230	406	392	24	6.1	1.2	483|573|908|1410|2597|3312|3320|3329|5202|5216|5217|6880|6950|7203|7411|7846|8078|10169|10575|10576|10694|22948|54543|57142	ATP1B3|BAG1|CCT6A|CRYAB|GAPDH|HSPA8|HSP90AA1|HSPD1|PFDN2|PFN1|PFN2|TAF9|TCP1|CCT3|VBP1|TUBA1A|USP5|SERF2|CCT4|CCT2|CCT8|CCT5|TOMM7|RTN4	-6.7	MyList
CORUM	33	CORUM:6247	BBS-chaperonin complex		-9	46	16	30230	10	392	6	1.5	0.62	6950|7203|10575|10576|10694|22948	TCP1|CCT3|CCT4|CCT2|CCT8|CCT5	-6.7	MyList
KEGG Pathway	24	hsa04814	Motor proteins		-9	6.7	9.1	30230	197	392	17	4.3	1	60|71|547|832|3799|3800|3831|7170|7171|7280|7846|10376|10540|11127|55605|203068|347733	ACTB|ACTG1|KIF1A|CAPZB|KIF5B|KIF5C|KLC1|TPM3|TPM4|TUBB2A|TUBA1A|TUBA1B|DCTN2|KIF3A|KIF21A|TUBB|TUBB2B	-6.7	MyList
GO Biological Processes	19	GO:0010975	regulation of neuron projection development	19_GO:0032502 developmental process	-9	4.4	8.1	30230	443	392	25	6.4	1.2	547|1072|1123|1400|2288|2664|3066|3280|4131|4192|4747|5063|5764|6383|6695|7025|7431|7533|8507|9638|11075|53335|55605|57142|347733	KIF1A|CFL1|CHN1|CRMP1|FKBP4|GDI1|HDAC2|HES1|MAP1B|MDK|NEFL|PAK3|PTN|SDC2|SPOCK1|NR2F1|VIM|YWHAH|ENC1|FEZ1|STMN2|BCL11A|KIF21A|RTN4|TUBB2B	-6.7	MyList
Reactome Gene Sets	6	R-HSA-6814122	Cooperation of PDCL (PhLP1) and TRiC/CCT in G-protein beta folding		-9	18	12	30230	38	392	9	2.3	0.76	908|2783|2785|6950|7203|10575|10576|10694|22948	CCT6A|GNB2|GNG3|TCP1|CCT3|CCT4|CCT2|CCT8|CCT5	-6.6	MyList
GO Biological Processes	19	GO:0006457	protein folding	19_GO:0009987 cellular process	-8.9	6.1	8.8	30230	228	392	18	4.6	1.1	573|908|1155|1410|2288|3312|3320|3329|3337|5202|6950|7203|7411|7846|10575|10576|10694|22948	BAG1|CCT6A|TBCB|CRYAB|FKBP4|HSPA8|HSP90AA1|HSPD1|DNAJB1|PFDN2|TCP1|CCT3|VBP1|TUBA1A|CCT4|CCT2|CCT8|CCT5	-6.6	MyList
GO Biological Processes	19	GO:0032271	regulation of protein polymerization	19_GO:0050789 regulation of biological process	-8.9	6.5	9	30230	201	392	17	4.3	1	832|1072|2288|2885|3320|3925|4131|5063|5216|5217|6188|7114|10092|10109|11075|23406|55605	CAPZB|CFL1|FKBP4|GRB2|HSP90AA1|STMN1|MAP1B|PAK3|PFN1|PFN2|RPS3|TMSB4X|ARPC5|ARPC2|STMN2|COTL1|KIF21A	-6.6	MyList
GO Biological Processes	19	GO:0051640	organelle localization	19_GO:0051179 localization	-8.8	3.8	7.8	30230	561	392	28	7.1	1.3	547|801|998|1072|1113|1499|2770|3020|3799|3800|4131|4747|5080|5861|6209|6860|7345|7846|8417|8766|9378|9638|10540|11127|23208|23224|57584|201161	KIF1A|CALM1|CDC42|CFL1|CHGA|CTNNB1|GNAI1|H3-3A|KIF5B|KIF5C|MAP1B|NEFL|PAX6|RAB1A|RPS15|SYT4|UCHL1|TUBA1A|STX7|RAB11A|NRXN1|FEZ1|DCTN2|KIF3A|SYT11|SYNE2|ARHGAP21|CENPV	-6.5	MyList
GO Biological Processes	19	GO:0009060	aerobic respiration	19_GO:0009987 cellular process	-8.8	6.4	8.9	30230	204	392	17	4.3	1	506|513|515|1537|2026|2597|3417|4508|4519|4535|4538|4704|4720|7167|23788|55967|126328	ATP5F1B|ATP5F1D|ATP5PB|CYC1|ENO2|GAPDH|IDH1|ATP6|CYTB|ND1|ND4|NDUFA9|NDUFS2|TPI1|MTCH2|NDUFA12|NDUFA11	-6.5	MyList
KEGG Pathway	24	hsa05415	Diabetic cardiomyopathy		-8.7	6.4	8.9	30230	205	392	17	4.3	1	506|513|515|1277|1278|1281|1537|2597|4508|4519|4535|4538|4704|4720|7417|55967|126328	ATP5F1B|ATP5F1D|ATP5PB|COL1A1|COL1A2|COL3A1|CYC1|GAPDH|ATP6|CYTB|ND1|ND4|NDUFA9|NDUFS2|VDAC2|NDUFA12|NDUFA11	-6.5	MyList
Reactome Gene Sets	6	R-HSA-9663891	Selective autophagy		-8.7	10	10	30230	90	392	12	3.1	0.87	3312|3320|7280|7417|7431|7846|10133|10376|10452|54543|81631|347733	HSPA8|HSP90AA1|TUBB2A|VDAC2|VIM|TUBA1A|OPTN|TUBA1B|TOMM40|TOMM7|MAP1LC3B|TUBB2B	-6.4	MyList
Reactome Gene Sets	6	R-HSA-109581	Apoptosis		-8.6	9	9.7	30230	112	392	13	3.3	0.9	708|1499|5684|5688|5691|5694|5695|5713|5714|7431|7529|7533|10971	C1QBP|CTNNB1|PSMA3|PSMA7|PSMB3|PSMB6|PSMB7|PSMD7|PSMD8|VIM|YWHAB|YWHAH|YWHAQ	-6.3	MyList
Reactome Gene Sets	6	R-HSA-6791226	Major pathway of rRNA processing in the nucleolus and cytosol		-8.6	6.7	8.9	30230	184	392	16	4.1	1	6136|6144|6147|6157|6160|6171|6175|6181|6188|6189|6208|6209|6210|6224|6230|11224	RPL12|RPL21|RPL23A|RPL27A|RPL31|RPL41|RPLP0|RPLP2|RPS3|RPS3A|RPS14|RPS15|RPS15A|RPS20|RPS25|RPL35	-6.3	MyList
GO Biological Processes	19	GO:0032206	positive regulation of telomere maintenance	19_GO:0048518 positive regulation of biological process	-8.5	11	10	30230	74	392	11	2.8	0.83	546|908|1499|3320|6950|7203|10575|10576|10694|22948|54386	ATRX|CCT6A|CTNNB1|HSP90AA1|TCP1|CCT3|CCT4|CCT2|CCT8|CCT5|TERF2IP	-6.2	MyList
GO Biological Processes	19	GO:0030705	cytoskeleton-dependent intracellular transport	19_GO:0051179 localization	-8.5	6.1	8.6	30230	214	392	17	4.3	1	547|998|3799|3800|4131|4747|5861|6860|7345|7846|10376|11127|23224|55605|57584|127829|203068	KIF1A|CDC42|KIF5B|KIF5C|MAP1B|NEFL|RAB1A|SYT4|UCHL1|TUBA1A|TUBA1B|KIF3A|SYNE2|KIF21A|ARHGAP21|ARL8A|TUBB	-6.2	MyList
GO Biological Processes	19	GO:0006119	oxidative phosphorylation	19_GO:0009987 cellular process	-8.4	8.7	9.5	30230	115	392	13	3.3	0.9	506|513|515|1537|4508|4519|4535|4538|4704|4720|23788|55967|126328	ATP5F1B|ATP5F1D|ATP5PB|CYC1|ATP6|CYTB|ND1|ND4|NDUFA9|NDUFS2|MTCH2|NDUFA12|NDUFA11	-6.2	MyList
KEGG Pathway	24	hsa00190	Oxidative phosphorylation		-8.4	7.8	9.2	30230	138	392	14	3.6	0.94	506|513|515|534|1537|4508|4519|4535|4538|4704|4720|5464|55967|126328	ATP5F1B|ATP5F1D|ATP5PB|ATP6V1G2|CYC1|ATP6|CYTB|ND1|ND4|NDUFA9|NDUFS2|PPA1|NDUFA12|NDUFA11	-6.2	MyList
Reactome Gene Sets	6	R-HSA-5357801	Programmed Cell Death		-8.4	7.8	9.2	30230	139	392	14	3.6	0.94	708|1499|3320|5684|5688|5691|5694|5695|5713|5714|7431|7529|7533|10971	C1QBP|CTNNB1|HSP90AA1|PSMA3|PSMA7|PSMB3|PSMB6|PSMB7|PSMD7|PSMD8|VIM|YWHAB|YWHAH|YWHAQ	-6.1	MyList
Reactome Gene Sets	6	R-HSA-5687128	MAPK6/MAPK4 signaling		-8.4	11	10	30230	76	392	11	2.8	0.83	989|998|3337|5063|5684|5688|5691|5694|5695|5713|5714	SEPTIN7|CDC42|DNAJB1|PAK3|PSMA3|PSMA7|PSMB3|PSMB6|PSMB7|PSMD7|PSMD8	-6.1	MyList
Reactome Gene Sets	6	R-HSA-9764561	Regulation of CDH1 Function		-8.4	13	11	30230	59	392	10	2.6	0.8	60|71|1499|5684|5688|5691|5694|5695|5713|5714	ACTB|ACTG1|CTNNB1|PSMA3|PSMA7|PSMB3|PSMB6|PSMB7|PSMD7|PSMD8	-6.1	MyList
GO Biological Processes	19	GO:2000573	positive regulation of DNA biosynthetic process	19_GO:0048518 positive regulation of biological process	-8.3	16	11	30230	44	392	9	2.3	0.76	908|1499|3320|6950|7203|10575|10576|10694|22948	CCT6A|CTNNB1|HSP90AA1|TCP1|CCT3|CCT4|CCT2|CCT8|CCT5	-6.1	MyList
Reactome Gene Sets	6	R-HSA-69275	G2/M Transition		-8.3	6.5	8.7	30230	191	392	16	4.1	1	3320|5684|5688|5691|5694|5695|5713|5714|7280|7846|9978|10133|10376|10540|203068|347733	HSP90AA1|PSMA3|PSMA7|PSMB3|PSMB6|PSMB7|PSMD7|PSMD8|TUBB2A|TUBA1A|RBX1|OPTN|TUBA1B|DCTN2|TUBB|TUBB2B	-6.1	MyList
Reactome Gene Sets	6	R-HSA-453274	Mitotic G2-G2/M phases		-8.3	6.4	8.6	30230	193	392	16	4.1	1	3320|5684|5688|5691|5694|5695|5713|5714|7280|7846|9978|10133|10376|10540|203068|347733	HSP90AA1|PSMA3|PSMA7|PSMB3|PSMB6|PSMB7|PSMD7|PSMD8|TUBB2A|TUBA1A|RBX1|OPTN|TUBA1B|DCTN2|TUBB|TUBB2B	-6	MyList
GO Biological Processes	19	GO:0032210	regulation of telomere maintenance via telomerase	19_GO:0050789 regulation of biological process	-8.3	15	11	30230	45	392	9	2.3	0.76	908|1499|3320|6950|7203|10575|10576|10694|22948	CCT6A|CTNNB1|HSP90AA1|TCP1|CCT3|CCT4|CCT2|CCT8|CCT5	-6	MyList
Reactome Gene Sets	6	R-HSA-5683057	MAPK family signaling cascades		-8.2	5	8	30230	311	392	20	5.1	1.1	60|71|801|989|998|1843|2885|3337|3845|4747|5063|5684|5688|5691|5694|5695|5713|5714|7529|9978	ACTB|ACTG1|CALM1|SEPTIN7|CDC42|DUSP1|GRB2|DNAJB1|KRAS|NEFL|PAK3|PSMA3|PSMA7|PSMB3|PSMB6|PSMB7|PSMD7|PSMD8|YWHAB|RBX1	-6	MyList
Reactome Gene Sets	6	R-HSA-8868773	rRNA processing in the nucleus and cytosol		-8.2	6.4	8.6	30230	194	392	16	4.1	1	6136|6144|6147|6157|6160|6171|6175|6181|6188|6189|6208|6209|6210|6224|6230|11224	RPL12|RPL21|RPL23A|RPL27A|RPL31|RPL41|RPLP0|RPLP2|RPS3|RPS3A|RPS14|RPS15|RPS15A|RPS20|RPS25|RPL35	-6	MyList
Reactome Gene Sets	6	R-HSA-351202	Metabolism of polyamines		-8.2	15	11	30230	46	392	9	2.3	0.76	4953|5684|5688|5691|5694|5695|5713|5714|6611	ODC1|PSMA3|PSMA7|PSMB3|PSMB6|PSMB7|PSMD7|PSMD8|SMS	-5.9	MyList
Reactome Gene Sets	6	R-HSA-9679506	SARS-CoV Infections		-8.1	4.3	7.7	30230	417	392	23	5.9	1.2	483|2288|2885|2908|3066|3320|3460|3838|6188|6189|6208|6209|6210|6224|6230|6383|7529|7533|9978|10971|81631|203068|100128731	ATP1B3|FKBP4|GRB2|NR3C1|HDAC2|HSP90AA1|IFNGR2|KPNA2|RPS3|RPS3A|RPS14|RPS15|RPS15A|RPS20|RPS25|SDC2|YWHAB|YWHAH|RBX1|YWHAQ|MAP1LC3B|TUBB|OST4	-5.9	MyList
CORUM	33	CORUM:308	60S ribosomal subunit, cytoplasmic		-8.1	15	11	30230	47	392	9	2.3	0.76	6136|6144|6147|6157|6160|6171|6175|6181|11224	RPL12|RPL21|RPL23A|RPL27A|RPL31|RPL41|RPLP0|RPLP2|RPL35	-5.9	MyList
GO Biological Processes	19	GO:0032984	protein-containing complex disassembly	19_GO:0009987 cellular process	-8.1	7.3	8.8	30230	147	392	14	3.6	0.94	801|1072|3159|3312|3799|3831|3925|6604|9948|11034|11075|11198|81551|81631	CALM1|CFL1|HMGA1|HSPA8|KIF5B|KLC1|STMN1|SMARCD3|WDR1|DSTN|STMN2|SUPT16H|STMN4|MAP1LC3B	-5.9	MyList
GO Biological Processes	19	GO:0021543	pallium development	19_GO:0032502 developmental process	-8.1	6.2	8.4	30230	199	392	16	4.1	1	1072|1281|1499|4192|4747|4760|5080|7280|7846|9638|23224|26047|57142|63974|79969|347733	CFL1|COL3A1|CTNNB1|MDK|NEFL|NEUROD1|PAX6|TUBB2A|TUBA1A|FEZ1|SYNE2|CNTNAP2|RTN4|NEUROD6|ATAT1|TUBB2B	-5.9	MyList
GO Biological Processes	19	GO:0007015	actin filament organization	19_GO:0009987 cellular process	-8	5.1	8	30230	289	392	19	4.8	1.1	388|832|998|1072|5358|5881|7114|7170|7171|7791|9948|10092|10109|10487|10552|11013|11034|29114|65108	RHOB|CAPZB|CDC42|CFL1|PLS3|RAC3|TMSB4X|TPM3|TPM4|ZYX|WDR1|ARPC5|ARPC2|CAP1|ARPC1A|TMSB15A|DSTN|TAGLN3|MARCKSL1	-5.8	MyList
GO Biological Processes	19	GO:0042776	proton motive force-driven mitochondrial ATP synthesis	19_GO:0009987 cellular process	-8	12	10	30230	64	392	10	2.6	0.8	506|513|515|4508|4535|4538|4704|4720|55967|126328	ATP5F1B|ATP5F1D|ATP5PB|ATP6|ND1|ND4|NDUFA9|NDUFS2|NDUFA12|NDUFA11	-5.8	MyList
Reactome Gene Sets	6	R-HSA-9764265	Regulation of CDH1 Expression and Function		-8	6.1	8.4	30230	201	392	16	4.1	1	60|71|1499|3020|3066|5684|5688|5691|5694|5695|5713|5714|8364|11171|90701|100128731	ACTB|ACTG1|CTNNB1|H3-3A|HDAC2|PSMA3|PSMA7|PSMB3|PSMB6|PSMB7|PSMD7|PSMD8|H4C3|STRAP|SEC11C|OST4	-5.8	MyList
Reactome Gene Sets	6	R-HSA-9764274	Regulation of Expression and Function of Type I Classical Cadherins		-8	6.1	8.4	30230	201	392	16	4.1	1	60|71|1499|3020|3066|5684|5688|5691|5694|5695|5713|5714|8364|11171|90701|100128731	ACTB|ACTG1|CTNNB1|H3-3A|HDAC2|PSMA3|PSMA7|PSMB3|PSMB6|PSMB7|PSMD7|PSMD8|H4C3|STRAP|SEC11C|OST4	-5.8	MyList
Reactome Gene Sets	6	R-HSA-5617833	Cilium Assembly		-8	6.1	8.4	30230	201	392	16	4.1	1	3320|6950|7203|7280|7846|8766|10376|10540|10575|10576|10694|11127|22948|79969|203068|347733	HSP90AA1|TCP1|CCT3|TUBB2A|TUBA1A|RAB11A|TUBA1B|DCTN2|CCT4|CCT2|CCT8|KIF3A|CCT5|ATAT1|TUBB|TUBB2B	-5.8	MyList
GO Biological Processes	19	GO:1901740	negative regulation of myoblast fusion	19_GO:0032502 developmental process	-8	14	11	30230	48	392	9	2.3	0.76	6136|6144|6147|6157|6160|6171|6175|6181|11224	RPL12|RPL21|RPL23A|RPL27A|RPL31|RPL41|RPLP0|RPLP2|RPL35	-5.8	MyList
GO Biological Processes	19	GO:0045333	cellular respiration	19_GO:0009987 cellular process	-8	5.7	8.2	30230	231	392	17	4.3	1	506|513|515|1537|2026|2597|3417|4508|4519|4535|4538|4704|4720|7167|23788|55967|126328	ATP5F1B|ATP5F1D|ATP5PB|CYC1|ENO2|GAPDH|IDH1|ATP6|CYTB|ND1|ND4|NDUFA9|NDUFS2|TPI1|MTCH2|NDUFA12|NDUFA11	-5.8	MyList
KEGG Pathway	24	hsa04820	Cytoskeleton in muscle cells		-7.9	5.6	8.1	30230	233	392	17	4.3	1	60|71|483|832|1277|1278|1281|1287|2026|2273|6383|6641|7170|7171|7431|7791|23224	ACTB|ACTG1|ATP1B3|CAPZB|COL1A1|COL1A2|COL3A1|COL4A5|ENO2|FHL1|SDC2|SNTB1|TPM3|TPM4|VIM|ZYX|SYNE2	-5.7	MyList
Canonical Pathways	11	M16801	SIG REGULATION OF THE ACTIN CYTOSKELETON BY RHO GTPASES		-7.9	18	11	30230	35	392	8	2	0.71	71|998|1072|2664|2665|5063|5216|5217	ACTG1|CDC42|CFL1|GDI1|GDI2|PAK3|PFN1|PFN2	-5.7	MyList
KEGG Pathway	24	hsa04714	Thermogenesis		-7.8	5.6	8.1	30230	235	392	17	4.3	1	60|71|506|513|515|1537|2885|3845|4508|4519|4535|4538|4704|4720|6604|55967|126328	ACTB|ACTG1|ATP5F1B|ATP5F1D|ATP5PB|CYC1|GRB2|KRAS|ATP6|CYTB|ND1|ND4|NDUFA9|NDUFS2|SMARCD3|NDUFA12|NDUFA11	-5.7	MyList
GO Biological Processes	19	GO:0034242	negative regulation of syncytium formation by plasma membrane fusion	19_GO:0032502 developmental process	-7.8	14	10	30230	50	392	9	2.3	0.76	6136|6144|6147|6157|6160|6171|6175|6181|11224	RPL12|RPL21|RPL23A|RPL27A|RPL31|RPL41|RPLP0|RPLP2|RPL35	-5.6	MyList
GO Biological Processes	19	GO:0050803	regulation of synapse structure or activity	19_GO:0065007 biological regulation	-7.8	4.7	7.7	30230	330	392	20	5.1	1.1	388|547|998|1072|1400|1499|3799|4131|4747|4761|5063|5881|7162|7846|8828|9378|23657|57142|203068|246213	RHOB|KIF1A|CDC42|CFL1|CRMP1|CTNNB1|KIF5B|MAP1B|NEFL|NEUROD2|PAK3|RAC3|TPBG|TUBA1A|NRP2|NRXN1|SLC7A11|RTN4|TUBB|SLC17A8	-5.6	MyList
WikiPathways	27	WP4932	7q11 23 copy number variation syndrome		-7.8	8.6	9.1	30230	107	392	12	3.1	0.87	506|513|515|1072|1499|2597|2885|3066|3159|4508|9246|10477	ATP5F1B|ATP5F1D|ATP5PB|CFL1|CTNNB1|GAPDH|GRB2|HDAC2|HMGA1|ATP6|UBE2L6|UBE2E3	-5.6	MyList
KEGG Pathway	24	hsa05171	Coronavirus disease - COVID-19		-7.8	5.5	8	30230	238	392	17	4.3	1	6136|6144|6147|6157|6160|6171|6175|6181|6188|6189|6208|6209|6210|6224|6230|6347|11224	RPL12|RPL21|RPL23A|RPL27A|RPL31|RPL41|RPLP0|RPLP2|RPS3|RPS3A|RPS14|RPS15|RPS15A|RPS20|RPS25|CCL2|RPL35	-5.6	MyList
GO Biological Processes	19	GO:0048857	neural nucleus development	19_GO:0032502 developmental process	-7.7	11	9.8	30230	68	392	10	2.6	0.8	60|515|801|998|3212|4781|7533|9118|10409|10971	ACTB|ATP5PB|CALM1|CDC42|HOXB2|NFIB|YWHAH|INA|BASP1|YWHAQ	-5.6	MyList
Reactome Gene Sets	6	R-HSA-72312	rRNA processing		-7.7	5.8	8.1	30230	211	392	16	4.1	1	6136|6144|6147|6157|6160|6171|6175|6181|6188|6189|6208|6209|6210|6224|6230|11224	RPL12|RPL21|RPL23A|RPL27A|RPL31|RPL41|RPLP0|RPLP2|RPS3|RPS3A|RPS14|RPS15|RPS15A|RPS20|RPS25|RPL35	-5.5	MyList
GO Biological Processes	19	GO:0030901	midbrain development	19_GO:0032502 developmental process	-7.6	9.5	9.2	30230	89	392	11	2.8	0.83	60|515|801|998|1499|3280|4929|7533|9118|10409|10971	ACTB|ATP5PB|CALM1|CDC42|CTNNB1|HES1|NR4A2|YWHAH|INA|BASP1|YWHAQ	-5.5	MyList
GO Biological Processes	19	GO:0032204	regulation of telomere maintenance	19_GO:0050789 regulation of biological process	-7.6	8.3	8.9	30230	111	392	12	3.1	0.87	546|908|1499|3320|6950|7203|7520|10575|10576|10694|22948|54386	ATRX|CCT6A|CTNNB1|HSP90AA1|TCP1|CCT3|XRCC5|CCT4|CCT2|CCT8|CCT5|TERF2IP	-5.5	MyList
Reactome Gene Sets	6	R-HSA-350562	Regulation of ornithine decarboxylase (ODC)		-7.6	16	11	30230	38	392	8	2	0.71	4953|5684|5688|5691|5694|5695|5713|5714	ODC1|PSMA3|PSMA7|PSMB3|PSMB6|PSMB7|PSMD7|PSMD8	-5.4	MyList
GO Biological Processes	19	GO:0000226	microtubule cytoskeleton organization	19_GO:0009987 cellular process	-7.6	3.5	7	30230	600	392	27	6.9	1.3	60|546|1072|1155|1410|1499|2597|3925|4131|4747|5080|6188|7280|7846|8766|9978|10376|10540|11075|11127|23224|55605|79969|81551|201161|203068|347733	ACTB|ATRX|CFL1|TBCB|CRYAB|CTNNB1|GAPDH|STMN1|MAP1B|NEFL|PAX6|RPS3|TUBB2A|TUBA1A|RAB11A|RBX1|TUBA1B|DCTN2|STMN2|KIF3A|SYNE2|KIF21A|ATAT1|STMN4|CENPV|TUBB|TUBB2B	-5.4	MyList
Reactome Gene Sets	6	R-HSA-5358351	Signaling by Hedgehog		-7.6	7.4	8.5	30230	136	392	13	3.3	0.9	5684|5688|5691|5694|5695|5713|5714|7280|7846|9978|10376|11127|347733	PSMA3|PSMA7|PSMB3|PSMB6|PSMB7|PSMD7|PSMD8|TUBB2A|TUBA1A|RBX1|TUBA1B|KIF3A|TUBB2B	-5.4	MyList
GO Biological Processes	19	GO:0072384	organelle transport along microtubule	19_GO:0051179 localization	-7.5	9.3	9.1	30230	91	392	11	2.8	0.83	547|998|3799|4131|4747|5861|7345|7846|11127|23224|57584	KIF1A|CDC42|KIF5B|MAP1B|NEFL|RAB1A|UCHL1|TUBA1A|KIF3A|SYNE2|ARHGAP21	-5.4	MyList
Reactome Gene Sets	6	R-HSA-9759476	Regulation of Homotypic Cell-Cell Adhesion		-7.5	5.7	7.9	30230	217	392	16	4.1	1	60|71|1499|3020|3066|5684|5688|5691|5694|5695|5713|5714|8364|11171|90701|100128731	ACTB|ACTG1|CTNNB1|H3-3A|HDAC2|PSMA3|PSMA7|PSMB3|PSMB6|PSMB7|PSMD7|PSMD8|H4C3|STRAP|SEC11C|OST4	-5.4	MyList
GO Biological Processes	19	GO:1904356	regulation of telomere maintenance via telomere lengthening	19_GO:0050789 regulation of biological process	-7.5	13	10	30230	54	392	9	2.3	0.76	908|1499|3320|6950|7203|10575|10576|10694|22948	CCT6A|CTNNB1|HSP90AA1|TCP1|CCT3|CCT4|CCT2|CCT8|CCT5	-5.4	MyList
GO Biological Processes	19	GO:0009141	nucleoside triphosphate metabolic process	19_GO:0009987 cellular process	-7.5	5.7	7.9	30230	218	392	16	4.1	1	506|513|515|1854|2026|2597|3312|4508|4535|4538|4704|4720|4830|7167|55967|126328	ATP5F1B|ATP5F1D|ATP5PB|DUT|ENO2|GAPDH|HSPA8|ATP6|ND1|ND4|NDUFA9|NDUFS2|NME1|TPI1|NDUFA12|NDUFA11	-5.4	MyList
GO Biological Processes	19	GO:0015986	proton motive force-driven ATP synthesis	19_GO:0009987 cellular process	-7.5	11	9.5	30230	72	392	10	2.6	0.8	506|513|515|4508|4535|4538|4704|4720|55967|126328	ATP5F1B|ATP5F1D|ATP5PB|ATP6|ND1|ND4|NDUFA9|NDUFS2|NDUFA12|NDUFA11	-5.4	MyList
Reactome Gene Sets	6	R-HSA-349425	Autodegradation of the E3 ubiquitin ligase COP1		-7.5	16	11	30230	39	392	8	2	0.71	5684|5688|5691|5694|5695|5713|5714|64326	PSMA3|PSMA7|PSMB3|PSMB6|PSMB7|PSMD7|PSMD8|COP1	-5.4	MyList
Reactome Gene Sets	6	R-HSA-5663202	Diseases of signal transduction by growth factor receptors and second messengers		-7.5	3.9	7.2	30230	452	392	23	5.9	1.2	60|71|801|1499|2885|3066|3280|3320|3799|3831|3845|5684|5688|5691|5694|5695|5713|5714|7170|7171|7529|9978|53335	ACTB|ACTG1|CALM1|CTNNB1|GRB2|HDAC2|HES1|HSP90AA1|KIF5B|KLC1|KRAS|PSMA3|PSMA7|PSMB3|PSMB6|PSMB7|PSMD7|PSMD8|TPM3|TPM4|YWHAB|RBX1|BCL11A	-5.3	MyList
Reactome Gene Sets	6	R-HSA-5658442	Regulation of RAS by GAPs		-7.4	13	9.9	30230	55	392	9	2.3	0.76	3845|5684|5688|5691|5694|5695|5713|5714|9978	KRAS|PSMA3|PSMA7|PSMB3|PSMB6|PSMB7|PSMD7|PSMD8|RBX1	-5.3	MyList
GO Biological Processes	19	GO:0009205	purine ribonucleoside triphosphate metabolic process	19_GO:0009987 cellular process	-7.4	6	8	30230	193	392	15	3.8	0.97	506|513|515|2026|2597|3312|4508|4535|4538|4704|4720|4830|7167|55967|126328	ATP5F1B|ATP5F1D|ATP5PB|ENO2|GAPDH|HSPA8|ATP6|ND1|ND4|NDUFA9|NDUFS2|NME1|TPI1|NDUFA12|NDUFA11	-5.3	MyList
Reactome Gene Sets	6	R-HSA-195721	Signaling by WNT		-7.4	4.6	7.4	30230	318	392	19	4.8	1.1	801|1212|1499|2783|2785|3020|3845|5216|5684|5688|5691|5694|5695|5713|5714|5881|6657|8364|9978	CALM1|CLTB|CTNNB1|GNB2|GNG3|H3-3A|KRAS|PFN1|PSMA3|PSMA7|PSMB3|PSMB6|PSMB7|PSMD7|PSMD8|RAC3|SOX2|H4C3|RBX1	-5.2	MyList
Reactome Gene Sets	6	R-HSA-3928662	EPHB-mediated forward signaling		-7.3	15	10	30230	41	392	8	2	0.71	60|71|998|1072|6383|10092|10109|10552	ACTB|ACTG1|CDC42|CFL1|SDC2|ARPC5|ARPC2|ARPC1A	-5.2	MyList
Reactome Gene Sets	6	R-HSA-180585	Vif-mediated degradation of APOBEC3G		-7.3	15	10	30230	41	392	8	2	0.71	5684|5688|5691|5694|5695|5713|5714|9978	PSMA3|PSMA7|PSMB3|PSMB6|PSMB7|PSMD7|PSMD8|RBX1	-5.2	MyList
Reactome Gene Sets	6	R-HSA-9692914	SARS-CoV-1-host interactions		-7.3	8.8	8.8	30230	96	392	11	2.8	0.83	3838|6188|6189|6208|6209|6210|6224|6230|7529|7533|10971	KPNA2|RPS3|RPS3A|RPS14|RPS15|RPS15A|RPS20|RPS25|YWHAB|YWHAH|YWHAQ	-5.2	MyList
GO Biological Processes	19	GO:0046034	ATP metabolic process	19_GO:0009987 cellular process	-7.3	6.4	8.1	30230	169	392	14	3.6	0.94	506|513|515|2026|2597|3312|4508|4535|4538|4704|4720|7167|55967|126328	ATP5F1B|ATP5F1D|ATP5PB|ENO2|GAPDH|HSPA8|ATP6|ND1|ND4|NDUFA9|NDUFS2|TPI1|NDUFA12|NDUFA11	-5.2	MyList
Reactome Gene Sets	6	R-HSA-9711123	Cellular response to chemical stress		-7.3	5.9	7.9	30230	197	392	15	3.8	0.97	3417|5052|5684|5688|5691|5694|5695|5713|5714|6347|6604|7295|9978|23657|81631	IDH1|PRDX1|PSMA3|PSMA7|PSMB3|PSMB6|PSMB7|PSMD7|PSMD8|CCL2|SMARCD3|TXN|RBX1|SLC7A11|MAP1LC3B	-5.2	MyList
Reactome Gene Sets	6	R-HSA-983231	Factors involved in megakaryocyte development and platelet production		-7.3	6.4	8	30230	170	392	14	3.6	0.94	60|547|832|998|3020|3066|3799|3831|7280|7846|10376|11127|55605|347733	ACTB|KIF1A|CAPZB|CDC42|H3-3A|HDAC2|KIF5B|KLC1|TUBB2A|TUBA1A|TUBA1B|KIF3A|KIF21A|TUBB2B	-5.2	MyList
KEGG Pathway	24	hsa05208	Chemical carcinogenesis - reactive oxygen species		-7.3	5.4	7.7	30230	227	392	16	4.1	1	506|513|515|1537|2885|2941|3845|4508|4519|4535|4538|4704|4720|7417|55967|126328	ATP5F1B|ATP5F1D|ATP5PB|CYC1|GRB2|GSTA4|KRAS|ATP6|CYTB|ND1|ND4|NDUFA9|NDUFS2|VDAC2|NDUFA12|NDUFA11	-5.2	MyList
GO Biological Processes	19	GO:0009206	purine ribonucleoside triphosphate biosynthetic process	19_GO:0009987 cellular process	-7.3	8.7	8.8	30230	97	392	11	2.8	0.83	506|513|515|4508|4535|4538|4704|4720|4830|55967|126328	ATP5F1B|ATP5F1D|ATP5PB|ATP6|ND1|ND4|NDUFA9|NDUFS2|NME1|NDUFA12|NDUFA11	-5.2	MyList
Reactome Gene Sets	6	R-HSA-157118	Signaling by NOTCH		-7.2	5.4	7.7	30230	228	392	16	4.1	1	2173|3020|3066|3280|4192|4904|5684|5688|5691|5694|5695|5713|5714|8364|8788|9978	FABP7|H3-3A|HDAC2|HES1|MDK|YBX1|PSMA3|PSMA7|PSMB3|PSMB6|PSMB7|PSMD7|PSMD8|H4C3|DLK1|RBX1	-5.1	MyList
GO Biological Processes	19	GO:0050807	regulation of synapse organization	19_GO:0050789 regulation of biological process	-7.2	4.5	7.3	30230	324	392	19	4.8	1.1	388|547|998|1072|1400|1499|3799|4131|4747|4761|5063|5881|7162|7846|8828|9378|23657|57142|203068	RHOB|KIF1A|CDC42|CFL1|CRMP1|CTNNB1|KIF5B|MAP1B|NEFL|NEUROD2|PAK3|RAC3|TPBG|TUBA1A|NRP2|NRXN1|SLC7A11|RTN4|TUBB	-5.1	MyList
Reactome Gene Sets	6	R-HSA-1632852	Macroautophagy		-7.2	6.9	8.2	30230	145	392	13	3.3	0.9	3312|3320|7280|7417|7431|7846|10133|10376|10452|26100|54543|81631|347733	HSPA8|HSP90AA1|TUBB2A|VDAC2|VIM|TUBA1A|OPTN|TUBA1B|TOMM40|WIPI2|TOMM7|MAP1LC3B|TUBB2B	-5.1	MyList
Reactome Gene Sets	6	R-HSA-8854050	FBXL7 down-regulates AURKA during mitotic entry and in early mitosis		-7.2	15	10	30230	42	392	8	2	0.71	5684|5688|5691|5694|5695|5713|5714|9978	PSMA3|PSMA7|PSMB3|PSMB6|PSMB7|PSMD7|PSMD8|RBX1	-5.1	MyList
Reactome Gene Sets	6	R-HSA-9762114	GSK3B and BTRC:CUL1-mediated-degradation of NFE2L2		-7.2	15	10	30230	42	392	8	2	0.71	5684|5688|5691|5694|5695|5713|5714|9978	PSMA3|PSMA7|PSMB3|PSMB6|PSMB7|PSMD7|PSMD8|RBX1	-5.1	MyList
GO Biological Processes	19	GO:0009145	purine nucleoside triphosphate biosynthetic process	19_GO:0009987 cellular process	-7.2	8.7	8.7	30230	98	392	11	2.8	0.83	506|513|515|4508|4535|4538|4704|4720|4830|55967|126328	ATP5F1B|ATP5F1D|ATP5PB|ATP6|ND1|ND4|NDUFA9|NDUFS2|NME1|NDUFA12|NDUFA11	-5.1	MyList
GO Biological Processes	19	GO:0009144	purine nucleoside triphosphate metabolic process	19_GO:0009987 cellular process	-7.2	5.8	7.8	30230	200	392	15	3.8	0.97	506|513|515|2026|2597|3312|4508|4535|4538|4704|4720|4830|7167|55967|126328	ATP5F1B|ATP5F1D|ATP5PB|ENO2|GAPDH|HSPA8|ATP6|ND1|ND4|NDUFA9|NDUFS2|NME1|TPI1|NDUFA12|NDUFA11	-5.1	MyList
GO Biological Processes	19	GO:0001764	neuron migration	19_GO:0032502 developmental process	-7.2	6.9	8.1	30230	146	392	13	3.3	0.9	1281|1499|3320|4131|4232|4692|4929|5080|6695|7280|7846|8828|347733	COL3A1|CTNNB1|HSP90AA1|MAP1B|MEST|NDN|NR4A2|PAX6|SPOCK1|TUBB2A|TUBA1A|NRP2|TUBB2B	-5.1	MyList
GO Biological Processes	19	GO:0050767	regulation of neurogenesis	19_GO:0032502 developmental process	-7.2	4.3	7.2	30230	360	392	20	5.1	1.1	706|1499|2664|3066|3280|4131|4192|4232|4747|5080|5764|5803|6604|6860|7520|7533|53335|55502|55636|57142	TSPO|CTNNB1|GDI1|HDAC2|HES1|MAP1B|MDK|MEST|NEFL|PAX6|PTN|PTPRZ1|SMARCD3|SYT4|XRCC5|YWHAH|BCL11A|HES6|CHD7|RTN4	-5.1	MyList
Reactome Gene Sets	6	R-HSA-8939902	Regulation of RUNX2 expression and activity		-7.2	12	9.5	30230	59	392	9	2.3	0.76	2908|5684|5688|5691|5694|5695|5713|5714|9978	NR3C1|PSMA3|PSMA7|PSMB3|PSMB6|PSMB7|PSMD7|PSMD8|RBX1	-5.1	MyList
GO Biological Processes	19	GO:0051493	regulation of cytoskeleton organization	19_GO:0050789 regulation of biological process	-7.2	3.5	6.8	30230	547	392	25	6.4	1.2	71|832|998|1072|2288|2770|2885|3925|4131|5063|5202|5216|5217|5881|6188|7114|9948|10092|10109|11034|11075|23406|55605|79969|81551	ACTG1|CAPZB|CDC42|CFL1|FKBP4|GNAI1|GRB2|STMN1|MAP1B|PAK3|PFDN2|PFN1|PFN2|RAC3|RPS3|TMSB4X|WDR1|ARPC5|ARPC2|DSTN|STMN2|COTL1|KIF21A|ATAT1|STMN4	-5.1	MyList
KEGG Pathway	24	hsa05100	Bacterial invasion of epithelial cells		-7.2	9.9	9	30230	78	392	10	2.6	0.8	60|71|998|1212|1499|10092|10109|10552|23157|55752	ACTB|ACTG1|CDC42|CLTB|CTNNB1|ARPC5|ARPC2|ARPC1A|SEPTIN6|SEPTIN11	-5.1	MyList
Reactome Gene Sets	6	R-HSA-450408	AUF1 (hnRNP D0) binds and destabilizes mRNA		-7.1	14	10	30230	43	392	8	2	0.71	3312|5684|5688|5691|5694|5695|5713|5714	HSPA8|PSMA3|PSMA7|PSMB3|PSMB6|PSMB7|PSMD7|PSMD8	-5.1	MyList
GO Biological Processes	19	GO:0160307	protein biosynthetic process	19_GO:0009987 cellular process	-7.1	4.1	7	30230	399	392	21	5.4	1.1	2617|6136|6144|6147|6157|6160|6171|6175|6181|6188|6189|6208|6209|6210|6224|6230|7884|8667|11224|51258|60488	GARS1|RPL12|RPL21|RPL23A|RPL27A|RPL31|RPL41|RPLP0|RPLP2|RPS3|RPS3A|RPS14|RPS15|RPS15A|RPS20|RPS25|SLBP|EIF3H|RPL35|MRPL51|MRPS35	-5.1	MyList
GO Biological Processes	19	GO:0006412	translation	19_GO:0009987 cellular process	-7.1	4.1	7	30230	399	392	21	5.4	1.1	2617|6136|6144|6147|6157|6160|6171|6175|6181|6188|6189|6208|6209|6210|6224|6230|7884|8667|11224|51258|60488	GARS1|RPL12|RPL21|RPL23A|RPL27A|RPL31|RPL41|RPLP0|RPLP2|RPS3|RPS3A|RPS14|RPS15|RPS15A|RPS20|RPS25|SLBP|EIF3H|RPL35|MRPL51|MRPS35	-5.1	MyList
KEGG Pathway	24	hsa05130	Pathogenic Escherichia coli infection		-7.1	5.7	7.7	30230	203	392	15	3.8	0.97	60|71|998|2597|5063|5861|6188|7280|7846|10092|10109|10376|10552|203068|347733	ACTB|ACTG1|CDC42|GAPDH|PAK3|RAB1A|RPS3|TUBB2A|TUBA1A|ARPC5|ARPC2|TUBA1B|ARPC1A|TUBB|TUBB2B	-5.1	MyList
Reactome Gene Sets	6	R-HSA-4086400	PCP/CE pathway		-7.1	9.8	8.9	30230	79	392	10	2.6	0.8	1212|5216|5684|5688|5691|5694|5695|5713|5714|5881	CLTB|PFN1|PSMA3|PSMA7|PSMB3|PSMB6|PSMB7|PSMD7|PSMD8|RAC3	-5.1	MyList
Reactome Gene Sets	6	R-HSA-72662	Activation of the mRNA upon binding of the cap-binding complex and eIFs, and subsequent binding to 43S		-7.1	12	9.4	30230	60	392	9	2.3	0.76	1978|6188|6189|6208|6209|6210|6224|6230|8667	EIF4EBP1|RPS3|RPS3A|RPS14|RPS15|RPS15A|RPS20|RPS25|EIF3H	-5.1	MyList
WikiPathways	27	WP623	Oxidative phosphorylation		-7.1	12	9.4	30230	60	392	9	2.3	0.76	506|513|515|4508|4535|4538|4704|4720|126328	ATP5F1B|ATP5F1D|ATP5PB|ATP6|ND1|ND4|NDUFA9|NDUFS2|NDUFA11	-5.1	MyList
Reactome Gene Sets	6	R-HSA-69541	Stabilization of p53		-7.1	14	9.9	30230	44	392	8	2	0.71	5684|5688|5691|5694|5695|5713|5714|64326	PSMA3|PSMA7|PSMB3|PSMB6|PSMB7|PSMD7|PSMD8|COP1	-5	MyList
Reactome Gene Sets	6	R-HSA-4641258	Degradation of DVL		-7.1	14	9.9	30230	44	392	8	2	0.71	5684|5688|5691|5694|5695|5713|5714|9978	PSMA3|PSMA7|PSMB3|PSMB6|PSMB7|PSMD7|PSMD8|RBX1	-5	MyList
Reactome Gene Sets	6	R-HSA-9929356	GSK3B-mediated proteasomal degradation of PD-L1(CD274)		-7.1	14	9.9	30230	44	392	8	2	0.71	5684|5688|5691|5694|5695|5713|5714|9978	PSMA3|PSMA7|PSMB3|PSMB6|PSMB7|PSMD7|PSMD8|RBX1	-5	MyList
Reactome Gene Sets	6	R-HSA-9604323	Negative regulation of NOTCH4 signaling		-7.1	14	9.9	30230	44	392	8	2	0.71	5684|5688|5691|5694|5695|5713|5714|9978	PSMA3|PSMA7|PSMB3|PSMB6|PSMB7|PSMD7|PSMD8|RBX1	-5	MyList
Reactome Gene Sets	6	R-HSA-3000171	Non-integrin membrane-ECM interactions		-7.1	9.6	8.9	30230	80	392	10	2.6	0.8	60|71|1277|1278|1281|1287|6383|6641|7276|9378	ACTB|ACTG1|COL1A1|COL1A2|COL3A1|COL4A5|SDC2|SNTB1|TTR|NRXN1	-5	MyList
Reactome Gene Sets	6	R-HSA-2029482	Regulation of actin dynamics for phagocytic cup formation		-7	11	9.3	30230	61	392	9	2.3	0.76	60|71|998|1072|2885|3320|10092|10109|10552	ACTB|ACTG1|CDC42|CFL1|GRB2|HSP90AA1|ARPC5|ARPC2|ARPC1A	-5	MyList
Reactome Gene Sets	6	R-HSA-983189	Kinesins		-7	11	9.3	30230	61	392	9	2.3	0.76	547|3799|3831|7280|7846|10376|11127|55605|347733	KIF1A|KIF5B|KLC1|TUBB2A|TUBA1A|TUBA1B|KIF3A|KIF21A|TUBB2B	-5	MyList
GO Biological Processes	19	GO:0030036	actin cytoskeleton organization	19_GO:0009987 cellular process	-7	3.5	6.7	30230	557	392	25	6.4	1.2	60|71|388|832|998|1072|2885|3845|5216|5217|5358|5881|7114|7170|7171|7791|9948|10092|10109|10487|10552|11013|11034|29114|65108	ACTB|ACTG1|RHOB|CAPZB|CDC42|CFL1|GRB2|KRAS|PFN1|PFN2|PLS3|RAC3|TMSB4X|TPM3|TPM4|ZYX|WDR1|ARPC5|ARPC2|CAP1|ARPC1A|TMSB15A|DSTN|TAGLN3|MARCKSL1	-5	MyList
KEGG Pathway	24	hsa04517	IgSF CAM signaling		-7	4.6	7.2	30230	302	392	18	4.6	1.1	60|71|998|1499|2885|5063|5362|5803|7280|7846|8828|10092|10109|10376|10552|26047|203068|347733	ACTB|ACTG1|CDC42|CTNNB1|GRB2|PAK3|PLXNA2|PTPRZ1|TUBB2A|TUBA1A|NRP2|ARPC5|ARPC2|TUBA1B|ARPC1A|CNTNAP2|TUBB|TUBB2B	-4.9	MyList
GO Biological Processes	19	GO:0009201	ribonucleoside triphosphate biosynthetic process	19_GO:0009987 cellular process	-7	8.2	8.4	30230	103	392	11	2.8	0.83	506|513|515|4508|4535|4538|4704|4720|4830|55967|126328	ATP5F1B|ATP5F1D|ATP5PB|ATP6|ND1|ND4|NDUFA9|NDUFS2|NME1|NDUFA12|NDUFA11	-4.9	MyList
GO Biological Processes	19	GO:0021762	substantia nigra development	19_GO:0032502 developmental process	-7	14	9.8	30230	45	392	8	2	0.71	60|515|801|998|7533|9118|10409|10971	ACTB|ATP5PB|CALM1|CDC42|YWHAH|INA|BASP1|YWHAQ	-4.9	MyList
Reactome Gene Sets	6	R-HSA-9824272	Somitogenesis		-7	14	9.8	30230	45	392	8	2	0.71	1499|5684|5688|5691|5694|5695|5713|5714	CTNNB1|PSMA3|PSMA7|PSMB3|PSMB6|PSMB7|PSMD7|PSMD8	-4.9	MyList
GO Biological Processes	19	GO:0010499	proteasomal ubiquitin-independent protein catabolic process	19_GO:0009987 cellular process	-7	24	12	30230	19	392	6	1.5	0.62	5684|5688|5691|5694|5695|8507	PSMA3|PSMA7|PSMB3|PSMB6|PSMB7|ENC1	-4.9	MyList
WikiPathways	27	WP2003	miR targeted genes in leukocytes		-7	7.3	8.1	30230	127	392	12	3.1	0.87	1499|3159|3337|3417|7170|7846|10487|10797|10971|23657|57142|83442	CTNNB1|HMGA1|DNAJB1|IDH1|TPM3|TUBA1A|CAP1|MTHFD2|YWHAQ|SLC7A11|RTN4|SH3BGRL3	-4.9	MyList
GO Biological Processes	19	GO:0051960	regulation of nervous system development	19_GO:0032502 developmental process	-7	3.8	6.9	30230	445	392	22	5.6	1.2	706|1499|2664|3066|3280|4131|4192|4232|4747|5080|5764|5803|6604|6860|7162|7520|7533|9378|53335|55502|55636|57142	TSPO|CTNNB1|GDI1|HDAC2|HES1|MAP1B|MDK|MEST|NEFL|PAX6|PTN|PTPRZ1|SMARCD3|SYT4|TPBG|XRCC5|YWHAH|NRXN1|BCL11A|HES6|CHD7|RTN4	-4.9	MyList
Reactome Gene Sets	6	R-HSA-418990	Adherens junctions interactions		-6.9	5.1	7.4	30230	240	392	16	4.1	1	60|71|1499|3020|3066|5684|5688|5691|5694|5695|5713|5714|8364|11171|90701|100128731	ACTB|ACTG1|CTNNB1|H3-3A|HDAC2|PSMA3|PSMA7|PSMB3|PSMB6|PSMB7|PSMD7|PSMD8|H4C3|STRAP|SEC11C|OST4	-4.9	MyList
CORUM	33	CORUM:338	40S ribosomal subunit, cytoplasmic		-6.9	17	10	30230	31	392	7	1.8	0.67	6188|6189|6208|6209|6210|6224|6230	RPS3|RPS3A|RPS14|RPS15|RPS15A|RPS20|RPS25	-4.9	MyList
GO Biological Processes	19	GO:0015980	energy derivation by oxidation of organic compounds	19_GO:0009987 cellular process	-6.9	4.6	7.1	30230	305	392	18	4.6	1.1	506|513|515|1537|2026|2597|3417|4508|4519|4535|4538|4704|4720|7167|23788|26100|55967|126328	ATP5F1B|ATP5F1D|ATP5PB|CYC1|ENO2|GAPDH|IDH1|ATP6|CYTB|ND1|ND4|NDUFA9|NDUFS2|TPI1|MTCH2|WIPI2|NDUFA12|NDUFA11	-4.9	MyList
Reactome Gene Sets	6	R-HSA-1640170	Cell Cycle		-6.9	3.1	6.5	30230	688	392	28	7.1	1.3	546|894|1032|3020|3320|5684|5688|5691|5694|5695|5713|5714|5861|7280|7529|7533|7846|8364|9978|10133|10376|10540|10971|23224|54386|64326|203068|347733	ATRX|CCND2|CDKN2D|H3-3A|HSP90AA1|PSMA3|PSMA7|PSMB3|PSMB6|PSMB7|PSMD7|PSMD8|RAB1A|TUBB2A|YWHAB|YWHAH|TUBA1A|H4C3|RBX1|OPTN|TUBA1B|DCTN2|YWHAQ|SYNE2|TERF2IP|COP1|TUBB|TUBB2B	-4.9	MyList
GO Biological Processes	19	GO:2000278	regulation of DNA biosynthetic process	19_GO:0050789 regulation of biological process	-6.9	9.3	8.7	30230	83	392	10	2.6	0.8	908|1499|1843|3320|6950|7203|10575|10576|10694|22948	CCT6A|CTNNB1|DUSP1|HSP90AA1|TCP1|CCT3|CCT4|CCT2|CCT8|CCT5	-4.9	MyList
Reactome Gene Sets	6	R-HSA-9929491	SPOP-mediated proteasomal degradation of PD-L1(CD274)		-6.9	13	9.7	30230	46	392	8	2	0.71	5684|5688|5691|5694|5695|5713|5714|9978	PSMA3|PSMA7|PSMB3|PSMB6|PSMB7|PSMD7|PSMD8|RBX1	-4.9	MyList
GO Biological Processes	19	GO:2001252	positive regulation of chromosome organization	19_GO:0048518 positive regulation of biological process	-6.9	8.1	8.3	30230	105	392	11	2.8	0.83	546|908|1499|3320|6950|7203|10575|10576|10694|22948|54386	ATRX|CCT6A|CTNNB1|HSP90AA1|TCP1|CCT3|CCT4|CCT2|CCT8|CCT5|TERF2IP	-4.9	MyList
WikiPathways	27	WP111	Electron transport chain OXPHOS system in mitochondria		-6.9	8.1	8.3	30230	105	392	11	2.8	0.83	506|513|515|4508|4519|4535|4538|4704|4720|55967|126328	ATP5F1B|ATP5F1D|ATP5PB|ATP6|CYTB|ND1|ND4|NDUFA9|NDUFS2|NDUFA12|NDUFA11	-4.9	MyList
WikiPathways	27	WP2006	miR targeted genes in squamous cell		-6.9	7.2	8.1	30230	129	392	12	3.1	0.87	546|3159|3280|3337|3417|7170|7846|8683|10971|23224|57142|83442	ATRX|HMGA1|HES1|DNAJB1|IDH1|TPM3|TUBA1A|SRSF9|YWHAQ|SYNE2|RTN4|SH3BGRL3	-4.9	MyList
GO Biological Processes	19	GO:1901739	regulation of myoblast fusion	19_GO:0032502 developmental process	-6.9	11	9	30230	64	392	9	2.3	0.76	6136|6144|6147|6157|6160|6171|6175|6181|11224	RPL12|RPL21|RPL23A|RPL27A|RPL31|RPL41|RPLP0|RPLP2|RPL35	-4.9	MyList
Reactome Gene Sets	6	R-HSA-8878166	Transcriptional regulation by RUNX2		-6.9	8	8.3	30230	106	392	11	2.8	0.83	1277|2908|3280|5684|5688|5691|5694|5695|5713|5714|9978	COL1A1|NR3C1|HES1|PSMA3|PSMA7|PSMB3|PSMB6|PSMB7|PSMD7|PSMD8|RBX1	-4.9	MyList
Reactome Gene Sets	6	R-HSA-5610783	Degradation of GLI2 by the proteasome		-6.8	13	9.5	30230	47	392	8	2	0.71	5684|5688|5691|5694|5695|5713|5714|9978	PSMA3|PSMA7|PSMB3|PSMB6|PSMB7|PSMD7|PSMD8|RBX1	-4.8	MyList
Reactome Gene Sets	6	R-HSA-5610780	Degradation of GLI1 by the proteasome		-6.8	13	9.5	30230	47	392	8	2	0.71	5684|5688|5691|5694|5695|5713|5714|9978	PSMA3|PSMA7|PSMB3|PSMB6|PSMB7|PSMD7|PSMD8|RBX1	-4.8	MyList
Reactome Gene Sets	6	R-HSA-5610785	GLI3 is processed to GLI3R by the proteasome		-6.8	13	9.5	30230	47	392	8	2	0.71	5684|5688|5691|5694|5695|5713|5714|9978	PSMA3|PSMA7|PSMB3|PSMB6|PSMB7|PSMD7|PSMD8|RBX1	-4.8	MyList
Reactome Gene Sets	6	R-HSA-449147	Signaling by Interleukins		-6.8	3.7	6.7	30230	454	392	22	5.6	1.2	998|1072|1278|2885|3312|3320|4692|5684|5688|5691|5694|5695|5713|5714|5803|6175|6347|6657|6950|7431|9978|54014	CDC42|CFL1|COL1A2|GRB2|HSPA8|HSP90AA1|NDN|PSMA3|PSMA7|PSMB3|PSMB6|PSMB7|PSMD7|PSMD8|PTPRZ1|RPLP0|CCL2|SOX2|TCP1|VIM|RBX1|BRWD1	-4.8	MyList
GO Biological Processes	19	GO:0006754	ATP biosynthetic process	19_GO:0009987 cellular process	-6.8	9	8.5	30230	86	392	10	2.6	0.8	506|513|515|4508|4535|4538|4704|4720|55967|126328	ATP5F1B|ATP5F1D|ATP5PB|ATP6|ND1|ND4|NDUFA9|NDUFS2|NDUFA12|NDUFA11	-4.8	MyList
GO Biological Processes	19	GO:0071346	cellular response to type II interferon	19_GO:0044419 biological process involved in interspecies interaction between organisms	-6.8	9	8.5	30230	86	392	10	2.6	0.8	71|801|998|2597|3460|3799|4345|6347|7431|7791	ACTG1|CALM1|CDC42|GAPDH|IFNGR2|KIF5B|CD200|CCL2|VIM|ZYX	-4.8	MyList
Reactome Gene Sets	6	R-HSA-8878159	Transcriptional regulation by RUNX3		-6.8	9	8.5	30230	86	392	10	2.6	0.8	1499|3280|3845|5684|5688|5691|5694|5695|5713|5714	CTNNB1|HES1|KRAS|PSMA3|PSMA7|PSMB3|PSMB6|PSMB7|PSMD7|PSMD8	-4.8	MyList
Reactome Gene Sets	6	R-HSA-9932298	Degradation of CRY and PER proteins		-6.7	13	9.4	30230	48	392	8	2	0.71	5684|5688|5691|5694|5695|5713|5714|9978	PSMA3|PSMA7|PSMB3|PSMB6|PSMB7|PSMD7|PSMD8|RBX1	-4.8	MyList
CORUM	33	CORUM:305	40S ribosomal subunit, cytoplasmic		-6.7	16	10	30230	33	392	7	1.8	0.67	6188|6189|6208|6209|6210|6224|6230	RPS3|RPS3A|RPS14|RPS15|RPS15A|RPS20|RPS25	-4.7	MyList
Reactome Gene Sets	6	R-HSA-9612973	Autophagy		-6.7	6.3	7.7	30230	160	392	13	3.3	0.9	3312|3320|7280|7417|7431|7846|10133|10376|10452|26100|54543|81631|347733	HSPA8|HSP90AA1|TUBB2A|VDAC2|VIM|TUBA1A|OPTN|TUBA1B|TOMM40|WIPI2|TOMM7|MAP1LC3B|TUBB2B	-4.7	MyList
Reactome Gene Sets	6	R-HSA-8856688	Golgi-to-ER retrograde transport		-6.7	6.9	7.9	30230	134	392	12	3.1	0.87	547|832|3799|3831|5861|7280|7846|10376|10540|11127|55605|347733	KIF1A|CAPZB|KIF5B|KLC1|RAB1A|TUBB2A|TUBA1A|TUBA1B|DCTN2|KIF3A|KIF21A|TUBB2B	-4.7	MyList
Reactome Gene Sets	6	R-HSA-1168372	Downstream signaling events of B Cell Receptor (BCR)		-6.7	10	8.8	30230	67	392	9	2.3	0.76	801|3845|5684|5688|5691|5694|5695|5713|5714	CALM1|KRAS|PSMA3|PSMA7|PSMB3|PSMB6|PSMB7|PSMD7|PSMD8	-4.7	MyList
Reactome Gene Sets	6	R-HSA-69615	G1/S DNA Damage Checkpoints		-6.7	10	8.8	30230	67	392	9	2.3	0.76	5684|5688|5691|5694|5695|5713|5714|9978|64326	PSMA3|PSMA7|PSMB3|PSMB6|PSMB7|PSMD7|PSMD8|RBX1|COP1	-4.7	MyList
GO Biological Processes	19	GO:0099177	regulation of trans-synaptic signaling	19_GO:0050789 regulation of biological process	-6.7	3.4	6.5	30230	541	392	24	6.1	1.2	801|1072|2171|3799|3845|4131|4747|4761|5216|5217|5764|6347|6860|7533|8766|9118|9378|9775|23208|23657|24141|57142|57406|347733	CALM1|CFL1|FABP5|KIF5B|KRAS|MAP1B|NEFL|NEUROD2|PFN1|PFN2|PTN|CCL2|SYT4|YWHAH|RAB11A|INA|NRXN1|EIF4A3|SYT11|SLC7A11|LAMP5|RTN4|ABHD6|TUBB2B	-4.7	MyList
GO Biological Processes	19	GO:1902600	proton transmembrane transport	19_GO:0051179 localization	-6.7	5.7	7.4	30230	190	392	14	3.6	0.94	506|513|515|534|1537|4508|4519|4535|4538|4704|4720|5250|23657|55967	ATP5F1B|ATP5F1D|ATP5PB|ATP6V1G2|CYC1|ATP6|CYTB|ND1|ND4|NDUFA9|NDUFS2|SLC25A3|SLC7A11|NDUFA12	-4.7	MyList
GO Biological Processes	19	GO:0010970	transport along microtubule	19_GO:0051179 localization	-6.7	5.7	7.4	30230	190	392	14	3.6	0.94	547|998|3799|3800|4131|4747|5861|7345|7846|11127|23224|55605|57584|127829	KIF1A|CDC42|KIF5B|KIF5C|MAP1B|NEFL|RAB1A|UCHL1|TUBA1A|KIF3A|SYNE2|KIF21A|ARHGAP21|ARL8A	-4.7	MyList
GO Biological Processes	19	GO:0009142	nucleoside triphosphate biosynthetic process	19_GO:0009987 cellular process	-6.6	7.6	8	30230	111	392	11	2.8	0.83	506|513|515|4508|4535|4538|4704|4720|4830|55967|126328	ATP5F1B|ATP5F1D|ATP5PB|ATP6|ND1|ND4|NDUFA9|NDUFS2|NME1|NDUFA12|NDUFA11	-4.7	MyList
GO Biological Processes	19	GO:0033044	regulation of chromosome organization	19_GO:0050789 regulation of biological process	-6.6	4.9	7.1	30230	253	392	16	4.1	1	60|546|908|1499|1843|3320|6604|6950|7203|7520|10575|10576|10694|22948|54386|201161	ACTB|ATRX|CCT6A|CTNNB1|DUSP1|HSP90AA1|SMARCD3|TCP1|CCT3|XRCC5|CCT4|CCT2|CCT8|CCT5|TERF2IP|CENPV	-4.7	MyList
GO Biological Processes	19	GO:0045596	negative regulation of cell differentiation	19_GO:0032502 developmental process	-6.6	3	6.3	30230	755	392	29	7.4	1.3	60|706|862|1072|1499|2202|2664|3280|3845|3956|4192|4904|5080|5684|5688|5691|5764|6657|6860|7114|7533|8364|8788|9978|27086|53335|57142|79647|83723	ACTB|TSPO|RUNX1T1|CFL1|CTNNB1|EFEMP1|GDI1|HES1|KRAS|LGALS1|MDK|YBX1|PAX6|PSMA3|PSMA7|PSMB3|PTN|SOX2|SYT4|TMSB4X|YWHAH|H4C3|DLK1|RBX1|FOXP1|BCL11A|RTN4|AKIRIN1|TLCD3B	-4.6	MyList
GO Biological Processes	19	GO:0030029	actin filament-based process	19_GO:0009987 cellular process	-6.6	3.2	6.3	30230	630	392	26	6.6	1.3	60|71|388|832|998|1072|2885|3845|5216|5217|5358|5881|7114|7170|7171|7791|9948|10092|10109|10487|10552|11013|11034|23224|29114|65108	ACTB|ACTG1|RHOB|CAPZB|CDC42|CFL1|GRB2|KRAS|PFN1|PFN2|PLS3|RAC3|TMSB4X|TPM3|TPM4|ZYX|WDR1|ARPC5|ARPC2|CAP1|ARPC1A|TMSB15A|DSTN|SYNE2|TAGLN3|MARCKSL1	-4.6	MyList
Reactome Gene Sets	6	R-HSA-6798695	Neutrophil degranulation		-6.6	3.6	6.5	30230	469	392	22	5.6	1.2	1471|2171|2512|2665|3312|3320|3417|5695|5713|6727|7276|7520|9761|10092|10487|10493|10576|10694|10890|23406|127829|203068	CST3|FABP5|FTL|GDI2|HSPA8|HSP90AA1|IDH1|PSMB7|PSMD7|SRP14|TTR|XRCC5|MLEC|ARPC5|CAP1|VAT1|CCT2|CCT8|RAB10|COTL1|ARL8A|TUBB	-4.6	MyList
Reactome Gene Sets	6	R-HSA-2682334	EPH-Ephrin signaling		-6.6	8.6	8.2	30230	90	392	10	2.6	0.8	60|71|998|1072|1212|5063|6383|10092|10109|10552	ACTB|ACTG1|CDC42|CFL1|CLTB|PAK3|SDC2|ARPC5|ARPC2|ARPC1A	-4.6	MyList
Reactome Gene Sets	6	R-HSA-69601	Ubiquitin-Mediated Degradation of Phosphorylated Cdc25A		-6.5	12	9.1	30230	51	392	8	2	0.71	5684|5688|5691|5694|5695|5713|5714|9978	PSMA3|PSMA7|PSMB3|PSMB6|PSMB7|PSMD7|PSMD8|RBX1	-4.6	MyList
Reactome Gene Sets	6	R-HSA-69613	p53-Independent G1/S DNA Damage Checkpoint		-6.5	12	9.1	30230	51	392	8	2	0.71	5684|5688|5691|5694|5695|5713|5714|9978	PSMA3|PSMA7|PSMB3|PSMB6|PSMB7|PSMD7|PSMD8|RBX1	-4.6	MyList
Reactome Gene Sets	6	R-HSA-162909	Host Interactions of HIV factors		-6.5	7.4	7.9	30230	114	392	11	2.8	0.83	3159|5684|5688|5691|5694|5695|5713|5714|8905|9978|11168	HMGA1|PSMA3|PSMA7|PSMB3|PSMB6|PSMB7|PSMD7|PSMD8|AP1S2|RBX1|PSIP1	-4.6	MyList
Reactome Gene Sets	6	R-HSA-195253	Degradation of beta-catenin by the destruction complex		-6.5	9.9	8.6	30230	70	392	9	2.3	0.76	1499|5684|5688|5691|5694|5695|5713|5714|9978	CTNNB1|PSMA3|PSMA7|PSMB3|PSMB6|PSMB7|PSMD7|PSMD8|RBX1	-4.6	MyList
GO Biological Processes	19	GO:0070585	protein localization to mitochondrion	19_GO:0051179 localization	-6.5	9.9	8.6	30230	70	392	9	2.3	0.76	706|3320|3329|10452|10651|23787|23788|26517|54543	TSPO|HSP90AA1|HSPD1|TOMM40|MTX2|MTCH1|MTCH2|TIMM13|TOMM7	-4.6	MyList
Reactome Gene Sets	6	R-HSA-9766229	Degradation of CDH1		-6.5	12	9	30230	52	392	8	2	0.71	1499|5684|5688|5691|5694|5695|5713|5714	CTNNB1|PSMA3|PSMA7|PSMB3|PSMB6|PSMB7|PSMD7|PSMD8	-4.5	MyList
Reactome Gene Sets	6	R-HSA-72695	Formation of the ternary complex, and subsequently, the 43S complex		-6.5	12	9	30230	52	392	8	2	0.71	6188|6189|6208|6209|6210|6224|6230|8667	RPS3|RPS3A|RPS14|RPS15|RPS15A|RPS20|RPS25|EIF3H	-4.5	MyList
WikiPathways	27	WP2359	Parkin ubiquitin proteasomal system pathway		-6.5	9.8	8.5	30230	71	392	9	2.3	0.76	3312|5713|5714|7280|7846|9246|10376|203068|347733	HSPA8|PSMD7|PSMD8|TUBB2A|TUBA1A|UBE2L6|TUBA1B|TUBB|TUBB2B	-4.5	MyList
GO Biological Processes	19	GO:0051261	protein depolymerization	19_GO:0009987 cellular process	-6.5	15	9.6	30230	36	392	7	1.8	0.67	1072|3312|3925|9948|11034|11075|81551	CFL1|HSPA8|STMN1|WDR1|DSTN|STMN2|STMN4	-4.5	MyList
CORUM	33	CORUM:193	PA700-20S-PA28 complex		-6.5	15	9.6	30230	36	392	7	1.8	0.67	5684|5688|5691|5694|5695|5713|5714	PSMA3|PSMA7|PSMB3|PSMB6|PSMB7|PSMD7|PSMD8	-4.5	MyList
Reactome Gene Sets	6	R-HSA-5663213	RHO GTPases Activate WASPs and WAVEs		-6.5	15	9.6	30230	36	392	7	1.8	0.67	60|71|998|2885|10092|10109|10552	ACTB|ACTG1|CDC42|GRB2|ARPC5|ARPC2|ARPC1A	-4.5	MyList
Reactome Gene Sets	6	R-HSA-9678108	SARS-CoV-1 Infection		-6.4	6.5	7.6	30230	142	392	12	3.1	0.87	3838|6188|6189|6208|6209|6210|6224|6230|7529|7533|10971|81631	KPNA2|RPS3|RPS3A|RPS14|RPS15|RPS15A|RPS20|RPS25|YWHAB|YWHAH|YWHAQ|MAP1LC3B	-4.5	MyList
KEGG Pathway	24	hsa05418	Fluid shear stress and atherosclerosis		-6.4	6.5	7.6	30230	142	392	12	3.1	0.87	60|71|801|1499|1843|2941|3320|5881|6347|6383|6613|7295	ACTB|ACTG1|CALM1|CTNNB1|DUSP1|GSTA4|HSP90AA1|RAC3|CCL2|SDC2|SUMO2|TXN	-4.5	MyList
Reactome Gene Sets	6	R-HSA-5620922	BBSome-mediated cargo-targeting to cilium		-6.4	20	11	30230	23	392	6	1.5	0.62	6950|7203|10575|10576|10694|22948	TCP1|CCT3|CCT4|CCT2|CCT8|CCT5	-4.5	MyList
Reactome Gene Sets	6	R-HSA-76002	Platelet activation, signaling and aggregation		-6.4	4.7	6.9	30230	262	392	16	4.1	1	334|388|801|998|1072|1277|1278|2770|2783|2785|2885|5216|7114|9948|10487|57406	APLP2|RHOB|CALM1|CDC42|CFL1|COL1A1|COL1A2|GNAI1|GNB2|GNG3|GRB2|PFN1|TMSB4X|WDR1|CAP1|ABHD6	-4.5	MyList
Reactome Gene Sets	6	R-HSA-5632684	Hedgehog 'on' state		-6.4	9.6	8.4	30230	72	392	9	2.3	0.76	5684|5688|5691|5694|5695|5713|5714|9978|11127	PSMA3|PSMA7|PSMB3|PSMB6|PSMB7|PSMD7|PSMD8|RBX1|KIF3A	-4.5	MyList
Reactome Gene Sets	6	R-HSA-9013694	Signaling by NOTCH4		-6.4	9.6	8.4	30230	72	392	9	2.3	0.76	3280|5684|5688|5691|5694|5695|5713|5714|9978	HES1|PSMA3|PSMA7|PSMB3|PSMB6|PSMB7|PSMD7|PSMD8|RBX1	-4.5	MyList
Reactome Gene Sets	6	R-HSA-1234176	Oxygen-dependent proline hydroxylation of Hypoxia-inducible Factor Alpha		-6.4	12	8.9	30230	53	392	8	2	0.71	5684|5688|5691|5694|5695|5713|5714|9978	PSMA3|PSMA7|PSMB3|PSMB6|PSMB7|PSMD7|PSMD8|RBX1	-4.5	MyList
Reactome Gene Sets	6	R-HSA-69580	p53-Dependent G1/S DNA damage checkpoint		-6.4	12	8.9	30230	53	392	8	2	0.71	5684|5688|5691|5694|5695|5713|5714|64326	PSMA3|PSMA7|PSMB3|PSMB6|PSMB7|PSMD7|PSMD8|COP1	-4.5	MyList
Reactome Gene Sets	6	R-HSA-69563	p53-Dependent G1 DNA Damage Response		-6.4	12	8.9	30230	53	392	8	2	0.71	5684|5688|5691|5694|5695|5713|5714|64326	PSMA3|PSMA7|PSMB3|PSMB6|PSMB7|PSMD7|PSMD8|COP1	-4.5	MyList
CORUM	33	CORUM:2837	Profilin 1 complex		-6.4	51	14	30230	6	392	4	1	0.51	71|3312|5216|347733	ACTG1|HSPA8|PFN1|TUBB2B	-4.5	MyList
GO Biological Processes	19	GO:0045040	protein insertion into mitochondrial outer membrane	19_GO:0051179 localization	-6.4	30	12	30230	13	392	5	1.3	0.57	10452|10651|23787|23788|54543	TOMM40|MTX2|MTCH1|MTCH2|TOMM7	-4.5	MyList
Reactome Gene Sets	6	R-HSA-9735869	SARS-CoV-1 modulates host translation machinery		-6.4	15	9.5	30230	37	392	7	1.8	0.67	6188|6189|6208|6209|6210|6224|6230	RPS3|RPS3A|RPS14|RPS15|RPS15A|RPS20|RPS25	-4.4	MyList
Reactome Gene Sets	6	R-HSA-211733	Regulation of activated PAK-2p34 by proteasome mediated degradation		-6.4	15	9.5	30230	37	392	7	1.8	0.67	5684|5688|5691|5694|5695|5713|5714	PSMA3|PSMA7|PSMB3|PSMB6|PSMB7|PSMD7|PSMD8	-4.4	MyList
GO Biological Processes	19	GO:0060142	regulation of syncytium formation by plasma membrane fusion	19_GO:0032502 developmental process	-6.4	9.5	8.3	30230	73	392	9	2.3	0.76	6136|6144|6147|6157|6160|6171|6175|6181|11224	RPL12|RPL21|RPL23A|RPL27A|RPL31|RPL41|RPLP0|RPLP2|RPL35	-4.4	MyList
Reactome Gene Sets	6	R-HSA-388841	Regulation of T cell activation by CD28 family		-6.3	4.7	6.9	30230	265	392	16	4.1	1	467|998|1499|2885|3020|5063|5684|5688|5691|5694|5695|5713|5714|8364|9978|100128731	ATF3|CDC42|CTNNB1|GRB2|H3-3A|PAK3|PSMA3|PSMA7|PSMB3|PSMB6|PSMB7|PSMD7|PSMD8|H4C3|RBX1|OST4	-4.4	MyList
Reactome Gene Sets	6	R-HSA-5673001	RAF/MAP kinase cascade		-6.3	4.6	6.8	30230	266	392	16	4.1	1	60|71|801|1843|2885|3845|4747|5684|5688|5691|5694|5695|5713|5714|7529|9978	ACTB|ACTG1|CALM1|DUSP1|GRB2|KRAS|NEFL|PSMA3|PSMA7|PSMB3|PSMB6|PSMB7|PSMD7|PSMD8|YWHAB|RBX1	-4.4	MyList
Reactome Gene Sets	6	R-HSA-6811442	Intra-Golgi and retrograde Golgi-to-ER traffic		-6.3	5.3	7.1	30230	203	392	14	3.6	0.94	547|832|3799|3831|5861|7280|7846|10376|10540|11127|55605|57134|84316|347733	KIF1A|CAPZB|KIF5B|KLC1|RAB1A|TUBB2A|TUBA1A|TUBA1B|DCTN2|KIF3A|KIF21A|MAN1C1|NAA38|TUBB2B	-4.4	MyList
Reactome Gene Sets	6	R-HSA-983705	Signaling by the B Cell Receptor (BCR)		-6.3	8	7.9	30230	96	392	10	2.6	0.8	801|2885|3845|5684|5688|5691|5694|5695|5713|5714	CALM1|GRB2|KRAS|PSMA3|PSMA7|PSMB3|PSMB6|PSMB7|PSMD7|PSMD8	-4.4	MyList
Reactome Gene Sets	6	R-HSA-390471	Association of TriC/CCT with target proteins during biosynthesis		-6.3	14	9.3	30230	38	392	7	1.8	0.67	908|6950|7203|10575|10576|10694|22948	CCT6A|TCP1|CCT3|CCT4|CCT2|CCT8|CCT5	-4.4	MyList
GO Biological Processes	19	GO:0010001	glial cell differentiation	19_GO:0032502 developmental process	-6.3	5.3	7	30230	205	392	14	3.6	0.94	1499|2596|2885|2908|3280|3845|4192|4774|4781|5080|5803|6657|7431|7846	CTNNB1|GAP43|GRB2|NR3C1|HES1|KRAS|MDK|NFIA|NFIB|PAX6|PTPRZ1|SOX2|VIM|TUBA1A	-4.4	MyList
Reactome Gene Sets	6	R-HSA-450531	Regulation of mRNA stability by proteins that bind AU-rich elements		-6.3	9.3	8.2	30230	75	392	9	2.3	0.76	3312|5684|5688|5691|5694|5695|5713|5714|7529	HSPA8|PSMA3|PSMA7|PSMB3|PSMB6|PSMB7|PSMD7|PSMD8|YWHAB	-4.3	MyList
WikiPathways	27	WP4949	16p11 2 proximal deletion syndrome		-6.2	9.1	8.1	30230	76	392	9	2.3	0.76	908|2908|6950|7203|10575|10576|10694|22948|83723	CCT6A|NR3C1|TCP1|CCT3|CCT4|CCT2|CCT8|CCT5|TLCD3B	-4.3	MyList
Reactome Gene Sets	6	R-HSA-75815	Ubiquitin-dependent degradation of Cyclin D		-6.2	14	9.2	30230	39	392	7	1.8	0.67	5684|5688|5691|5694|5695|5713|5714	PSMA3|PSMA7|PSMB3|PSMB6|PSMB7|PSMD7|PSMD8	-4.3	MyList
GO Biological Processes	19	GO:0007339	binding of sperm to zona pellucida	19_GO:0022414 reproductive process	-6.2	14	9.2	30230	39	392	7	1.8	0.67	6950|7203|7417|10575|10576|10694|22948	TCP1|CCT3|VDAC2|CCT4|CCT2|CCT8|CCT5	-4.3	MyList
Reactome Gene Sets	6	R-HSA-180534	Vpu mediated degradation of CD4		-6.2	14	9.2	30230	39	392	7	1.8	0.67	5684|5688|5691|5694|5695|5713|5714	PSMA3|PSMA7|PSMB3|PSMB6|PSMB7|PSMD7|PSMD8	-4.3	MyList
Reactome Gene Sets	6	R-HSA-421270	Cell-cell junction organization		-6.2	4.5	6.7	30230	272	392	16	4.1	1	60|71|1499|3020|3066|5684|5688|5691|5694|5695|5713|5714|8364|11171|90701|100128731	ACTB|ACTG1|CTNNB1|H3-3A|HDAC2|PSMA3|PSMA7|PSMB3|PSMB6|PSMB7|PSMD7|PSMD8|H4C3|STRAP|SEC11C|OST4	-4.3	MyList
Reactome Gene Sets	6	R-HSA-5684996	MAPK1/MAPK3 signaling		-6.2	4.5	6.7	30230	272	392	16	4.1	1	60|71|801|1843|2885|3845|4747|5684|5688|5691|5694|5695|5713|5714|7529|9978	ACTB|ACTG1|CALM1|DUSP1|GRB2|KRAS|NEFL|PSMA3|PSMA7|PSMB3|PSMB6|PSMB7|PSMD7|PSMD8|YWHAB|RBX1	-4.3	MyList
GO Biological Processes	19	GO:0021781	glial cell fate commitment	19_GO:0032502 developmental process	-6.2	28	11	30230	14	392	5	1.3	0.57	1499|4774|4781|5080|6657	CTNNB1|NFIA|NFIB|PAX6|SOX2	-4.3	MyList
GO Biological Processes	19	GO:0007008	outer mitochondrial membrane organization	19_GO:0009987 cellular process	-6.2	28	11	30230	14	392	5	1.3	0.57	10452|10651|23787|23788|54543	TOMM40|MTX2|MTCH1|MTCH2|TOMM7	-4.3	MyList
CORUM	33	CORUM:191	20S proteasome		-6.2	28	11	30230	14	392	5	1.3	0.57	5684|5688|5691|5694|5695	PSMA3|PSMA7|PSMB3|PSMB6|PSMB7	-4.3	MyList
GO Biological Processes	19	GO:0008064	regulation of actin polymerization or depolymerization	19_GO:0050789 regulation of biological process	-6.2	6.2	7.3	30230	150	392	12	3.1	0.87	832|1072|2885|5063|5216|5217|7114|9948|10092|10109|11034|23406	CAPZB|CFL1|GRB2|PAK3|PFN1|PFN2|TMSB4X|WDR1|ARPC5|ARPC2|DSTN|COTL1	-4.3	MyList
Reactome Gene Sets	6	R-HSA-6811434	COPI-dependent Golgi-to-ER retrograde traffic		-6.1	7.7	7.7	30230	100	392	10	2.6	0.8	547|3799|3831|5861|7280|7846|10376|11127|55605|347733	KIF1A|KIF5B|KLC1|RAB1A|TUBB2A|TUBA1A|TUBA1B|KIF3A|KIF21A|TUBB2B	-4.2	MyList
GO Biological Processes	19	GO:0050808	synapse organization	19_GO:0009987 cellular process	-6.1	3.8	6.4	30230	382	392	19	4.8	1.1	60|71|998|1072|1287|1499|4131|4747|4774|5063|5216|5217|5358|5362|5881|7846|9118|9378|10487	ACTB|ACTG1|CDC42|CFL1|COL4A5|CTNNB1|MAP1B|NEFL|NFIA|PAK3|PFN1|PFN2|PLS3|PLXNA2|RAC3|TUBA1A|INA|NRXN1|CAP1	-4.2	MyList
Reactome Gene Sets	6	R-HSA-169911	Regulation of Apoptosis		-6.1	13	9.1	30230	40	392	7	1.8	0.67	5684|5688|5691|5694|5695|5713|5714	PSMA3|PSMA7|PSMB3|PSMB6|PSMB7|PSMD7|PSMD8	-4.2	MyList
GO Biological Processes	19	GO:0050804	modulation of chemical synaptic transmission	19_GO:0050789 regulation of biological process	-6.1	3.3	6.1	30230	540	392	23	5.9	1.2	801|1072|3799|3845|4131|4747|4761|5216|5217|5764|6347|6860|7533|8766|9118|9378|9775|23208|23657|24141|57142|57406|347733	CALM1|CFL1|KIF5B|KRAS|MAP1B|NEFL|NEUROD2|PFN1|PFN2|PTN|CCL2|SYT4|YWHAH|RAB11A|INA|NRXN1|EIF4A3|SYT11|SLC7A11|LAMP5|RTN4|ABHD6|TUBB2B	-4.2	MyList
Reactome Gene Sets	6	R-HSA-68949	Orc1 removal from chromatin		-6.1	11	8.4	30230	58	392	8	2	0.71	5684|5688|5691|5694|5695|5713|5714|9978	PSMA3|PSMA7|PSMB3|PSMB6|PSMB7|PSMD7|PSMD8|RBX1	-4.2	MyList
GO Biological Processes	19	GO:0030832	regulation of actin filament length	19_GO:0050789 regulation of biological process	-6.1	6	7.2	30230	153	392	12	3.1	0.87	832|1072|2885|5063|5216|5217|7114|9948|10092|10109|11034|23406	CAPZB|CFL1|GRB2|PAK3|PFN1|PFN2|TMSB4X|WDR1|ARPC5|ARPC2|DSTN|COTL1	-4.2	MyList
GO Biological Processes	19	GO:0051962	positive regulation of nervous system development	19_GO:0032502 developmental process	-6.1	4.4	6.6	30230	278	392	16	4.1	1	706|1499|2664|3066|3280|4131|4192|4747|5080|5764|5803|6604|7162|7520|9378|53335	TSPO|CTNNB1|GDI1|HDAC2|HES1|MAP1B|MDK|NEFL|PAX6|PTN|PTPRZ1|SMARCD3|TPBG|XRCC5|NRXN1|BCL11A	-4.2	MyList
GO Biological Processes	19	GO:0051052	regulation of DNA metabolic process	19_GO:0050789 regulation of biological process	-6.1	3.4	6.2	30230	503	392	22	5.6	1.2	60|546|708|908|1499|1843|3320|3838|6188|6604|6880|6950|7203|7520|9643|9978|10575|10576|10694|22948|27101|54386	ACTB|ATRX|C1QBP|CCT6A|CTNNB1|DUSP1|HSP90AA1|KPNA2|RPS3|SMARCD3|TAF9|TCP1|CCT3|XRCC5|MORF4L2|RBX1|CCT4|CCT2|CCT8|CCT5|CACYBP|TERF2IP	-4.2	MyList
GO Biological Processes	19	GO:0048713	regulation of oligodendrocyte differentiation	19_GO:0032502 developmental process	-6	13	8.9	30230	41	392	7	1.8	0.67	1499|3066|3280|4192|5764|5803|9948	CTNNB1|HDAC2|HES1|MDK|PTN|PTPRZ1|WDR1	-4.2	MyList
Reactome Gene Sets	6	R-HSA-1236978	Cross-presentation of soluble exogenous antigens (endosomes)		-6	13	8.9	30230	41	392	7	1.8	0.67	5684|5688|5691|5694|5695|5713|5714	PSMA3|PSMA7|PSMB3|PSMB6|PSMB7|PSMD7|PSMD8	-4.2	MyList
GO Biological Processes	19	GO:0030162	regulation of proteolysis	19_GO:0050789 regulation of biological process	-6	3.6	6.3	30230	425	392	20	5.1	1.1	1072|1471|2597|3066|5684|5688|5691|5694|5695|5713|5714|6613|6880|8078|8667|9978|10098|27166|64326|374969	CFL1|CST3|GAPDH|HDAC2|PSMA3|PSMA7|PSMB3|PSMB6|PSMB7|PSMD7|PSMD8|SUMO2|TAF9|USP5|EIF3H|RBX1|TSPAN5|PRELID1|COP1|SVBP	-4.2	MyList
GO Biological Processes	19	GO:0120032	regulation of plasma membrane bounded cell projection assembly	19_GO:0050789 regulation of biological process	-6	5	6.8	30230	214	392	14	3.6	0.94	989|998|1072|2596|2665|3320|5216|5217|8766|9378|10109|10890|23224|79647	SEPTIN7|CDC42|CFL1|GAP43|GDI2|HSP90AA1|PFN1|PFN2|RAB11A|NRXN1|ARPC2|RAB10|SYNE2|AKIRIN1	-4.2	MyList
Reactome Gene Sets	6	R-HSA-162906	HIV Infection		-6	5	6.8	30230	214	392	14	3.6	0.94	3159|5684|5688|5691|5694|5695|5713|5714|6880|7520|8905|9978|11168|11198	HMGA1|PSMA3|PSMA7|PSMB3|PSMB6|PSMB7|PSMD7|PSMD8|TAF9|XRCC5|AP1S2|RBX1|PSIP1|SUPT16H	-4.2	MyList
Reactome Gene Sets	6	R-HSA-9793380	Formation of paraxial mesoderm		-6	10	8.3	30230	59	392	8	2	0.71	1499|5684|5688|5691|5694|5695|5713|5714	CTNNB1|PSMA3|PSMA7|PSMB3|PSMB6|PSMB7|PSMD7|PSMD8	-4.2	MyList
Reactome Gene Sets	6	R-HSA-72649	Translation initiation complex formation		-6	10	8.3	30230	59	392	8	2	0.71	6188|6189|6208|6209|6210|6224|6230|8667	RPS3|RPS3A|RPS14|RPS15|RPS15A|RPS20|RPS25|EIF3H	-4.2	MyList
Reactome Gene Sets	6	R-HSA-72702	Ribosomal scanning and start codon recognition		-6	10	8.3	30230	59	392	8	2	0.71	6188|6189|6208|6209|6210|6224|6230|8667	RPS3|RPS3A|RPS14|RPS15|RPS15A|RPS20|RPS25|EIF3H	-4.2	MyList
CORUM	33	CORUM:194	PA28gamma-20S proteasome		-6	26	11	30230	15	392	5	1.3	0.57	5684|5688|5691|5694|5695	PSMA3|PSMA7|PSMB3|PSMB6|PSMB7	-4.2	MyList
GO Biological Processes	19	GO:0072655	establishment of protein localization to mitochondrion	19_GO:0051179 localization	-6	8.7	7.9	30230	80	392	9	2.3	0.76	706|3320|3329|10452|10651|23787|23788|26517|54543	TSPO|HSP90AA1|HSPD1|TOMM40|MTX2|MTCH1|MTCH2|TIMM13|TOMM7	-4.1	MyList
GO Biological Processes	19	GO:0051054	positive regulation of DNA metabolic process	19_GO:0048518 positive regulation of biological process	-6	4.4	6.5	30230	282	392	16	4.1	1	60|546|908|1499|3320|6188|6604|6950|7203|9643|10575|10576|10694|22948|27101|54386	ACTB|ATRX|CCT6A|CTNNB1|HSP90AA1|RPS3|SMARCD3|TCP1|CCT3|MORF4L2|CCT4|CCT2|CCT8|CCT5|CACYBP|TERF2IP	-4.1	MyList
GO Biological Processes	19	GO:0021761	limbic system development	19_GO:0032502 developmental process	-6	6.6	7.3	30230	129	392	11	2.8	0.83	1072|1499|4192|4747|4760|7846|8828|9638|26047|63974|79969	CFL1|CTNNB1|MDK|NEFL|NEUROD1|TUBA1A|NRP2|FEZ1|CNTNAP2|NEUROD6|ATAT1	-4.1	MyList
Reactome Gene Sets	6	R-HSA-174113	SCF-beta-TrCP mediated degradation of Emi1		-6	13	8.8	30230	42	392	7	1.8	0.67	5684|5688|5691|5694|5695|5713|5714	PSMA3|PSMA7|PSMB3|PSMB6|PSMB7|PSMD7|PSMD8	-4.1	MyList
Reactome Gene Sets	6	R-HSA-4641257	Degradation of AXIN		-6	13	8.8	30230	42	392	7	1.8	0.67	5684|5688|5691|5694|5695|5713|5714	PSMA3|PSMA7|PSMB3|PSMB6|PSMB7|PSMD7|PSMD8	-4.1	MyList
GO Biological Processes	19	GO:0060491	regulation of cell projection assembly	19_GO:0050789 regulation of biological process	-6	5	6.7	30230	217	392	14	3.6	0.94	989|998|1072|2596|2665|3320|5216|5217|8766|9378|10109|10890|23224|79647	SEPTIN7|CDC42|CFL1|GAP43|GDI2|HSP90AA1|PFN1|PFN2|RAB11A|NRXN1|ARPC2|RAB10|SYNE2|AKIRIN1	-4.1	MyList
Reactome Gene Sets	6	R-HSA-9918487	Dengue Virus Genome Translation and Replication		-6	8.6	7.8	30230	81	392	9	2.3	0.76	689|3312|3838|4904|7431|9775|81631|90701|100128731	BTF3|HSPA8|KPNA2|YBX1|VIM|EIF4A3|MAP1LC3B|SEC11C|OST4	-4.1	MyList
GO Biological Processes	19	GO:0021987	cerebral cortex development	19_GO:0032502 developmental process	-6	6.5	7.2	30230	130	392	11	2.8	0.83	1281|1499|4192|4747|5080|7280|7846|23224|26047|57142|347733	COL3A1|CTNNB1|MDK|NEFL|PAX6|TUBB2A|TUBA1A|SYNE2|CNTNAP2|RTN4|TUBB2B	-4.1	MyList
GO Biological Processes	19	GO:0032535	regulation of cellular component size	19_GO:0065007 biological regulation	-5.9	3.9	6.3	30230	356	392	18	4.6	1.1	832|1072|2664|2885|3320|4131|4747|5063|5216|5217|7114|9948|10092|10109|11034|23406|53335|57142	CAPZB|CFL1|GDI1|GRB2|HSP90AA1|MAP1B|NEFL|PAK3|PFN1|PFN2|TMSB4X|WDR1|ARPC5|ARPC2|DSTN|COTL1|BCL11A|RTN4	-4.1	MyList
GO Biological Processes	19	GO:0010977	negative regulation of neuron projection development	19_GO:0032502 developmental process	-5.9	6.5	7.2	30230	131	392	11	2.8	0.83	1400|2288|2664|3066|3280|6695|7025|7431|11075|53335|57142	CRMP1|FKBP4|GDI1|HDAC2|HES1|SPOCK1|NR2F1|VIM|STMN2|BCL11A|RTN4	-4.1	MyList
Reactome Gene Sets	6	R-HSA-5362768	Hh mutants are degraded by ERAD		-5.9	13	8.7	30230	43	392	7	1.8	0.67	5684|5688|5691|5694|5695|5713|5714	PSMA3|PSMA7|PSMB3|PSMB6|PSMB7|PSMD7|PSMD8	-4.1	MyList
GO Biological Processes	19	GO:0008347	glial cell migration	19_GO:0032502 developmental process	-5.9	13	8.7	30230	43	392	7	1.8	0.67	706|1281|1499|4692|6347|23224|57142	TSPO|COL3A1|CTNNB1|NDN|CCL2|SYNE2|RTN4	-4.1	MyList
GO Biological Processes	19	GO:0008089	anterograde axonal transport	19_GO:0051179 localization	-5.9	13	8.7	30230	43	392	7	1.8	0.67	547|3799|3800|4747|11127|55605|127829	KIF1A|KIF5B|KIF5C|NEFL|KIF3A|KIF21A|ARL8A	-4.1	MyList
GO Biological Processes	19	GO:1902806	regulation of cell cycle G1/S phase transition	19_GO:0050789 regulation of biological process	-5.9	4.9	6.7	30230	220	392	14	3.6	0.94	60|894|1032|2273|5684|5688|5691|5694|5695|6347|6604|6657|7114|9510	ACTB|CCND2|CDKN2D|FHL1|PSMA3|PSMA7|PSMB3|PSMB6|PSMB7|CCL2|SMARCD3|SOX2|TMSB4X|ADAMTS1	-4.1	MyList
GO Biological Processes	19	GO:0010721	negative regulation of cell development	19_GO:0032502 developmental process	-5.9	4.3	6.4	30230	287	392	16	4.1	1	706|1072|1499|2664|3280|3956|4192|5080|5684|5688|5691|5764|6860|7533|53335|57142	TSPO|CFL1|CTNNB1|GDI1|HES1|LGALS1|MDK|PAX6|PSMA3|PSMA7|PSMB3|PTN|SYT4|YWHAH|BCL11A|RTN4	-4	MyList
KEGG Pathway	24	hsa05131	Shigellosis		-5.9	4.6	6.5	30230	253	392	15	3.8	0.97	60|71|989|998|3020|5216|5217|9978|10092|10109|10552|23157|26100|55752|81631	ACTB|ACTG1|SEPTIN7|CDC42|H3-3A|PFN1|PFN2|RBX1|ARPC5|ARPC2|ARPC1A|SEPTIN6|WIPI2|SEPTIN11|MAP1LC3B	-4	MyList
WikiPathways	27	WP706	Sudden infant death syndrome SIDS susceptibility pathways		-5.9	5.8	7	30230	160	392	12	3.1	0.87	1499|2597|2908|3280|3329|4760|4904|6657|6752|7529|7533|10971	CTNNB1|GAPDH|NR3C1|HES1|HSPD1|NEUROD1|YBX1|SOX2|SSTR2|YWHAB|YWHAH|YWHAQ	-4	MyList
Reactome Gene Sets	6	R-HSA-1234174	Cellular response to hypoxia		-5.9	10	8.1	30230	62	392	8	2	0.71	5684|5688|5691|5694|5695|5713|5714|9978	PSMA3|PSMA7|PSMB3|PSMB6|PSMB7|PSMD7|PSMD8|RBX1	-4	MyList
WikiPathways	27	WP183	Proteasome degradation		-5.9	10	8.1	30230	62	392	8	2	0.71	5684|5688|5691|5694|5695|5713|5714|7345	PSMA3|PSMA7|PSMB3|PSMB6|PSMB7|PSMD7|PSMD8|UCHL1	-4	MyList
CORUM	33	CORUM:192	PA28-20S proteasome		-5.9	24	11	30230	16	392	5	1.3	0.57	5684|5688|5691|5694|5695	PSMA3|PSMA7|PSMB3|PSMB6|PSMB7	-4	MyList
CORUM	33	CORUM:5199	Kinase maturation complex 1		-5.9	24	11	30230	16	392	5	1.3	0.57	3320|5202|7529|7533|10971	HSP90AA1|PFDN2|YWHAB|YWHAH|YWHAQ	-4	MyList
GO Biological Processes	19	GO:0040017	positive regulation of locomotion	19_GO:0040011 locomotion	-5.9	3	5.9	30230	644	392	25	6.4	1.2	71|388|506|708|998|1072|1277|3312|3491|4192|5216|5764|6347|7114|7162|7857|8766|8828|9510|23224|27086|51157|57142|79647|378938	ACTG1|RHOB|ATP5F1B|C1QBP|CDC42|CFL1|COL1A1|HSPA8|CCN1|MDK|PFN1|PTN|CCL2|TMSB4X|TPBG|SCG2|RAB11A|NRP2|ADAMTS1|SYNE2|FOXP1|ZNF580|RTN4|AKIRIN1|MALAT1	-4	MyList
GO Biological Processes	19	GO:1902904	negative regulation of supramolecular fiber organization	19_GO:0048519 negative regulation of biological process	-5.9	5.7	6.9	30230	161	392	12	3.1	0.87	832|1072|1410|2288|3312|3925|4131|5202|5216|7114|7411|11075	CAPZB|CFL1|CRYAB|FKBP4|HSPA8|STMN1|MAP1B|PFDN2|PFN1|TMSB4X|VBP1|STMN2	-4	MyList
GO Biological Processes	19	GO:0050769	positive regulation of neurogenesis	19_GO:0032502 developmental process	-5.9	4.9	6.6	30230	222	392	14	3.6	0.94	706|1499|2664|3066|3280|4131|4192|4747|5080|5764|5803|6604|7520|53335	TSPO|CTNNB1|GDI1|HDAC2|HES1|MAP1B|MDK|NEFL|PAX6|PTN|PTPRZ1|SMARCD3|XRCC5|BCL11A	-4	MyList
GO Biological Processes	19	GO:0072594	establishment of protein localization to organelle	19_GO:0051179 localization	-5.8	3.8	6.2	30230	363	392	18	4.6	1.1	706|1072|3312|3320|3329|3838|6727|7095|8766|10452|10651|10890|23787|23788|24141|26517|54543|55506	TSPO|CFL1|HSPA8|HSP90AA1|HSPD1|KPNA2|SRP14|SEC62|RAB11A|TOMM40|MTX2|RAB10|MTCH1|MTCH2|LAMP5|TIMM13|TOMM7|MACROH2A2	-4	MyList
Reactome Gene Sets	6	R-HSA-9658195	Leishmania infection		-5.8	5.7	6.9	30230	163	392	12	3.1	0.87	60|71|801|998|2770|2783|2785|2885|7295|10092|10109|10552	ACTB|ACTG1|CALM1|CDC42|GNAI1|GNB2|GNG3|GRB2|TXN|ARPC5|ARPC2|ARPC1A	-4	MyList
Reactome Gene Sets	6	R-HSA-9824443	Parasitic Infection Pathways		-5.8	5.7	6.9	30230	163	392	12	3.1	0.87	60|71|801|998|2770|2783|2785|2885|7295|10092|10109|10552	ACTB|ACTG1|CALM1|CDC42|GNAI1|GNB2|GNG3|GRB2|TXN|ARPC5|ARPC2|ARPC1A	-4	MyList
Reactome Gene Sets	6	R-HSA-9012999	RHO GTPase cycle		-5.8	3.5	6	30230	442	392	20	5.1	1.1	60|71|388|708|832|908|998|1123|2885|3320|5063|5881|7170|7171|7431|10376|10409|10576|11075|57584	ACTB|ACTG1|RHOB|C1QBP|CAPZB|CCT6A|CDC42|CHN1|GRB2|HSP90AA1|PAK3|RAC3|TPM3|TPM4|VIM|TUBA1B|BASP1|CCT2|STMN2|ARHGAP21	-4	MyList
Reactome Gene Sets	6	R-HSA-9909648	Regulation of PD-L1(CD274) expression		-5.8	5.2	6.7	30230	194	392	13	3.3	0.9	467|1499|3020|5684|5688|5691|5694|5695|5713|5714|8364|9978|100128731	ATF3|CTNNB1|H3-3A|PSMA3|PSMA7|PSMB3|PSMB6|PSMB7|PSMD7|PSMD8|H4C3|RBX1|OST4	-3.9	MyList
Reactome Gene Sets	6	R-HSA-8941858	Regulation of RUNX3 expression and activity		-5.8	12	8.5	30230	45	392	7	1.8	0.67	5684|5688|5691|5694|5695|5713|5714	PSMA3|PSMA7|PSMB3|PSMB6|PSMB7|PSMD7|PSMD8	-3.9	MyList
GO Biological Processes	19	GO:0006091	generation of precursor metabolites and energy	19_GO:0009987 cellular process	-5.8	3.8	6.1	30230	367	392	18	4.6	1.1	506|513|515|1537|2026|2597|3417|4508|4519|4535|4538|4704|4720|7167|23788|26100|55967|126328	ATP5F1B|ATP5F1D|ATP5PB|CYC1|ENO2|GAPDH|IDH1|ATP6|CYTB|ND1|ND4|NDUFA9|NDUFS2|TPI1|MTCH2|WIPI2|NDUFA12|NDUFA11	-3.9	MyList
Reactome Gene Sets	6	R-HSA-2029480	Fcgamma receptor (FCGR) dependent phagocytosis		-5.7	8.1	7.5	30230	86	392	9	2.3	0.76	60|71|998|1072|2885|3320|10092|10109|10552	ACTB|ACTG1|CDC42|CFL1|GRB2|HSP90AA1|ARPC5|ARPC2|ARPC1A	-3.9	MyList
Reactome Gene Sets	6	R-HSA-9909615	Regulation of PD-L1(CD274) Post-translational modification		-5.7	8.1	7.5	30230	86	392	9	2.3	0.76	5684|5688|5691|5694|5695|5713|5714|9978|100128731	PSMA3|PSMA7|PSMB3|PSMB6|PSMB7|PSMD7|PSMD8|RBX1|OST4	-3.9	MyList
Reactome Gene Sets	6	R-HSA-5689603	UCH proteinases		-5.7	8	7.5	30230	87	392	9	2.3	0.76	60|5684|5688|5691|5694|5695|5713|5714|7345	ACTB|PSMA3|PSMA7|PSMB3|PSMB6|PSMB7|PSMD7|PSMD8|UCHL1	-3.9	MyList
Reactome Gene Sets	6	R-HSA-5387390	Hh mutants abrogate ligand secretion		-5.7	12	8.4	30230	46	392	7	1.8	0.67	5684|5688|5691|5694|5695|5713|5714	PSMA3|PSMA7|PSMB3|PSMB6|PSMB7|PSMD7|PSMD8	-3.9	MyList
KEGG Pathway	24	hsa03050	Proteasome		-5.7	12	8.4	30230	46	392	7	1.8	0.67	5684|5688|5691|5694|5695|5713|5714	PSMA3|PSMA7|PSMB3|PSMB6|PSMB7|PSMD7|PSMD8	-3.9	MyList
Reactome Gene Sets	6	R-HSA-5676590	NIK-->noncanonical NF-kB signaling		-5.7	12	8.4	30230	46	392	7	1.8	0.67	5684|5688|5691|5694|5695|5713|5714	PSMA3|PSMA7|PSMB3|PSMB6|PSMB7|PSMD7|PSMD8	-3.9	MyList
Reactome Gene Sets	6	R-HSA-1500931	Cell-Cell communication		-5.7	3.9	6.2	30230	334	392	17	4.3	1	60|71|1499|2885|3020|3066|5684|5688|5691|5694|5695|5713|5714|8364|11171|90701|100128731	ACTB|ACTG1|CTNNB1|GRB2|H3-3A|HDAC2|PSMA3|PSMA7|PSMB3|PSMB6|PSMB7|PSMD7|PSMD8|H4C3|STRAP|SEC11C|OST4	-3.9	MyList
WikiPathways	27	WP5426	HDAC6 interactions in the central nervous system		-5.7	6.9	7.2	30230	112	392	10	2.6	0.8	1499|2617|2908|3312|3320|4131|5052|7431|10133|203068	CTNNB1|GARS1|NR3C1|HSPA8|HSP90AA1|MAP1B|PRDX1|VIM|OPTN|TUBB	-3.9	MyList
Reactome Gene Sets	6	R-HSA-446728	Cell junction organization		-5.7	4.1	6.2	30230	298	392	16	4.1	1	60|71|1499|3020|3066|5684|5688|5691|5694|5695|5713|5714|8364|11171|90701|100128731	ACTB|ACTG1|CTNNB1|H3-3A|HDAC2|PSMA3|PSMA7|PSMB3|PSMB6|PSMB7|PSMD7|PSMD8|H4C3|STRAP|SEC11C|OST4	-3.9	MyList
CORUM	33	CORUM:2255	Cofilin-actin-CAP1 complex		-5.7	77	15	30230	3	392	3	0.77	0.44	60|1072|10487	ACTB|CFL1|CAP1	-3.9	MyList
CORUM	33	CORUM:7025	GNAI1-GNB2-GNG3 complex		-5.7	77	15	30230	3	392	3	0.77	0.44	2770|2783|2785	GNAI1|GNB2|GNG3	-3.9	MyList
GO Biological Processes	19	GO:0098930	axonal transport	19_GO:0051179 localization	-5.7	9.3	7.8	30230	66	392	8	2	0.71	547|3799|3800|4747|7345|11127|55605|127829	KIF1A|KIF5B|KIF5C|NEFL|UCHL1|KIF3A|KIF21A|ARL8A	-3.8	MyList
GO Biological Processes	19	GO:0050890	cognition	19_GO:0032501 multicellular organismal process	-5.6	3.9	6.1	30230	336	392	17	4.3	1	894|1996|3845|4192|4761|5764|5803|6860|7162|7846|9378|9775|23208|23657|26047|55636|113246	CCND2|ELAVL4|KRAS|MDK|NEUROD2|PTN|PTPRZ1|SYT4|TPBG|TUBA1A|NRXN1|EIF4A3|SYT11|SLC7A11|CNTNAP2|CHD7|C12orf57	-3.8	MyList
Reactome Gene Sets	6	R-HSA-2454202	Fc epsilon receptor (FCERI) signaling		-5.6	6.8	7.1	30230	113	392	10	2.6	0.8	801|2885|3845|5684|5688|5691|5694|5695|5713|5714	CALM1|GRB2|KRAS|PSMA3|PSMA7|PSMB3|PSMB6|PSMB7|PSMD7|PSMD8	-3.8	MyList
Reactome Gene Sets	6	R-HSA-5607761	Dectin-1 mediated noncanonical NF-kB signaling		-5.6	11	8.2	30230	47	392	7	1.8	0.67	5684|5688|5691|5694|5695|5713|5714	PSMA3|PSMA7|PSMB3|PSMB6|PSMB7|PSMD7|PSMD8	-3.8	MyList
Reactome Gene Sets	6	R-HSA-9758941	Gastrulation		-5.6	6.8	7.1	30230	114	392	10	2.6	0.8	1499|5080|5684|5688|5691|5694|5695|5713|5714|6657	CTNNB1|PAX6|PSMA3|PSMA7|PSMB3|PSMB6|PSMB7|PSMD7|PSMD8|SOX2	-3.8	MyList
Reactome Gene Sets	6	R-HSA-5678895	Defective CFTR causes cystic fibrosis		-5.6	11	8.1	30230	48	392	7	1.8	0.67	5684|5688|5691|5694|5695|5713|5714	PSMA3|PSMA7|PSMB3|PSMB6|PSMB7|PSMD7|PSMD8	-3.8	MyList
Reactome Gene Sets	6	R-HSA-9705683	SARS-CoV-2-host interactions		-5.5	4.9	6.5	30230	203	392	13	3.3	0.9	3320|3838|6188|6189|6208|6209|6210|6224|6230|7529|7533|10971|81631	HSP90AA1|KPNA2|RPS3|RPS3A|RPS14|RPS15|RPS15A|RPS20|RPS25|YWHAB|YWHAH|YWHAQ|MAP1LC3B	-3.8	MyList
GO Biological Processes	19	GO:0031099	regeneration	19_GO:0032502 developmental process	-5.5	5.9	6.8	30230	143	392	11	2.8	0.83	706|2596|4131|4192|4519|4747|4781|5764|6209|9315|79647	TSPO|GAP43|MAP1B|MDK|CYTB|NEFL|NFIB|PTN|RPS15|NREP|AKIRIN1	-3.8	MyList
GO Biological Processes	19	GO:0042775	mitochondrial ATP synthesis coupled electron transport	19_GO:0009987 cellular process	-5.5	7.6	7.3	30230	91	392	9	2.3	0.76	1537|4519|4535|4538|4704|4720|23788|55967|126328	CYC1|CYTB|ND1|ND4|NDUFA9|NDUFS2|MTCH2|NDUFA12|NDUFA11	-3.7	MyList
GO Biological Processes	19	GO:0042773	ATP synthesis coupled electron transport	19_GO:0009987 cellular process	-5.5	7.6	7.3	30230	91	392	9	2.3	0.76	1537|4519|4535|4538|4704|4720|23788|55967|126328	CYC1|CYTB|ND1|ND4|NDUFA9|NDUFS2|MTCH2|NDUFA12|NDUFA11	-3.7	MyList
GO Biological Processes	19	GO:0099111	microtubule-based transport	19_GO:0051179 localization	-5.5	4.6	6.3	30230	237	392	14	3.6	0.94	547|998|3799|3800|4131|4747|5861|7345|7846|11127|23224|55605|57584|127829	KIF1A|CDC42|KIF5B|KIF5C|MAP1B|NEFL|RAB1A|UCHL1|TUBA1A|KIF3A|SYNE2|KIF21A|ARHGAP21|ARL8A	-3.7	MyList
GO Biological Processes	19	GO:0051204	protein insertion into mitochondrial membrane	19_GO:0051179 localization	-5.5	14	8.7	30230	32	392	6	1.5	0.62	10452|10651|23787|23788|26517|54543	TOMM40|MTX2|MTCH1|MTCH2|TIMM13|TOMM7	-3.7	MyList
Reactome Gene Sets	6	R-HSA-190828	Gap junction trafficking		-5.5	11	8	30230	49	392	7	1.8	0.67	60|71|1212|7280|7846|10376|347733	ACTB|ACTG1|CLTB|TUBB2A|TUBA1A|TUBA1B|TUBB2B	-3.7	MyList
GO Biological Processes	19	GO:0070848	response to growth factor	19_GO:0050896 response to stimulus	-5.5	3.2	5.8	30230	503	392	21	5.4	1.1	467|1072|1277|1278|1281|1499|2885|2908|3066|3280|4131|4692|4774|6347|6657|7791|8828|9638|9775|11075|51324	ATF3|CFL1|COL1A1|COL1A2|COL3A1|CTNNB1|GRB2|NR3C1|HDAC2|HES1|MAP1B|NDN|NFIA|CCL2|SOX2|ZYX|NRP2|FEZ1|EIF4A3|STMN2|SPG21	-3.7	MyList
GO Biological Processes	19	GO:0009152	purine ribonucleotide biosynthetic process	19_GO:0009987 cellular process	-5.5	5.9	6.7	30230	145	392	11	2.8	0.83	506|513|515|4508|4535|4538|4704|4720|4830|55967|126328	ATP5F1B|ATP5F1D|ATP5PB|ATP6|ND1|ND4|NDUFA9|NDUFS2|NME1|NDUFA12|NDUFA11	-3.7	MyList
GO Biological Processes	19	GO:0008037	cell recognition	19_GO:0009987 cellular process	-5.5	5.9	6.7	30230	145	392	11	2.8	0.83	2596|4692|6950|7203|7417|10575|10576|10694|22948|26047|57142	GAP43|NDN|TCP1|CCT3|VDAC2|CCT4|CCT2|CCT8|CCT5|CNTNAP2|RTN4	-3.7	MyList
Canonical Pathways	11	M167	PID AP1 PATHWAY		-5.5	8.8	7.5	30230	70	392	8	2	0.71	467|573|1278|1499|1843|2908|3491|6347	ATF3|BAG1|COL1A2|CTNNB1|DUSP1|NR3C1|CCN1|CCL2	-3.7	MyList
Reactome Gene Sets	6	R-HSA-9912633	Antigen processing: Ub, ATP-independent proteasomal degradation		-5.4	20	9.6	30230	19	392	5	1.3	0.57	5684|5688|5691|5694|5695	PSMA3|PSMA7|PSMB3|PSMB6|PSMB7	-3.7	MyList
Reactome Gene Sets	6	R-HSA-187577	SCF(Skp2)-mediated degradation of p27/p21		-5.4	11	7.9	30230	50	392	7	1.8	0.67	5684|5688|5691|5694|5695|5713|5714	PSMA3|PSMA7|PSMB3|PSMB6|PSMB7|PSMD7|PSMD8	-3.7	MyList
WikiPathways	27	WP5541	BDNF signaling in neurodevelopment		-5.4	6.5	6.9	30230	119	392	10	2.6	0.8	998|1072|1499|1978|2885|3845|3925|7529|7533|10971	CDC42|CFL1|CTNNB1|EIF4EBP1|GRB2|KRAS|STMN1|YWHAB|YWHAH|YWHAQ	-3.7	MyList
GO Biological Processes	19	GO:0009117	nucleotide metabolic process	19_GO:0009987 cellular process	-5.4	3.4	5.8	30230	426	392	19	4.8	1.1	506|513|515|1854|2026|2597|2617|3312|3417|3945|4508|4535|4538|4704|4720|4830|7167|55967|126328	ATP5F1B|ATP5F1D|ATP5PB|DUT|ENO2|GAPDH|GARS1|HSPA8|IDH1|LDHB|ATP6|ND1|ND4|NDUFA9|NDUFS2|NME1|TPI1|NDUFA12|NDUFA11	-3.7	MyList
GO Biological Processes	19	GO:0042542	response to hydrogen peroxide	19_GO:0050896 response to stimulus	-5.4	7.4	7.1	30230	94	392	9	2.3	0.76	388|1072|1277|1410|1843|3066|6188|7295|51157	RHOB|CFL1|COL1A1|CRYAB|DUSP1|HDAC2|RPS3|TXN|ZNF580	-3.6	MyList
GO Biological Processes	19	GO:0009165	nucleotide biosynthetic process	19_GO:0009987 cellular process	-5.4	4.8	6.3	30230	209	392	13	3.3	0.9	506|513|515|1854|2617|4508|4535|4538|4704|4720|4830|55967|126328	ATP5F1B|ATP5F1D|ATP5PB|DUT|GARS1|ATP6|ND1|ND4|NDUFA9|NDUFS2|NME1|NDUFA12|NDUFA11	-3.6	MyList
Reactome Gene Sets	6	R-HSA-373760	L1CAM interactions		-5.4	6.4	6.8	30230	120	392	10	2.6	0.8	60|71|2596|3312|7280|7846|8828|10376|347733|100133941	ACTB|ACTG1|GAP43|HSPA8|TUBB2A|TUBA1A|NRP2|TUBA1B|TUBB2B|CD24	-3.6	MyList
Reactome Gene Sets	6	R-HSA-9754678	SARS-CoV-2 modulates host translation machinery		-5.4	11	7.9	30230	51	392	7	1.8	0.67	6188|6189|6208|6209|6210|6224|6230	RPS3|RPS3A|RPS14|RPS15|RPS15A|RPS20|RPS25	-3.6	MyList
Reactome Gene Sets	6	R-HSA-1169091	Activation of NF-kappaB in B cells		-5.4	11	7.9	30230	51	392	7	1.8	0.67	5684|5688|5691|5694|5695|5713|5714	PSMA3|PSMA7|PSMB3|PSMB6|PSMB7|PSMD7|PSMD8	-3.6	MyList
Reactome Gene Sets	6	R-HSA-4608870	Asymmetric localization of PCP proteins		-5.4	11	7.9	30230	51	392	7	1.8	0.67	5684|5688|5691|5694|5695|5713|5714	PSMA3|PSMA7|PSMB3|PSMB6|PSMB7|PSMD7|PSMD8	-3.6	MyList
Reactome Gene Sets	6	R-HSA-157858	Gap junction trafficking and regulation		-5.4	11	7.9	30230	51	392	7	1.8	0.67	60|71|1212|7280|7846|10376|347733	ACTB|ACTG1|CLTB|TUBB2A|TUBA1A|TUBA1B|TUBB2B	-3.6	MyList
KEGG Pathway	24	hsa04723	Retrograde endocannabinoid signaling		-5.4	5.7	6.6	30230	149	392	11	2.8	0.83	2770|2783|2785|4535|4538|4704|4720|55967|57406|126328|246213	GNAI1|GNB2|GNG3|ND1|ND4|NDUFA9|NDUFS2|NDUFA12|ABHD6|NDUFA11|SLC17A8	-3.6	MyList
GO Biological Processes	19	GO:0048545	response to steroid hormone	19_GO:0050896 response to stimulus	-5.3	4.1	6	30230	280	392	15	3.8	0.97	706|1036|1277|1843|2288|2908|3066|3312|3417|3845|4192|4747|4760|6752|7533	TSPO|CDO1|COL1A1|DUSP1|FKBP4|NR3C1|HDAC2|HSPA8|IDH1|KRAS|MDK|NEFL|NEUROD1|SSTR2|YWHAH	-3.6	MyList
GO Biological Processes	19	GO:0090151	establishment of protein localization to mitochondrial membrane	19_GO:0051179 localization	-5.3	14	8.4	30230	34	392	6	1.5	0.62	10452|10651|23787|23788|26517|54543	TOMM40|MTX2|MTCH1|MTCH2|TIMM13|TOMM7	-3.6	MyList
GO Biological Processes	19	GO:0022613	ribonucleoprotein complex biogenesis	19_GO:0009987 cellular process	-5.3	3.1	5.6	30230	515	392	21	5.4	1.1	708|2971|3320|5134|6175|6189|6208|6209|6210|6230|6880|7520|8667|8683|9775|10659|11168|11171|11224|29081|55636	C1QBP|GTF3A|HSP90AA1|PDCD2|RPLP0|RPS3A|RPS14|RPS15|RPS15A|RPS25|TAF9|XRCC5|EIF3H|SRSF9|EIF4A3|CELF2|PSIP1|STRAP|RPL35|METTL5|CHD7	-3.6	MyList
Reactome Gene Sets	6	R-HSA-5358346	Hedgehog ligand biogenesis		-5.3	10	7.8	30230	52	392	7	1.8	0.67	5684|5688|5691|5694|5695|5713|5714	PSMA3|PSMA7|PSMB3|PSMB6|PSMB7|PSMD7|PSMD8	-3.6	MyList
Reactome Gene Sets	6	R-HSA-9907900	Proteasome assembly		-5.3	10	7.8	30230	52	392	7	1.8	0.67	5684|5688|5691|5694|5695|5713|5714	PSMA3|PSMA7|PSMB3|PSMB6|PSMB7|PSMD7|PSMD8	-3.6	MyList
GO Biological Processes	19	GO:0035036	sperm-egg recognition	19_GO:0022414 reproductive process	-5.3	10	7.8	30230	52	392	7	1.8	0.67	6950|7203|7417|10575|10576|10694|22948	TCP1|CCT3|VDAC2|CCT4|CCT2|CCT8|CCT5	-3.6	MyList
Reactome Gene Sets	6	R-HSA-389948	Co-inhibition by PD-1		-5.3	4.7	6.2	30230	214	392	13	3.3	0.9	467|1499|3020|5684|5688|5691|5694|5695|5713|5714|8364|9978|100128731	ATF3|CTNNB1|H3-3A|PSMA3|PSMA7|PSMB3|PSMB6|PSMB7|PSMD7|PSMD8|H4C3|RBX1|OST4	-3.5	MyList
GO Biological Processes	19	GO:0031346	positive regulation of cell projection organization	19_GO:0048518 positive regulation of biological process	-5.3	3.7	5.8	30230	357	392	17	4.3	1	989|998|1072|2664|3320|4131|4192|4747|5216|5764|8507|9638|10109|11075|53335|79647|347733	SEPTIN7|CDC42|CFL1|GDI1|HSP90AA1|MAP1B|MDK|NEFL|PFN1|PTN|ENC1|FEZ1|ARPC2|STMN2|BCL11A|AKIRIN1|TUBB2B	-3.5	MyList
Reactome Gene Sets	6	R-HSA-9679191	Potential therapeutics for SARS		-5.3	7.1	6.9	30230	98	392	9	2.3	0.76	483|2288|2885|2908|3066|3320|3460|9978|203068	ATP1B3|FKBP4|GRB2|NR3C1|HDAC2|HSP90AA1|IFNGR2|RBX1|TUBB	-3.5	MyList
GO Biological Processes	19	GO:0007021	tubulin complex assembly	19_GO:0009987 cellular process	-5.3	31	11	30230	10	392	4	1	0.51	1155|1410|6950|7411	TBCB|CRYAB|TCP1|VBP1	-3.5	MyList
GO Biological Processes	19	GO:0007611	learning or memory	19_GO:0032501 multicellular organismal process	-5.3	4.1	5.9	30230	285	392	15	3.8	0.97	894|1996|3845|4192|4761|5764|5803|6860|7162|7846|9378|9775|23208|23657|26047	CCND2|ELAVL4|KRAS|MDK|NEUROD2|PTN|PTPRZ1|SYT4|TPBG|TUBA1A|NRXN1|EIF4A3|SYT11|SLC7A11|CNTNAP2	-3.5	MyList
GO Biological Processes	19	GO:0006936	muscle contraction	19_GO:0032501 multicellular organismal process	-5.3	4.1	5.9	30230	285	392	15	3.8	0.97	384|1410|3320|6136|6144|6147|6157|6160|6171|6175|6181|6641|7170|7171|11224	ARG2|CRYAB|HSP90AA1|RPL12|RPL21|RPL23A|RPL27A|RPL31|RPL41|RPLP0|RPLP2|SNTB1|TPM3|TPM4|RPL35	-3.5	MyList
Reactome Gene Sets	6	R-HSA-5621481	C-type lectin receptors (CLRs)		-5.2	6.1	6.6	30230	126	392	10	2.6	0.8	801|3845|5063|5684|5688|5691|5694|5695|5713|5714	CALM1|KRAS|PAK3|PSMA3|PSMA7|PSMB3|PSMB6|PSMB7|PSMD7|PSMD8	-3.5	MyList
Reactome Gene Sets	6	R-HSA-2132295	MHC class II antigen presentation		-5.2	6.1	6.6	30230	126	392	10	2.6	0.8	832|3799|3831|7280|7846|8905|10376|10540|11127|347733	CAPZB|KIF5B|KLC1|TUBB2A|TUBA1A|AP1S2|TUBA1B|DCTN2|KIF3A|TUBB2B	-3.5	MyList
Reactome Gene Sets	6	R-HSA-174084	Autodegradation of Cdh1 by Cdh1:APC/C		-5.2	10	7.6	30230	54	392	7	1.8	0.67	5684|5688|5691|5694|5695|5713|5714	PSMA3|PSMA7|PSMB3|PSMB6|PSMB7|PSMD7|PSMD8	-3.5	MyList
Reactome Gene Sets	6	R-HSA-69481	G2/M Checkpoints		-5.2	5.4	6.4	30230	156	392	11	2.8	0.83	5684|5688|5691|5694|5695|5713|5714|7529|7533|8364|10971	PSMA3|PSMA7|PSMB3|PSMB6|PSMB7|PSMD7|PSMD8|YWHAB|YWHAH|H4C3|YWHAQ	-3.4	MyList
GO Biological Processes	19	GO:0007610	behavior	19_GO:0032501 multicellular organismal process	-5.2	2.8	5.4	30230	659	392	24	6.1	1.2	706|894|1996|2571|2908|3066|3845|4192|4761|4929|5764|5803|6860|7162|7345|7846|9378|9775|23208|23657|26047|51324|55636|113246	TSPO|CCND2|ELAVL4|GAD1|NR3C1|HDAC2|KRAS|MDK|NEUROD2|NR4A2|PTN|PTPRZ1|SYT4|TPBG|UCHL1|TUBA1A|NRXN1|EIF4A3|SYT11|SLC7A11|CNTNAP2|SPG21|CHD7|C12orf57	-3.4	MyList
Reactome Gene Sets	6	R-HSA-174154	APC/C:Cdc20 mediated degradation of Securin		-5.2	9.8	7.5	30230	55	392	7	1.8	0.67	5684|5688|5691|5694|5695|5713|5714	PSMA3|PSMA7|PSMB3|PSMB6|PSMB7|PSMD7|PSMD8	-3.4	MyList
Reactome Gene Sets	6	R-HSA-8948751	Regulation of PTEN stability and activity		-5.2	9.8	7.5	30230	55	392	7	1.8	0.67	5684|5688|5691|5694|5695|5713|5714	PSMA3|PSMA7|PSMB3|PSMB6|PSMB7|PSMD7|PSMD8	-3.4	MyList
Reactome Gene Sets	6	R-HSA-9931269	AMPK-induced ERAD and lysosome mediated degradation of PD-L1(CD274)		-5.2	9.8	7.5	30230	55	392	7	1.8	0.67	5684|5688|5691|5694|5695|5713|5714	PSMA3|PSMA7|PSMB3|PSMB6|PSMB7|PSMD7|PSMD8	-3.4	MyList
Reactome Gene Sets	6	R-HSA-9006934	Signaling by Receptor Tyrosine Kinases		-5.1	3	5.5	30230	531	392	21	5.4	1.1	60|71|534|801|998|1277|1278|1281|1287|1499|2885|3066|3320|3845|3925|4192|5063|5764|5803|7529|8828	ACTB|ACTG1|ATP6V1G2|CALM1|CDC42|COL1A1|COL1A2|COL3A1|COL4A5|CTNNB1|GRB2|HDAC2|HSP90AA1|KRAS|STMN1|MDK|PAK3|PTN|PTPRZ1|YWHAB|NRP2	-3.4	MyList
GO Biological Processes	19	GO:0006163	purine nucleotide metabolic process	19_GO:0009987 cellular process	-5.1	3.6	5.7	30230	368	392	17	4.3	1	506|513|515|2026|2597|3312|3417|3945|4508|4535|4538|4704|4720|4830|7167|55967|126328	ATP5F1B|ATP5F1D|ATP5PB|ENO2|GAPDH|HSPA8|IDH1|LDHB|ATP6|ND1|ND4|NDUFA9|NDUFS2|NME1|TPI1|NDUFA12|NDUFA11	-3.4	MyList
GO Biological Processes	19	GO:0009150	purine ribonucleotide metabolic process	19_GO:0009987 cellular process	-5.1	3.9	5.8	30230	293	392	15	3.8	0.97	506|513|515|2026|2597|3312|4508|4535|4538|4704|4720|4830|7167|55967|126328	ATP5F1B|ATP5F1D|ATP5PB|ENO2|GAPDH|HSPA8|ATP6|ND1|ND4|NDUFA9|NDUFS2|NME1|TPI1|NDUFA12|NDUFA11	-3.4	MyList
GO Biological Processes	19	GO:0051495	positive regulation of cytoskeleton organization	19_GO:0048518 positive regulation of biological process	-5.1	4.9	6.1	30230	190	392	12	3.1	0.87	998|1072|2885|4131|5202|5216|5217|6188|9948|10109|11034|11075	CDC42|CFL1|GRB2|MAP1B|PFDN2|PFN1|PFN2|RPS3|WDR1|ARPC2|DSTN|STMN2	-3.4	MyList
CORUM	33	CORUM:181	26S proteasome		-5.1	18	8.9	30230	22	392	5	1.3	0.57	5684|5688|5691|5694|5695	PSMA3|PSMA7|PSMB3|PSMB6|PSMB7	-3.4	MyList
GO Biological Processes	19	GO:0030902	hindbrain development	19_GO:0032502 developmental process	-5.1	5.3	6.3	30230	159	392	11	2.8	0.83	1499|3212|3280|4192|4538|4760|4761|4781|5362|7846|9378	CTNNB1|HOXB2|HES1|MDK|ND4|NEUROD1|NEUROD2|NFIB|PLXNA2|TUBA1A|NRXN1	-3.4	MyList
GO Biological Processes	19	GO:0030833	regulation of actin filament polymerization	19_GO:0050789 regulation of biological process	-5.1	5.9	6.5	30230	130	392	10	2.6	0.8	832|1072|2885|5063|5216|5217|7114|10092|10109|23406	CAPZB|CFL1|GRB2|PAK3|PFN1|PFN2|TMSB4X|ARPC5|ARPC2|COTL1	-3.4	MyList
GO Biological Processes	19	GO:1901293	nucleoside phosphate biosynthetic process	19_GO:0009987 cellular process	-5.1	3.9	5.8	30230	294	392	15	3.8	0.97	506|513|515|1854|2617|4508|4535|4538|4704|4720|4830|11332|55907|55967|126328	ATP5F1B|ATP5F1D|ATP5PB|DUT|GARS1|ATP6|ND1|ND4|NDUFA9|NDUFS2|NME1|ACOT7|CMAS|NDUFA12|NDUFA11	-3.4	MyList
GO Biological Processes	19	GO:0030043	actin filament fragmentation	19_GO:0009987 cellular process	-5.1	58	13	30230	4	392	3	0.77	0.44	1072|9948|11034	CFL1|WDR1|DSTN	-3.3	MyList
CORUM	33	CORUM:2901	Respiratory chain complex I (intermediate IV/310kD), mitochondrial		-5.1	58	13	30230	4	392	3	0.77	0.44	4535|4704|4720	ND1|NDUFA9|NDUFS2	-3.3	MyList
Reactome Gene Sets	6	R-HSA-9851151	MDK and PTN in ALK signaling		-5.1	58	13	30230	4	392	3	0.77	0.44	4192|5764|5803	MDK|PTN|PTPRZ1	-3.3	MyList
GO Biological Processes	19	GO:0043068	positive regulation of programmed cell death	19_GO:0048518 positive regulation of biological process	-5.1	2.9	5.4	30230	580	392	22	5.6	1.2	388|467|573|694|706|708|1499|1843|2908|3312|3329|3491|3956|4760|6188|6347|9240|10962|23787|23788|27086|27166	RHOB|ATF3|BAG1|BTG1|TSPO|C1QBP|CTNNB1|DUSP1|NR3C1|HSPA8|HSPD1|CCN1|LGALS1|NEUROD1|RPS3|CCL2|PNMA1|MLLT11|MTCH1|MTCH2|FOXP1|PRELID1	-3.3	MyList
GO Biological Processes	19	GO:2000045	regulation of G1/S transition of mitotic cell cycle	19_GO:0050789 regulation of biological process	-5.1	4.8	6.1	30230	192	392	12	3.1	0.87	60|894|1032|2273|5684|5688|5691|5694|5695|6347|6604|9510	ACTB|CCND2|CDKN2D|FHL1|PSMA3|PSMA7|PSMB3|PSMB6|PSMB7|CCL2|SMARCD3|ADAMTS1	-3.3	MyList
Canonical Pathways	11	M66	PID MYC ACTIV PATHWAY		-5.1	7.8	6.9	30230	79	392	8	2	0.71	894|2597|3159|3320|3329|4830|4953|6880	CCND2|GAPDH|HMGA1|HSP90AA1|HSPD1|NME1|ODC1|TAF9	-3.3	MyList
Reactome Gene Sets	6	R-HSA-69052	Switching of origins to a post-replicative state		-5.1	7.8	6.9	30230	79	392	8	2	0.71	5684|5688|5691|5694|5695|5713|5714|9978	PSMA3|PSMA7|PSMB3|PSMB6|PSMB7|PSMD7|PSMD8|RBX1	-3.3	MyList
WikiPathways	27	WP5265	Neurogenesis regulation in the olfactory epithelium		-5.1	9.5	7.3	30230	57	392	7	1.8	0.67	3280|4131|4760|5080|6657|6925|57142	HES1|MAP1B|NEUROD1|PAX6|SOX2|TCF4|RTN4	-3.3	MyList
GO Biological Processes	19	GO:0051604	protein maturation	19_GO:0009987 cellular process	-5.1	2.9	5.4	30230	581	392	22	5.6	1.2	573|908|1155|1410|2288|3312|3320|3329|3337|5202|6950|7203|7411|7846|10098|10575|10576|10694|22948|27344|80055|90701	BAG1|CCT6A|TBCB|CRYAB|FKBP4|HSPA8|HSP90AA1|HSPD1|DNAJB1|PFDN2|TCP1|CCT3|VBP1|TUBA1A|TSPAN5|CCT4|CCT2|CCT8|CCT5|PCSK1N|PGAP1|SEC11C	-3.3	MyList
GO Biological Processes	19	GO:0009260	ribonucleotide biosynthetic process	19_GO:0009987 cellular process	-5.1	5.3	6.2	30230	161	392	11	2.8	0.83	506|513|515|4508|4535|4538|4704|4720|4830|55967|126328	ATP5F1B|ATP5F1D|ATP5PB|ATP6|ND1|ND4|NDUFA9|NDUFS2|NME1|NDUFA12|NDUFA11	-3.3	MyList
GO Biological Processes	19	GO:2000147	positive regulation of cell motility	19_GO:0040011 locomotion	-5	2.8	5.3	30230	627	392	23	5.9	1.2	71|388|506|708|998|1072|1277|3312|3491|4192|5216|5764|6347|7114|8766|8828|9510|23224|27086|51157|57142|79647|378938	ACTG1|RHOB|ATP5F1B|C1QBP|CDC42|CFL1|COL1A1|HSPA8|CCN1|MDK|PFN1|PTN|CCL2|TMSB4X|RAB11A|NRP2|ADAMTS1|SYNE2|FOXP1|ZNF580|RTN4|AKIRIN1|MALAT1	-3.3	MyList
Canonical Pathways	11	M164	PID ERBB1 DOWNSTREAM PATHWAY		-5	6.6	6.6	30230	105	392	9	2.3	0.76	998|1843|2885|3845|7529|7533|10092|10109|10971	CDC42|DUSP1|GRB2|KRAS|YWHAB|YWHAH|ARPC5|ARPC2|YWHAQ	-3.3	MyList
Canonical Pathways	11	M223	PID BETA CATENIN NUC PATHWAY		-5	7.7	6.9	30230	80	392	8	2	0.71	894|1499|3066|3491|6925|7529|7533|10971	CCND2|CTNNB1|HDAC2|CCN1|TCF4|YWHAB|YWHAH|YWHAQ	-3.3	MyList
GO Biological Processes	19	GO:0050768	negative regulation of neurogenesis	19_GO:0032502 developmental process	-5	5.8	6.4	30230	133	392	10	2.6	0.8	706|1499|2664|3280|5080|5764|6860|7533|53335|57142	TSPO|CTNNB1|GDI1|HES1|PAX6|PTN|SYT4|YWHAH|BCL11A|RTN4	-3.3	MyList
Reactome Gene Sets	6	R-HSA-389977	Post-chaperonin tubulin folding pathway		-5	17	8.7	30230	23	392	5	1.3	0.57	1155|7280|7846|10376|347733	TBCB|TUBB2A|TUBA1A|TUBA1B|TUBB2B	-3.3	MyList
GO Biological Processes	19	GO:0099188	postsynaptic cytoskeleton organization	19_GO:0009987 cellular process	-5	17	8.7	30230	23	392	5	1.3	0.57	60|71|4747|5881|9118	ACTB|ACTG1|NEFL|RAC3|INA	-3.3	MyList
GO Biological Processes	19	GO:0000278	mitotic cell cycle	19_GO:0009987 cellular process	-5	2.9	5.3	30230	586	392	22	5.6	1.2	388|801|894|900|1072|1978|3020|3925|4774|4781|5080|7280|7846|8766|9978|10376|10540|10657|10983|23157|203068|347733	RHOB|CALM1|CCND2|CCNG1|CFL1|EIF4EBP1|H3-3A|STMN1|NFIA|NFIB|PAX6|TUBB2A|TUBA1A|RAB11A|RBX1|TUBA1B|DCTN2|KHDRBS1|CCNI|SEPTIN6|TUBB|TUBB2B	-3.3	MyList
Reactome Gene Sets	6	R-HSA-438064	Post NMDA receptor activation events		-5	7.6	6.8	30230	81	392	8	2	0.71	801|3838|3845|4747|7280|7846|10376|347733	CALM1|KPNA2|KRAS|NEFL|TUBB2A|TUBA1A|TUBA1B|TUBB2B	-3.3	MyList
GO Biological Processes	19	GO:0007612	learning	19_GO:0032501 multicellular organismal process	-5	5.2	6.1	30230	164	392	11	2.8	0.83	1996|3845|4761|5764|7162|7846|9378|9775|23208|23657|26047	ELAVL4|KRAS|NEUROD2|PTN|TPBG|TUBA1A|NRXN1|EIF4A3|SYT11|SLC7A11|CNTNAP2	-3.3	MyList
GO Biological Processes	19	GO:0007018	microtubule-based movement	19_GO:0009987 cellular process	-5	3.1	5.4	30230	502	392	20	5.1	1.1	547|998|3799|3800|3831|4131|4747|5684|5688|5691|5694|5695|5861|7345|7846|11127|23224|55605|57584|127829	KIF1A|CDC42|KIF5B|KIF5C|KLC1|MAP1B|NEFL|PSMA3|PSMA7|PSMB3|PSMB6|PSMB7|RAB1A|UCHL1|TUBA1A|KIF3A|SYNE2|KIF21A|ARHGAP21|ARL8A	-3.2	MyList
Reactome Gene Sets	6	R-HSA-194138	Signaling by VEGF		-5	6.5	6.5	30230	107	392	9	2.3	0.76	60|71|801|998|1499|3320|3845|5063|8828	ACTB|ACTG1|CALM1|CDC42|CTNNB1|HSP90AA1|KRAS|PAK3|NRP2	-3.2	MyList
GO Biological Processes	19	GO:0022904	respiratory electron transport chain	19_GO:0009987 cellular process	-5	6.5	6.5	30230	107	392	9	2.3	0.76	1537|4519|4535|4538|4704|4720|23788|55967|126328	CYC1|CYTB|ND1|ND4|NDUFA9|NDUFS2|MTCH2|NDUFA12|NDUFA11	-3.2	MyList
Reactome Gene Sets	6	R-HSA-9664407	Parasite infection		-5	9.1	7.2	30230	59	392	7	1.8	0.67	60|71|998|2885|10092|10109|10552	ACTB|ACTG1|CDC42|GRB2|ARPC5|ARPC2|ARPC1A	-3.2	MyList
Reactome Gene Sets	6	R-HSA-9664422	FCGR3A-mediated phagocytosis		-5	9.1	7.2	30230	59	392	7	1.8	0.67	60|71|998|2885|10092|10109|10552	ACTB|ACTG1|CDC42|GRB2|ARPC5|ARPC2|ARPC1A	-3.2	MyList
Reactome Gene Sets	6	R-HSA-9664417	Leishmania phagocytosis		-5	9.1	7.2	30230	59	392	7	1.8	0.67	60|71|998|2885|10092|10109|10552	ACTB|ACTG1|CDC42|GRB2|ARPC5|ARPC2|ARPC1A	-3.2	MyList
Reactome Gene Sets	6	R-HSA-9694516	SARS-CoV-2 Infection		-4.9	3.8	5.7	30230	303	392	15	3.8	0.97	3320|3838|6188|6189|6208|6209|6210|6224|6230|6383|7529|7533|10971|81631|100128731	HSP90AA1|KPNA2|RPS3|RPS3A|RPS14|RPS15|RPS15A|RPS20|RPS25|SDC2|YWHAB|YWHAH|YWHAQ|MAP1LC3B|OST4	-3.2	MyList
Reactome Gene Sets	6	R-HSA-8957275	Post-translational protein phosphorylation		-4.9	6.4	6.5	30230	108	392	9	2.3	0.76	334|1471|3491|3956|5954|6383|7857|11098|11167	APLP2|CST3|CCN1|LGALS1|RCN1|SDC2|SCG2|PRSS23|FSTL1	-3.2	MyList
KEGG Pathway	24	hsa04810	Regulation of actin cytoskeleton		-4.9	4.3	5.8	30230	232	392	13	3.3	0.9	60|71|998|1072|3845|5063|5216|5217|5881|7114|10092|10109|10552	ACTB|ACTG1|CDC42|CFL1|KRAS|PAK3|PFN1|PFN2|RAC3|TMSB4X|ARPC5|ARPC2|ARPC1A	-3.2	MyList
Reactome Gene Sets	6	R-HSA-3371571	HSF1-dependent transactivation		-4.9	16	8.5	30230	24	392	5	1.3	0.57	1410|2288|3312|3320|3337	CRYAB|FKBP4|HSPA8|HSP90AA1|DNAJB1	-3.2	MyList
Reactome Gene Sets	6	R-HSA-174184	Cdc20:Phospho-APC/C mediated degradation of Cyclin A		-4.9	9	7.1	30230	60	392	7	1.8	0.67	5684|5688|5691|5694|5695|5713|5714	PSMA3|PSMA7|PSMB3|PSMB6|PSMB7|PSMD7|PSMD8	-3.2	MyList
Reactome Gene Sets	6	R-HSA-69017	CDK-mediated phosphorylation and removal of Cdc6		-4.9	9	7.1	30230	60	392	7	1.8	0.67	5684|5688|5691|5694|5695|5713|5714	PSMA3|PSMA7|PSMB3|PSMB6|PSMB7|PSMD7|PSMD8	-3.2	MyList
GO Biological Processes	19	GO:0046390	ribose phosphate biosynthetic process	19_GO:0009987 cellular process	-4.9	5.1	6.1	30230	167	392	11	2.8	0.83	506|513|515|4508|4535|4538|4704|4720|4830|55967|126328	ATP5F1B|ATP5F1D|ATP5PB|ATP6|ND1|ND4|NDUFA9|NDUFS2|NME1|NDUFA12|NDUFA11	-3.2	MyList
GO Biological Processes	19	GO:0008088	axo-dendritic transport	19_GO:0051179 localization	-4.9	7.4	6.7	30230	83	392	8	2	0.71	547|3799|3800|4747|7345|11127|55605|127829	KIF1A|KIF5B|KIF5C|NEFL|UCHL1|KIF3A|KIF21A|ARL8A	-3.2	MyList
GO Biological Processes	19	GO:0098885	modification of postsynaptic actin cytoskeleton	19_GO:0009987 cellular process	-4.9	26	9.8	30230	12	392	4	1	0.51	1072|5216|5217|10487	CFL1|PFN1|PFN2|CAP1	-3.2	MyList
GO Biological Processes	19	GO:0003012	muscle system process	19_GO:0032501 multicellular organismal process	-4.9	3.6	5.5	30230	345	392	16	4.1	1	384|1410|3066|3320|6136|6144|6147|6157|6160|6171|6175|6181|6641|7170|7171|11224	ARG2|CRYAB|HDAC2|HSP90AA1|RPL12|RPL21|RPL23A|RPL27A|RPL31|RPL41|RPLP0|RPLP2|SNTB1|TPM3|TPM4|RPL35	-3.2	MyList
GO Biological Processes	19	GO:0022411	cellular component disassembly	19_GO:0009987 cellular process	-4.9	3.8	5.6	30230	307	392	15	3.8	0.97	801|1072|3159|3312|3799|3831|3925|4830|6604|9948|11034|11075|11198|81551|81631	CALM1|CFL1|HMGA1|HSPA8|KIF5B|KLC1|STMN1|NME1|SMARCD3|WDR1|DSTN|STMN2|SUPT16H|STMN4|MAP1LC3B	-3.2	MyList
Reactome Gene Sets	6	R-HSA-69278	Cell Cycle, Mitotic		-4.9	2.9	5.2	30230	553	392	21	5.4	1.1	894|1032|3020|3320|5684|5688|5691|5694|5695|5713|5714|5861|7280|7846|8364|9978|10133|10376|10540|203068|347733	CCND2|CDKN2D|H3-3A|HSP90AA1|PSMA3|PSMA7|PSMB3|PSMB6|PSMB7|PSMD7|PSMD8|RAB1A|TUBB2A|TUBA1A|H4C3|RBX1|OPTN|TUBA1B|DCTN2|TUBB|TUBB2B	-3.2	MyList
Reactome Gene Sets	6	R-HSA-5607764	CLEC7A (Dectin-1) signaling		-4.9	7.3	6.7	30230	84	392	8	2	0.71	801|5684|5688|5691|5694|5695|5713|5714	CALM1|PSMA3|PSMA7|PSMB3|PSMB6|PSMB7|PSMD7|PSMD8	-3.2	MyList
Reactome Gene Sets	6	R-HSA-174178	APC/C:Cdh1 mediated degradation of Cdc20 and other APC/C:Cdh1 targeted proteins in late mitosis/early G1		-4.9	8.8	7	30230	61	392	7	1.8	0.67	5684|5688|5691|5694|5695|5713|5714	PSMA3|PSMA7|PSMB3|PSMB6|PSMB7|PSMD7|PSMD8	-3.2	MyList
Reactome Gene Sets	6	R-HSA-179419	APC:Cdc20 mediated degradation of cell cycle proteins prior to satisfation of the cell cycle checkpoint		-4.9	8.8	7	30230	61	392	7	1.8	0.67	5684|5688|5691|5694|5695|5713|5714	PSMA3|PSMA7|PSMB3|PSMB6|PSMB7|PSMD7|PSMD8	-3.2	MyList
GO Biological Processes	19	GO:0061136	regulation of proteasomal protein catabolic process	19_GO:0050789 regulation of biological process	-4.8	4.2	5.7	30230	236	392	13	3.3	0.9	5684|5688|5691|5694|5695|5713|5714|6613|6880|8078|8667|9978|64326	PSMA3|PSMA7|PSMB3|PSMB6|PSMB7|PSMD7|PSMD8|SUMO2|TAF9|USP5|EIF3H|RBX1|COP1	-3.1	MyList
GO Biological Processes	19	GO:0110053	regulation of actin filament organization	19_GO:0050789 regulation of biological process	-4.8	4	5.6	30230	272	392	14	3.6	0.94	71|832|998|1072|2885|5063|5216|5217|7114|9948|10092|10109|11034|23406	ACTG1|CAPZB|CDC42|CFL1|GRB2|PAK3|PFN1|PFN2|TMSB4X|WDR1|ARPC5|ARPC2|DSTN|COTL1	-3.1	MyList
Reactome Gene Sets	6	R-HSA-9909396	Circadian clock		-4.8	6.3	6.4	30230	111	392	9	2.3	0.76	5684|5688|5691|5694|5695|5713|5714|6604|9978	PSMA3|PSMA7|PSMB3|PSMB6|PSMB7|PSMD7|PSMD8|SMARCD3|RBX1	-3.1	MyList
GO Biological Processes	19	GO:0071357	cellular response to type I interferon	19_GO:0044419 biological process involved in interspecies interaction between organisms	-4.8	7.3	6.6	30230	85	392	8	2	0.71	5684|5688|5691|5694|5695|5713|5714|10410	PSMA3|PSMA7|PSMB3|PSMB6|PSMB7|PSMD7|PSMD8|IFITM3	-3.1	MyList
KEGG Pathway	24	hsa04510	Focal adhesion		-4.8	4.6	5.8	30230	203	392	12	3.1	0.87	60|71|894|998|1277|1278|1287|1499|2885|5063|5881|7791	ACTB|ACTG1|CCND2|CDC42|COL1A1|COL1A2|COL4A5|CTNNB1|GRB2|PAK3|RAC3|ZYX	-3.1	MyList
GO Biological Processes	19	GO:0071363	cellular response to growth factor stimulus	19_GO:0050896 response to stimulus	-4.8	3.1	5.3	30230	471	392	19	4.8	1.1	467|1072|1277|1278|1281|1499|2885|2908|3066|3280|4131|4692|4774|6347|7791|8828|9638|9775|11075	ATF3|CFL1|COL1A1|COL1A2|COL3A1|CTNNB1|GRB2|NR3C1|HDAC2|HES1|MAP1B|NDN|NFIA|CCL2|ZYX|NRP2|FEZ1|EIF4A3|STMN2	-3.1	MyList
GO Biological Processes	19	GO:0051961	negative regulation of nervous system development	19_GO:0032502 developmental process	-4.8	5.5	6.1	30230	140	392	10	2.6	0.8	706|1499|2664|3280|5080|5764|6860|7533|53335|57142	TSPO|CTNNB1|GDI1|HES1|PAX6|PTN|SYT4|YWHAH|BCL11A|RTN4	-3.1	MyList
GO Biological Processes	19	GO:0090150	establishment of protein localization to membrane	19_GO:0051179 localization	-4.8	4.2	5.7	30230	238	392	13	3.3	0.9	6727|7095|8766|10133|10452|10651|10890|23204|23787|23788|26517|54543|100133941	SRP14|SEC62|RAB11A|OPTN|TOMM40|MTX2|RAB10|ARL6IP1|MTCH1|MTCH2|TIMM13|TOMM7|CD24	-3.1	MyList
GO Biological Processes	19	GO:0055086	nucleobase-containing small molecule metabolic process	19_GO:0009987 cellular process	-4.8	2.8	5.1	30230	604	392	22	5.6	1.2	506|513|515|1854|2026|2597|2617|3312|3417|3945|4508|4535|4538|4704|4720|4830|7167|7276|11332|55907|55967|126328	ATP5F1B|ATP5F1D|ATP5PB|DUT|ENO2|GAPDH|GARS1|HSPA8|IDH1|LDHB|ATP6|ND1|ND4|NDUFA9|NDUFS2|NME1|TPI1|TTR|ACOT7|CMAS|NDUFA12|NDUFA11	-3.1	MyList
Reactome Gene Sets	6	R-HSA-1268020	Mitochondrial protein import		-4.8	8.6	6.9	30230	63	392	7	1.8	0.67	506|1537|3329|10452|10651|26517|54543	ATP5F1B|CYC1|HSPD1|TOMM40|MTX2|TIMM13|TOMM7	-3.1	MyList
Reactome Gene Sets	6	R-HSA-176409	APC/C:Cdc20 mediated degradation of mitotic proteins		-4.8	8.6	6.9	30230	63	392	7	1.8	0.67	5684|5688|5691|5694|5695|5713|5714	PSMA3|PSMA7|PSMB3|PSMB6|PSMB7|PSMD7|PSMD8	-3.1	MyList
Reactome Gene Sets	6	R-HSA-5663220	RHO GTPases Activate Formins		-4.8	5.4	6.1	30230	142	392	10	2.6	0.8	60|71|388|998|5216|5217|7280|7846|10376|347733	ACTB|ACTG1|RHOB|CDC42|PFN1|PFN2|TUBB2A|TUBA1A|TUBA1B|TUBB2B	-3.1	MyList
GO Biological Processes	19	GO:0006941	striated muscle contraction	19_GO:0032501 multicellular organismal process	-4.8	4.9	5.9	30230	173	392	11	2.8	0.83	384|3320|6136|6144|6147|6157|6160|6171|6175|6181|11224	ARG2|HSP90AA1|RPL12|RPL21|RPL23A|RPL27A|RPL31|RPL41|RPLP0|RPLP2|RPL35	-3.1	MyList
GO Biological Processes	19	GO:0009259	ribonucleotide metabolic process	19_GO:0009987 cellular process	-4.8	3.7	5.5	30230	314	392	15	3.8	0.97	506|513|515|2026|2597|3312|4508|4535|4538|4704|4720|4830|7167|55967|126328	ATP5F1B|ATP5F1D|ATP5PB|ENO2|GAPDH|HSPA8|ATP6|ND1|ND4|NDUFA9|NDUFS2|NME1|TPI1|NDUFA12|NDUFA11	-3.1	MyList
GO Biological Processes	19	GO:0090407	organophosphate biosynthetic process	19_GO:0009987 cellular process	-4.7	2.9	5.1	30230	565	392	21	5.4	1.1	39|506|513|515|1854|2171|2224|2617|4508|4535|4538|4704|4720|4830|7167|11332|55907|55967|80055|84668|126328	ACAT2|ATP5F1B|ATP5F1D|ATP5PB|DUT|FABP5|FDPS|GARS1|ATP6|ND1|ND4|NDUFA9|NDUFS2|NME1|TPI1|ACOT7|CMAS|NDUFA12|PGAP1|HYCC1|NDUFA11	-3	MyList
Reactome Gene Sets	6	R-HSA-176814	Activation of APC/C and APC/C:Cdc20 mediated degradation of mitotic proteins		-4.7	8.4	6.8	30230	64	392	7	1.8	0.67	5684|5688|5691|5694|5695|5713|5714	PSMA3|PSMA7|PSMB3|PSMB6|PSMB7|PSMD7|PSMD8	-3	MyList
Reactome Gene Sets	6	R-HSA-2871837	FCERI mediated NF-kB activation		-4.7	8.4	6.8	30230	64	392	7	1.8	0.67	5684|5688|5691|5694|5695|5713|5714	PSMA3|PSMA7|PSMB3|PSMB6|PSMB7|PSMD7|PSMD8	-3	MyList
GO Biological Processes	19	GO:1902905	positive regulation of supramolecular fiber organization	19_GO:0048518 positive regulation of biological process	-4.7	4.8	5.9	30230	175	392	11	2.8	0.83	998|1072|2885|4131|5216|5217|6188|9948|10109|11034|11075	CDC42|CFL1|GRB2|MAP1B|PFN1|PFN2|RPS3|WDR1|ARPC2|DSTN|STMN2	-3	MyList
GO Biological Processes	19	GO:0006164	purine nucleotide biosynthetic process	19_GO:0009987 cellular process	-4.7	4.8	5.9	30230	175	392	11	2.8	0.83	506|513|515|4508|4535|4538|4704|4720|4830|55967|126328	ATP5F1B|ATP5F1D|ATP5PB|ATP6|ND1|ND4|NDUFA9|NDUFS2|NME1|NDUFA12|NDUFA11	-3	MyList
GO Biological Processes	19	GO:0031333	negative regulation of protein-containing complex assembly	19_GO:0048519 negative regulation of biological process	-4.7	5.4	6	30230	144	392	10	2.6	0.8	832|998|1410|2288|2597|3312|3925|7114|11075|53335	CAPZB|CDC42|CRYAB|FKBP4|GAPDH|HSPA8|STMN1|TMSB4X|STMN2|BCL11A	-3	MyList
Reactome Gene Sets	6	R-HSA-8939236	RUNX1 regulates transcription of genes involved in differentiation of HSCs		-4.7	6	6.2	30230	115	392	9	2.3	0.76	3020|5684|5688|5691|5694|5695|5713|5714|8364	H3-3A|PSMA3|PSMA7|PSMB3|PSMB6|PSMB7|PSMD7|PSMD8|H4C3	-3	MyList
GO Biological Processes	19	GO:0016358	dendrite development	19_GO:0032502 developmental process	-4.7	6	6.2	30230	115	392	9	2.3	0.76	998|1499|1996|3066|4131|5063|5764|6383|7162	CDC42|CTNNB1|ELAVL4|HDAC2|MAP1B|PAK3|PTN|SDC2|TPBG	-3	MyList
CORUM	33	CORUM:2903	Respiratory chain complex I (intermediate V/380kD and VI/480kD), mitochondrial		-4.7	46	12	30230	5	392	3	0.77	0.44	4535|4704|4720	ND1|NDUFA9|NDUFS2	-3	MyList
GO Biological Processes	19	GO:0090666	scaRNA localization to Cajal body	19_GO:0051179 localization	-4.7	46	12	30230	5	392	3	0.77	0.44	6950|10575|10576	TCP1|CCT4|CCT2	-3	MyList
Reactome Gene Sets	6	R-HSA-9646399	Aggrephagy		-4.7	11	7.2	30230	44	392	6	1.5	0.62	3320|7280|7431|7846|10376|347733	HSP90AA1|TUBB2A|VIM|TUBA1A|TUBA1B|TUBB2B	-3	MyList
Reactome Gene Sets	6	R-HSA-5619084	ABC transporter disorders		-4.7	8.3	6.8	30230	65	392	7	1.8	0.67	5684|5688|5691|5694|5695|5713|5714	PSMA3|PSMA7|PSMB3|PSMB6|PSMB7|PSMD7|PSMD8	-3	MyList
GO Biological Processes	19	GO:0019693	ribose phosphate metabolic process	19_GO:0009987 cellular process	-4.6	3.6	5.4	30230	321	392	15	3.8	0.97	506|513|515|2026|2597|3312|4508|4535|4538|4704|4720|4830|7167|55967|126328	ATP5F1B|ATP5F1D|ATP5PB|ENO2|GAPDH|HSPA8|ATP6|ND1|ND4|NDUFA9|NDUFS2|NME1|TPI1|NDUFA12|NDUFA11	-3	MyList
GO Biological Processes	19	GO:0022900	electron transport chain	19_GO:0009987 cellular process	-4.6	5.9	6.1	30230	117	392	9	2.3	0.76	1537|4519|4535|4538|4704|4720|23788|55967|126328	CYC1|CYTB|ND1|ND4|NDUFA9|NDUFS2|MTCH2|NDUFA12|NDUFA11	-3	MyList
GO Biological Processes	19	GO:0021542	dentate gyrus development	19_GO:0032502 developmental process	-4.6	14	7.9	30230	27	392	5	1.3	0.57	4192|4760|7846|63974|79969	MDK|NEUROD1|TUBA1A|NEUROD6|ATAT1	-3	MyList
GO Biological Processes	19	GO:0032970	regulation of actin filament-based process	19_GO:0050789 regulation of biological process	-4.6	3.3	5.2	30230	401	392	17	4.3	1	71|832|998|1072|2885|5063|5216|5217|5881|6717|7114|9948|10092|10109|11034|23406|58527	ACTG1|CAPZB|CDC42|CFL1|GRB2|PAK3|PFN1|PFN2|RAC3|SRI|TMSB4X|WDR1|ARPC5|ARPC2|DSTN|COTL1|ABRACL	-3	MyList
GO Biological Processes	19	GO:0021953	central nervous system neuron differentiation	19_GO:0032502 developmental process	-4.6	4.4	5.6	30230	212	392	12	3.1	0.87	1499|1996|4760|4781|4929|5080|5881|6695|7846|8828|9378|113246	CTNNB1|ELAVL4|NEUROD1|NFIB|NR4A2|PAX6|RAC3|SPOCK1|TUBA1A|NRP2|NRXN1|C12orf57	-3	MyList
WikiPathways	27	WP3680	Physico chemical features and toxicity associated pathways		-4.6	8.2	6.7	30230	66	392	7	1.8	0.67	1499|2885|4741|4747|5216|5217|7114	CTNNB1|GRB2|NEFM|NEFL|PFN1|PFN2|TMSB4X	-3	MyList
Reactome Gene Sets	6	R-HSA-3371568	Attenuation phase		-4.6	22	9	30230	14	392	4	1	0.51	2288|3312|3320|3337	FKBP4|HSPA8|HSP90AA1|DNAJB1	-2.9	MyList
Reactome Gene Sets	6	R-HSA-2467813	Separation of Sister Chromatids		-4.6	4.7	5.7	30230	180	392	11	2.8	0.83	5684|5688|5691|5694|5695|5713|5714|7280|7846|10376|347733	PSMA3|PSMA7|PSMB3|PSMB6|PSMB7|PSMD7|PSMD8|TUBB2A|TUBA1A|TUBA1B|TUBB2B	-2.9	MyList
GO Biological Processes	19	GO:0006753	nucleoside phosphate metabolic process	19_GO:0009987 cellular process	-4.6	2.8	5	30230	577	392	21	5.4	1.1	506|513|515|1854|2026|2597|2617|3312|3417|3945|4508|4535|4538|4704|4720|4830|7167|11332|55907|55967|126328	ATP5F1B|ATP5F1D|ATP5PB|DUT|ENO2|GAPDH|GARS1|HSPA8|IDH1|LDHB|ATP6|ND1|ND4|NDUFA9|NDUFS2|NME1|TPI1|ACOT7|CMAS|NDUFA12|NDUFA11	-2.9	MyList
KEGG Pathway	24	hsa05200	Pathways in cancer		-4.6	2.9	5.1	30230	533	392	20	5.1	1.1	801|862|894|998|1287|1499|2770|2783|2785|2885|2941|3066|3280|3320|3460|3845|5881|7170|9618|9978	CALM1|RUNX1T1|CCND2|CDC42|COL4A5|CTNNB1|GNAI1|GNB2|GNG3|GRB2|GSTA4|HDAC2|HES1|HSP90AA1|IFNGR2|KRAS|RAC3|TPM3|TRAF4|RBX1	-2.9	MyList
Reactome Gene Sets	6	R-HSA-68886	M Phase		-4.6	3.2	5.2	30230	405	392	17	4.3	1	3020|3320|5684|5688|5691|5694|5695|5713|5714|5861|7280|7846|8364|10376|10540|203068|347733	H3-3A|HSP90AA1|PSMA3|PSMA7|PSMB3|PSMB6|PSMB7|PSMD7|PSMD8|RAB1A|TUBB2A|TUBA1A|H4C3|TUBA1B|DCTN2|TUBB|TUBB2B	-2.9	MyList
Canonical Pathways	11	M295	SIG PIP3 SIGNALING IN CARDIAC MYOCTES		-4.6	8.1	6.6	30230	67	392	7	1.8	0.67	998|2885|5063|7529|7533|10682|10971	CDC42|GRB2|PAK3|YWHAB|YWHAH|EBP|YWHAQ	-2.9	MyList
GO Biological Processes	19	GO:1900180	regulation of protein localization to nucleus	19_GO:0051179 localization	-4.6	5.2	5.9	30230	149	392	10	2.6	0.8	908|3320|6950|7203|7529|10575|10576|10694|22948|150678	CCT6A|HSP90AA1|TCP1|CCT3|YWHAB|CCT4|CCT2|CCT8|CCT5|COPS9	-2.9	MyList
GO Biological Processes	19	GO:0042176	regulation of protein catabolic process	19_GO:0050789 regulation of biological process	-4.6	3.2	5.2	30230	406	392	17	4.3	1	1471|3320|4953|5684|5688|5691|5694|5695|5713|5714|6613|6880|8078|8667|9978|10098|64326	CST3|HSP90AA1|ODC1|PSMA3|PSMA7|PSMB3|PSMB6|PSMB7|PSMD7|PSMD8|SUMO2|TAF9|USP5|EIF3H|RBX1|TSPAN5|COP1	-2.9	MyList
KEGG Pathway	24	hsa04540	Gap junction		-4.6	6.7	6.3	30230	92	392	8	2	0.71	2770|2885|3845|7280|7846|10376|203068|347733	GNAI1|GRB2|KRAS|TUBB2A|TUBA1A|TUBA1B|TUBB|TUBB2B	-2.9	MyList
GO Biological Processes	19	GO:0050920	regulation of chemotaxis	19_GO:0040011 locomotion	-4.6	4.3	5.6	30230	215	392	12	3.1	0.87	708|1843|4192|5764|6347|7114|7162|7857|51157|55605|79647|347733	C1QBP|DUSP1|MDK|PTN|CCL2|TMSB4X|TPBG|SCG2|ZNF580|KIF21A|AKIRIN1|TUBB2B	-2.9	MyList
GO Biological Processes	19	GO:0010592	positive regulation of lamellipodium assembly	19_GO:0048518 positive regulation of biological process	-4.6	14	7.7	30230	28	392	5	1.3	0.57	998|1072|3320|10109|79647	CDC42|CFL1|HSP90AA1|ARPC2|AKIRIN1	-2.9	MyList
Reactome Gene Sets	6	R-HSA-2173782	Binding and Uptake of Ligands by Scavenger Receptors		-4.6	10	7	30230	46	392	6	1.5	0.62	1277|1278|1281|2512|3320|5052	COL1A1|COL1A2|COL3A1|FTL|HSP90AA1|PRDX1	-2.9	MyList
WikiPathways	27	WP2431	Spinal cord injury		-4.6	5.8	6	30230	120	392	9	2.3	0.76	388|900|998|2596|5362|5803|6347|7431|57142	RHOB|CCNG1|CDC42|GAP43|PLXNA2|PTPRZ1|CCL2|VIM|RTN4	-2.9	MyList
WikiPathways	27	WP51	Regulation of actin cytoskeleton		-4.6	5.1	5.8	30230	150	392	10	2.6	0.8	60|71|998|1072|3845|5063|5216|5881|7114|10092	ACTB|ACTG1|CDC42|CFL1|KRAS|PAK3|PFN1|RAC3|TMSB4X|ARPC5	-2.9	MyList
Reactome Gene Sets	6	R-HSA-176408	Regulation of APC/C activators between G1/S and early anaphase		-4.5	7.9	6.6	30230	68	392	7	1.8	0.67	5684|5688|5691|5694|5695|5713|5714	PSMA3|PSMA7|PSMB3|PSMB6|PSMB7|PSMD7|PSMD8	-2.9	MyList
GO Biological Processes	19	GO:0034340	response to type I interferon	19_GO:0044419 biological process involved in interspecies interaction between organisms	-4.5	6.6	6.2	30230	93	392	8	2	0.71	5684|5688|5691|5694|5695|5713|5714|10410	PSMA3|PSMA7|PSMB3|PSMB6|PSMB7|PSMD7|PSMD8|IFITM3	-2.9	MyList
Reactome Gene Sets	6	R-HSA-442755	Activation of NMDA receptors and postsynaptic events		-4.5	6.6	6.2	30230	94	392	8	2	0.71	801|3838|3845|4747|7280|7846|10376|347733	CALM1|KPNA2|KRAS|NEFL|TUBB2A|TUBA1A|TUBA1B|TUBB2B	-2.9	MyList
GO Biological Processes	19	GO:1900182	positive regulation of protein localization to nucleus	19_GO:0051179 localization	-4.5	6.6	6.2	30230	94	392	8	2	0.71	908|3320|6950|7203|10575|10576|10694|22948	CCT6A|HSP90AA1|TCP1|CCT3|CCT4|CCT2|CCT8|CCT5	-2.9	MyList
Reactome Gene Sets	6	R-HSA-201681	TCF dependent signaling in response to WNT		-4.5	4.2	5.5	30230	219	392	12	3.1	0.87	1499|3020|5684|5688|5691|5694|5695|5713|5714|6657|8364|9978	CTNNB1|H3-3A|PSMA3|PSMA7|PSMB3|PSMB6|PSMB7|PSMD7|PSMD8|SOX2|H4C3|RBX1	-2.8	MyList
Reactome Gene Sets	6	R-HSA-1428517	Aerobic respiration and respiratory electron transport		-4.4	3.9	5.3	30230	258	392	13	3.3	0.9	506|513|515|1537|3945|4508|4519|4535|4538|4704|4720|55967|126328	ATP5F1B|ATP5F1D|ATP5PB|CYC1|LDHB|ATP6|CYTB|ND1|ND4|NDUFA9|NDUFS2|NDUFA12|NDUFA11	-2.8	MyList
Reactome Gene Sets	6	R-HSA-381426	Regulation of Insulin-like Growth Factor (IGF) transport and uptake by Insulin-like Growth Factor Binding Proteins (IGFBPs)		-4.4	5.6	5.8	30230	125	392	9	2.3	0.76	334|1471|3491|3956|5954|6383|7857|11098|11167	APLP2|CST3|CCN1|LGALS1|RCN1|SDC2|SCG2|PRSS23|FSTL1	-2.8	MyList
Reactome Gene Sets	6	R-HSA-9619483	Activation of AMPK downstream of NMDARs		-4.4	13	7.4	30230	30	392	5	1.3	0.57	801|7280|7846|10376|347733	CALM1|TUBB2A|TUBA1A|TUBA1B|TUBB2B	-2.8	MyList
GO Biological Processes	19	GO:0031102	neuron projection regeneration	19_GO:0032502 developmental process	-4.4	13	7.4	30230	30	392	5	1.3	0.57	706|4131|4747|5764|9315	TSPO|MAP1B|NEFL|PTN|NREP	-2.8	MyList
WikiPathways	27	WP289	Myometrial relaxation and contraction pathways		-4.4	4.9	5.7	30230	156	392	10	2.6	0.8	60|71|467|801|2783|2785|6004|7529|7533|10971	ACTB|ACTG1|ATF3|CALM1|GNB2|GNG3|RGS16|YWHAB|YWHAH|YWHAQ	-2.8	MyList
GO Biological Processes	19	GO:0021766	hippocampus development	19_GO:0032502 developmental process	-4.4	6.4	6.1	30230	97	392	8	2	0.71	1072|4192|4747|4760|7846|9638|63974|79969	CFL1|MDK|NEFL|NEUROD1|TUBA1A|FEZ1|NEUROD6|ATAT1	-2.8	MyList
GO Biological Processes	19	GO:0072521	purine-containing compound metabolic process	19_GO:0009987 cellular process	-4.4	2.9	4.9	30230	505	392	19	4.8	1.1	506|513|515|2026|2597|3312|3417|3945|4508|4535|4538|4704|4720|4830|7167|7276|11332|55967|126328	ATP5F1B|ATP5F1D|ATP5PB|ENO2|GAPDH|HSPA8|IDH1|LDHB|ATP6|ND1|ND4|NDUFA9|NDUFS2|NME1|TPI1|TTR|ACOT7|NDUFA12|NDUFA11	-2.8	MyList
Reactome Gene Sets	6	R-HSA-437239	Recycling pathway of L1		-4.4	9.4	6.8	30230	49	392	6	1.5	0.62	60|71|7280|7846|10376|347733	ACTB|ACTG1|TUBB2A|TUBA1A|TUBA1B|TUBB2B	-2.8	MyList
Reactome Gene Sets	6	R-HSA-6807070	PTEN Regulation		-4.4	5.5	5.8	30230	126	392	9	2.3	0.76	3066|5684|5688|5691|5694|5695|5713|5714|84232	HDAC2|PSMA3|PSMA7|PSMB3|PSMB6|PSMB7|PSMD7|PSMD8|MAF1	-2.7	MyList
GO Biological Processes	19	GO:0051648	vesicle localization	19_GO:0051179 localization	-4.4	4.5	5.5	30230	190	392	11	2.8	0.83	547|1499|3799|3800|5861|6860|8766|9378|10540|11127|23208	KIF1A|CTNNB1|KIF5B|KIF5C|RAB1A|SYT4|RAB11A|NRXN1|DCTN2|KIF3A|SYT11	-2.7	MyList
GO Biological Processes	19	GO:0009988	cell-cell recognition	19_GO:0009987 cellular process	-4.4	7.5	6.3	30230	72	392	7	1.8	0.67	6950|7203|7417|10575|10576|10694|22948	TCP1|CCT3|VDAC2|CCT4|CCT2|CCT8|CCT5	-2.7	MyList
GO Biological Processes	19	GO:0021780	glial cell fate specification	19_GO:0032502 developmental process	-4.4	39	11	30230	6	392	3	0.77	0.44	4774|4781|5080	NFIA|NFIB|PAX6	-2.7	MyList
GO Biological Processes	19	GO:0071787	endoplasmic reticulum tubular network formation	19_GO:0009987 cellular process	-4.4	39	11	30230	6	392	3	0.77	0.44	6252|23204|57142	RTN1|ARL6IP1|RTN4	-2.7	MyList
CORUM	33	CORUM:7298	ACTB-ANP32A-C1QBP-PSMA1-PTMA-PSMA1 complex		-4.4	39	11	30230	6	392	3	0.77	0.44	60|708|5250	ACTB|C1QBP|SLC25A3	-2.7	MyList
Reactome Gene Sets	6	R-HSA-111957	Cam-PDE 1 activation		-4.4	39	11	30230	6	392	3	0.77	0.44	801|5136|5137	CALM1|PDE1A|PDE1C	-2.7	MyList
Reactome Gene Sets	6	R-HSA-4420097	VEGFA-VEGFR2 Pathway		-4.4	6.3	6	30230	98	392	8	2	0.71	60|71|801|998|1499|3320|3845|5063	ACTB|ACTG1|CALM1|CDC42|CTNNB1|HSP90AA1|KRAS|PAK3	-2.7	MyList
GO Biological Processes	19	GO:0030335	positive regulation of cell migration	19_GO:0040011 locomotion	-4.4	2.7	4.8	30230	599	392	21	5.4	1.1	71|388|506|708|998|1277|3312|3491|4192|5216|5764|6347|7114|8766|8828|9510|23224|27086|51157|57142|79647	ACTG1|RHOB|ATP5F1B|C1QBP|CDC42|COL1A1|HSPA8|CCN1|MDK|PFN1|PTN|CCL2|TMSB4X|RAB11A|NRP2|ADAMTS1|SYNE2|FOXP1|ZNF580|RTN4|AKIRIN1	-2.7	MyList
GO Biological Processes	19	GO:0043065	positive regulation of apoptotic process	19_GO:0048518 positive regulation of biological process	-4.4	2.8	4.9	30230	554	392	20	5.1	1.1	388|467|573|694|706|708|1499|1843|2908|3329|3491|3956|4760|6188|6347|9240|10962|23787|23788|27166	RHOB|ATF3|BAG1|BTG1|TSPO|C1QBP|CTNNB1|DUSP1|NR3C1|HSPD1|CCN1|LGALS1|NEUROD1|RPS3|CCL2|PNMA1|MLLT11|MTCH1|MTCH2|PRELID1	-2.7	MyList
Reactome Gene Sets	6	R-HSA-399954	Sema3A PAK dependent Axon repulsion		-4.3	19	8.4	30230	16	392	4	1	0.51	1072|3320|5063|5362	CFL1|HSP90AA1|PAK3|PLXNA2	-2.7	MyList
CORUM	33	CORUM:563	F1F0-ATP synthase, mitochondrial		-4.3	19	8.4	30230	16	392	4	1	0.51	506|513|515|4508	ATP5F1B|ATP5F1D|ATP5PB|ATP6	-2.7	MyList
GO Biological Processes	19	GO:0010639	negative regulation of organelle organization	19_GO:0048519 negative regulation of biological process	-4.3	3.4	5.1	30230	341	392	15	3.8	0.97	546|832|1072|2288|2665|3925|4131|5216|7114|9638|10493|10890|11075|27166|54386	ATRX|CAPZB|CFL1|FKBP4|GDI2|STMN1|MAP1B|PFN1|TMSB4X|FEZ1|VAT1|RAB10|STMN2|PRELID1|TERF2IP	-2.7	MyList
Reactome Gene Sets	6	R-HSA-69202	Cyclin E associated events during G1/S transition		-4.3	7.4	6.3	30230	73	392	7	1.8	0.67	5684|5688|5691|5694|5695|5713|5714	PSMA3|PSMA7|PSMB3|PSMB6|PSMB7|PSMD7|PSMD8	-2.7	MyList
Reactome Gene Sets	6	R-HSA-9006925	Intracellular signaling by second messengers		-4.3	3.6	5.1	30230	304	392	14	3.6	0.94	801|2885|3066|3838|5136|5137|5684|5688|5691|5694|5695|5713|5714|84232	CALM1|GRB2|HDAC2|KPNA2|PDE1A|PDE1C|PSMA3|PSMA7|PSMB3|PSMB6|PSMB7|PSMD7|PSMD8|MAF1	-2.7	MyList
Canonical Pathways	11	M7955	SIG INSULIN RECEPTOR PATHWAY IN CARDIAC MYOCYTES		-4.3	9.1	6.6	30230	51	392	6	1.5	0.62	998|2885|7529|7533|10487|10971	CDC42|GRB2|YWHAB|YWHAH|CAP1|YWHAQ	-2.7	MyList
KEGG Pathway	24	hsa04926	Relaxin signaling pathway		-4.3	5.3	5.7	30230	130	392	9	2.3	0.76	1277|1278|1281|1287|2770|2783|2785|2885|3845	COL1A1|COL1A2|COL3A1|COL4A5|GNAI1|GNB2|GNG3|GRB2|KRAS	-2.7	MyList
Reactome Gene Sets	6	R-HSA-9020702	Interleukin-1 signaling		-4.3	6.1	5.9	30230	101	392	8	2	0.71	5684|5688|5691|5694|5695|5713|5714|9978	PSMA3|PSMA7|PSMB3|PSMB6|PSMB7|PSMD7|PSMD8|RBX1	-2.7	MyList
GO Biological Processes	19	GO:0010996	response to auditory stimulus	19_GO:0050896 response to stimulus	-4.3	12	7.2	30230	32	392	5	1.3	0.57	2596|4192|5764|9378|26047	GAP43|MDK|PTN|NRXN1|CNTNAP2	-2.6	MyList
Reactome Gene Sets	6	R-HSA-5205685	PINK1-PRKN Mediated Mitophagy		-4.3	12	7.2	30230	32	392	5	1.3	0.57	7417|10133|10452|54543|81631	VDAC2|OPTN|TOMM40|TOMM7|MAP1LC3B	-2.6	MyList
Reactome Gene Sets	6	R-HSA-69656	Cyclin A:Cdk2-associated events at S phase entry		-4.3	7.2	6.2	30230	75	392	7	1.8	0.67	5684|5688|5691|5694|5695|5713|5714	PSMA3|PSMA7|PSMB3|PSMB6|PSMB7|PSMD7|PSMD8	-2.6	MyList
Reactome Gene Sets	6	R-HSA-453276	Regulation of mitotic cell cycle		-4.3	7.2	6.2	30230	75	392	7	1.8	0.67	5684|5688|5691|5694|5695|5713|5714	PSMA3|PSMA7|PSMB3|PSMB6|PSMB7|PSMD7|PSMD8	-2.6	MyList
GO Biological Processes	19	GO:0045685	regulation of glial cell differentiation	19_GO:0032502 developmental process	-4.3	7.2	6.2	30230	75	392	7	1.8	0.67	1499|3066|3280|4192|5764|5803|9948	CTNNB1|HDAC2|HES1|MDK|PTN|PTPRZ1|WDR1	-2.6	MyList
Reactome Gene Sets	6	R-HSA-174143	APC/C-mediated degradation of cell cycle proteins		-4.3	7.2	6.2	30230	75	392	7	1.8	0.67	5684|5688|5691|5694|5695|5713|5714	PSMA3|PSMA7|PSMB3|PSMB6|PSMB7|PSMD7|PSMD8	-2.6	MyList
Reactome Gene Sets	6	R-HSA-202403	TCR signaling		-4.2	6	5.9	30230	102	392	8	2	0.71	5063|5684|5688|5691|5694|5695|5713|5714	PAK3|PSMA3|PSMA7|PSMB3|PSMB6|PSMB7|PSMD7|PSMD8	-2.6	MyList
Reactome Gene Sets	6	R-HSA-68867	Assembly of the pre-replicative complex		-4.2	5.3	5.6	30230	132	392	9	2.3	0.76	3020|5684|5688|5691|5694|5695|5713|5714|8364	H3-3A|PSMA3|PSMA7|PSMB3|PSMB6|PSMB7|PSMD7|PSMD8|H4C3	-2.6	MyList
WikiPathways	27	WP5417	Cell lineage map for neuronal differentiation		-4.2	5.3	5.6	30230	132	392	9	2.3	0.76	2173|2571|3280|4741|4747|4929|5080|6657|100133941	FABP7|GAD1|HES1|NEFM|NEFL|NR4A2|PAX6|SOX2|CD24	-2.6	MyList
KEGG Pathway	24	hsa04971	Gastric acid secretion		-4.2	7.1	6.1	30230	76	392	7	1.8	0.67	60|71|483|760|801|2770|6752	ACTB|ACTG1|ATP1B3|CA2|CALM1|GNAI1|SSTR2	-2.6	MyList
Reactome Gene Sets	6	R-HSA-112315	Transmission across Chemical Synapses		-4.2	3.7	5.1	30230	271	392	13	3.3	0.9	801|2571|2770|2783|2785|3312|3838|3845|4747|7280|7846|10376|347733	CALM1|GAD1|GNAI1|GNB2|GNG3|HSPA8|KPNA2|KRAS|NEFL|TUBB2A|TUBA1A|TUBA1B|TUBB2B	-2.6	MyList
Reactome Gene Sets	6	R-HSA-6811436	COPI-independent Golgi-to-ER retrograde traffic		-4.2	8.7	6.5	30230	53	392	6	1.5	0.62	832|7280|7846|10376|10540|347733	CAPZB|TUBB2A|TUBA1A|TUBA1B|DCTN2|TUBB2B	-2.6	MyList
Reactome Gene Sets	6	R-HSA-8949613	Cristae formation		-4.2	12	7	30230	33	392	5	1.3	0.57	506|513|515|4508|10651	ATP5F1B|ATP5F1D|ATP5PB|ATP6|MTX2	-2.6	MyList
Reactome Gene Sets	6	R-HSA-1169410	Antimicrobial mechanism of IFN-stimulated genes		-4.2	4.7	5.4	30230	165	392	10	2.6	0.8	60|71|3312|3838|7280|7846|9246|9775|10376|347733	ACTB|ACTG1|HSPA8|KPNA2|TUBB2A|TUBA1A|UBE2L6|EIF4A3|TUBA1B|TUBB2B	-2.6	MyList
WikiPathways	27	WP306	Focal adhesion		-4.2	4.3	5.3	30230	199	392	11	2.8	0.83	60|71|894|998|1277|1278|1499|2885|5063|5881|7791	ACTB|ACTG1|CCND2|CDC42|COL1A1|COL1A2|CTNNB1|GRB2|PAK3|RAC3|ZYX	-2.6	MyList
GO Biological Processes	19	GO:0034330	cell junction organization	19_GO:0009987 cellular process	-4.2	2.7	4.7	30230	571	392	20	5.1	1.1	60|71|998|1072|1287|1499|4131|4747|4774|5063|5216|5217|5358|5362|5881|7846|9118|9378|9948|10487	ACTB|ACTG1|CDC42|CFL1|COL4A5|CTNNB1|MAP1B|NEFL|NFIA|PAK3|PFN1|PFN2|PLS3|PLXNA2|RAC3|TUBA1A|INA|NRXN1|WDR1|CAP1	-2.6	MyList
KEGG Pathway	24	hsa04974	Protein digestion and absorption		-4.2	5.9	5.7	30230	105	392	8	2	0.71	483|1277|1278|1281|1287|3769|6520|23428	ATP1B3|COL1A1|COL1A2|COL3A1|COL4A5|KCNJ13|SLC3A2|SLC7A8	-2.5	MyList
Reactome Gene Sets	6	R-HSA-202733	Cell surface interactions at the vascular wall		-4.2	5.1	5.5	30230	135	392	9	2.3	0.76	483|1277|1278|2885|3845|6383|6520|23428|23657	ATP1B3|COL1A1|COL1A2|GRB2|KRAS|SDC2|SLC3A2|SLC7A8|SLC7A11	-2.5	MyList
GO Biological Processes	19	GO:0032956	regulation of actin cytoskeleton organization	19_GO:0050789 regulation of biological process	-4.1	3.3	4.9	30230	355	392	15	3.8	0.97	71|832|998|1072|2885|5063|5216|5217|5881|7114|9948|10092|10109|11034|23406	ACTG1|CAPZB|CDC42|CFL1|GRB2|PAK3|PFN1|PFN2|RAC3|TMSB4X|WDR1|ARPC5|ARPC2|DSTN|COTL1	-2.5	MyList
GO Biological Processes	19	GO:1903050	regulation of proteolysis involved in protein catabolic process	19_GO:0050789 regulation of biological process	-4.1	3.6	5	30230	276	392	13	3.3	0.9	5684|5688|5691|5694|5695|5713|5714|6613|6880|8078|8667|9978|64326	PSMA3|PSMA7|PSMB3|PSMB6|PSMB7|PSMD7|PSMD8|SUMO2|TAF9|USP5|EIF3H|RBX1|COP1	-2.5	MyList
Reactome Gene Sets	6	R-HSA-164843	2-LTR circle formation		-4.1	33	9.7	30230	7	392	3	0.77	0.44	3159|7520|11168	HMGA1|XRCC5|PSIP1	-2.5	MyList
GO Biological Processes	19	GO:0014012	peripheral nervous system axon regeneration	19_GO:0032502 developmental process	-4.1	33	9.7	30230	7	392	3	0.77	0.44	706|4131|4747	TSPO|MAP1B|NEFL	-2.5	MyList
Reactome Gene Sets	6	R-HSA-9706574	RHOBTB GTPase Cycle		-4.1	11	6.9	30230	34	392	5	1.3	0.57	71|908|3320|7431|10576	ACTG1|CCT6A|HSP90AA1|VIM|CCT2	-2.5	MyList
Canonical Pathways	11	M30	PID HDAC CLASSII PATHWAY		-4.1	11	6.9	30230	34	392	5	1.3	0.57	2908|3320|7280|7529|10376	NR3C1|HSP90AA1|TUBB2A|YWHAB|TUBA1B	-2.5	MyList
GO Biological Processes	19	GO:0072522	purine-containing compound biosynthetic process	19_GO:0009987 cellular process	-4.1	3.9	5.1	30230	239	392	12	3.1	0.87	506|513|515|4508|4535|4538|4704|4720|4830|11332|55967|126328	ATP5F1B|ATP5F1D|ATP5PB|ATP6|ND1|ND4|NDUFA9|NDUFS2|NME1|ACOT7|NDUFA12|NDUFA11	-2.5	MyList
GO Biological Processes	19	GO:0000302	response to reactive oxygen species	19_GO:0050896 response to stimulus	-4.1	4.6	5.3	30230	169	392	10	2.6	0.8	388|1072|1277|1410|1843|3066|5052|6188|7295|51157	RHOB|CFL1|COL1A1|CRYAB|DUSP1|HDAC2|PRDX1|RPS3|TXN|ZNF580	-2.5	MyList
Reactome Gene Sets	6	R-HSA-202424	Downstream TCR signaling		-4.1	6.7	5.9	30230	80	392	7	1.8	0.67	5684|5688|5691|5694|5695|5713|5714	PSMA3|PSMA7|PSMB3|PSMB6|PSMB7|PSMD7|PSMD8	-2.5	MyList
Reactome Gene Sets	6	R-HSA-69239	Synthesis of DNA		-4.1	5.7	5.6	30230	108	392	8	2	0.71	5684|5688|5691|5694|5695|5713|5714|9978	PSMA3|PSMA7|PSMB3|PSMB6|PSMB7|PSMD7|PSMD8|RBX1	-2.5	MyList
Reactome Gene Sets	6	R-HSA-112314	Neurotransmitter receptors and postsynaptic signal transmission		-4.1	4.1	5.1	30230	206	392	11	2.8	0.83	801|2770|2783|2785|3838|3845|4747|7280|7846|10376|347733	CALM1|GNAI1|GNB2|GNG3|KPNA2|KRAS|NEFL|TUBB2A|TUBA1A|TUBA1B|TUBB2B	-2.5	MyList
GO Biological Processes	19	GO:0033365	protein localization to organelle	19_GO:0051179 localization	-4.1	2.4	4.5	30230	725	392	23	5.9	1.2	546|706|1072|1113|1277|3312|3320|3329|3838|4904|7520|8364|8766|10133|10452|10540|10651|23787|23788|26517|54386|54543|57142	ATRX|TSPO|CFL1|CHGA|COL1A1|HSPA8|HSP90AA1|HSPD1|KPNA2|YBX1|XRCC5|H4C3|RAB11A|OPTN|TOMM40|DCTN2|MTX2|MTCH1|MTCH2|TIMM13|TERF2IP|TOMM7|RTN4	-2.5	MyList
Reactome Gene Sets	6	R-HSA-453279	Mitotic G1 phase and G1/S transition		-4.1	5	5.4	30230	139	392	9	2.3	0.76	894|1032|5684|5688|5691|5694|5695|5713|5714	CCND2|CDKN2D|PSMA3|PSMA7|PSMB3|PSMB6|PSMB7|PSMD7|PSMD8	-2.5	MyList
GO Biological Processes	19	GO:0042254	ribosome biogenesis	19_GO:0009987 cellular process	-4	3.4	4.9	30230	322	392	14	3.6	0.94	708|2971|5134|6175|6189|6208|6209|6210|6230|7520|9775|11224|29081|55636	C1QBP|GTF3A|PDCD2|RPLP0|RPS3A|RPS14|RPS15|RPS15A|RPS25|XRCC5|EIF4A3|RPL35|METTL5|CHD7	-2.4	MyList
Reactome Gene Sets	6	R-HSA-3000480	Scavenging by Class A Receptors		-4	16	7.6	30230	19	392	4	1	0.51	1277|1278|1281|2512	COL1A1|COL1A2|COL3A1|FTL	-2.4	MyList
GO Biological Processes	19	GO:0043434	response to peptide hormone	19_GO:0050896 response to stimulus	-4	3	4.7	30230	407	392	16	4.1	1	694|760|1036|1072|1277|1281|1537|2770|2885|4131|4519|4747|4929|10890|27101|64397	BTG1|CA2|CDO1|CFL1|COL1A1|COL3A1|CYC1|GNAI1|GRB2|MAP1B|CYTB|NEFL|NR4A2|RAB10|CACYBP|ZNF106	-2.4	MyList
GO Biological Processes	19	GO:1901987	regulation of cell cycle phase transition	19_GO:0050789 regulation of biological process	-4	2.8	4.6	30230	495	392	18	4.6	1.1	60|894|1032|1843|2273|5127|5684|5688|5691|5694|5695|6347|6604|6657|7114|8766|9510|9978	ACTB|CCND2|CDKN2D|DUSP1|FHL1|CDK16|PSMA3|PSMA7|PSMB3|PSMB6|PSMB7|CCL2|SMARCD3|SOX2|TMSB4X|RAB11A|ADAMTS1|RBX1	-2.4	MyList
GO Biological Processes	19	GO:0021536	diencephalon development	19_GO:0032502 developmental process	-4	6.6	5.8	30230	82	392	7	1.8	0.67	1499|3280|4929|5080|6657|8828|26047	CTNNB1|HES1|NR4A2|PAX6|SOX2|NRP2|CNTNAP2	-2.4	MyList
Reactome Gene Sets	6	R-HSA-1236974	ER-Phagosome pathway		-4	6.6	5.8	30230	82	392	7	1.8	0.67	5684|5688|5691|5694|5695|5713|5714	PSMA3|PSMA7|PSMB3|PSMB6|PSMB7|PSMD7|PSMD8	-2.4	MyList
Canonical Pathways	11	M271	PID PI3K PLC TRK PATHWAY		-4	11	6.7	30230	36	392	5	1.3	0.57	2885|3845|7529|7533|10971	GRB2|KRAS|YWHAB|YWHAH|YWHAQ	-2.4	MyList
GO Biological Processes	19	GO:1902745	positive regulation of lamellipodium organization	19_GO:0048518 positive regulation of biological process	-4	11	6.7	30230	36	392	5	1.3	0.57	998|1072|3320|10109|79647	CDC42|CFL1|HSP90AA1|ARPC2|AKIRIN1	-2.4	MyList
GO Biological Processes	19	GO:0044772	mitotic cell cycle phase transition	19_GO:0009987 cellular process	-4	4.9	5.3	30230	142	392	9	2.3	0.76	801|894|900|1978|4774|4781|9978|10657|10983	CALM1|CCND2|CCNG1|EIF4EBP1|NFIA|NFIB|RBX1|KHDRBS1|CCNI	-2.4	MyList
Reactome Gene Sets	6	R-HSA-913531	Interferon Signaling		-4	3.5	4.9	30230	286	392	13	3.3	0.9	60|71|3312|3460|3838|4904|7280|7846|9246|9775|10376|10410|347733	ACTB|ACTG1|HSPA8|IFNGR2|KPNA2|YBX1|TUBB2A|TUBA1A|UBE2L6|EIF4A3|TUBA1B|IFITM3|TUBB2B	-2.4	MyList
GO Biological Processes	19	GO:0007283	spermatogenesis	19_GO:0022414 reproductive process	-4	2.4	4.5	30230	734	392	23	5.9	1.2	546|694|989|5127|5684|5691|5694|5695|6136|6144|6147|6157|6160|6171|6175|6181|9978|10657|10983|11224|23157|79969|401115	ATRX|BTG1|SEPTIN7|CDK16|PSMA3|PSMB3|PSMB6|PSMB7|RPL12|RPL21|RPL23A|RPL27A|RPL31|RPL41|RPLP0|RPLP2|RBX1|KHDRBS1|CCNI|RPL35|SEPTIN6|ATAT1|NICOL1	-2.4	MyList
GO Biological Processes	19	GO:0043010	camera-type eye development	19_GO:0032502 developmental process	-4	3.1	4.7	30230	368	392	15	3.8	0.97	1410|1499|2202|3066|4760|4774|4781|5080|5954|6604|6641|7431|55636|113246|246213	CRYAB|CTNNB1|EFEMP1|HDAC2|NEUROD1|NFIA|NFIB|PAX6|RCN1|SMARCD3|SNTB1|VIM|CHD7|C12orf57|SLC17A8	-2.4	MyList
GO Biological Processes	19	GO:0051650	establishment of vesicle localization	19_GO:0051179 localization	-4	4.4	5.2	30230	176	392	10	2.6	0.8	547|1499|3799|3800|5861|6860|8766|10540|11127|23208	KIF1A|CTNNB1|KIF5B|KIF5C|RAB1A|SYT4|RAB11A|DCTN2|KIF3A|SYT11	-2.4	MyList
WikiPathways	27	WP516	Exercise and hypertrophy in skeletal muscle		-3.9	15	7.4	30230	20	392	4	1	0.51	467|1978|3491|9948	ATF3|EIF4EBP1|CCN1|WDR1	-2.4	MyList
GO Biological Processes	19	GO:0099010	modification of postsynaptic structure	19_GO:0009987 cellular process	-3.9	15	7.4	30230	20	392	4	1	0.51	1072|5216|5217|10487	CFL1|PFN1|PFN2|CAP1	-2.4	MyList
Reactome Gene Sets	6	R-HSA-1566977	Fibronectin matrix formation		-3.9	15	7.4	30230	20	392	4	1	0.51	1277|1278|1281|1287	COL1A1|COL1A2|COL3A1|COL4A5	-2.4	MyList
Reactome Gene Sets	6	R-HSA-190840	Microtubule-dependent trafficking of connexons from Golgi to the plasma membrane		-3.9	15	7.4	30230	20	392	4	1	0.51	7280|7846|10376|347733	TUBB2A|TUBA1A|TUBA1B|TUBB2B	-2.4	MyList
Reactome Gene Sets	6	R-HSA-163210	Formation of ATP by chemiosmotic coupling		-3.9	15	7.4	30230	20	392	4	1	0.51	506|513|515|4508	ATP5F1B|ATP5F1D|ATP5PB|ATP6	-2.4	MyList
GO Biological Processes	19	GO:0055093	response to hyperoxia	19_GO:0050896 response to stimulus	-3.9	15	7.4	30230	20	392	4	1	0.51	1277|3066|4508|4519	COL1A1|HDAC2|ATP6|CYTB	-2.4	MyList
GO Biological Processes	19	GO:0099519	dense core granule cytoskeletal transport	19_GO:0051179 localization	-3.9	29	9.1	30230	8	392	3	0.77	0.44	547|3799|6860	KIF1A|KIF5B|SYT4	-2.4	MyList
GO Biological Processes	19	GO:1990809	endoplasmic reticulum tubular network membrane organization	19_GO:0009987 cellular process	-3.9	29	9.1	30230	8	392	3	0.77	0.44	6252|23204|57142	RTN1|ARL6IP1|RTN4	-2.4	MyList
GO Biological Processes	19	GO:1901950	dense core granule transport	19_GO:0051179 localization	-3.9	29	9.1	30230	8	392	3	0.77	0.44	547|3799|6860	KIF1A|KIF5B|SYT4	-2.4	MyList
KEGG Pathway	24	hsa05017	Spinocerebellar ataxia		-3.9	4.8	5.3	30230	144	392	9	2.3	0.76	5684|5688|5691|5694|5695|5713|5714|7417|26100	PSMA3|PSMA7|PSMB3|PSMB6|PSMB7|PSMD7|PSMD8|VDAC2|WIPI2	-2.4	MyList
GO Biological Processes	19	GO:0099175	regulation of postsynapse organization	19_GO:0050789 regulation of biological process	-3.9	4.8	5.3	30230	144	392	9	2.3	0.76	547|998|1072|1400|4131|5063|5881|8828|57142	KIF1A|CDC42|CFL1|CRMP1|MAP1B|PAK3|RAC3|NRP2|RTN4	-2.4	MyList
GO Biological Processes	19	GO:0007163	establishment or maintenance of cell polarity	19_GO:0009987 cellular process	-3.9	4	5	30230	213	392	11	2.8	0.83	60|998|1072|3280|4131|5080|5881|9638|9948|10487|10890	ACTB|CDC42|CFL1|HES1|MAP1B|PAX6|RAC3|FEZ1|WDR1|CAP1|RAB10	-2.4	MyList
GO Biological Processes	19	GO:0007346	regulation of mitotic cell cycle	19_GO:0050789 regulation of biological process	-3.9	2.7	4.5	30230	549	392	19	4.8	1.1	60|894|998|1032|1499|1843|1978|2273|3280|5684|5688|5691|5694|5695|6347|6604|8766|9510|9978	ACTB|CCND2|CDC42|CDKN2D|CTNNB1|DUSP1|EIF4EBP1|FHL1|HES1|PSMA3|PSMA7|PSMB3|PSMB6|PSMB7|CCL2|SMARCD3|RAB11A|ADAMTS1|RBX1	-2.3	MyList
GO Biological Processes	19	GO:0050921	positive regulation of chemotaxis	19_GO:0040011 locomotion	-3.9	4.8	5.2	30230	145	392	9	2.3	0.76	708|4192|5764|6347|7114|7162|7857|51157|79647	C1QBP|MDK|PTN|CCL2|TMSB4X|TPBG|SCG2|ZNF580|AKIRIN1	-2.3	MyList
GO Biological Processes	19	GO:0009611	response to wounding	19_GO:0050896 response to stimulus	-3.9	2.8	4.6	30230	460	392	17	4.3	1	60|71|706|1192|1281|2596|2908|4131|4192|4747|4774|4781|5080|6657|9315|23208|23657	ACTB|ACTG1|TSPO|CLIC1|COL3A1|GAP43|NR3C1|MAP1B|MDK|NEFL|NFIA|NFIB|PAX6|SOX2|NREP|SYT11|SLC7A11	-2.3	MyList
KEGG Pathway	24	hsa04144	Endocytosis		-3.9	3.7	4.9	30230	252	392	12	3.1	0.87	832|998|1212|3312|3799|3800|8766|10092|10109|10552|10890|51324	CAPZB|CDC42|CLTB|HSPA8|KIF5B|KIF5C|RAB11A|ARPC5|ARPC2|ARPC1A|RAB10|SPG21	-2.3	MyList
GO Biological Processes	19	GO:0099173	postsynapse organization	19_GO:0009987 cellular process	-3.9	5.4	5.4	30230	114	392	8	2	0.71	60|71|998|4747|5063|5881|9118|9378	ACTB|ACTG1|CDC42|NEFL|PAK3|RAC3|INA|NRXN1	-2.3	MyList
WikiPathways	27	WP524	G13 signaling		-3.9	10	6.5	30230	38	392	5	1.3	0.57	801|998|1072|5063|5216	CALM1|CDC42|CFL1|PAK3|PFN1	-2.3	MyList
GO Biological Processes	19	GO:0051654	establishment of mitochondrion localization	19_GO:0051179 localization	-3.9	10	6.5	30230	38	392	5	1.3	0.57	3799|4131|4747|7345|9638	KIF5B|MAP1B|NEFL|UCHL1|FEZ1	-2.3	MyList
Reactome Gene Sets	6	R-HSA-69620	Cell Cycle Checkpoints		-3.9	3.4	4.8	30230	292	392	13	3.3	0.9	5684|5688|5691|5694|5695|5713|5714|7529|7533|8364|9978|10971|64326	PSMA3|PSMA7|PSMB3|PSMB6|PSMB7|PSMD7|PSMD8|YWHAB|YWHAH|H4C3|RBX1|YWHAQ|COP1	-2.3	MyList
Reactome Gene Sets	6	R-HSA-8856828	Clathrin-mediated endocytosis		-3.9	4.8	5.2	30230	146	392	9	2.3	0.76	60|71|1212|2885|3312|10092|10109|10552|23208	ACTB|ACTG1|CLTB|GRB2|HSPA8|ARPC5|ARPC2|ARPC1A|SYT11	-2.3	MyList
KEGG Pathway	24	hsa05165	Human papillomavirus infection		-3.9	3.2	4.7	30230	333	392	14	3.6	0.94	534|894|998|1277|1278|1287|1499|1978|2885|3066|3280|3845|5521|55502	ATP6V1G2|CCND2|CDC42|COL1A1|COL1A2|COL4A5|CTNNB1|EIF4EBP1|GRB2|HDAC2|HES1|KRAS|PPP2R2B|HES6	-2.3	MyList
Reactome Gene Sets	6	R-HSA-5668541	TNFR2 non-canonical NF-kB pathway		-3.9	6.3	5.6	30230	86	392	7	1.8	0.67	5684|5688|5691|5694|5695|5713|5714	PSMA3|PSMA7|PSMB3|PSMB6|PSMB7|PSMD7|PSMD8	-2.3	MyList
GO Biological Processes	19	GO:0001654	eye development	19_GO:0032502 developmental process	-3.9	3	4.6	30230	418	392	16	4.1	1	1410|1499|2202|3066|4760|4774|4781|5080|5954|6604|6641|6657|7431|55636|113246|246213	CRYAB|CTNNB1|EFEMP1|HDAC2|NEUROD1|NFIA|NFIB|PAX6|RCN1|SMARCD3|SNTB1|SOX2|VIM|CHD7|C12orf57|SLC17A8	-2.3	MyList
WikiPathways	27	WP4352	Ciliary landscape		-3.9	3.9	4.9	30230	216	392	11	2.8	0.83	801|1499|2664|3020|3066|4704|4741|4747|5713|5714|7431	CALM1|CTNNB1|GDI1|H3-3A|HDAC2|NDUFA9|NEFM|NEFL|PSMD7|PSMD8|VIM	-2.3	MyList
WikiPathways	27	WP4659	Gastrin signaling		-3.9	5.4	5.4	30230	115	392	8	2	0.71	388|998|1113|1499|1978|2885|3845|6925	RHOB|CDC42|CHGA|CTNNB1|EIF4EBP1|GRB2|KRAS|TCF4	-2.3	MyList
WikiPathways	27	WP5434	Cancer pathways		-3.9	2.7	4.5	30230	509	392	18	4.6	1.1	862|894|1287|1499|2770|2783|2785|2885|2941|3066|3280|3320|3460|3845|5881|7170|9618|9978	RUNX1T1|CCND2|COL4A5|CTNNB1|GNAI1|GNB2|GNG3|GRB2|GSTA4|HDAC2|HES1|HSP90AA1|IFNGR2|KRAS|RAC3|TPM3|TRAF4|RBX1	-2.3	MyList
GO Biological Processes	19	GO:0090066	regulation of anatomical structure size	19_GO:0065007 biological regulation	-3.9	2.7	4.5	30230	510	392	18	4.6	1.1	832|1072|2664|2885|3320|4131|4747|5063|5216|5217|7114|9948|10092|10109|11034|23406|53335|57142	CAPZB|CFL1|GDI1|GRB2|HSP90AA1|MAP1B|NEFL|PAK3|PFN1|PFN2|TMSB4X|WDR1|ARPC5|ARPC2|DSTN|COTL1|BCL11A|RTN4	-2.3	MyList
WikiPathways	27	WP5376	17p13 3 YWHAE copy number variation		-3.9	15	7.2	30230	21	392	4	1	0.51	7529|7533|10540|10971	YWHAB|YWHAH|DCTN2|YWHAQ	-2.3	MyList
GO Biological Processes	19	GO:1901881	positive regulation of protein depolymerization	19_GO:0048518 positive regulation of biological process	-3.9	15	7.2	30230	21	392	4	1	0.51	1072|9948|11034|11075	CFL1|WDR1|DSTN|STMN2	-2.3	MyList
GO Biological Processes	19	GO:0045590	negative regulation of regulatory T cell differentiation	19_GO:0002376 immune system process	-3.9	15	7.2	30230	21	392	4	1	0.51	4192|5684|5688|5691	MDK|PSMA3|PSMA7|PSMB3	-2.3	MyList
GO Biological Processes	19	GO:0071786	endoplasmic reticulum tubular network organization	19_GO:0009987 cellular process	-3.9	15	7.2	30230	21	392	4	1	0.51	6252|10890|23204|57142	RTN1|RAB10|ARL6IP1|RTN4	-2.3	MyList
Reactome Gene Sets	6	R-HSA-190872	Transport of connexons to the plasma membrane		-3.9	15	7.2	30230	21	392	4	1	0.51	7280|7846|10376|347733	TUBB2A|TUBA1A|TUBA1B|TUBB2B	-2.3	MyList
GO Biological Processes	19	GO:0019646	aerobic electron transport chain	19_GO:0009987 cellular process	-3.9	6.2	5.6	30230	87	392	7	1.8	0.67	1537|4519|4535|4538|4704|4720|126328	CYC1|CYTB|ND1|ND4|NDUFA9|NDUFS2|NDUFA11	-2.3	MyList
WikiPathways	27	WP138	Androgen receptor signaling		-3.9	6.2	5.6	30230	87	392	7	1.8	0.67	388|573|998|1499|2288|5052|11034	RHOB|BAG1|CDC42|CTNNB1|FKBP4|PRDX1|DSTN	-2.3	MyList
GO Biological Processes	19	GO:0150063	visual system development	19_GO:0032502 developmental process	-3.8	2.9	4.6	30230	421	392	16	4.1	1	1410|1499|2202|3066|4760|4774|4781|5080|5954|6604|6641|6657|7431|55636|113246|246213	CRYAB|CTNNB1|EFEMP1|HDAC2|NEUROD1|NFIA|NFIB|PAX6|RCN1|SMARCD3|SNTB1|SOX2|VIM|CHD7|C12orf57|SLC17A8	-2.3	MyList
GO Biological Processes	19	GO:0048729	tissue morphogenesis	19_GO:0032502 developmental process	-3.8	2.6	4.4	30230	604	392	20	5.1	1.1	60|71|388|998|1072|1281|1499|2650|2885|2908|3212|3280|3845|3858|5216|8828|9948|10890|25789|55636	ACTB|ACTG1|RHOB|CDC42|CFL1|COL3A1|CTNNB1|GCNT1|GRB2|NR3C1|HOXB2|HES1|KRAS|KRT10|PFN1|NRP2|WDR1|RAB10|TMEM59L|CHD7	-2.3	MyList
Reactome Gene Sets	6	R-HSA-5205647	Mitophagy		-3.8	9.9	6.4	30230	39	392	5	1.3	0.57	7417|10133|10452|54543|81631	VDAC2|OPTN|TOMM40|TOMM7|MAP1LC3B	-2.3	MyList
GO Biological Processes	19	GO:0048232	male gamete generation	19_GO:0022414 reproductive process	-3.8	2.4	4.3	30230	752	392	23	5.9	1.2	546|694|989|5127|5684|5691|5694|5695|6136|6144|6147|6157|6160|6171|6175|6181|9978|10657|10983|11224|23157|79969|401115	ATRX|BTG1|SEPTIN7|CDK16|PSMA3|PSMB3|PSMB6|PSMB7|RPL12|RPL21|RPL23A|RPL27A|RPL31|RPL41|RPLP0|RPLP2|RBX1|KHDRBS1|CCNI|RPL35|SEPTIN6|ATAT1|NICOL1	-2.3	MyList
Reactome Gene Sets	6	R-HSA-69002	DNA Replication Pre-Initiation		-3.8	4.7	5.1	30230	149	392	9	2.3	0.76	3020|5684|5688|5691|5694|5695|5713|5714|8364	H3-3A|PSMA3|PSMA7|PSMB3|PSMB6|PSMB7|PSMD7|PSMD8|H4C3	-2.3	MyList
GO Biological Processes	19	GO:0014015	positive regulation of gliogenesis	19_GO:0032502 developmental process	-3.8	7.5	5.8	30230	62	392	6	1.5	0.62	706|3066|3280|4192|5764|5803	TSPO|HDAC2|HES1|MDK|PTN|PTPRZ1	-2.3	MyList
Reactome Gene Sets	6	R-HSA-69306	DNA Replication		-3.8	4.2	5	30230	184	392	10	2.6	0.8	3020|5684|5688|5691|5694|5695|5713|5714|8364|9978	H3-3A|PSMA3|PSMA7|PSMB3|PSMB6|PSMB7|PSMD7|PSMD8|H4C3|RBX1	-2.2	MyList
GO Biological Processes	19	GO:1901137	carbohydrate derivative biosynthetic process	19_GO:0009987 cellular process	-3.8	2.6	4.4	30230	561	392	19	4.8	1.1	506|513|515|1854|2650|4508|4535|4538|4704|4720|4830|7167|55858|55907|55967|57134|80055|126328|100128731	ATP5F1B|ATP5F1D|ATP5PB|DUT|GCNT1|ATP6|ND1|ND4|NDUFA9|NDUFS2|NME1|TPI1|TMEM165|CMAS|NDUFA12|MAN1C1|PGAP1|NDUFA11|OST4	-2.2	MyList
Reactome Gene Sets	6	R-HSA-8878171	Transcriptional regulation by RUNX1		-3.8	3.8	4.9	30230	221	392	11	2.8	0.83	894|3020|5684|5688|5691|5694|5695|5713|5714|6604|8364	CCND2|H3-3A|PSMA3|PSMA7|PSMB3|PSMB6|PSMB7|PSMD7|PSMD8|SMARCD3|H4C3	-2.2	MyList
GO Biological Processes	19	GO:0010591	regulation of lamellipodium assembly	19_GO:0050789 regulation of biological process	-3.8	9.6	6.3	30230	40	392	5	1.3	0.57	998|1072|3320|10109|79647	CDC42|CFL1|HSP90AA1|ARPC2|AKIRIN1	-2.2	MyList
Reactome Gene Sets	6	R-HSA-373755	Semaphorin interactions		-3.8	7.3	5.8	30230	63	392	6	1.5	0.62	388|1072|1400|3320|5063|5362	RHOB|CFL1|CRMP1|HSP90AA1|PAK3|PLXNA2	-2.2	MyList
GO Biological Processes	19	GO:0048813	dendrite morphogenesis	19_GO:0032502 developmental process	-3.8	7.3	5.8	30230	63	392	6	1.5	0.62	998|1996|5063|5764|6383|7162	CDC42|ELAVL4|PAK3|PTN|SDC2|TPBG	-2.2	MyList
GO Biological Processes	19	GO:0048714	positive regulation of oligodendrocyte differentiation	19_GO:0032502 developmental process	-3.8	14	7	30230	22	392	4	1	0.51	3066|4192|5764|5803	HDAC2|MDK|PTN|PTPRZ1	-2.2	MyList
GO Biological Processes	19	GO:0099563	modification of synaptic structure	19_GO:0009987 cellular process	-3.8	14	7	30230	22	392	4	1	0.51	1072|5216|5217|10487	CFL1|PFN1|PFN2|CAP1	-2.2	MyList
GO Biological Processes	19	GO:0048880	sensory system development	19_GO:0032502 developmental process	-3.8	2.9	4.5	30230	428	392	16	4.1	1	1410|1499|2202|3066|4760|4774|4781|5080|5954|6604|6641|6657|7431|55636|113246|246213	CRYAB|CTNNB1|EFEMP1|HDAC2|NEUROD1|NFIA|NFIB|PAX6|RCN1|SMARCD3|SNTB1|SOX2|VIM|CHD7|C12orf57|SLC17A8	-2.2	MyList
CORUM	33	CORUM:2300	Profilin 2 complex		-3.8	26	8.5	30230	9	392	3	0.77	0.44	60|3312|5217	ACTB|HSPA8|PFN2	-2.2	MyList
Reactome Gene Sets	6	R-HSA-162592	Integration of provirus		-3.8	26	8.5	30230	9	392	3	0.77	0.44	3159|7520|11168	HMGA1|XRCC5|PSIP1	-2.2	MyList
Reactome Gene Sets	6	R-HSA-9700206	Signaling by ALK in cancer		-3.8	6	5.4	30230	90	392	7	1.8	0.67	2885|3799|3831|7170|7171|9978|53335	GRB2|KIF5B|KLC1|TPM3|TPM4|RBX1|BCL11A	-2.2	MyList
GO Biological Processes	19	GO:0032273	positive regulation of protein polymerization	19_GO:0048518 positive regulation of biological process	-3.8	6	5.4	30230	90	392	7	1.8	0.67	2885|3320|4131|5216|5217|6188|10109	GRB2|HSP90AA1|MAP1B|PFN1|PFN2|RPS3|ARPC2	-2.2	MyList
Reactome Gene Sets	6	R-HSA-9725370	Signaling by ALK fusions and activated point mutants		-3.8	6	5.4	30230	90	392	7	1.8	0.67	2885|3799|3831|7170|7171|9978|53335	GRB2|KIF5B|KLC1|TPM3|TPM4|RBX1|BCL11A	-2.2	MyList
Reactome Gene Sets	6	R-HSA-382556	ABC-family proteins mediated transport		-3.8	6	5.4	30230	90	392	7	1.8	0.67	5684|5688|5691|5694|5695|5713|5714	PSMA3|PSMA7|PSMB3|PSMB6|PSMB7|PSMD7|PSMD8	-2.2	MyList
WikiPathways	27	WP536	Calcium regulation in cardiac cells		-3.8	4.6	5.1	30230	152	392	9	2.3	0.76	483|801|2770|2783|2785|6004|7529|7533|10971	ATP1B3|CALM1|GNAI1|GNB2|GNG3|RGS16|YWHAB|YWHAH|YWHAQ	-2.2	MyList
GO Biological Processes	19	GO:0045664	regulation of neuron differentiation	19_GO:0032502 developmental process	-3.8	4.1	4.9	30230	187	392	10	2.6	0.8	3280|4131|4760|4761|5080|5881|6657|6925|7533|9315	HES1|MAP1B|NEUROD1|NEUROD2|PAX6|RAC3|SOX2|TCF4|YWHAH|NREP	-2.2	MyList
Reactome Gene Sets	6	R-HSA-68882	Mitotic Anaphase		-3.7	3.8	4.8	30230	224	392	11	2.8	0.83	5684|5688|5691|5694|5695|5713|5714|7280|7846|10376|347733	PSMA3|PSMA7|PSMB3|PSMB6|PSMB7|PSMD7|PSMD8|TUBB2A|TUBA1A|TUBA1B|TUBB2B	-2.2	MyList
Reactome Gene Sets	6	R-HSA-9614085	FOXO-mediated transcription		-3.7	7.2	5.7	30230	64	392	6	1.5	0.62	694|2908|3066|7295|7529|10971	BTG1|NR3C1|HDAC2|TXN|YWHAB|YWHAQ	-2.2	MyList
GO Biological Processes	19	GO:0070301	cellular response to hydrogen peroxide	19_GO:0050896 response to stimulus	-3.7	7.2	5.7	30230	64	392	6	1.5	0.62	388|1072|3066|6188|7295|51157	RHOB|CFL1|HDAC2|RPS3|TXN|ZNF580	-2.2	MyList
GO Biological Processes	19	GO:0045687	positive regulation of glial cell differentiation	19_GO:0032502 developmental process	-3.7	9.4	6.2	30230	41	392	5	1.3	0.57	3066|3280|4192|5764|5803	HDAC2|HES1|MDK|PTN|PTPRZ1	-2.2	MyList
WikiPathways	27	WP35	G protein signaling		-3.7	5.9	5.4	30230	91	392	7	1.8	0.67	801|2770|2783|2785|3845|5136|5137	CALM1|GNAI1|GNB2|GNG3|KRAS|PDE1A|PDE1C	-2.2	MyList
Reactome Gene Sets	6	R-HSA-2555396	Mitotic Metaphase and Anaphase		-3.7	3.8	4.8	30230	225	392	11	2.8	0.83	5684|5688|5691|5694|5695|5713|5714|7280|7846|10376|347733	PSMA3|PSMA7|PSMB3|PSMB6|PSMB7|PSMD7|PSMD8|TUBB2A|TUBA1A|TUBA1B|TUBB2B	-2.2	MyList
GO Biological Processes	19	GO:0044770	cell cycle phase transition	19_GO:0009987 cellular process	-3.7	4.5	5	30230	154	392	9	2.3	0.76	801|894|900|1978|4774|4781|9978|10657|10983	CALM1|CCND2|CCNG1|EIF4EBP1|NFIA|NFIB|RBX1|KHDRBS1|CCNI	-2.2	MyList
KEGG Pathway	24	hsa04518	Integrin signaling		-3.7	4.5	5	30230	154	392	9	2.3	0.76	60|71|894|998|1277|1278|1287|1499|5881	ACTB|ACTG1|CCND2|CDC42|COL1A1|COL1A2|COL4A5|CTNNB1|RAC3	-2.2	MyList
Reactome Gene Sets	6	R-HSA-382551	Transport of small molecules		-3.7	2.4	4.3	30230	716	392	22	5.6	1.2	483|534|760|801|2512|2783|2785|5684|5688|5691|5694|5695|5713|5714|6520|6717|7417|8766|9388|23428|23657|246213	ATP1B3|ATP6V1G2|CA2|CALM1|FTL|GNB2|GNG3|PSMA3|PSMA7|PSMB3|PSMB6|PSMB7|PSMD7|PSMD8|SLC3A2|SRI|VDAC2|RAB11A|LIPG|SLC7A8|SLC7A11|SLC17A8	-2.2	MyList
GO Biological Processes	19	GO:0031113	regulation of microtubule polymerization	19_GO:0050789 regulation of biological process	-3.7	7.1	5.7	30230	65	392	6	1.5	0.62	2288|3925|4131|6188|11075|55605	FKBP4|STMN1|MAP1B|RPS3|STMN2|KIF21A	-2.2	MyList
GO Biological Processes	19	GO:0031109	microtubule polymerization or depolymerization	19_GO:0009987 cellular process	-3.7	7.1	5.7	30230	65	392	6	1.5	0.62	60|1410|3925|7846|11075|81551	ACTB|CRYAB|STMN1|TUBA1A|STMN2|STMN4	-2.2	MyList
Reactome Gene Sets	6	R-HSA-111885	Opioid Signalling		-3.7	5.9	5.4	30230	92	392	7	1.8	0.67	801|2770|2783|2785|3838|5136|5137	CALM1|GNAI1|GNB2|GNG3|KPNA2|PDE1A|PDE1C	-2.2	MyList
Reactome Gene Sets	6	R-HSA-9013418	RHOBTB2 GTPase cycle		-3.7	13	6.8	30230	23	392	4	1	0.51	71|908|3320|10576	ACTG1|CCT6A|HSP90AA1|CCT2	-2.2	MyList
KEGG Pathway	24	hsa04216	Ferroptosis		-3.7	9.2	6.1	30230	42	392	5	1.3	0.57	2512|6520|7417|23657|81631	FTL|SLC3A2|VDAC2|SLC7A11|MAP1LC3B	-2.2	MyList
Reactome Gene Sets	6	R-HSA-9007101	Rab regulation of trafficking		-3.7	5	5.1	30230	123	392	8	2	0.71	2664|2665|5861|8766|9363|10133|10890|81631	GDI1|GDI2|RAB1A|RAB11A|RAB33A|OPTN|RAB10|MAP1LC3B	-2.1	MyList
KEGG Pathway	24	hsa05034	Alcoholism		-3.7	4	4.8	30230	191	392	10	2.6	0.8	801|2770|2783|2785|2885|3020|3066|3845|8364|55506	CALM1|GNAI1|GNB2|GNG3|GRB2|H3-3A|HDAC2|KRAS|H4C3|MACROH2A2	-2.1	MyList
GO Biological Processes	19	GO:0010720	positive regulation of cell development	19_GO:0032502 developmental process	-3.7	2.8	4.4	30230	437	392	16	4.1	1	60|706|1499|2664|3066|3280|4131|4192|4747|5080|5764|5803|6604|7520|8788|53335	ACTB|TSPO|CTNNB1|GDI1|HDAC2|HES1|MAP1B|MDK|NEFL|PAX6|PTN|PTPRZ1|SMARCD3|XRCC5|DLK1|BCL11A	-2.1	MyList
GO Biological Processes	19	GO:0034599	cellular response to oxidative stress	19_GO:0050896 response to stimulus	-3.7	3.7	4.7	30230	229	392	11	2.8	0.83	388|1072|3066|4929|5052|5066|6188|7295|9978|23657|51157	RHOB|CFL1|HDAC2|NR4A2|PRDX1|PAM|RPS3|TXN|RBX1|SLC7A11|ZNF580	-2.1	MyList
GO Biological Processes	19	GO:0002685	regulation of leukocyte migration	19_GO:0040011 locomotion	-3.7	3.7	4.7	30230	229	392	11	2.8	0.83	708|1843|2650|4192|4345|5764|5881|6347|51157|57142|79647	C1QBP|DUSP1|GCNT1|MDK|CD200|PTN|RAC3|CCL2|ZNF580|RTN4|AKIRIN1	-2.1	MyList
GO Biological Processes	19	GO:0071826	protein-RNA complex organization	19_GO:0009987 cellular process	-3.7	3.5	4.6	30230	268	392	12	3.1	0.87	3320|3799|3831|6208|6209|6880|7520|8667|8683|10659|11168|11171	HSP90AA1|KIF5B|KLC1|RPS14|RPS15|TAF9|XRCC5|EIF3H|SRSF9|CELF2|PSIP1|STRAP	-2.1	MyList
KEGG Pathway	24	hsa04390	Hippo signaling pathway		-3.7	4.4	4.9	30230	157	392	9	2.3	0.76	60|71|894|1499|5521|6657|7529|7533|10971	ACTB|ACTG1|CCND2|CTNNB1|PPP2R2B|SOX2|YWHAB|YWHAH|YWHAQ	-2.1	MyList
GO Biological Processes	19	GO:1902414	protein localization to cell junction	19_GO:0051179 localization	-3.6	5.7	5.3	30230	94	392	7	1.8	0.67	60|71|3799|3800|8766|9378|11127	ACTB|ACTG1|KIF5B|KIF5C|RAB11A|NRXN1|KIF3A	-2.1	MyList
GO Biological Processes	19	GO:0051302	regulation of cell division	19_GO:0050789 regulation of biological process	-3.6	4	4.8	30230	193	392	10	2.6	0.8	801|998|4192|4300|4904|5080|5764|8766|9978|201161	CALM1|CDC42|MDK|MLLT3|YBX1|PAX6|PTN|RAB11A|RBX1|CENPV	-2.1	MyList
Reactome Gene Sets	6	R-HSA-9656223	Signaling by RAF1 mutants		-3.6	9	6	30230	43	392	5	1.3	0.57	60|71|801|3845|7529	ACTB|ACTG1|CALM1|KRAS|YWHAB	-2.1	MyList
Reactome Gene Sets	6	R-HSA-9609736	Assembly and cell surface presentation of NMDA receptors		-3.6	9	6	30230	43	392	5	1.3	0.57	4747|7280|7846|10376|347733	NEFL|TUBB2A|TUBA1A|TUBA1B|TUBB2B	-2.1	MyList
GO Biological Processes	19	GO:1900026	positive regulation of substrate adhesion-dependent cell spreading	19_GO:0048518 positive regulation of biological process	-3.6	9	6	30230	43	392	5	1.3	0.57	708|998|4192|5881|10109	C1QBP|CDC42|MDK|RAC3|ARPC2	-2.1	MyList
GO Biological Processes	19	GO:0048024	regulation of mRNA splicing, via spliceosome	19_GO:0050789 regulation of biological process	-3.6	4.9	5.1	30230	125	392	8	2	0.71	708|8683|9584|10657|10659|10929|65109|65110	C1QBP|SRSF9|RBM39|KHDRBS1|CELF2|SRSF8|UPF3B|UPF3A	-2.1	MyList
Reactome Gene Sets	6	R-HSA-6799198	Complex I biogenesis		-3.6	6.9	5.5	30230	67	392	6	1.5	0.62	4535|4538|4704|4720|55967|126328	ND1|ND4|NDUFA9|NDUFS2|NDUFA12|NDUFA11	-2.1	MyList
GO Biological Processes	19	GO:0031103	axon regeneration	19_GO:0032502 developmental process	-3.6	13	6.7	30230	24	392	4	1	0.51	706|4131|4747|9315	TSPO|MAP1B|NEFL|NREP	-2.1	MyList
Reactome Gene Sets	6	R-HSA-380320	Recruitment of NuMA to mitotic centrosomes		-3.6	5.7	5.2	30230	95	392	7	1.8	0.67	3320|7280|7846|10376|10540|203068|347733	HSP90AA1|TUBB2A|TUBA1A|TUBA1B|DCTN2|TUBB|TUBB2B	-2.1	MyList
CORUM	33	CORUM:2904	Respiratory chain complex I (intermediate VII/650kD), mitochondrial		-3.6	23	8	30230	10	392	3	0.77	0.44	4535|4704|4720	ND1|NDUFA9|NDUFS2	-2.1	MyList
GO Biological Processes	19	GO:2000347	positive regulation of hepatocyte proliferation	19_GO:0032502 developmental process	-3.6	23	8	30230	10	392	3	0.77	0.44	4192|5764|57142	MDK|PTN|RTN4	-2.1	MyList
GO Biological Processes	19	GO:0031915	positive regulation of synaptic plasticity	19_GO:0050789 regulation of biological process	-3.6	23	8	30230	10	392	3	0.77	0.44	1072|4131|4761	CFL1|MAP1B|NEUROD2	-2.1	MyList
KEGG Pathway	24	hsa04145	Phagosome		-3.6	4.4	4.9	30230	159	392	9	2.3	0.76	60|71|534|7280|7846|8417|10376|203068|347733	ACTB|ACTG1|ATP6V1G2|TUBB2A|TUBA1A|STX7|TUBA1B|TUBB|TUBB2B	-2.1	MyList
CORUM	33	CORUM:178	Respiratory chain complex I (holoenzyme), mitochondrial		-3.6	8.8	5.9	30230	44	392	5	1.3	0.57	4535|4704|4720|55967|126328	ND1|NDUFA9|NDUFS2|NDUFA12|NDUFA11	-2.1	MyList
Reactome Gene Sets	6	R-HSA-8955332	Carboxyterminal post-translational modifications of tubulin		-3.6	8.8	5.9	30230	44	392	5	1.3	0.57	7280|7846|10376|347733|374969	TUBB2A|TUBA1A|TUBA1B|TUBB2B|SVBP	-2.1	MyList
Reactome Gene Sets	6	R-HSA-1592230	Mitochondrial biogenesis		-3.6	5.6	5.2	30230	96	392	7	1.8	0.67	506|513|515|801|4508|6604|10651	ATP5F1B|ATP5F1D|ATP5PB|CALM1|ATP6|SMARCD3|MTX2	-2.1	MyList
GO Biological Processes	19	GO:0007264	small GTPase-mediated signal transduction	19_GO:0050896 response to stimulus	-3.6	3.4	4.5	30230	274	392	12	3.1	0.87	388|998|1072|1278|2664|2665|2885|3845|5881|9363|10971|51495	RHOB|CDC42|CFL1|COL1A2|GDI1|GDI2|GRB2|KRAS|RAC3|RAB33A|YWHAQ|HACD3	-2	MyList
GO Biological Processes	19	GO:1903829	positive regulation of protein localization	19_GO:0051179 localization	-3.6	2.8	4.3	30230	446	392	16	4.1	1	908|1072|2770|3320|3799|4760|6950|7203|8766|9378|10575|10576|10694|22948|23208|57142	CCT6A|CFL1|GNAI1|HSP90AA1|KIF5B|NEUROD1|TCP1|CCT3|RAB11A|NRXN1|CCT4|CCT2|CCT8|CCT5|SYT11|RTN4	-2	MyList
GO Biological Processes	19	GO:0007167	enzyme-linked receptor protein signaling pathway	19_GO:0050896 response to stimulus	-3.6	2.4	4.2	30230	635	392	20	5.1	1.1	467|1123|1277|1278|1281|1287|1499|2202|2885|3925|4692|4774|5063|5764|7763|7791|8828|51324|55816|64397	ATF3|CHN1|COL1A1|COL1A2|COL3A1|COL4A5|CTNNB1|EFEMP1|GRB2|STMN1|NDN|NFIA|PAK3|PTN|ZFAND5|ZYX|NRP2|SPG21|DOK5|ZNF106	-2	MyList
GO Biological Processes	19	GO:1901879	regulation of protein depolymerization	19_GO:0050789 regulation of biological process	-3.6	5.6	5.2	30230	97	392	7	1.8	0.67	832|1072|4131|9948|11034|11075|55605	CAPZB|CFL1|MAP1B|WDR1|DSTN|STMN2|KIF21A	-2	MyList
Reactome Gene Sets	6	R-HSA-1236975	Antigen processing-Cross presentation		-3.6	5.6	5.2	30230	97	392	7	1.8	0.67	5684|5688|5691|5694|5695|5713|5714	PSMA3|PSMA7|PSMB3|PSMB6|PSMB7|PSMD7|PSMD8	-2	MyList
Reactome Gene Sets	6	R-HSA-5619115	Disorders of transmembrane transporters		-3.6	4.3	4.8	30230	162	392	9	2.3	0.76	5684|5688|5691|5694|5695|5713|5714|6520|246213	PSMA3|PSMA7|PSMB3|PSMB6|PSMB7|PSMD7|PSMD8|SLC3A2|SLC17A8	-2	MyList
GO Biological Processes	19	GO:0048736	appendage development	19_GO:0032502 developmental process	-3.6	3.9	4.7	30230	198	392	10	2.6	0.8	546|1281|1499|3066|4774|5362|9978|23657|51324|55636	ATRX|COL3A1|CTNNB1|HDAC2|NFIA|PLXNA2|RBX1|SLC7A11|SPG21|CHD7	-2	MyList
GO Biological Processes	19	GO:0060173	limb development	19_GO:0032502 developmental process	-3.6	3.9	4.7	30230	198	392	10	2.6	0.8	546|1281|1499|3066|4774|5362|9978|23657|51324|55636	ATRX|COL3A1|CTNNB1|HDAC2|NFIA|PLXNA2|RBX1|SLC7A11|SPG21|CHD7	-2	MyList
GO Biological Processes	19	GO:0051668	localization within membrane	19_GO:0051179 localization	-3.6	2.5	4.2	30230	588	392	19	4.8	1.1	483|5764|6727|7095|7162|8766|9378|10098|10133|10452|10651|10890|23204|23787|23788|26517|54543|84668|100133941	ATP1B3|PTN|SRP14|SEC62|TPBG|RAB11A|NRXN1|TSPAN5|OPTN|TOMM40|MTX2|RAB10|ARL6IP1|MTCH1|MTCH2|TIMM13|TOMM7|HYCC1|CD24	-2	MyList
Reactome Gene Sets	6	R-HSA-210991	Basigin interactions		-3.5	12	6.5	30230	25	392	4	1	0.51	483|6520|23428|23657	ATP1B3|SLC3A2|SLC7A8|SLC7A11	-2	MyList
GO Biological Processes	19	GO:0009314	response to radiation	19_GO:0050896 response to stimulus	-3.5	2.8	4.3	30230	448	392	16	4.1	1	388|894|1032|1281|1410|1843|2885|3845|7295|7520|7846|9978|23657|23788|64326|150678	RHOB|CCND2|CDKN2D|COL3A1|CRYAB|DUSP1|GRB2|KRAS|TXN|XRCC5|TUBA1A|RBX1|SLC7A11|MTCH2|COP1|COPS9	-2	MyList
GO Biological Processes	19	GO:1905521	regulation of macrophage migration	19_GO:0040011 locomotion	-3.5	8.6	5.8	30230	45	392	5	1.3	0.57	4192|4345|6347|57142|79647	MDK|CD200|CCL2|RTN4|AKIRIN1	-2	MyList
Canonical Pathways	11	M5193	SIG CHEMOTAXIS		-3.5	8.6	5.8	30230	45	392	5	1.3	0.57	998|1072|2664|2665|5063	CDC42|CFL1|GDI1|GDI2|PAK3	-2	MyList
Canonical Pathways	11	M186	PID PDGFRB PATHWAY		-3.5	4.8	4.9	30230	129	392	8	2	0.71	2885|3845|5521|7529|7533|10092|10109|10971	GRB2|KRAS|PPP2R2B|YWHAB|YWHAH|ARPC5|ARPC2|YWHAQ	-2	MyList
GO Biological Processes	19	GO:0043484	regulation of RNA splicing	19_GO:0050789 regulation of biological process	-3.5	3.9	4.7	30230	199	392	10	2.6	0.8	708|6880|8683|9584|10657|10659|10929|65109|65110|387597	C1QBP|TAF9|SRSF9|RBM39|KHDRBS1|CELF2|SRSF8|UPF3B|UPF3A|ILDR2	-2	MyList
Canonical Pathways	11	M81	PID CDC42 PATHWAY		-3.5	6.6	5.4	30230	70	392	6	1.5	0.62	998|1072|1499|5080|10092|10109	CDC42|CFL1|CTNNB1|PAX6|ARPC5|ARPC2	-2	MyList
KEGG Pathway	24	hsa04151	PI3K-Akt signaling pathway		-3.5	3	4.3	30230	362	392	14	3.6	0.94	894|1277|1278|1287|1978|2783|2785|2885|3320|3845|5521|7529|7533|10971	CCND2|COL1A1|COL1A2|COL4A5|EIF4EBP1|GNB2|GNG3|GRB2|HSP90AA1|KRAS|PPP2R2B|YWHAB|YWHAH|YWHAQ	-2	MyList
GO Biological Processes	19	GO:0030534	adult behavior	19_GO:0032501 multicellular organismal process	-3.5	4.2	4.8	30230	164	392	9	2.3	0.76	894|3066|4929|7345|7846|9378|23657|26047|55636	CCND2|HDAC2|NR4A2|UCHL1|TUBA1A|NRXN1|SLC7A11|CNTNAP2|CHD7	-2	MyList
GO Biological Processes	19	GO:0001738	morphogenesis of a polarized epithelium	19_GO:0032502 developmental process	-3.5	8.4	5.7	30230	46	392	5	1.3	0.57	60|71|998|9948|10890	ACTB|ACTG1|CDC42|WDR1|RAB10	-2	MyList
WikiPathways	27	WP4535	Envelope proteins and their potential roles in EDMD physiopathology		-3.5	8.4	5.7	30230	46	392	5	1.3	0.57	1072|2885|3799|3845|23224	CFL1|GRB2|KIF5B|KRAS|SYNE2	-2	MyList
GO Biological Processes	19	GO:0006120	mitochondrial electron transport, NADH to ubiquinone	19_GO:0009987 cellular process	-3.5	8.4	5.7	30230	46	392	5	1.3	0.57	4535|4538|4704|4720|126328	ND1|ND4|NDUFA9|NDUFS2|NDUFA11	-2	MyList
WikiPathways	27	WP236	Adipogenesis		-3.5	4.7	4.9	30230	131	392	8	2	0.71	1499|2908|2971|3159|4692|6695|7025|8788	CTNNB1|NR3C1|GTF3A|HMGA1|NDN|SPOCK1|NR2F1|DLK1	-2	MyList
GO Biological Processes	19	GO:0090670	RNA localization to Cajal body	19_GO:0051179 localization	-3.5	21	7.6	30230	11	392	3	0.77	0.44	6950|10575|10576	TCP1|CCT4|CCT2	-2	MyList
Reactome Gene Sets	6	R-HSA-196025	Formation of annular gap junctions		-3.5	21	7.6	30230	11	392	3	0.77	0.44	60|71|1212	ACTB|ACTG1|CLTB	-2	MyList
Reactome Gene Sets	6	R-HSA-5625970	RHO GTPases activate KTN1		-3.5	21	7.6	30230	11	392	3	0.77	0.44	998|3799|3831	CDC42|KIF5B|KLC1	-2	MyList
CORUM	33	CORUM:2905	Respiratory chain complex I (intermediate), mitochondrial		-3.5	21	7.6	30230	11	392	3	0.77	0.44	4535|4704|4720	ND1|NDUFA9|NDUFS2	-2	MyList
GO Biological Processes	19	GO:0070198	protein localization to chromosome, telomeric region	19_GO:0051179 localization	-3.5	21	7.6	30230	11	392	3	0.77	0.44	546|7520|54386	ATRX|XRCC5|TERF2IP	-2	MyList
Reactome Gene Sets	6	R-HSA-9634285	Constitutive Signaling by Overexpressed ERBB2		-3.5	21	7.6	30230	11	392	3	0.77	0.44	2885|3320|3845	GRB2|HSP90AA1|KRAS	-2	MyList
GO Biological Processes	19	GO:0090685	RNA localization to nucleus	19_GO:0051179 localization	-3.5	21	7.6	30230	11	392	3	0.77	0.44	6950|10575|10576	TCP1|CCT4|CCT2	-2	MyList
GO Biological Processes	19	GO:0008045	motor neuron axon guidance	19_GO:0032502 developmental process	-3.5	12	6.4	30230	26	392	4	1	0.51	1123|3800|5881|8828	CHN1|KIF5C|RAC3|NRP2	-2	MyList
GO Biological Processes	19	GO:0042026	protein refolding	19_GO:0009987 cellular process	-3.5	12	6.4	30230	26	392	4	1	0.51	1410|3312|3320|3329	CRYAB|HSPA8|HSP90AA1|HSPD1	-2	MyList
GO Biological Processes	19	GO:0014013	regulation of gliogenesis	19_GO:0032502 developmental process	-3.5	5.4	5	30230	100	392	7	1.8	0.67	706|1499|3066|3280|4192|5764|5803	TSPO|CTNNB1|HDAC2|HES1|MDK|PTN|PTPRZ1	-2	MyList
GO Biological Processes	19	GO:0050863	regulation of T cell activation	19_GO:0002376 immune system process	-3.5	2.8	4.3	30230	410	392	15	3.8	0.97	60|384|1499|3280|3329|3956|4192|5684|5688|5691|6347|6604|27166|387597|100133941	ACTB|ARG2|CTNNB1|HES1|HSPD1|LGALS1|MDK|PSMA3|PSMA7|PSMB3|CCL2|SMARCD3|PRELID1|ILDR2|CD24	-2	MyList
WikiPathways	27	WP5304	Cholesterol metabolism		-3.5	6.4	5.3	30230	72	392	6	1.5	0.62	39|706|2224|6307|9388|10682	ACAT2|TSPO|FDPS|MSMO1|LIPG|EBP	-2	MyList
Reactome Gene Sets	6	R-HSA-6802946	Signaling by moderate kinase activity BRAF mutants		-3.5	8.2	5.7	30230	47	392	5	1.3	0.57	60|71|801|3845|7529	ACTB|ACTG1|CALM1|KRAS|YWHAB	-2	MyList
GO Biological Processes	19	GO:0120033	negative regulation of plasma membrane bounded cell projection assembly	19_GO:0048519 negative regulation of biological process	-3.5	8.2	5.7	30230	47	392	5	1.3	0.57	1072|2665|5217|9378|10890	CFL1|GDI2|PFN2|NRXN1|RAB10	-2	MyList
Reactome Gene Sets	6	R-HSA-9649948	Signaling downstream of RAS mutants		-3.5	8.2	5.7	30230	47	392	5	1.3	0.57	60|71|801|3845|7529	ACTB|ACTG1|CALM1|KRAS|YWHAB	-2	MyList
WikiPathways	27	WP4534	Mechanoregulation and pathology of YAP TAZ via Hippo and non Hippo mechanisms		-3.5	8.2	5.7	30230	47	392	5	1.3	0.57	60|71|1499|5063|10971	ACTB|ACTG1|CTNNB1|PAK3|YWHAQ	-2	MyList
Reactome Gene Sets	6	R-HSA-6802955	Paradoxical activation of RAF signaling by kinase inactive BRAF		-3.5	8.2	5.7	30230	47	392	5	1.3	0.57	60|71|801|3845|7529	ACTB|ACTG1|CALM1|KRAS|YWHAB	-2	MyList
Canonical Pathways	11	M87	PID LKB1 PATHWAY		-3.5	8.2	5.7	30230	47	392	5	1.3	0.57	3320|6604|7529|7533|10971	HSP90AA1|SMARCD3|YWHAB|YWHAH|YWHAQ	-2	MyList
Reactome Gene Sets	6	R-HSA-6802949	Signaling by RAS mutants		-3.5	8.2	5.7	30230	47	392	5	1.3	0.57	60|71|801|3845|7529	ACTB|ACTG1|CALM1|KRAS|YWHAB	-2	MyList
KEGG Pathway	24	hsa04933	AGE-RAGE signaling pathway in diabetic complications		-3.5	5.3	5	30230	101	392	7	1.8	0.67	998|1277|1278|1281|1287|3845|6347	CDC42|COL1A1|COL1A2|COL3A1|COL4A5|KRAS|CCL2	-2	MyList
GO Biological Processes	19	GO:0070507	regulation of microtubule cytoskeleton organization	19_GO:0050789 regulation of biological process	-3.4	4.1	4.7	30230	168	392	9	2.3	0.76	2288|2770|3925|4131|6188|11075|55605|79969|81551	FKBP4|GNAI1|STMN1|MAP1B|RPS3|STMN2|KIF21A|ATAT1|STMN4	-1.9	MyList
GO Biological Processes	19	GO:0051205	protein insertion into membrane	19_GO:0051179 localization	-3.4	6.3	5.2	30230	73	392	6	1.5	0.62	10452|10651|23787|23788|26517|54543	TOMM40|MTX2|MTCH1|MTCH2|TIMM13|TOMM7	-1.9	MyList
Reactome Gene Sets	6	R-HSA-6807878	COPI-mediated anterograde transport		-3.4	5.3	5	30230	102	392	7	1.8	0.67	832|5861|7280|7846|10376|10540|347733	CAPZB|RAB1A|TUBB2A|TUBA1A|TUBA1B|DCTN2|TUBB2B	-1.9	MyList
GO Biological Processes	19	GO:0031110	regulation of microtubule polymerization or depolymerization	19_GO:0050789 regulation of biological process	-3.4	5.3	5	30230	102	392	7	1.8	0.67	2288|3925|4131|6188|11075|55605|81551	FKBP4|STMN1|MAP1B|RPS3|STMN2|KIF21A|STMN4	-1.9	MyList
Reactome Gene Sets	6	R-HSA-3000170	Syndecan interactions		-3.4	11	6.2	30230	27	392	4	1	0.51	1277|1278|1281|6383	COL1A1|COL1A2|COL3A1|SDC2	-1.9	MyList
Reactome Gene Sets	6	R-HSA-191273	Cholesterol biosynthesis		-3.4	11	6.2	30230	27	392	4	1	0.51	39|2224|6307|10682	ACAT2|FDPS|MSMO1|EBP	-1.9	MyList
WikiPathways	27	WP5574	Oligodendrocyte development		-3.4	8	5.6	30230	48	392	5	1.3	0.57	4774|5764|5803|6657|55636	NFIA|PTN|PTPRZ1|SOX2|CHD7	-1.9	MyList
GO Biological Processes	19	GO:0051248	negative regulation of protein metabolic process	19_GO:0048519 negative regulation of biological process	-3.4	2.4	4	30230	654	392	20	5.1	1.1	706|1410|1471|1499|1978|2597|4232|4904|5202|6188|6252|6880|7411|8078|8507|8667|9775|57142|150678|374969	TSPO|CRYAB|CST3|CTNNB1|EIF4EBP1|GAPDH|MEST|YBX1|PFDN2|RPS3|RTN1|TAF9|VBP1|USP5|ENC1|EIF3H|EIF4A3|RTN4|COPS9|SVBP	-1.9	MyList
KEGG Pathway	24	hsa04530	Tight junction		-3.4	4.1	4.6	30230	170	392	9	2.3	0.76	60|71|998|5521|7846|10092|10109|10376|10552	ACTB|ACTG1|CDC42|PPP2R2B|TUBA1A|ARPC5|ARPC2|TUBA1B|ARPC1A	-1.9	MyList
GO Biological Processes	19	GO:1903047	mitotic cell cycle process	19_GO:0009987 cellular process	-3.4	2.6	4.1	30230	509	392	17	4.3	1	388|801|894|900|1072|1978|3020|3925|4774|4781|5080|8766|9978|10540|10657|10983|23157	RHOB|CALM1|CCND2|CCNG1|CFL1|EIF4EBP1|H3-3A|STMN1|NFIA|NFIB|PAX6|RAB11A|RBX1|DCTN2|KHDRBS1|CCNI|SEPTIN6	-1.9	MyList
GO Biological Processes	19	GO:0050900	leukocyte migration	19_GO:0002376 immune system process	-3.4	3.4	4.4	30230	246	392	11	2.8	0.83	998|1113|2650|2770|4192|5764|6347|7857|9948|50512|57142	CDC42|CHGA|GCNT1|GNAI1|MDK|PTN|CCL2|SCG2|WDR1|PODXL2|RTN4	-1.9	MyList
Canonical Pathways	11	M136	PID FOXO PATHWAY		-3.4	7.9	5.5	30230	49	392	5	1.3	0.57	1499|7529|7533|7763|10971	CTNNB1|YWHAB|YWHAH|ZFAND5|YWHAQ	-1.9	MyList
GO Biological Processes	19	GO:0062197	cellular response to chemical stress	19_GO:0050896 response to stimulus	-3.4	3.2	4.3	30230	289	392	12	3.1	0.87	388|706|1072|3066|4929|5052|5066|6188|7295|9978|23657|51157	RHOB|TSPO|CFL1|HDAC2|NR4A2|PRDX1|PAM|RPS3|TXN|RBX1|SLC7A11|ZNF580	-1.9	MyList
KEGG Pathway	24	hsa01230	Biosynthesis of amino acids		-3.4	6.2	5.1	30230	75	392	6	1.5	0.62	384|2026|2597|3417|7167|29968	ARG2|ENO2|GAPDH|IDH1|TPI1|PSAT1	-1.9	MyList
Reactome Gene Sets	6	R-HSA-389359	CD28 dependent Vav1 pathway		-3.4	19	7.3	30230	12	392	3	0.77	0.44	998|2885|5063	CDC42|GRB2|PAK3	-1.9	MyList
Reactome Gene Sets	6	R-HSA-190873	Gap junction degradation		-3.4	19	7.3	30230	12	392	3	0.77	0.44	60|71|1212	ACTB|ACTG1|CLTB	-1.9	MyList
WikiPathways	27	WP2290	RalA downstream regulated genes		-3.4	19	7.3	30230	12	392	3	0.77	0.44	998|3845|5881	CDC42|KRAS|RAC3	-1.9	MyList
GO Biological Processes	19	GO:0030042	actin filament depolymerization	19_GO:0009987 cellular process	-3.4	19	7.3	30230	12	392	3	0.77	0.44	1072|9948|11034	CFL1|WDR1|DSTN	-1.9	MyList
Reactome Gene Sets	6	R-HSA-9755779	SARS-CoV-2 targets host intracellular signalling and regulatory pathways		-3.4	19	7.3	30230	12	392	3	0.77	0.44	7529|7533|10971	YWHAB|YWHAH|YWHAQ	-1.9	MyList
GO Biological Processes	19	GO:0033604	negative regulation of catecholamine secretion	19_GO:0051179 localization	-3.4	19	7.3	30230	12	392	3	0.77	0.44	1113|6860|23208	CHGA|SYT4|SYT11	-1.9	MyList
GO Biological Processes	19	GO:0021801	cerebral cortex radial glia-guided migration	19_GO:0032502 developmental process	-3.4	11	6.1	30230	28	392	4	1	0.51	1281|1499|23224|57142	COL3A1|CTNNB1|SYNE2|RTN4	-1.9	MyList
GO Biological Processes	19	GO:0036296	response to increased oxygen levels	19_GO:0050896 response to stimulus	-3.4	11	6.1	30230	28	392	4	1	0.51	1277|3066|4508|4519	COL1A1|HDAC2|ATP6|CYTB	-1.9	MyList
GO Biological Processes	19	GO:1905523	positive regulation of macrophage migration	19_GO:0040011 locomotion	-3.4	11	6.1	30230	28	392	4	1	0.51	4192|6347|57142|79647	MDK|CCL2|RTN4|AKIRIN1	-1.9	MyList
GO Biological Processes	19	GO:0022030	telencephalon glial cell migration	19_GO:0032502 developmental process	-3.4	11	6.1	30230	28	392	4	1	0.51	1281|1499|23224|57142	COL3A1|CTNNB1|SYNE2|RTN4	-1.9	MyList
KEGG Pathway	24	hsa05135	Yersinia infection		-3.3	4.5	4.7	30230	138	392	8	2	0.71	60|71|998|5881|6347|10092|10109|10552	ACTB|ACTG1|CDC42|RAC3|CCL2|ARPC5|ARPC2|ARPC1A	-1.9	MyList
Reactome Gene Sets	6	R-HSA-9833482	PKR-mediated signaling		-3.3	6.1	5.1	30230	76	392	6	1.5	0.62	3312|7280|7846|9246|10376|347733	HSPA8|TUBB2A|TUBA1A|UBE2L6|TUBA1B|TUBB2B	-1.9	MyList
Reactome Gene Sets	6	R-HSA-6785807	Interleukin-4 and Interleukin-13 signaling		-3.3	5.1	4.8	30230	106	392	7	1.8	0.67	1278|3312|3320|4692|6347|6657|7431	COL1A2|HSPA8|HSP90AA1|NDN|CCL2|SOX2|VIM	-1.8	MyList
Reactome Gene Sets	6	R-HSA-446652	Interleukin-1 family signaling		-3.3	4.4	4.7	30230	139	392	8	2	0.71	5684|5688|5691|5694|5695|5713|5714|9978	PSMA3|PSMA7|PSMB3|PSMB6|PSMB7|PSMD7|PSMD8|RBX1	-1.8	MyList
GO Biological Processes	19	GO:0051384	response to glucocorticoid	19_GO:0050896 response to stimulus	-3.3	4.4	4.7	30230	139	392	8	2	0.71	1036|1843|2908|3845|4192|4747|4760|6752	CDO1|DUSP1|NR3C1|KRAS|MDK|NEFL|NEUROD1|SSTR2	-1.8	MyList
KEGG Pathway	24	hsa04915	Estrogen signaling pathway		-3.3	4.4	4.7	30230	139	392	8	2	0.71	801|2288|2770|2885|3312|3320|3845|3858	CALM1|FKBP4|GNAI1|GRB2|HSPA8|HSP90AA1|KRAS|KRT10	-1.8	MyList
KEGG Pathway	24	hsa04015	Rap1 signaling pathway		-3.3	3.6	4.4	30230	212	392	10	2.6	0.8	60|71|801|998|1499|2770|3845|5216|5217|5881	ACTB|ACTG1|CALM1|CDC42|CTNNB1|GNAI1|KRAS|PFN1|PFN2|RAC3	-1.8	MyList
GO Biological Processes	19	GO:1901990	regulation of mitotic cell cycle phase transition	19_GO:0050789 regulation of biological process	-3.3	2.8	4.2	30230	379	392	14	3.6	0.94	60|894|1032|1843|2273|5684|5688|5691|5694|5695|6347|6604|8766|9510	ACTB|CCND2|CDKN2D|DUSP1|FHL1|PSMA3|PSMA7|PSMB3|PSMB6|PSMB7|CCL2|SMARCD3|RAB11A|ADAMTS1	-1.8	MyList
GO Biological Processes	19	GO:0044283	small molecule biosynthetic process	19_GO:0009987 cellular process	-3.3	2.6	4.1	30230	471	392	16	4.1	1	467|1036|2026|2224|2571|4704|6307|7167|9388|10682|10797|11332|29968|51380|51495|79966	ATF3|CDO1|ENO2|FDPS|GAD1|NDUFA9|MSMO1|TPI1|LIPG|EBP|MTHFD2|ACOT7|PSAT1|CSAD|HACD3|SCD5	-1.8	MyList
Reactome Gene Sets	6	R-HSA-9009391	Extra-nuclear estrogen signaling		-3.3	6	5	30230	77	392	6	1.5	0.62	801|2770|2783|2785|3320|3845	CALM1|GNAI1|GNB2|GNG3|HSP90AA1|KRAS	-1.8	MyList
GO Biological Processes	19	GO:0051592	response to calcium ion	19_GO:0050896 response to stimulus	-3.3	4.4	4.6	30230	140	392	8	2	0.71	801|1843|2664|4519|4761|7846|9378|27101	CALM1|DUSP1|GDI1|CYTB|NEUROD2|TUBA1A|NRXN1|CACYBP	-1.8	MyList
Reactome Gene Sets	6	R-HSA-5218920	VEGFR2 mediated vascular permeability		-3.3	11	6	30230	29	392	4	1	0.51	801|1499|3320|5063	CALM1|CTNNB1|HSP90AA1|PAK3	-1.8	MyList
KEGG Pathway	24	hsa05170	Human immunodeficiency virus 1 infection		-3.3	3.6	4.4	30230	214	392	10	2.6	0.8	801|1072|2770|2783|2785|3845|5063|5881|8905|9978	CALM1|CFL1|GNAI1|GNB2|GNG3|KRAS|PAK3|RAC3|AP1S2|RBX1	-1.8	MyList
Reactome Gene Sets	6	R-HSA-9006931	Signaling by Nuclear Receptors		-3.3	3.1	4.2	30230	296	392	12	3.1	0.87	801|1381|2171|2288|2770|2783|2785|3020|3320|3838|3845|8364	CALM1|CRABP1|FABP5|FKBP4|GNAI1|GNB2|GNG3|H3-3A|HSP90AA1|KPNA2|KRAS|H4C3	-1.8	MyList
GO Biological Processes	19	GO:0051301	cell division	19_GO:0009987 cellular process	-3.3	2.5	4	30230	523	392	17	4.3	1	388|894|900|989|1072|2770|2908|3925|6188|7846|10376|10890|23157|55752|127829|201161|203068	RHOB|CCND2|CCNG1|SEPTIN7|CFL1|GNAI1|NR3C1|STMN1|RPS3|TUBA1A|TUBA1B|RAB10|SEPTIN6|SEPTIN11|ARL8A|CENPV|TUBB	-1.8	MyList
GO Biological Processes	19	GO:0048863	stem cell differentiation	19_GO:0032502 developmental process	-3.3	3.9	4.4	30230	178	392	9	2.3	0.76	998|1072|1499|3280|4300|7520|8828|9978|29081	CDC42|CFL1|CTNNB1|HES1|MLLT3|XRCC5|NRP2|RBX1|METTL5	-1.8	MyList
GO Biological Processes	19	GO:0000082	G1/S transition of mitotic cell cycle	19_GO:0009987 cellular process	-3.2	5.9	5	30230	79	392	6	1.5	0.62	894|900|1978|9978|10657|10983	CCND2|CCNG1|EIF4EBP1|RBX1|KHDRBS1|CCNI	-1.8	MyList
GO Biological Processes	19	GO:0009952	anterior/posterior pattern specification	19_GO:0032502 developmental process	-3.2	3.6	4.3	30230	217	392	10	2.6	0.8	1499|3212|3280|4300|4760|5080|5362|10409|55502|80055	CTNNB1|HOXB2|HES1|MLLT3|NEUROD1|PAX6|PLXNA2|BASP1|HES6|PGAP1	-1.8	MyList
Reactome Gene Sets	6	R-HSA-201556	Signaling by ALK		-3.2	10	5.8	30230	30	392	4	1	0.51	3066|4192|5764|5803	HDAC2|MDK|PTN|PTPRZ1	-1.8	MyList
GO Biological Processes	19	GO:0034643	establishment of mitochondrion localization, microtubule-mediated	19_GO:0051179 localization	-3.2	10	5.8	30230	30	392	4	1	0.51	3799|4131|4747|7345	KIF5B|MAP1B|NEFL|UCHL1	-1.8	MyList
GO Biological Processes	19	GO:0047497	mitochondrion transport along microtubule	19_GO:0051179 localization	-3.2	10	5.8	30230	30	392	4	1	0.51	3799|4131|4747|7345	KIF5B|MAP1B|NEFL|UCHL1	-1.8	MyList
GO Biological Processes	19	GO:0032355	response to estradiol	19_GO:0050896 response to stimulus	-3.2	4.9	4.7	30230	110	392	7	1.8	0.67	1277|1410|1499|1843|2026|4131|6752	COL1A1|CRYAB|CTNNB1|DUSP1|ENO2|MAP1B|SSTR2	-1.8	MyList
GO Biological Processes	19	GO:0021700	developmental maturation	19_GO:0032502 developmental process	-3.2	3.1	4.1	30230	301	392	12	3.1	0.87	534|1499|3280|4131|4774|4929|5216|9378|10682|23787|26047|51324	ATP6V1G2|CTNNB1|HES1|MAP1B|NFIA|NR4A2|PFN1|NRXN1|EBP|MTCH1|CNTNAP2|SPG21	-1.7	MyList
GO Biological Processes	19	GO:0002009	morphogenesis of an epithelium	19_GO:0032502 developmental process	-3.2	2.6	4	30230	482	392	16	4.1	1	60|71|388|998|1072|1499|2885|2908|3212|3280|3845|3858|5216|9948|10890|25789	ACTB|ACTG1|RHOB|CDC42|CFL1|CTNNB1|GRB2|NR3C1|HOXB2|HES1|KRAS|KRT10|PFN1|WDR1|RAB10|TMEM59L	-1.7	MyList
GO Biological Processes	19	GO:0045165	cell fate commitment	19_GO:0032502 developmental process	-3.2	3.3	4.2	30230	260	392	11	2.8	0.83	998|1499|2596|3280|4760|4774|4781|5080|6657|10890|23040	CDC42|CTNNB1|GAP43|HES1|NEUROD1|NFIA|NFIB|PAX6|SOX2|RAB10|MYT1L	-1.7	MyList
GO Biological Processes	19	GO:2000036	regulation of stem cell population maintenance	19_GO:0032502 developmental process	-3.2	5.7	4.9	30230	81	392	6	1.5	0.62	60|3066|5764|9978|23091|51123	ACTB|HDAC2|PTN|RBX1|ZC3H13|ZNF706	-1.7	MyList
GO Biological Processes	19	GO:0044843	cell cycle G1/S phase transition	19_GO:0009987 cellular process	-3.2	5.7	4.9	30230	81	392	6	1.5	0.62	894|900|1978|9978|10657|10983	CCND2|CCNG1|EIF4EBP1|RBX1|KHDRBS1|CCNI	-1.7	MyList
GO Biological Processes	19	GO:0071806	protein transmembrane transport	19_GO:0051179 localization	-3.2	5.7	4.9	30230	81	392	6	1.5	0.62	3320|3329|7095|8766|10452|54543	HSP90AA1|HSPD1|SEC62|RAB11A|TOMM40|TOMM7	-1.7	MyList
GO Biological Processes	19	GO:0007423	sensory organ development	19_GO:0032502 developmental process	-3.2	2.3	3.8	30230	631	392	19	4.8	1.1	1410|1499|2202|3066|3280|4760|4761|4774|4781|5080|5954|6604|6641|6657|7431|55636|63974|113246|246213	CRYAB|CTNNB1|EFEMP1|HDAC2|HES1|NEUROD1|NEUROD2|NFIA|NFIB|PAX6|RCN1|SMARCD3|SNTB1|SOX2|VIM|CHD7|NEUROD6|C12orf57|SLC17A8	-1.7	MyList
GO Biological Processes	19	GO:0009612	response to mechanical stimulus	19_GO:0050896 response to stimulus	-3.2	3.5	4.3	30230	221	392	10	2.6	0.8	1277|1499|2596|4131|4192|5764|7846|9378|26047|79969	COL1A1|CTNNB1|GAP43|MAP1B|MDK|PTN|TUBA1A|NRXN1|CNTNAP2|ATAT1	-1.7	MyList
GO Biological Processes	19	GO:1902743	regulation of lamellipodium organization	19_GO:0050789 regulation of biological process	-3.2	7.1	5.2	30230	54	392	5	1.3	0.57	998|1072|3320|10109|79647	CDC42|CFL1|HSP90AA1|ARPC2|AKIRIN1	-1.7	MyList
Reactome Gene Sets	6	R-HSA-5620924	Intraflagellar transport		-3.2	7.1	5.2	30230	54	392	5	1.3	0.57	7280|7846|10376|11127|347733	TUBB2A|TUBA1A|TUBA1B|KIF3A|TUBB2B	-1.7	MyList
WikiPathways	27	WP5087	Pleural mesothelioma		-3.2	2.6	4	30230	439	392	15	3.8	0.97	60|71|467|894|1287|1499|1978|2885|4192|5063|6347|6520|7529|9510|11098	ACTB|ACTG1|ATF3|CCND2|COL4A5|CTNNB1|EIF4EBP1|GRB2|MDK|PAK3|CCL2|SLC3A2|YWHAB|ADAMTS1|PRSS23	-1.7	MyList
Reactome Gene Sets	6	R-HSA-8939211	ESR-mediated signaling		-3.2	3.5	4.2	30230	222	392	10	2.6	0.8	801|2288|2770|2783|2785|3020|3320|3838|3845|8364	CALM1|FKBP4|GNAI1|GNB2|GNG3|H3-3A|HSP90AA1|KPNA2|KRAS|H4C3	-1.7	MyList
Canonical Pathways	11	M115	PID REG GR PATHWAY		-3.2	5.6	4.8	30230	82	392	6	1.5	0.62	2288|2908|3066|3320|6613|7533	FKBP4|NR3C1|HDAC2|HSP90AA1|SUMO2|YWHAH	-1.7	MyList
GO Biological Processes	19	GO:0006403	RNA localization	19_GO:0051179 localization	-3.2	3.8	4.3	30230	184	392	9	2.3	0.76	3800|4904|6950|7884|9775|10575|10576|65109|65110	KIF5C|YBX1|TCP1|SLBP|EIF4A3|CCT4|CCT2|UPF3B|UPF3A	-1.7	MyList
GO Biological Processes	19	GO:1905907	negative regulation of amyloid fibril formation	19_GO:0048519 negative regulation of biological process	-3.1	17	6.7	30230	14	392	3	0.77	0.44	1410|5202|7411	CRYAB|PFDN2|VBP1	-1.7	MyList
Reactome Gene Sets	6	R-HSA-162594	Early Phase of HIV Life Cycle		-3.1	17	6.7	30230	14	392	3	0.77	0.44	3159|7520|11168	HMGA1|XRCC5|PSIP1	-1.7	MyList
Reactome Gene Sets	6	R-HSA-111447	Activation of BAD and translocation to mitochondria		-3.1	17	6.7	30230	14	392	3	0.77	0.44	7529|7533|10971	YWHAB|YWHAH|YWHAQ	-1.7	MyList
GO Biological Processes	19	GO:0030836	positive regulation of actin filament depolymerization	19_GO:0048518 positive regulation of biological process	-3.1	17	6.7	30230	14	392	3	0.77	0.44	1072|9948|11034	CFL1|WDR1|DSTN	-1.7	MyList
GO Biological Processes	19	GO:0031115	negative regulation of microtubule polymerization	19_GO:0048519 negative regulation of biological process	-3.1	17	6.7	30230	14	392	3	0.77	0.44	2288|3925|11075	FKBP4|STMN1|STMN2	-1.7	MyList
GO Biological Processes	19	GO:0042274	ribosomal small subunit biogenesis	19_GO:0009987 cellular process	-3.1	4.7	4.6	30230	114	392	7	1.8	0.67	5134|6189|6208|6209|6210|6230|7520	PDCD2|RPS3A|RPS14|RPS15|RPS15A|RPS25|XRCC5	-1.7	MyList
GO Biological Processes	19	GO:0010810	regulation of cell-substrate adhesion	19_GO:0050789 regulation of biological process	-3.1	3.4	4.2	30230	224	392	10	2.6	0.8	71|708|998|1072|1277|3491|4192|5881|6695|10109	ACTG1|C1QBP|CDC42|CFL1|COL1A1|CCN1|MDK|RAC3|SPOCK1|ARPC2	-1.7	MyList
WikiPathways	27	WP5365	4p16 3 copy number variation		-3.1	9.6	5.6	30230	32	392	4	1	0.51	2885|3020|7884|401115	GRB2|H3-3A|SLBP|NICOL1	-1.7	MyList
GO Biological Processes	19	GO:0050684	regulation of mRNA processing	19_GO:0050789 regulation of biological process	-3.1	4.1	4.4	30230	149	392	8	2	0.71	708|8683|9584|10657|10659|10929|65109|65110	C1QBP|SRSF9|RBM39|KHDRBS1|CELF2|SRSF8|UPF3B|UPF3A	-1.7	MyList
Reactome Gene Sets	6	R-HSA-69242	S Phase		-3.1	4.1	4.4	30230	150	392	8	2	0.71	5684|5688|5691|5694|5695|5713|5714|9978	PSMA3|PSMA7|PSMB3|PSMB6|PSMB7|PSMD7|PSMD8|RBX1	-1.6	MyList
Reactome Gene Sets	6	R-HSA-112040	G-protein mediated events		-3.1	6.9	5.1	30230	56	392	5	1.3	0.57	801|2770|3838|5136|5137	CALM1|GNAI1|KPNA2|PDE1A|PDE1C	-1.6	MyList
GO Biological Processes	19	GO:0070201	regulation of establishment of protein localization	19_GO:0051179 localization	-3.1	2.4	3.8	30230	542	392	17	4.3	1	908|1113|2664|3312|3320|4345|4760|5127|6717|6860|6950|7529|8766|10055|23657|54543|59286	CCT6A|CHGA|GDI1|HSPA8|HSP90AA1|CD200|NEUROD1|CDK16|SRI|SYT4|TCP1|YWHAB|RAB11A|SAE1|SLC7A11|TOMM7|UBL5	-1.6	MyList
GO Biological Processes	19	GO:0019752	carboxylic acid metabolic process	19_GO:0009987 cellular process	-3.1	2.1	3.7	30230	797	392	22	5.6	1.2	39|384|1036|2026|2571|2597|3417|3945|4953|6307|6611|7167|9388|10797|11332|23788|29968|51380|51495|55907|57406|79966	ACAT2|ARG2|CDO1|ENO2|GAD1|GAPDH|IDH1|LDHB|ODC1|MSMO1|SMS|TPI1|LIPG|MTHFD2|ACOT7|MTCH2|PSAT1|CSAD|HACD3|CMAS|ABHD6|SCD5	-1.6	MyList
KEGG Pathway	24	hsa05163	Human cytomegalovirus infection		-3.1	3.4	4.2	30230	227	392	10	2.6	0.8	801|1499|1978|2770|2783|2785|2885|3845|5881|6347	CALM1|CTNNB1|EIF4EBP1|GNAI1|GNB2|GNG3|GRB2|KRAS|RAC3|CCL2	-1.6	MyList
Reactome Gene Sets	6	R-HSA-9734767	Developmental Cell Lineages		-3.1	4.1	4.4	30230	151	392	8	2	0.71	760|1277|1278|1281|2171|3858|7431|100133941	CA2|COL1A1|COL1A2|COL3A1|FABP5|KRT10|VIM|CD24	-1.6	MyList
Reactome Gene Sets	6	R-HSA-9839923	Dengue Virus Infection		-3.1	2.7	3.9	30230	401	392	14	3.6	0.94	689|1499|3312|3320|3838|4904|6383|7431|8364|8683|9775|81631|90701|100128731	BTF3|CTNNB1|HSPA8|HSP90AA1|KPNA2|YBX1|SDC2|VIM|H4C3|SRSF9|EIF4A3|MAP1LC3B|SEC11C|OST4	-1.6	MyList
Reactome Gene Sets	6	R-HSA-9668328	Sealing of the nuclear envelope (NE) by ESCRT-III		-3.1	9.3	5.5	30230	33	392	4	1	0.51	7280|7846|10376|347733	TUBB2A|TUBA1A|TUBA1B|TUBB2B	-1.6	MyList
Canonical Pathways	11	M266	PID NCADHERIN PATHWAY		-3.1	9.3	5.5	30230	33	392	4	1	0.51	998|1499|2596|3799	CDC42|CTNNB1|GAP43|KIF5B	-1.6	MyList
GO Biological Processes	19	GO:0120034	positive regulation of plasma membrane bounded cell projection assembly	19_GO:0048518 positive regulation of biological process	-3.1	4.6	4.5	30230	117	392	7	1.8	0.67	989|998|1072|3320|5216|10109|79647	SEPTIN7|CDC42|CFL1|HSP90AA1|PFN1|ARPC2|AKIRIN1	-1.6	MyList
GO Biological Processes	19	GO:0160165	CD8-positive, alpha-beta T cell homeostasis	19_GO:0042592 homeostatic process	-3.1	15	6.4	30230	15	392	3	0.77	0.44	5684|5688|5691	PSMA3|PSMA7|PSMB3	-1.6	MyList
Reactome Gene Sets	6	R-HSA-2214320	Anchoring fibril formation		-3.1	15	6.4	30230	15	392	3	0.77	0.44	1277|1278|1287	COL1A1|COL1A2|COL4A5	-1.6	MyList
Reactome Gene Sets	6	R-HSA-5637812	Signaling by EGFRvIII in Cancer		-3.1	15	6.4	30230	15	392	3	0.77	0.44	2885|3320|3845	GRB2|HSP90AA1|KRAS	-1.6	MyList
GO Biological Processes	19	GO:2000345	regulation of hepatocyte proliferation	19_GO:0032502 developmental process	-3.1	15	6.4	30230	15	392	3	0.77	0.44	4192|5764|57142	MDK|PTN|RTN4	-1.6	MyList
Reactome Gene Sets	6	R-HSA-5637810	Constitutive Signaling by EGFRvIII		-3.1	15	6.4	30230	15	392	3	0.77	0.44	2885|3320|3845	GRB2|HSP90AA1|KRAS	-1.6	MyList
Reactome Gene Sets	6	R-HSA-75035	Chk1/Chk2(Cds1) mediated inactivation of Cyclin B:Cdk1 complex		-3.1	15	6.4	30230	15	392	3	0.77	0.44	7529|7533|10971	YWHAB|YWHAH|YWHAQ	-1.6	MyList
Reactome Gene Sets	6	R-HSA-9735871	SARS-CoV-1 targets host intracellular signalling and regulatory pathways		-3.1	15	6.4	30230	15	392	3	0.77	0.44	7529|7533|10971	YWHAB|YWHAH|YWHAQ	-1.6	MyList
GO Biological Processes	19	GO:0007006	mitochondrial membrane organization	19_GO:0009987 cellular process	-3	4.6	4.5	30230	118	392	7	1.8	0.67	7417|10452|10651|23787|23788|26517|54543	VDAC2|TOMM40|MTX2|MTCH1|MTCH2|TIMM13|TOMM7	-1.6	MyList
GO Biological Processes	19	GO:0061640	cytoskeleton-dependent cytokinesis	19_GO:0009987 cellular process	-3	4.6	4.5	30230	118	392	7	1.8	0.67	388|989|1072|3925|23157|55752|201161	RHOB|SEPTIN7|CFL1|STMN1|SEPTIN6|SEPTIN11|CENPV	-1.6	MyList
GO Biological Processes	19	GO:0045785	positive regulation of cell adhesion	19_GO:0048518 positive regulation of biological process	-3	2.5	3.8	30230	499	392	16	4.1	1	60|708|998|1072|1499|2650|3280|3329|3491|3956|4192|5881|6347|6604|10109|100133941	ACTB|C1QBP|CDC42|CFL1|CTNNB1|GCNT1|HES1|HSPD1|CCN1|LGALS1|MDK|RAC3|CCL2|SMARCD3|ARPC2|CD24	-1.6	MyList
GO Biological Processes	19	GO:0099518	vesicle cytoskeletal trafficking	19_GO:0051179 localization	-3	6.6	4.9	30230	58	392	5	1.3	0.57	547|3799|5861|6860|11127	KIF1A|KIF5B|RAB1A|SYT4|KIF3A	-1.6	MyList
WikiPathways	27	WP4396	Nonalcoholic fatty liver disease		-3	4	4.3	30230	154	392	8	2	0.71	998|1537|4519|4704|4720|6347|55967|126328	CDC42|CYC1|CYTB|NDUFA9|NDUFS2|CCL2|NDUFA12|NDUFA11	-1.6	MyList
GO Biological Processes	19	GO:0001503	ossification	19_GO:0032501 multicellular organismal process	-3	3.1	4	30230	273	392	11	2.8	0.83	506|1277|1278|1499|3491|4256|5764|6209|6657|7171|10682	ATP5F1B|COL1A1|COL1A2|CTNNB1|CCN1|MGP|PTN|RPS15|SOX2|TPM4|EBP	-1.6	MyList
GO Biological Processes	19	GO:1902692	regulation of neuroblast proliferation	19_GO:0032502 developmental process	-3	9.1	5.4	30230	34	392	4	1	0.51	1499|5080|5764|6604	CTNNB1|PAX6|PTN|SMARCD3	-1.6	MyList
GO Biological Processes	19	GO:0007411	axon guidance	19_GO:0032502 developmental process	-3	3.3	4.1	30230	232	392	10	2.6	0.8	1123|2596|3799|3800|4781|5080|5881|8828|9378|9638	CHN1|GAP43|KIF5B|KIF5C|NFIB|PAX6|RAC3|NRP2|NRXN1|FEZ1	-1.6	MyList
GO Biological Processes	19	GO:0099003	vesicle-mediated transport in synapse	19_GO:0051179 localization	-3	4	4.3	30230	155	392	8	2	0.71	534|801|1212|1499|6860|9378|23208|246213	ATP6V1G2|CALM1|CLTB|CTNNB1|SYT4|NRXN1|SYT11|SLC17A8	-1.6	MyList
Reactome Gene Sets	6	R-HSA-112316	Neuronal System		-3	2.6	3.8	30230	408	392	14	3.6	0.94	801|2571|2770|2783|2785|3312|3838|3845|4747|7280|7846|9378|10376|347733	CALM1|GAD1|GNAI1|GNB2|GNG3|HSPA8|KPNA2|KRAS|NEFL|TUBB2A|TUBA1A|NRXN1|TUBA1B|TUBB2B	-1.6	MyList
GO Biological Processes	19	GO:0000910	cytokinesis	19_GO:0009987 cellular process	-3	4.5	4.4	30230	120	392	7	1.8	0.67	388|989|1072|3925|23157|55752|201161	RHOB|SEPTIN7|CFL1|STMN1|SEPTIN6|SEPTIN11|CENPV	-1.6	MyList
WikiPathways	27	WP179	Cell cycle		-3	4.5	4.4	30230	120	392	7	1.8	0.67	894|1032|3066|7529|7533|9978|10971	CCND2|CDKN2D|HDAC2|YWHAB|YWHAH|RBX1|YWHAQ	-1.6	MyList
Reactome Gene Sets	6	R-HSA-1474244	Extracellular matrix organization		-3	2.9	3.9	30230	318	392	12	3.1	0.87	60|71|1277|1278|1281|1287|2202|6383|6641|7276|9378|9510	ACTB|ACTG1|COL1A1|COL1A2|COL3A1|COL4A5|EFEMP1|SDC2|SNTB1|TTR|NRXN1|ADAMTS1	-1.6	MyList
GO Biological Processes	19	GO:0008154	actin polymerization or depolymerization	19_GO:0009987 cellular process	-3	6.5	4.9	30230	59	392	5	1.3	0.57	832|1072|9948|10109|11034	CAPZB|CFL1|WDR1|ARPC2|DSTN	-1.6	MyList
GO Biological Processes	19	GO:0051646	mitochondrion localization	19_GO:0051179 localization	-3	6.5	4.9	30230	59	392	5	1.3	0.57	3799|4131|4747|7345|9638	KIF5B|MAP1B|NEFL|UCHL1|FEZ1	-1.6	MyList
GO Biological Processes	19	GO:0007005	mitochondrion organization	19_GO:0009987 cellular process	-3	2.8	3.9	30230	363	392	13	3.3	0.9	513|3329|4535|4538|4720|7417|9638|10452|10651|23787|23788|26517|54543	ATP5F1D|HSPD1|ND1|ND4|NDUFS2|VDAC2|FEZ1|TOMM40|MTX2|MTCH1|MTCH2|TIMM13|TOMM7	-1.6	MyList
GO Biological Processes	19	GO:1903037	regulation of leukocyte cell-cell adhesion	19_GO:0050789 regulation of biological process	-3	2.6	3.8	30230	409	392	14	3.6	0.94	60|384|2650|3280|3329|3956|4192|5684|5688|5691|6347|6604|387597|100133941	ACTB|ARG2|GCNT1|HES1|HSPD1|LGALS1|MDK|PSMA3|PSMA7|PSMB3|CCL2|SMARCD3|ILDR2|CD24	-1.6	MyList
Reactome Gene Sets	6	R-HSA-3371556	Cellular response to heat stress		-3	5.3	4.6	30230	88	392	6	1.5	0.62	573|1410|2288|3312|3320|3337	BAG1|CRYAB|FKBP4|HSPA8|HSP90AA1|DNAJB1	-1.6	MyList
GO Biological Processes	19	GO:0060341	regulation of cellular localization	19_GO:0051179 localization	-3	2.4	3.7	30230	554	392	17	4.3	1	60|1410|2664|3320|3799|4131|4232|5127|6717|7529|8417|8766|9378|9638|10657|23657|80055	ACTB|CRYAB|GDI1|HSP90AA1|KIF5B|MAP1B|MEST|CDK16|SRI|YWHAB|STX7|RAB11A|NRXN1|FEZ1|KHDRBS1|SLC7A11|PGAP1	-1.6	MyList
GO Biological Processes	19	GO:0048167	regulation of synaptic plasticity	19_GO:0050789 regulation of biological process	-3	3.3	4	30230	234	392	10	2.6	0.8	801|1072|3845|4131|4761|5764|6860|7533|8766|57406	CALM1|CFL1|KRAS|MAP1B|NEUROD2|PTN|SYT4|YWHAH|RAB11A|ABHD6	-1.6	MyList
GO Biological Processes	19	GO:0097485	neuron projection guidance	19_GO:0032502 developmental process	-3	3.3	4	30230	234	392	10	2.6	0.8	1123|2596|3799|3800|4781|5080|5881|8828|9378|9638	CHN1|GAP43|KIF5B|KIF5C|NFIB|PAX6|RAC3|NRP2|NRXN1|FEZ1	-1.6	MyList
Reactome Gene Sets	6	R-HSA-69206	G1/S Transition		-3	4.5	4.4	30230	121	392	7	1.8	0.67	5684|5688|5691|5694|5695|5713|5714	PSMA3|PSMA7|PSMB3|PSMB6|PSMB7|PSMD7|PSMD8	-1.6	MyList
Reactome Gene Sets	6	R-HSA-9820952	Respiratory Syncytial Virus Infection Pathway		-3	4.5	4.4	30230	121	392	7	1.8	0.67	3312|3320|4131|6383|9246|9978|90701	HSPA8|HSP90AA1|MAP1B|SDC2|UBE2L6|RBX1|SEC11C	-1.6	MyList
Canonical Pathways	11	M249	PID PI3KCI AKT PATHWAY		-3	8.8	5.3	30230	35	392	4	1	0.51	3320|7529|7533|10971	HSP90AA1|YWHAB|YWHAH|YWHAQ	-1.5	MyList
Reactome Gene Sets	6	R-HSA-114604	GPVI-mediated activation cascade		-3	8.8	5.3	30230	35	392	4	1	0.51	388|998|1277|1278	RHOB|CDC42|COL1A1|COL1A2	-1.5	MyList
GO Biological Processes	19	GO:0032103	positive regulation of response to external stimulus	19_GO:0048518 positive regulation of biological process	-3	2.3	3.7	30230	606	392	18	4.6	1.1	708|2664|3320|3329|3956|4192|5063|5764|6347|7114|7162|7520|7857|10133|51157|57142|79647|79969	C1QBP|GDI1|HSP90AA1|HSPD1|LGALS1|MDK|PAK3|PTN|CCL2|TMSB4X|TPBG|XRCC5|SCG2|OPTN|ZNF580|RTN4|AKIRIN1|ATAT1	-1.5	MyList
Reactome Gene Sets	6	R-HSA-611105	Respiratory electron transport		-3	3.9	4.2	30230	157	392	8	2	0.71	1537|4519|4535|4538|4704|4720|55967|126328	CYC1|CYTB|ND1|ND4|NDUFA9|NDUFS2|NDUFA12|NDUFA11	-1.5	MyList
Reactome Gene Sets	6	R-HSA-9665348	Signaling by ERBB2 ECD mutants		-3	14	6.2	30230	16	392	3	0.77	0.44	2885|3320|3845	GRB2|HSP90AA1|KRAS	-1.5	MyList
GO Biological Processes	19	GO:0060074	synapse maturation	19_GO:0032502 developmental process	-3	14	6.2	30230	16	392	3	0.77	0.44	4774|5216|9378	NFIA|PFN1|NRXN1	-1.5	MyList
GO Biological Processes	19	GO:0021783	preganglionic parasympathetic fiber development	19_GO:0032502 developmental process	-3	14	6.2	30230	16	392	3	0.77	0.44	3212|3280|8828	HOXB2|HES1|NRP2	-1.5	MyList
CORUM	33	CORUM:2920	Respiratory chain complex I (lambda subunit) mitochondrial		-3	14	6.2	30230	16	392	3	0.77	0.44	4720|55967|126328	NDUFS2|NDUFA12|NDUFA11	-1.5	MyList
GO Biological Processes	19	GO:1900024	regulation of substrate adhesion-dependent cell spreading	19_GO:0050789 regulation of biological process	-3	6.4	4.8	30230	60	392	5	1.3	0.57	708|998|4192|5881|10109	C1QBP|CDC42|MDK|RAC3|ARPC2	-1.5	MyList
KEGG Pathway	24	hsa04110	Cell cycle		-3	3.9	4.2	30230	158	392	8	2	0.71	546|894|1032|3066|7529|7533|9978|10971	ATRX|CCND2|CDKN2D|HDAC2|YWHAB|YWHAH|RBX1|YWHAQ	-1.5	MyList
Reactome Gene Sets	6	R-HSA-5688426	Deubiquitination		-2.9	3	3.9	30230	279	392	11	2.8	0.83	60|5684|5688|5691|5694|5695|5713|5714|7345|7417|8078	ACTB|PSMA3|PSMA7|PSMB3|PSMB6|PSMB7|PSMD7|PSMD8|UCHL1|VDAC2|USP5	-1.5	MyList
GO Biological Processes	19	GO:0001558	regulation of cell growth	19_GO:0040007 growth	-2.9	2.6	3.8	30230	414	392	14	3.6	0.94	694|998|1032|1072|1410|2273|2664|3020|4131|6695|6860|27086|53335|57142	BTG1|CDC42|CDKN2D|CFL1|CRYAB|FHL1|GDI1|H3-3A|MAP1B|SPOCK1|SYT4|FOXP1|BCL11A|RTN4	-1.5	MyList
GO Biological Processes	19	GO:0001708	cell fate specification	19_GO:0032502 developmental process	-2.9	5.1	4.5	30230	90	392	6	1.5	0.62	1499|4774|4781|5080|6657|23040	CTNNB1|NFIA|NFIB|PAX6|SOX2|MYT1L	-1.5	MyList
GO Biological Processes	19	GO:2000177	regulation of neural precursor cell proliferation	19_GO:0050789 regulation of biological process	-2.9	5.1	4.5	30230	90	392	6	1.5	0.62	1499|4192|5080|5764|5803|6604	CTNNB1|MDK|PAX6|PTN|PTPRZ1|SMARCD3	-1.5	MyList
[truncated: 485 more rows]
