# Supplementary material for: Glucocorticoid Signaling in PSC-Derived Neural Systems to Elucidate Mechanisms of Stress-Induced Psychiatric Vulnerability
Source: Mol Neurobiol. 2026 Jul 7;63(1):748. doi: 10.1007/s12035-026-06041-1 (PMC13341972; doi:10.1007/s12035-026-06041-1)
Supplement: Supplementary file 3 — Supplementary Material 3 (XLSX 42.0 KB) [file 12035_2026_6041_MOESM3_ESM.xlsx]

## Sheet: Sheet1
Gene	Log2FC	Significance_Value	Metric_Type	Source_Study	GO_Term_Code	Pathway_Description
AAK1	0.373108	7.46843e-17	FDR	Dony	GO:0031647	regulation of protein stability
ABHD6	-0.460753	0.00132768	padj	Babaniyi	R-HSA-109582	Hemostasis
ABRACL	-0.16332	0.018279	FDR	Dony	GO:0032970	regulation of actin filament-based process
ACAT2	-0.252192	7.80512e-19	FDR	Krontira	GO:0090407	organophosphate biosynthetic process
ACOT7	-0.220664	2.3107e-12	FDR	Krontira	GO:1901293	nucleoside phosphate biosynthetic process
ACSL3	0.372194	0.000149998	padj	Babaniyi	hsa04714	Thermogenesis
ACTB	-0.426975	4.66678e-06	FDR	Dony	R-HSA-9675108	Nervous system development
ACTG1	-0.296397	1.63272e-09	FDR	Dony	R-HSA-9675108	Nervous system development
ACYP1	0.213251	0.000256122	FDR	Dony	hsa00620	Pyruvate metabolism
ADAMTS1	-0.637879	8.86235e-05	padj	Babaniyi	WP3888	VEGFA VEGFR2 signaling
ADAMTS9	1.00768	5.54561e-21	padj	Babaniyi	GO:0007423	sensory organ development
AKAP12	0.410072	1.5129e-11	FDR	Dony	GO:0043065	positive regulation of apoptotic process
AKAP13	0.250142	0.0380119	padj	Babaniyi	GO:0014706	striated muscle tissue development
AKAP9	0.372755	0.0288229	padj	Babaniyi	GO:0051591	response to cAMP
AKIRIN1	-0.419916	1.76809e-08	FDR	Dony	GO:0120035	regulation of plasma membrane bounded cell projection organization
ALDH1L1	1.43309	2.15625e-05	padj	Babaniyi	GO:0006091	generation of precursor metabolites and energy
AMH	0.642292	0.00241441	padj	Babaniyi	hsa04390	Hippo signaling pathway
ANAPC16	0.181715	0.000429355	FDR	Dony	R-HSA-2262752	Cellular responses to stress
AP1S2	-0.455427	3.27518e-13	FDR	Dony	R-HSA-5653656	Vesicle-mediated transport
AP2B1	0.422289	2.95433e-22	FDR	Dony	R-HSA-422475	Axon guidance
APC2	0.297512	0.00575686	padj	Babaniyi	hsa05010	Alzheimer disease
APCDD1	0.601303	0.000290708	FDR	Dony	GO:0042063	gliogenesis
APLP1	-0.325492	2.07138e-22	FDR	Krontira	GO:0007420	brain development
APLP2	-0.359365	9.29559e-13	FDR	Dony	GO:0031175	neuron projection development
AQP1	1.07132	0.00560038	padj	Babaniyi	GO:0007420	brain development
ARG2	-0.131496	0.0136768	FDR	Dony	R-HSA-71291	Metabolism of amino acids and derivatives
ARHGAP21	-0.288813	0.0119414	qval	Cruceanu	R-HSA-194315	Signaling by Rho GTPases
ARID1B	0.146568	0.000909741	FDR	Dony	hsa04714	Thermogenesis
ARL4A	0.514673	0.00126582	padj	Babaniyi	GO:0006886	intracellular protein transport
ARL6IP1	-0.264587	8.39987e-06	FDR	Dony	GO:0090150	establishment of protein localization to membrane
ARL8A	-0.113309	8.65434e-07	FDR	Krontira	hsa05132	Salmonella infection
ARPC1A	-0.176183	0.00771936	FDR	Dony	R-HSA-9675108	Nervous system development
ARPC2	-0.192107	0.00057822	FDR	Dony	R-HSA-9675108	Nervous system development
ARPC5	-0.322364	1.58548e-07	FDR	Dony	R-HSA-9675108	Nervous system development
ATAT1	-0.194668	0.0372086	FDR	Dony	GO:0007420	brain development
ATF3	-0.214444	0.000131599	FDR	Dony	R-HSA-2262752	Cellular responses to stress
ATP1A3	0.268996	6.44187e-05	FDR	Dony	GO:1902600	proton transmembrane transport
ATP1B3	-0.54592	1.48492e-13	FDR	Dony	R-HSA-109582	Hemostasis
ATP5F1B	-0.296195	1.16012e-07	FDR	Dony	hsa05014	Amyotrophic lateral sclerosis
ATP5F1D	-0.359455	4.78461e-09	FDR	Dony	hsa05014	Amyotrophic lateral sclerosis
ATP5F1E	0.340416	7.66602e-08	FDR	Dony	WP111	Electron transport chain OXPHOS system in mitochondria
ATP5ME	0.452546	0	FDR	Dony	WP111	Electron transport chain OXPHOS system in mitochondria
ATP5MG	0.19076	0.000133101	FDR	Dony	WP111	Electron transport chain OXPHOS system in mitochondria
ATP5PB	-0.218567	1.87224e-05	FDR	Dony	hsa05014	Amyotrophic lateral sclerosis
ATP5PO	0.256106	2.44161e-07	FDR	Dony	WP111	Electron transport chain OXPHOS system in mitochondria
ATP6V1G2	-0.221172	8.28619e-05	FDR	Dony	R-HSA-2262752	Cellular responses to stress
ATRX	-0.356727	0.000485129	qval	Cruceanu	GO:0007420	brain development
BAG1	-0.19227	8.52304e-07	FDR	Dony	R-HSA-2262752	Cellular responses to stress
BASP1	-0.4313	2.948e-14	FDR	Dony	GO:0007420	brain development
BCL11A	-0.56011	1.62543e-05	qval	Cruceanu	GO:0051129	negative regulation of cellular component organization
BCL6	0.406073	0.00273776	padj	Babaniyi	R-HSA-3700989	Transcriptional Regulation by TP53
BEX2	0.511951	1.05877e-06	FDR	Dony	GO:0051248	negative regulation of protein metabolic process
BRWD1	-0.112191	0.0086587	FDR	Dony	R-HSA-1280215	Cytokine Signaling in Immune system
BSG	0.451524	3.20573e-22	FDR	Dony	GO:0007423	sensory organ development
BTF3	-0.539503	4.2039e-45	FDR	Dony	R-HSA-9918487	Dengue Virus Genome Translation and Replication
BTG1	-0.669846	8.8615e-34	FDR	Dony	GO:0006979	response to oxidative stress
C12ORF57	-0.197714	0.000206455	FDR	Dony	GO:0007420	brain development
C1QBP	-0.504022	2.80183e-09	FDR	Dony	WP2005	miR targeted genes in muscle cell
CA2	-0.582631	2.8996e-12	padj	Babaniyi	hsa04971	Gastric acid secretion
CACYBP	-0.284187	0.00683808	FDR	Dony	GO:0051052	regulation of DNA metabolic process
CALB1	0.456336	1.77438e-09	padj	Babaniyi	GO:0007423	sensory organ development
CALD1	0.208335	5.8715e-14	FDR	Krontira	GO:0003012	muscle system process
CALM1	-0.303746	6.60011e-06	qval	Cruceanu	hsa05012	Parkinson disease
CAMK2N1	0.269186	1.2134e-07	FDR	Dony	GO:0007616	long-term memory
CAP1	-0.198592	1.34058e-05	FDR	Dony	R-HSA-9675108	Nervous system development
CAPZB	-0.24825	0.011924	FDR	Dony	R-HSA-2262752	Cellular responses to stress
CARHSP1	-0.317944	1.98418e-06	FDR	Dony	WP2005	miR targeted genes in muscle cell
CBLN1	0.78908	6.74444e-12	FDR	Dony	GO:0007420	brain development
CBX5	0.204818	8.80393e-05	FDR	Dony	GO:0033365	protein localization to organelle
CCL2	-0.777758	1.30461e-11	padj	Babaniyi	R-HSA-2262752	Cellular responses to stress
CCND2	-0.283396	0.0146683	padj	Babaniyi	R-HSA-1640170	Cell Cycle
CCNG1	-0.39368	4.54372e-05	FDR	Dony	WP2005	miR targeted genes in muscle cell
CCNI	-0.383633	5.17087e-10	FDR	Dony	GO:0000278	mitotic cell cycle
CCT2	-0.156462	0.0115837	FDR	Dony	R-HSA-389958	Cooperation of Prefoldin and TriC/CCT in actin and tubulin folding
CCT3	-0.338342	1.35827e-08	FDR	Dony	R-HSA-389958	Cooperation of Prefoldin and TriC/CCT in actin and tubulin folding
CCT4	-0.23058	0.000787429	FDR	Dony	R-HSA-389958	Cooperation of Prefoldin and TriC/CCT in actin and tubulin folding
CCT5	-0.27295	1.67929e-07	FDR	Dony	R-HSA-389958	Cooperation of Prefoldin and TriC/CCT in actin and tubulin folding
CCT6A	-0.1575	4.75784e-08	FDR	Dony	R-HSA-389958	Cooperation of Prefoldin and TriC/CCT in actin and tubulin folding
CCT8	-0.219955	2.66037e-06	FDR	Dony	R-HSA-389958	Cooperation of Prefoldin and TriC/CCT in actin and tubulin folding
CD164	0.212925	0.0450994	qval	Cruceanu	GO:0007517	muscle organ development
CD200	-0.320295	0.00524732	qval	Cruceanu	GO:0034341	response to type II interferon
CD24	-0.259745	1.97568e-07	FDR	Dony	R-HSA-9675108	Nervous system development
CDC42	-0.223083	0.00110948	FDR	Dony	R-HSA-9675108	Nervous system development
CDH8	0.288339	6.71769e-20	FDR	Dony	R-HSA-1500931	Cell-Cell communication
CDK16	-0.268776	0.00619771	FDR	Dony	GO:0031175	neuron projection development
CDKN2D	0.267308	0.000217144	FDR	Dony	R-HSA-2262752	Cellular responses to stress
CDO1	-0.496909	4.51406e-19	FDR	Dony	R-HSA-71291	Metabolism of amino acids and derivatives
CEBPD	0.718068	0.00885154	padj	Babaniyi	GO:0007423	sensory organ development
CELF2	-0.30985	0.0212069	qval	Cruceanu	GO:0022613	ribonucleoprotein complex biogenesis
CELF4	0.26017	6.82503e-06	FDR	Dony	GO:0022613	ribonucleoprotein complex biogenesis
CELF5	0.262113	0.0139049	padj	Babaniyi	GO:0022613	ribonucleoprotein complex biogenesis
CENPV	-0.394073	8.4695e-18	FDR	Dony	GO:0051640	organelle localization
CETN2	0.286625	0.0102325	FDR	Dony	R-HSA-2565942	Regulation of PLK1 Activity at G2/M Transition
CFL1	-0.322239	2.11563e-06	FDR	Dony	R-HSA-9675108	Nervous system development
CHD7	0.197441	0.00284043	FDR	Dony	GO:0007420	brain development
CHGA	-0.172743	3.41116e-06	FDR	Dony	GO:0051656	establishment of organelle localization
CHN1	-0.187193	0.0017083	FDR	Dony	GO:0031175	neuron projection development
CHRNA3	0.293806	0.00333478	qval	Cruceanu	GO:0099536	synaptic signaling
CHST15	0.428166	0.00604099	padj	Babaniyi	GO:1901137	carbohydrate derivative biosynthetic process
CIRBP	0.426923	0	FDR	Dony	GO:1903312	negative regulation of mRNA metabolic process
CKB	0.515156	5.57386e-12	FDR	Dony	R-HSA-71291	Metabolism of amino acids and derivatives
CLDN5	0.280719	0.00222798	FDR	Dony	GO:0003151	outflow tract morphogenesis
CLIC1	0.455123	0.0424692	qval	Cruceanu	WP3888	VEGFA VEGFR2 signaling
CLTB	-0.36054	9.15102e-16	FDR	Dony	R-HSA-9675108	Nervous system development
CLU	-0.583498	4.69036e-08	FDR	Dony	GO:0051129	negative regulation of cellular component organization
CMAS	-0.27642	6.88609e-09	FDR	Dony	GO:1901293	nucleoside phosphate biosynthetic process
CNR1	0.524891	0.000515788	FDR	Dony	hsa04714	Thermogenesis
CNTNAP2	-0.894096	0.00192955	qval	Cruceanu	GO:0007420	brain development
COL1A1	-0.229012	1.66148e-22	FDR	Dony	R-HSA-5653656	Vesicle-mediated transport
COL1A2	-0.249445	8.80337e-10	FDR	Dony	R-HSA-5653656	Vesicle-mediated transport
COL3A1	-0.362882	0.00347339	FDR	Dony	R-HSA-9675108	Nervous system development
COL4A5	-0.310528	0.0215788	padj	Babaniyi	R-HSA-9675108	Nervous system development
COP1	-0.126907	3.55756e-07	FDR	Dony	R-HSA-349425	Autodegradation of the E3 ubiquitin ligase COP1
COPS9	-0.20386	0.000181828	FDR	Dony	GO:1900180	regulation of protein localization to nucleus
COTL1	-0.315634	3.97335e-08	FDR	Dony	GO:1902903	regulation of supramolecular fiber organization
COX6A1	0.244817	1.13049e-06	FDR	Dony	R-HSA-2262752	Cellular responses to stress
COX7C	0.49058	0	FDR	Dony	R-HSA-2262752	Cellular responses to stress
CRABP1	-0.661039	5.22015e-15	FDR	Dony	R-HSA-9006931	Signaling by Nuclear Receptors
CRMP1	-0.296829	1.23027e-07	FDR	Dony	R-HSA-9675108	Nervous system development
CRYAB	-0.569348	0.000145012	padj	Babaniyi	R-HSA-2262752	Cellular responses to stress
CSAD	-0.413091	0.00686448	padj	Babaniyi	R-HSA-71291	Metabolism of amino acids and derivatives
CST3	-0.380757	0.000365649	FDR	Dony	GO:0051129	negative regulation of cellular component organization
CTNNB1	-0.192061	0.00551704	FDR	Dony	hsa05022	Pathways of neurodegeneration - multiple diseases
CTSD	0.127516	3.21102e-07	FDR	Krontira	hsa05415	Diabetic cardiomyopathy
CYC1	-0.150512	0.00153169	FDR	Dony	hsa05014	Amyotrophic lateral sclerosis
DCTN2	-0.223626	0.0316614	FDR	Dony	hsa05014	Amyotrophic lateral sclerosis
DCX	0.240797	3.55808e-06	FDR	Dony	R-HSA-422475	Axon guidance
DDIT4	0.652282	1.41802e-07	padj	Babaniyi	GO:0007420	brain development
DDX1	0.16346	0.00150918	FDR	Dony	R-HSA-8953854	Metabolism of RNA
DHRS3	0.897069	0.00885154	padj	Babaniyi	GO:0060411	cardiac septum morphogenesis
DLK1	-0.454938	3.09717e-196	FDR	Krontira	R-HSA-157118	Signaling by NOTCH
DMBX1	0.209562	0.0117127	qval	Cruceanu	GO:0007420	brain development
DNAJB1	-0.233025	0.00306655	FDR	Dony	R-HSA-2262752	Cellular responses to stress
DOK5	-0.338842	0.0367392	padj	Babaniyi	R-HSA-9675108	Nervous system development
DPYSL2	0.314986	6.90709e-08	FDR	Dony	R-HSA-422475	Axon guidance
DSTN	0.265457	1.09301e-22	FDR	Dony	GO:0097435	supramolecular fiber organization
DUSP1	-0.162977	1.21392e-08	FDR	Dony	hsa05012	Parkinson disease
DUT	-0.269948	1.67083e-05	FDR	Dony	GO:0043254	regulation of protein-containing complex assembly
DYNC1I2	0.371565	6.31984e-20	FDR	Dony	R-HSA-2262752	Cellular responses to stress
DYNLT3	0.354252	0.0469668	qval	Cruceanu	GO:0032388	positive regulation of intracellular transport
EBF1	0.210145	0.00138138	FDR	Dony	WP236	Adipogenesis
EBP	-0.301484	0.0109944	qval	Cruceanu	M295	SIG PIP3 SIGNALING IN CARDIAC MYOCTES
ECEL1	0.370063	0.000356959	padj	Babaniyi	GO:0007585	respiratory gaseous exchange by respiratory system
EFEMP1	-0.406566	0.0258225	padj	Babaniyi	GO:0045596	negative regulation of cell differentiation
EFNA5	0.126779	0.000232472	FDR	Dony	R-HSA-422475	Axon guidance
EIF1	0.190573	9.52445e-12	FDR	Dony	GO:0160307	protein biosynthetic process
EIF2S2	0.220906	1.20446e-05	FDR	Dony	R-HSA-72706	GTP hydrolysis and joining of the 60S ribosomal subunit
EIF3H	-0.21332	0.00655183	FDR	Dony	R-HSA-72766	Translation
EIF3J	0.229066	0.00175491	FDR	Dony	R-HSA-72706	GTP hydrolysis and joining of the 60S ribosomal subunit
EIF4A3	-0.150658	0.00285915	FDR	Dony	R-HSA-9675108	Nervous system development
EIF4EBP1	-0.130245	7.6775e-11	FDR	Krontira	R-HSA-72766	Translation
EIF5B	0.240745	3.41179e-08	FDR	Dony	R-HSA-72706	GTP hydrolysis and joining of the 60S ribosomal subunit
ELAVL4	-0.386256	8.54374e-14	FDR	Dony	GO:0007420	brain development
ENC1	-0.460601	0.00320478	qval	Cruceanu	GO:0120035	regulation of plasma membrane bounded cell projection organization
ENO2	-0.250598	9.81689e-15	FDR	Krontira	GO:0009060	aerobic respiration
ETFB	0.444937	0.0247502	qval	Cruceanu	R-HSA-1428517	Aerobic respiration and respiratory electron transport
FABP5	-0.612484	4.08781e-39	FDR	Dony	GO:0099177	regulation of trans-synaptic signaling
FABP7	-1.01439	1.98677e-33	FDR	Dony	R-HSA-157118	Signaling by NOTCH
FAM107A	0.922424	0.00432567	padj	Babaniyi	GO:0051129	negative regulation of cellular component organization
FDFT1	0.348513	7.0589e-12	FDR	Dony	GO:0036196	zymosterol metabolic process
FDPS	-0.426359	1.53712e-18	FDR	Dony	GO:0090407	organophosphate biosynthetic process
FEZ1	-0.521727	1.17297e-07	qval	Cruceanu	GO:0007420	brain development
FGFR2	0.347494	9.58776e-10	FDR	Dony	GO:0007420	brain development
FHL1	-0.327655	2.46008e-24	FDR	Dony	hsa04820	Cytoskeleton in muscle cells
FKBP4	-0.232798	0.00454529	FDR	Dony	R-HSA-2262752	Cellular responses to stress
FKBP5	2.74005	6.75555e-60	padj	Babaniyi	R-HSA-2262752	Cellular responses to stress
FOS	0.79331	2.21871e-05	FDR	Dony	R-HSA-2262752	Cellular responses to stress
FOXP1	-0.337001	0.0332722	padj	Babaniyi	GO:0007420	brain development
FOXP2	0.159369	3.87352e-05	FDR	Dony	GO:0007420	brain development
FSTL1	-0.403429	0.00453781	padj	Babaniyi	WP2005	miR targeted genes in muscle cell
FTL	-0.456546	2.36599e-16	FDR	Dony	R-HSA-5653656	Vesicle-mediated transport
GAD1	-0.361637	4.30142e-20	FDR	Dony	GO:0007610	behavior
GADD45A	0.488961	8.66161e-07	padj	Babaniyi	R-HSA-3700989	Transcriptional Regulation by TP53
GADD45B	0.468839	8.48074e-05	FDR	Dony	WP4155	Endometrial cancer
GAP43	-0.522693	3.1675e-27	FDR	Krontira	R-HSA-9675108	Nervous system development
GAPDH	-0.341674	2.50995e-21	FDR	Dony	hsa05010	Alzheimer disease
GCNT1	-0.662505	0.000406821	padj	Babaniyi	GO:0048729	tissue morphogenesis
GDI1	-0.233433	0.000726657	FDR	Dony	GO:0051129	negative regulation of cellular component organization
GDI2	-0.280217	0.000365151	FDR	Dony	GO:0051129	negative regulation of cellular component organization
GFAP	0.573001	0.00431806	FDR	Dony	GO:0051129	negative regulation of cellular component organization
GJA1	0.454313	0.000768338	FDR	Dony	GO:0006941	striated muscle contraction
GLUL	0.337311	0.0459453	qval	Cruceanu	R-HSA-71291	Metabolism of amino acids and derivatives
GNAI1	-0.133012	9.27812e-07	FDR	Krontira	hsa05012	Parkinson disease
GNB2	-0.215322	5.61894e-05	FDR	Dony	R-HSA-109582	Hemostasis
GNG11	1.19201	4.13934e-12	FDR	Dony	hsa04723	Retrograde endocannabinoid signaling
GNG3	-0.200779	0.0108806	FDR	Dony	R-HSA-109582	Hemostasis
GPM6A	0.348883	5.32916e-12	FDR	Dony	GO:0007423	sensory organ development
GRB2	-0.164532	0.00159584	FDR	Dony	R-HSA-9675108	Nervous system development
GRIA2	0.283227	0.0490656	padj	Babaniyi	hsa05016	Huntington disease
GSTA4	-0.176626	0.00112998	FDR	Dony	hsa05208	Chemical carcinogenesis - reactive oxygen species
GSTP1	0.326542	0.00320478	qval	Cruceanu	R-HSA-2262752	Cellular responses to stress
GTF3A	-0.275525	4.89048e-06	FDR	Dony	GO:0022613	ribonucleoprotein complex biogenesis
HACD3	-0.297493	1.56621e-05	FDR	Dony	WP2005	miR targeted genes in muscle cell
HDAC2	-0.452606	3.94827e-06	FDR	Dony	R-HSA-9675108	Nervous system development
HES1	0.980772	0	FDR	Dony	GO:0007420	brain development
HES6	-0.370031	1.95123e-10	FDR	Dony	GO:0050767	regulation of neurogenesis
HEY1	0.486007	0.00227278	padj	Babaniyi	GO:0060411	cardiac septum morphogenesis
HIF3A	1.77118	1.29386e-42	padj	Babaniyi	R-HSA-2262752	Cellular responses to stress
HMGA1	-0.224145	0.00111043	FDR	Dony	R-HSA-2262752	Cellular responses to stress
HMGCS1	0.559732	3.50039e-21	FDR	Dony	GO:0072521	purine-containing compound metabolic process
HNRNPD	0.172769	0.0123124	FDR	Dony	R-HSA-8953854	Metabolism of RNA
HNRNPH1	0.163847	0.032025	FDR	Dony	R-HSA-8953854	Metabolism of RNA
HOXB2	-0.408933	1.49929e-19	FDR	Dony	GO:0007420	brain development
HP1BP3	0.211199	8.90955e-06	FDR	Dony	GO:0001666	response to hypoxia
HSP90AA1	-0.471232	6.35437e-27	FDR	Dony	R-HSA-9675108	Nervous system development
HSPA5	0.318773	0.0112174	FDR	Dony	R-HSA-2262752	Cellular responses to stress
HSPA8	-0.660461	1.32797e-35	FDR	Dony	R-HSA-9675108	Nervous system development
HSPD1	-0.282987	5.22553e-06	FDR	Dony	R-HSA-2262752	Cellular responses to stress
ID1	1.00369	0	FDR	Dony	R-HSA-2262752	Cellular responses to stress
ID2	0.776211	0	FDR	Dony	GO:0007420	brain development
ID3	0.922989	0	FDR	Dony	GO:0045596	negative regulation of cell differentiation
IDH1	-0.223965	1.18078e-11	FDR	Dony	R-HSA-2262752	Cellular responses to stress
IDI1	0.389047	1.34513e-10	FDR	Dony	GO:0090407	organophosphate biosynthetic process
IFITM3	-0.890297	2.27068e-12	FDR	Dony	GO:0034341	response to type II interferon
IFNGR2	-0.13233	5.77795e-21	FDR	Dony	GO:0034341	response to type II interferon
IGFBP5	0.71466	1.27049e-12	padj	Babaniyi	GO:0006417	regulation of translation
ILDR2	-0.288997	0.00301951	padj	Babaniyi	GO:0043484	regulation of RNA splicing
ILK	-0.190764	0.00496786	FDR	Dony	WP4155	Endometrial cancer
INA	-0.309008	3.13875e-21	FDR	Krontira	GO:0007420	brain development
INSIG1	0.286042	7.15096e-10	FDR	Dony	GO:0007423	sensory organ development
ISL1	0.600106	0.00678724	padj	Babaniyi	R-HSA-9010553	Regulation of expression of SLITs and ROBOs
JUNB	0.429452	0.000304596	FDR	Dony	GO:0048545	response to steroid hormone
KCNJ13	-1.51299	0.00650236	padj	Babaniyi	hsa04974	Protein digestion and absorption
KHDRBS1	-0.227155	1.48659e-13	FDR	Krontira	GO:0000278	mitotic cell cycle
KIF1A	-0.273411	0.0135354	qval	Cruceanu	R-HSA-5653656	Vesicle-mediated transport
KIF21A	-0.388522	0.00511218	qval	Cruceanu	R-HSA-5653656	Vesicle-mediated transport
KIF3A	-0.33091	0.0154785	qval	Cruceanu	R-HSA-5653656	Vesicle-mediated transport
KIF5B	-0.262893	0.0269635	qval	Cruceanu	hsa05014	Amyotrophic lateral sclerosis
KIF5C	-0.296333	0.010803	qval	Cruceanu	hsa05014	Amyotrophic lateral sclerosis
KLC1	-0.442863	6.48841e-46	FDR	Krontira	hsa05014	Amyotrophic lateral sclerosis
KPNA2	-0.410066	0.0401834	FDR	Dony	R-HSA-168255	Influenza Infection
KRAS	-0.230187	1.8288e-20	FDR	Krontira	R-HSA-9675108	Nervous system development
KRT10	-0.275907	0.00234899	FDR	Dony	GO:0097435	supramolecular fiber organization
KRT18	0.899016	5.48276e-16	FDR	Dony	GO:0071356	cellular response to tumor necrosis factor
KRT8	0.629649	1.38602e-13	FDR	Dony	GO:0071356	cellular response to tumor necrosis factor
KTN1	0.181744	0.000206089	FDR	Dony	R-HSA-9696264	RND3 GTPase cycle
LAMP5	-0.197825	2.13856e-17	FDR	Dony	GO:0099177	regulation of trans-synaptic signaling
LDHA	0.716656	2.12212e-23	FDR	Dony	R-HSA-1428517	Aerobic respiration and respiratory electron transport
LDHB	-0.583229	1.4013e-45	FDR	Dony	GO:0009117	nucleotide metabolic process
LGALS1	-0.514596	0.00475014	FDR	Dony	GO:0045596	negative regulation of cell differentiation
LHX9	0.511897	0.00425376	FDR	Dony	R-HSA-9010553	Regulation of expression of SLITs and ROBOs
LIFR	0.778227	1.26387e-17	padj	Babaniyi	hsa04550	Signaling pathways regulating pluripotency of stem cells
LIN7A	0.357758	0.0149369	padj	Babaniyi	GO:0007423	sensory organ development
LMO1	0.624955	6.81287e-09	FDR	Dony	R-HSA-8878171	Transcriptional regulation by RUNX1
LMO3	0.398206	0.0202392	padj	Babaniyi	GO:0045598	regulation of fat cell differentiation
LY6H	-0.384992	2.37549e-08	FDR	Dony	GO:0099536	synaptic signaling
MAB21L1	0.554892	5.17651e-13	qval	Cruceanu	GO:0007423	sensory organ development
MAF1	-0.17387	1.86272e-06	FDR	Dony	R-HSA-6807070	PTEN Regulation
MALAT1	-1.18685	2.13386e-33	FDR	Dony	GO:0040017	positive regulation of locomotion
MAN1C1	-0.402176	0.0332722	padj	Babaniyi	R-HSA-5653656	Vesicle-mediated transport
MAP1B	-0.343862	4.28618e-11	FDR	Dony	GO:0031175	neuron projection development
MAP1LC3B	-0.18296	0.00390962	FDR	Dony	hsa05014	Amyotrophic lateral sclerosis
MAP2	0.482455	4.29399e-15	FDR	Dony	GO:0051129	negative regulation of cellular component organization
MAP4	0.150036	0.00985547	FDR	Dony	GO:0051129	negative regulation of cellular component organization
MARCKSL1	-1.13805	2.70531e-05	FDR	Dony	GO:0097435	supramolecular fiber organization
MCL1	0.32419	0.00190337	padj	Babaniyi	M183	PID IL6 7 PATHWAY
MDH1	0.235377	1.42061e-06	FDR	Dony	R-HSA-1428517	Aerobic respiration and respiratory electron transport
MDK	-0.493374	7.04462e-14	FDR	Dony	GO:0007420	brain development
MECP2	0.285392	2.06038e-14	FDR	Dony	GO:0007420	brain development
MEIS2	0.358291	2.03933e-09	FDR	Dony	GO:0007420	brain development
MEST	-1.84531	2.37236e-07	FDR	Dony	GO:0001764	neuron migration
METAP2	0.20762	1.78271e-14	FDR	Krontira	GO:0006417	regulation of translation
METTL5	-0.138992	0.00135278	FDR	Dony	GO:0022613	ribonucleoprotein complex biogenesis
MGP	-0.171128	0.000493888	FDR	Dony	GO:0001503	ossification
MGST3	0.29059	9.68664e-08	FDR	Dony	hsa05208	Chemical carcinogenesis - reactive oxygen species
MIF	0.450498	3.55706e-05	FDR	Dony	WP2431	Spinal cord injury
MLEC	-0.393132	1.65751e-05	FDR	Dony	R-HSA-6798695	Neutrophil degranulation
MLLT11	-0.399701	4.80521e-27	FDR	Krontira	GO:0010638	positive regulation of organelle organization
MLLT3	-0.3207	0.0214126	qval	Cruceanu	GO:0051302	regulation of cell division
MORF4L2	-0.178504	6.69797e-07	FDR	Dony	GO:0051052	regulation of DNA metabolic process
MRPL33	0.163943	0.000209185	FDR	Dony	R-HSA-72766	Translation
MRPL51	-0.208029	1.85301e-06	FDR	Dony	R-HSA-72766	Translation
MRPS35	-0.17469	0.00689203	FDR	Dony	R-HSA-72766	Translation
MSMO1	-0.467686	0.00075273	qval	Cruceanu	WP5304	Cholesterol metabolism
MT1E	1.10908	0.0294304	padj	Babaniyi	GO:0071280	cellular response to copper ion
MT2A	1.59797	4.57644e-54	padj	Babaniyi	GO:0071280	cellular response to copper ion
MT3	0.961822	0.0275143	padj	Babaniyi	GO:0015980	energy derivation by oxidation of organic compounds
MTCH1	-0.27616	1.19029e-05	FDR	Dony	GO:0070585	protein localization to mitochondrion
MTCH2	-0.148489	0.0016593	FDR	Dony	GO:0009060	aerobic respiration
MTHFD2	-0.227088	0.00314627	qval	Cruceanu	WP2005	miR targeted genes in muscle cell
MTX2	-0.216355	4.75571e-05	FDR	Dony	R-HSA-1852241	Organelle biogenesis and maintenance
MXRA5	0.637583	0.000608717	FDR	Dony	GO:0070848	response to growth factor
MYT1L	-0.700004	0.0470428	qval	Cruceanu	GO:0045165	cell fate commitment
MZT2B	0.275122	5.93094e-20	FDR	Dony	R-HSA-69275	G2/M Transition
NAA38	0.259706	3.11214e-26	FDR	Dony	R-HSA-5653656	Vesicle-mediated transport
NCKAP5	0.380891	7.05446e-06	FDR	Dony	GO:0000226	microtubule cytoskeleton organization
NDN	-0.145314	3.601e-08	FDR	Krontira	GO:0031175	neuron projection development
NDUFA1	0.261443	1.8498e-33	FDR	Dony	WP111	Electron transport chain OXPHOS system in mitochondria
NDUFA11	-0.212966	0.00286763	FDR	Dony	hsa05014	Amyotrophic lateral sclerosis
NDUFA12	-0.216448	0.00059963	FDR	Dony	hsa05014	Amyotrophic lateral sclerosis
NDUFA13	0.32395	3.3057e-30	FDR	Krontira	WP111	Electron transport chain OXPHOS system in mitochondria
NDUFA2	0.18512	0.00121851	FDR	Dony	WP111	Electron transport chain OXPHOS system in mitochondria
NDUFA3	0.372715	0	FDR	Dony	WP111	Electron transport chain OXPHOS system in mitochondria
NDUFA9	-0.18076	2.05842e-07	FDR	Dony	hsa05014	Amyotrophic lateral sclerosis
NDUFB1	0.45867	6.31754e-62	FDR	Krontira	WP111	Electron transport chain OXPHOS system in mitochondria
NDUFS2	-0.115917	0.0396959	FDR	Dony	hsa05014	Amyotrophic lateral sclerosis
NEFL	-0.596302	8.74834e-18	FDR	Dony	hsa05014	Amyotrophic lateral sclerosis
NEFM	-0.461873	1.17586e-42	FDR	Krontira	hsa05014	Amyotrophic lateral sclerosis
NEUROD1	-0.737652	2.58297e-29	FDR	Dony	GO:0007420	brain development
NEUROD2	-0.780115	0.0254869	qval	Cruceanu	GO:0007420	brain development
NEUROD6	-2.51496	1.49311e-22	qval	Cruceanu	GO:0007420	brain development
NFIA	-1.67962	1.82455e-12	qval	Cruceanu	WP2005	miR targeted genes in muscle cell
NFIB	-1.67923	2.36178e-35	qval	Cruceanu	GO:0007420	brain development
NME1	-0.200717	0.0330142	FDR	Dony	GO:0009141	nucleoside triphosphate metabolic process
NMT1	0.214172	1.14839e-13	FDR	Dony	GO:0001701	in utero embryonic development
NNAT	1.06316	6.54558e-31	FDR	Dony	GO:0007420	brain development
NORAD	0.293235	1.70732e-07	FDR	Dony	GO:1903311	regulation of mRNA metabolic process
NPC2	-0.194901	1.67707e-11	FDR	Dony	WP5304	Cholesterol metabolism
NR2F1	-0.543387	1.51477e-09	FDR	Dony	GO:0051129	negative regulation of cellular component organization
NR2F2	0.528034	2.65086e-21	FDR	Dony	GO:0007420	brain development
NR3C1	-0.386998	0.012742	padj	Babaniyi	R-HSA-2262752	Cellular responses to stress
NR4A2	-0.305682	0.0474413	qval	Cruceanu	GO:0007420	brain development
NRCAM	0.291759	0.0136427	padj	Babaniyi	R-HSA-422475	Axon guidance
NREP	-0.317612	1.09469e-05	FDR	Dony	GO:0031175	neuron projection development
NRP2	-0.249089	0.0383876	padj	Babaniyi	R-HSA-9675108	Nervous system development
NRXN1	-0.714725	1.3996e-29	FDR	Dony	GO:0007420	brain development
NSG1	0.901208	0	FDR	Dony	GO:0099536	synaptic signaling
NTM	0.30261	1.07579e-18	FDR	Dony	GO:0008038	neuron recognition
NUDCD3	0.156993	8.57023e-05	FDR	Dony	GO:0033365	protein localization to organelle
NUFIP2	-0.222613	0.0154785	qval	Cruceanu	WP2005	miR targeted genes in muscle cell
OCIAD2	0.249548	0.0153185	FDR	Dony	GO:0007005	mitochondrion organization
ODC1	-0.195809	0.00478979	FDR	Dony	R-HSA-71291	Metabolism of amino acids and derivatives
OLFM1	0.258425	3.6632e-12	FDR	Dony	GO:0007507	heart development
OPTN	-0.11912	6.4469e-05	FDR	Krontira	hsa05014	Amyotrophic lateral sclerosis
OST4	-0.275967	0.000171235	FDR	Dony	R-HSA-9679506	SARS-CoV Infections
OTX2	0.391841	0.00161487	qval	Cruceanu	GO:0007420	brain development
PAK3	-0.200794	3.74957e-05	FDR	Dony	R-HSA-9675108	Nervous system development
PAM	-0.490038	0.0437149	FDR	Dony	GO:0006979	response to oxidative stress
PAX3	0.38636	9.99586e-08	FDR	Dony	WP5417	Cell lineage map for neuronal differentiation
PAX6	0.395822	0.0399677	qval	Cruceanu	GO:0007420	brain development
PBX3	0.423952	1.27841e-07	FDR	Dony	GO:0007420	brain development
PCBP4	0.243577	0.000311224	qval	Cruceanu	R-HSA-3700989	Transcriptional Regulation by TP53
PCDH9	0.323716	1.97568e-07	FDR	Dony	GO:0007420	brain development
PCM1	0.155865	0.0150638	FDR	Dony	GO:0007420	brain development
PCSK1N	-0.519666	3.75239e-63	FDR	Krontira	GO:0051604	protein maturation
PDCD2	-0.289239	0.00280295	FDR	Dony	GO:0022613	ribonucleoprotein complex biogenesis
PDE1A	-0.562766	0.00246119	qval	Cruceanu	R-HSA-109582	Hemostasis
PDE1C	-0.429819	0.0331201	padj	Babaniyi	R-HSA-111957	Cam-PDE 1 activation
PEG10	0.367711	1.22917e-11	FDR	Dony	GO:0001890	placenta development
PER1	1.18396	4.70528e-36	padj	Babaniyi	GO:0051591	response to cAMP
PET100	0.349703	3.37756e-08	FDR	Dony	R-HSA-1428517	Aerobic respiration and respiratory electron transport
PFDN2	-0.203814	0.000143546	FDR	Dony	R-HSA-389958	Cooperation of Prefoldin and TriC/CCT in actin and tubulin folding
PFN1	-0.345811	0	FDR	Dony	R-HSA-9675108	Nervous system development
PFN2	-0.284975	8.17293e-08	FDR	Dony	R-HSA-9675108	Nervous system development
PGAP1	-0.299805	0.0212069	qval	Cruceanu	GO:0007420	brain development
PGM2L1	-0.130141	0.0419779	FDR	Dony	GO:0006006	glucose metabolic process
PHB2	0.179914	4.85382e-07	FDR	Dony	R-HSA-2262752	Cellular responses to stress
PIK3R1	0.724793	1.06051e-15	padj	Babaniyi	R-HSA-422475	Axon guidance
PIN1	0.127631	0.0202609	FDR	Dony	R-HSA-3700989	Transcriptional Regulation by TP53
PJA1	0.161305	0.0359081	FDR	Dony	R-HSA-983168	Antigen processing: Ubiquitination & Proteasome degradation
PKM	0.611083	2.59327e-08	FDR	Dony	R-HSA-1428517	Aerobic respiration and respiratory electron transport
PLK2	0.270161	0.0126441	FDR	Dony	R-HSA-3700989	Transcriptional Regulation by TP53
PLS3	-0.376228	1.20381e-16	FDR	Dony	GO:0097435	supramolecular fiber organization
PLXNA2	-0.266735	0.0421704	qval	Cruceanu	R-HSA-9675108	Nervous system development
PNMA1	-0.39982	1.24132e-20	FDR	Dony	GO:0043068	positive regulation of programmed cell death
PODXL2	-0.309562	1.55112e-23	FDR	Krontira	GO:0050900	leukocyte migration
POLR2L	0.333484	0.000145602	FDR	Dony	R-HSA-168273	Influenza Viral RNA Transcription and Replication
PPA1	-0.227626	0.0167615	FDR	Dony	R-HSA-72766	Translation
PPM1G	-0.25353	0.0283719	qval	Cruceanu	WP3888	VEGFA VEGFR2 signaling
PPP1CB	0.2852	4.54322e-19	FDR	Dony	R-HSA-8953854	Metabolism of RNA
PPP2R2B	-0.894791	0.00996168	qval	Cruceanu	hsa05165	Human papillomavirus infection
PPP3CA	0.145326	0.00274861	FDR	Dony	hsa05020	Prion disease
PRDX1	-0.35003	2.27299e-10	FDR	Dony	R-HSA-2262752	Cellular responses to stress
PRELID1	-0.270995	1.3394e-24	FDR	Dony	GO:0051129	negative regulation of cellular component organization
PRKX	0.341927	0.0127212	padj	Babaniyi	GO:0001822	kidney development
PRSS23	-0.400085	2.92747e-05	padj	Babaniyi	R-HSA-8957275	Post-translational protein phosphorylation
PRXL2A	0.435293	0.0133426	padj	Babaniyi	GO:1903706	regulation of hemopoiesis
PSAP	0.307981	1.07713e-25	FDR	Dony	R-HSA-76002	Platelet activation, signaling and aggregation
PSAT1	-0.364367	0.00333759	qval	Cruceanu	WP2005	miR targeted genes in muscle cell
PSIP1	-0.234633	0.0225277	FDR	Dony	GO:0006979	response to oxidative stress
PSMA2	0.154032	0.00457264	FDR	Dony	R-HSA-9010553	Regulation of expression of SLITs and ROBOs
PSMA3	-0.190452	0.000103016	FDR	Dony	R-HSA-9675108	Nervous system development
PSMA7	-0.357714	9.9067e-10	FDR	Dony	R-HSA-9675108	Nervous system development
PSMB3	-0.202383	0.0163244	FDR	Dony	R-HSA-9675108	Nervous system development
PSMB6	-0.257167	2.81639e-07	FDR	Dony	R-HSA-9675108	Nervous system development
PSMB7	-0.1482	0.0265319	FDR	Dony	R-HSA-9675108	Nervous system development
PSMD7	-0.147069	0.00796987	FDR	Dony	R-HSA-9675108	Nervous system development
PSMD8	-0.17896	0.004752	FDR	Dony	R-HSA-9675108	Nervous system development
PTN	-0.750991	7.17222e-05	FDR	Dony	GO:0031175	neuron projection development
PTPRZ1	-0.482971	0.00125955	qval	Cruceanu	GO:0031175	neuron projection development
RAB10	-0.1984	0.00320851	FDR	Dony	GO:0031175	neuron projection development
RAB11A	-0.186265	0.000287336	FDR	Dony	GO:0031175	neuron projection development
RAB1A	-0.161738	0.0251255	FDR	Dony	hsa05014	Amyotrophic lateral sclerosis
RAB33A	-0.142349	0.00450547	FDR	Dony	R-HSA-5653656	Vesicle-mediated transport
RAC3	-0.364381	2.3289e-10	FDR	Dony	GO:0007420	brain development
RASD1	0.958284	8.59592e-08	padj	Babaniyi	hsa04713	Circadian entrainment
RBM39	-0.196957	0.0309483	qval	Cruceanu	WP3888	VEGFA VEGFR2 signaling
RBMX	0.248587	3.1675e-06	FDR	Dony	R-HSA-8953854	Metabolism of RNA
RBP1	0.805904	1.30325e-16	FDR	Dony	GO:0016114	terpenoid biosynthetic process
RBX1	-0.259202	1.10296e-09	FDR	Dony	R-HSA-9675108	Nervous system development
RCN1	-0.502119	1.51477e-09	FDR	Dony	WP3888	VEGFA VEGFR2 signaling
RCN2	-1.11329	0.0437149	FDR	Dony	WP2005	miR targeted genes in muscle cell
RDX	0.384359	0.00049544	padj	Babaniyi	R-HSA-422475	Axon guidance
RGMB	0.590331	8.95099e-17	FDR	Dony	R-HSA-422475	Axon guidance
RGS16	0.522382	0.000601508	FDR	Dony	WP289	Myometrial relaxation and contraction pathways
RHOB	-0.161927	7.69431e-09	FDR	Krontira	R-HSA-9675108	Nervous system development
RNF11	-0.213876	6.67731e-06	FDR	Dony	GO:0006511	ubiquitin-dependent protein catabolic process
ROMO1	0.378412	1.12773e-06	FDR	Dony	GO:0098655	monoatomic cation transmembrane transport
RPL12	-0.434457	0.0011856	FDR	Dony	R-HSA-9675108	Nervous system development
RPL17	0.258215	9.20684e-05	FDR	Dony	R-HSA-72706	GTP hydrolysis and joining of the 60S ribosomal subunit
RPL21	-0.359693	2.41781e-11	FDR	Dony	R-HSA-9675108	Nervous system development
RPL22	0.301838	1.68425e-29	FDR	Krontira	R-HSA-72706	GTP hydrolysis and joining of the 60S ribosomal subunit
RPL23	0.146617	0.000134424	FDR	Dony	R-HSA-72706	GTP hydrolysis and joining of the 60S ribosomal subunit
RPL23A	-0.28254	8.89667e-11	FDR	Dony	R-HSA-9675108	Nervous system development
RPL26	0.341057	1.77413e-15	FDR	Dony	R-HSA-72706	GTP hydrolysis and joining of the 60S ribosomal subunit
RPL27A	-0.278932	4.30815e-10	FDR	Dony	R-HSA-9675108	Nervous system development
RPL31	-0.30691	9.98576e-06	FDR	Dony	R-HSA-9675108	Nervous system development
RPL34	0.243825	0.00604016	FDR	Dony	R-HSA-72706	GTP hydrolysis and joining of the 60S ribosomal subunit
RPL35	-0.145511	0.00156899	FDR	Dony	R-HSA-9675108	Nervous system development
RPL35A	0.219098	3.81685e-12	FDR	Dony	R-HSA-72706	GTP hydrolysis and joining of the 60S ribosomal subunit
RPL36	0.242444	1.58498e-21	FDR	Krontira	R-HSA-72706	GTP hydrolysis and joining of the 60S ribosomal subunit
RPL36A	0.388493	8.87379e-05	FDR	Dony	R-HSA-72706	GTP hydrolysis and joining of the 60S ribosomal subunit
RPL37	0.331217	1.55574e-34	FDR	Krontira	R-HSA-72706	GTP hydrolysis and joining of the 60S ribosomal subunit
RPL37A	0.385821	4.69264e-65	FDR	Krontira	R-HSA-72706	GTP hydrolysis and joining of the 60S ribosomal subunit
RPL38	0.448022	9.37199e-09	FDR	Dony	R-HSA-72706	GTP hydrolysis and joining of the 60S ribosomal subunit
RPL39	0.398494	1.69999e-55	FDR	Krontira	R-HSA-72706	GTP hydrolysis and joining of the 60S ribosomal subunit
RPL41	-0.334709	1.35794e-16	FDR	Dony	R-HSA-9675108	Nervous system development
RPL5	0.22999	1.22315e-10	FDR	Dony	R-HSA-72706	GTP hydrolysis and joining of the 60S ribosomal subunit
RPL6	0.161817	3.35982e-09	FDR	Krontira	R-HSA-72706	GTP hydrolysis and joining of the 60S ribosomal subunit
RPL7	0.157634	7.9252e-06	FDR	Dony	R-HSA-72706	GTP hydrolysis and joining of the 60S ribosomal subunit
RPLP0	-0.295599	1.27966e-07	FDR	Dony	R-HSA-9675108	Nervous system development
RPLP2	-0.342963	9.5882e-18	FDR	Dony	R-HSA-9675108	Nervous system development
RPS10	0.381944	1.43355e-17	FDR	Dony	R-HSA-72706	GTP hydrolysis and joining of the 60S ribosomal subunit
RPS11	-0.187851	0.00500946	FDR	Dony	R-HSA-72706	GTP hydrolysis and joining of the 60S ribosomal subunit
RPS14	-0.266904	4.34379e-10	FDR	Dony	R-HSA-9675108	Nervous system development
RPS15	-0.257149	4.8844e-11	FDR	Dony	R-HSA-9675108	Nervous system development
RPS15A	-0.19173	0.0130044	FDR	Dony	R-HSA-9675108	Nervous system development
RPS17	0.532947	3.10572e-09	FDR	Dony	R-HSA-72706	GTP hydrolysis and joining of the 60S ribosomal subunit
RPS20	-0.154796	0.0126304	FDR	Dony	R-HSA-9675108	Nervous system development
RPS21	0.366409	1.48945e-43	FDR	Krontira	R-HSA-72706	GTP hydrolysis and joining of the 60S ribosomal subunit
RPS23	0.234086	6.17738e-12	FDR	Dony	R-HSA-72706	GTP hydrolysis and joining of the 60S ribosomal subunit
RPS24	0.237091	4.12085e-23	FDR	Krontira	R-HSA-72706	GTP hydrolysis and joining of the 60S ribosomal subunit
RPS25	-0.269891	2.5665e-08	FDR	Dony	R-HSA-9675108	Nervous system development
RPS26	0.281914	3.49604e-12	FDR	Dony	R-HSA-72706	GTP hydrolysis and joining of the 60S ribosomal subunit
RPS27	0.473756	4.58952e-74	FDR	Krontira	R-HSA-72706	GTP hydrolysis and joining of the 60S ribosomal subunit
RPS28	0.374689	3.51272e-58	FDR	Krontira	R-HSA-72706	GTP hydrolysis and joining of the 60S ribosomal subunit
RPS29	0.614772	5.95592e-175	FDR	Krontira	R-HSA-72706	GTP hydrolysis and joining of the 60S ribosomal subunit
RPS3	-0.292262	4.24462e-05	FDR	Dony	R-HSA-9675108	Nervous system development
RPS3A	-0.245592	8.21493e-10	FDR	Dony	R-HSA-9675108	Nervous system development
RTF1	0.206451	3.37476e-05	FDR	Dony	R-HSA-9839923	Dengue Virus Infection
RTN1	-0.354817	8.44752e-15	FDR	Dony	GO:0007420	brain development
RTN4	-0.640996	0	FDR	Dony	GO:0007420	brain development
RUNX1T1	-0.161793	0.00326639	FDR	Dony	GO:0045596	negative regulation of cell differentiation
SAE1	-0.123379	0.0155281	FDR	Dony	GO:0070201	regulation of establishment of protein localization
SAT1	0.936262	0	FDR	Dony	R-HSA-71291	Metabolism of amino acids and derivatives
SAT2	0.182369	9.0559e-10	FDR	Dony	GO:0006595	polyamine metabolic process
SCD5	-0.209774	0.00567173	FDR	Dony	R-HSA-9675108	Nervous system development
SCG2	-0.330158	6.63939e-05	FDR	Dony	GO:0040017	positive regulation of locomotion
SDC2	-0.302166	1.83883e-07	FDR	Dony	R-HSA-9675108	Nervous system development
SEC11C	-0.154854	0.0374241	FDR	Dony	R-HSA-72766	Translation
SEC62	-0.244492	0.000290277	FDR	Dony	WP2005	miR targeted genes in muscle cell
SEMA3C	0.512294	0	FDR	Dony	GO:0060411	cardiac septum morphogenesis
SERF2	-0.294826	3.91279e-06	FDR	Dony	GO:0031647	regulation of protein stability
SERPINF1	0.869828	7.34024e-07	FDR	Dony	GO:0050680	negative regulation of epithelial cell proliferation
SH3BGRL3	-0.387673	2.06234e-05	FDR	Dony	WP2005	miR targeted genes in muscle cell
SLBP	-0.281844	9.31587e-05	FDR	Dony	GO:0002181	cytoplasmic translation
SLC17A8	-1.03838	0.00317028	padj	Babaniyi	GO:0050803	regulation of synapse structure or activity
SLC25A3	-0.25585	0.00596384	FDR	Dony	GO:1902600	proton transmembrane transport
SLC25A5	0.181563	1.14392e-08	FDR	Dony	WP111	Electron transport chain OXPHOS system in mitochondria
SLC3A2	-0.306433	8.06947e-07	FDR	Dony	R-HSA-71291	Metabolism of amino acids and derivatives
SLC7A11	-0.308917	0.0136681	padj	Babaniyi	R-HSA-2262752	Cellular responses to stress
SLC7A8	-0.536808	0.0272358	padj	Babaniyi	R-HSA-109582	Hemostasis
SLIRP	0.143211	2.39912e-07	FDR	Krontira	R-HSA-8953854	Metabolism of RNA
SMARCD3	-0.260071	0.0490864	qval	Cruceanu	R-HSA-2262752	Cellular responses to stress
SMS	-0.359839	9.86857e-36	FDR	Dony	R-HSA-71291	Metabolism of amino acids and derivatives
SNRNP27	0.16416	0.000847672	FDR	Dony	R-HSA-8953854	Metabolism of RNA
SNRPE	0.175399	0.00366606	FDR	Dony	R-HSA-8953854	Metabolism of RNA
SNTB1	-0.393601	0.0332722	padj	Babaniyi	hsa04820	Cytoskeleton in muscle cells
SON	0.284082	7.17396e-11	FDR	Dony	GO:1903311	regulation of mRNA metabolic process
SOX11	0.369663	1.12649e-06	FDR	Dony	GO:0007420	brain development
SOX2	-0.547148	9.79496e-06	FDR	Dony	GO:0007420	brain development
SOX4	0.535801	1.95608e-32	FDR	Dony	GO:0007420	brain development
SPARC	0.164639	0.0442136	FDR	Dony	GO:0007423	sensory organ development
SPARCL1	0.29894	1.57643e-06	FDR	Dony	GO:0050807	regulation of synapse organization
SPG21	-0.225219	2.55927e-16	FDR	Dony	GO:0031175	neuron projection development
SPOCK1	-0.174879	3.26739e-11	FDR	Krontira	GO:0051129	negative regulation of cellular component organization
SQLE	0.404128	2.1472e-10	FDR	Dony	GO:0036196	zymosterol metabolic process
SRI	-0.309281	0.000164986	FDR	Dony	R-HSA-109582	Hemostasis
SRP14	-0.304843	9.88228e-12	FDR	Dony	R-HSA-72766	Translation
SRSF6	0.291791	2.79965e-11	FDR	Dony	R-HSA-8953854	Metabolism of RNA
SRSF8	-0.128355	0.0121956	FDR	Dony	R-HSA-8953854	Metabolism of RNA
SRSF9	-0.23032	1.31617e-26	FDR	Dony	WP2005	miR targeted genes in muscle cell
SSTR2	-0.470305	2.76513e-10	FDR	Dony	WP706	Sudden infant death syndrome SIDS susceptibility pathways
ST18	0.349596	2.01249e-13	FDR	Dony	GO:0071356	cellular response to tumor necrosis factor
STMN1	-0.253587	3.97303e-14	FDR	Krontira	GO:0031175	neuron projection development
STMN2	-0.355263	4.86804e-09	FDR	Dony	GO:0031175	neuron projection development
STMN4	-0.533144	7.93408e-17	FDR	Dony	GO:0031175	neuron projection development
STRAP	-0.315098	2.30971e-13	FDR	Dony	R-HSA-9764265	Regulation of CDH1 Expression and Function
STX7	-0.126509	2.19266e-05	FDR	Krontira	WP2005	miR targeted genes in muscle cell
SUMO2	-0.23773	2.03933e-09	FDR	Dony	hsa05418	Fluid shear stress and atherosclerosis
SUN2	0.257055	0.047448	padj	Babaniyi	GO:0007420	brain development
SUPT16H	-0.280342	0.0312127	qval	Cruceanu	GO:0032984	protein-containing complex disassembly
SVBP	-0.261097	0.00142449	FDR	Dony	GO:0031175	neuron projection development
SVIP	0.298718	0.0036432	FDR	Dony	GO:0051129	negative regulation of cellular component organization
SYF2	0.210666	2.91756e-05	FDR	Dony	R-HSA-8953854	Metabolism of RNA
SYNE2	-0.613075	0.02069	qval	Cruceanu	GO:0007420	brain development
SYT11	-0.260293	0.04629	qval	Cruceanu	GO:0051129	negative regulation of cellular component organization
SYT4	-0.155647	5.44159e-05	FDR	Dony	GO:0051656	establishment of organelle localization
TAC1	0.500644	1.70767e-35	FDR	Dony	GO:0051047	positive regulation of secretion
TAC3	0.683265	2.26237e-14	FDR	Dony	GO:2000147	positive regulation of cell motility
TAF11	0.161743	0.00043279	FDR	Dony	R-HSA-3700989	Transcriptional Regulation by TP53
TAF9	-0.119944	9.03094e-05	FDR	Krontira	GO:0050821	protein stabilization
TAGLN3	0.442331	5.81172e-06	FDR	Dony	GO:0097435	supramolecular fiber organization
TBCB	-0.2565	3.57862e-20	FDR	Krontira	GO:0097435	supramolecular fiber organization
TCEAL7	0.235754	0.00691506	FDR	Dony	GO:0043433	negative regulation of DNA-binding transcription factor activity
TCF25	0.124444	0.0400191	FDR	Dony	R-HSA-9948299	Ribosome-associated quality control
TCF4	-0.404799	0.00012793	qval	Cruceanu	WP5265	Neurogenesis regulation in the olfactory epithelium
TCP1	-0.21591	0.000828372	FDR	Dony	R-HSA-389958	Cooperation of Prefoldin and TriC/CCT in actin and tubulin folding
TERF2IP	-0.218819	2.21062e-07	FDR	Dony	R-HSA-2262752	Cellular responses to stress
TIMM13	-0.159261	0.000253613	FDR	Dony	GO:0070585	protein localization to mitochondrion
TLE1	0.39529	0.000194864	padj	Babaniyi	R-HSA-195721	Signaling by WNT
TLE4	0.290213	1.56315e-09	FDR	Dony	R-HSA-195721	Signaling by WNT
TMEM165	-0.171315	2.74981e-10	FDR	Dony	GO:1901137	carbohydrate derivative biosynthetic process
TMEM258	0.228786	9.46163e-07	FDR	Dony	R-HSA-9694516	SARS-CoV-2 Infection
TMEM59L	-0.186163	0.0089184	FDR	Dony	GO:0048729	tissue morphogenesis
TMSB10	0.330084	5.50106e-06	FDR	Dony	WP3888	VEGFA VEGFR2 signaling
TMSB15A	-0.20899	0.00843565	FDR	Dony	GO:0097435	supramolecular fiber organization
TMSB4X	-0.753319	2.52197e-06	FDR	Dony	GO:0051129	negative regulation of cellular component organization
TNRC6A	0.113464	2.09274e-07	FDR	Dony	R-HSA-2262752	Cellular responses to stress
TNRC6B	0.290476	7.59506e-09	FDR	Dony	R-HSA-2262752	Cellular responses to stress
TOMM40	-0.29534	7.58256e-06	FDR	Dony	hsa05014	Amyotrophic lateral sclerosis
TOMM7	-0.322621	4.96378e-09	FDR	Dony	GO:0031647	regulation of protein stability
TPBG	-0.491547	7.92405e-22	FDR	Dony	GO:0031175	neuron projection development
TPD52L1	1.18114	3.59199e-14	FDR	Dony	GO:0043065	positive regulation of apoptotic process
TPI1	-0.428184	1.43047e-25	FDR	Dony	GO:0009060	aerobic respiration
TPM3	-0.204254	6.18377e-06	FDR	Dony	WP2005	miR targeted genes in muscle cell
TPM4	-0.177606	2.0179e-10	FDR	Dony	WP2005	miR targeted genes in muscle cell
TRA2B	0.273872	7.67866e-09	FDR	Dony	R-HSA-8953854	Metabolism of RNA
TRAF4	-0.142977	3.97176e-09	FDR	Krontira	hsa05200	Pathways in cancer
TRPM3	0.309149	0.00462152	FDR	Dony	GO:0098655	monoatomic cation transmembrane transport
TSC22D3	0.603395	0	FDR	Dony	WP2880	Glucocorticoid receptor pathway
TSPAN5	-0.287925	3.46866e-18	FDR	Dony	GO:0030162	regulation of proteolysis
TSPO	-0.439079	0.0085519	qval	Cruceanu	GO:0031175	neuron projection development
TSPYL1	0.323734	0.0253455	FDR	Dony	WP706	Sudden infant death syndrome SIDS susceptibility pathways
TTC3	-0.216258	2.06565e-07	FDR	Dony	GO:0006511	ubiquitin-dependent protein catabolic process
TTR	-0.854721	1.83366e-12	qval	Cruceanu	R-HSA-3000171	Non-integrin membrane-ECM interactions
TUBA1A	-0.63111	7.89749e-08	FDR	Dony	R-HSA-9675108	Nervous system development
TUBA1B	-0.491763	3.73128e-38	FDR	Dony	R-HSA-9675108	Nervous system development
TUBB	-0.402377	3.44009e-40	FDR	Dony	hsa05014	Amyotrophic lateral sclerosis
TUBB2A	-0.40872	0.0064537	FDR	Dony	R-HSA-9675108	Nervous system development
TUBB2B	-0.658567	0.00025628	FDR	Dony	R-HSA-9675108	Nervous system development
TUBB4B	0.319199	0.0021285	qval	Cruceanu	R-HSA-422475	Axon guidance
TXN	-0.500516	9.31193e-18	FDR	Dony	hsa05012	Parkinson disease
UBB	-0.418735	1.57778e-08	FDR	Dony	R-HSA-9954716	ZNF598 and the Ribosome-associated Quality Trigger (RQT) complex dissociate a ribosome stalled on a no-go mRNA
UBE2E3	-0.479787	1.44744e-20	FDR	Dony	WP4932	7q11 23 copy number variation syndrome
UBE2L6	-0.291354	2.42918e-07	FDR	Dony	hsa05012	Parkinson disease
UBE2S	-0.440802	1.01299e-08	FDR	Dony	R-HSA-2262752	Cellular responses to stress
UBL5	0.215621	0.00235648	FDR	Dony	R-HSA-8953854	Metabolism of RNA
UCHL1	-0.283907	2.09222e-13	FDR	Krontira	hsa05012	Parkinson disease
UPF3A	-0.321735	0.0136427	padj	Babaniyi	R-HSA-9675108	Nervous system development
UPF3B	-0.300205	0.0212069	qval	Cruceanu	R-HSA-9675108	Nervous system development
UQCR10	0.27289	4.86921e-09	FDR	Dony	WP111	Electron transport chain OXPHOS system in mitochondria
UQCR11	0.33294	0	FDR	Dony	WP111	Electron transport chain OXPHOS system in mitochondria
UQCRQ	0.218956	0.030981	FDR	Dony	WP111	Electron transport chain OXPHOS system in mitochondria
USP5	-0.15432	8.62789e-05	FDR	Dony	GO:0031647	regulation of protein stability
VAT1	-0.179522	6.63939e-05	FDR	Dony	GO:0051129	negative regulation of cellular component organization
VBP1	-0.159474	0.00639165	FDR	Dony	R-HSA-389958	Cooperation of Prefoldin and TriC/CCT in actin and tubulin folding
VDAC2	-0.201312	0.000561039	FDR	Dony	hsa05012	Parkinson disease
VIM	-0.57326	0	FDR	Dony	GO:0051129	negative regulation of cellular component organization
VSTM2A	0.451061	0.0138342	padj	Babaniyi	GO:0045598	regulation of fat cell differentiation
WDR1	-0.223966	0.0068903	FDR	Dony	R-HSA-109582	Hemostasis
WDR13	0.198816	0.0232426	qval	Cruceanu	GO:0050680	negative regulation of epithelial cell proliferation
WIPI2	-0.239871	0.00901937	FDR	Dony	hsa05014	Amyotrophic lateral sclerosis
WLS	0.284819	6.87487e-12	FDR	Dony	GO:0007420	brain development
WNT2B	0.563663	0.000375251	FDR	Dony	hsa05010	Alzheimer disease
XRCC5	-0.242727	2.16724e-05	FDR	Dony	GO:0051129	negative regulation of cellular component organization
YBX1	-1.3539	0	FDR	Dony	CORUM:3055	Nop56p-associated pre-rRNA complex
YPEL3	0.161276	0.0387353	qval	Cruceanu	GO:2000772	regulation of cellular senescence
YTHDC1	0.12473	0.000203387	FDR	Dony	R-HSA-8953854	Metabolism of RNA
YWHAB	-0.24095	7.08658e-06	FDR	Dony	R-HSA-5653656	Vesicle-mediated transport
YWHAH	-0.210166	3.86795e-11	FDR	Krontira	GO:0007420	brain development
YWHAQ	-0.298829	2.79471e-09	FDR	Dony	GO:0007420	brain development
YWHAZ	0.233977	0.000129402	FDR	Dony	R-HSA-8953854	Metabolism of RNA
ZC3H13	-0.370793	0.00215737	qval	Cruceanu	GO:2000036	regulation of stem cell population maintenance
ZFAND5	-0.180238	6.57599e-05	FDR	Dony	GO:0007167	enzyme-linked receptor protein signaling pathway
ZFHX4	0.171856	2.0827e-18	FDR	Dony	WP2858	Ectoderm differentiation
ZFP36	0.594475	0.00166468	padj	Babaniyi	R-HSA-8953854	Metabolism of RNA
ZFP36L2	0.376173	0.0100113	padj	Babaniyi	GO:0071385	cellular response to glucocorticoid stimulus
ZHX3	0.427451	2.99325e-05	padj	Babaniyi	GO:0045667	regulation of osteoblast differentiation
ZNF106	-0.220723	0.000307834	FDR	Dony	GO:0043434	response to peptide hormone
ZNF580	-0.19888	0.0156968	FDR	Dony	GO:0006979	response to oxidative stress
ZNF706	-0.146674	0.0121956	FDR	Dony	GO:2000036	regulation of stem cell population maintenance
ZYX	-0.209393	1.47122e-30	FDR	Dony	GO:0097435	supramolecular fiber organization
