# Supplementary material for: Glucocorticoid Signaling in PSC-Derived Neural Systems to Elucidate Mechanisms of Stress-Induced Psychiatric Vulnerability
Source: Mol Neurobiol. 2026 Jul 7;63(1):748. doi: 10.1007/s12035-026-06041-1 (PMC13341972; doi:10.1007/s12035-026-06041-1)
Supplement: Supplementary file 4 — Supplementary Material 4 (XLSX 82.0 KB) [file 12035_2026_6041_MOESM4_ESM.xlsx]

## Sheet: Sheet1
Gene	Condition_Group	Source_Study	Log2FC	Significance_Value	Metric_Type
ABHD14A	Acute	Cruceanu	0.185782	0.041186	q-value
ABHD6	Acute	Babaniyi H1	-0.460753	0.00132768	p-adj
AC004158.1	Acute	Cruceanu	-1.42707	2.80707e-19	q-value
AC027031.2	Acute	Cruceanu	0.341544	0.0212069	q-value
ACSL3	Acute	Babaniyi H9	0.372194	0.000149998	p-adj
ADAM12	Acute	Babaniyi H1	-0.496123	0.000842397	p-adj
ADAMTS1	Acute	Babaniyi H1	-0.637879	8.86235e-05	p-adj
ADAMTS9	Acute	Babaniyi H9	1.00768	5.54561e-21	p-adj
AKAP13	Acute	Babaniyi H9	0.250142	0.0380119	p-adj
AKAP9	Acute	Babaniyi H9	0.372755	0.0288229	p-adj
ALDH1L1	Acute	Babaniyi H1	1.43309	2.15625e-05	p-adj
ALDOA	Acute	Cruceanu	0.159465	0.0309483	q-value
AMH	Acute	Babaniyi H1	0.642292	0.00241441	p-adj
ANKRD12	Acute	Babaniyi H9	0.558628	0.000762992	p-adj
ANO4	Acute	Babaniyi H1	-0.650489	6.03974e-08	p-adj
APC2	Acute	Babaniyi H1	0.297512	0.00575686	p-adj
AQP1	Acute	Babaniyi H9	1.07132	0.00560038	p-adj
ARHGAP21	Acute	Cruceanu	-0.288813	0.0119414	q-value
ARL4A	Acute	Babaniyi H9	0.514673	0.00126582	p-adj
ARPP21	Acute	Babaniyi H1	-0.436491	0.0215788	p-adj
ATP1A3	Acute	Babaniyi H1	0.244568	0.0276415	p-adj
ATRX	Acute	Cruceanu	-0.356727	0.000485129	q-value
BCL11A	Acute	Cruceanu	-0.56011	1.62543e-05	q-value
BCL6	Acute	Babaniyi H9	0.406073	0.00273776	p-adj
C1ORF61	Acute	Cruceanu	-1.40728	9.92334e-39	q-value
CA2	Acute	Babaniyi H1	-0.582631	2.8996e-12	p-adj
CA8	Acute	Babaniyi H1	-0.36386	0.0396713	p-adj
CACNB3	Acute	Babaniyi H1	0.260858	0.0370304	p-adj
CALB1	Acute	Babaniyi H1	0.456336	1.77438e-09	p-adj
CALM1	Acute	Cruceanu	-0.303746	6.60011e-06	q-value
CCL2	Acute	Babaniyi H1	-0.777758	1.30461e-11	p-adj
CCND2	Acute	Babaniyi H1	-0.283396	0.0146683	p-adj
CCND3	Acute	Babaniyi H9	0.425324	0.0149369	p-adj
CCSER1	Acute	Cruceanu	-0.225743	0.046243	q-value
CD164	Acute	Cruceanu	0.212925	0.0450994	q-value
CD200	Acute	Cruceanu	-0.320295	0.00524732	q-value
CDH3	Acute	Babaniyi H9	0.982839	6.05531e-05	p-adj
CDH7	Acute	Cruceanu	0.312737	2.30051e-06	q-value
CEBPD	Acute	Babaniyi H9	0.718068	0.00885154	p-adj
CELF2	Acute	Cruceanu	-0.30985	0.0212069	q-value
CELF3	Acute	Babaniyi H1	0.256474	0.0271737	p-adj
CELF5	Acute	Babaniyi H1	0.262113	0.0139049	p-adj
CHRNA3	Acute	Cruceanu	0.293806	0.00333478	q-value
CHST15	Acute	Babaniyi H9	0.428166	0.00604099	p-adj
CLEC19A	Acute	Babaniyi H1	-0.791462	8.3824e-07	p-adj
CNTNAP2	Acute	Cruceanu	-0.807336	1.25108e-12	q-value
COL4A5	Acute	Babaniyi H1	-0.310528	0.0215788	p-adj
CPAMD8	Acute	Babaniyi H9	1.33423	8.08807e-11	p-adj
CPEB4	Acute	Babaniyi H9	0.318385	0.0253311	p-adj
CRYAB	Acute	Babaniyi H1	-0.569348	0.000145012	p-adj
CRYBG3	Acute	Cruceanu	0.352786	1.57868e-05	q-value
CSAD	Acute	Babaniyi H9	-0.413091	0.00686448	p-adj
CYP51A1	Acute	Cruceanu	-0.223972	0.0063271	q-value
CYR61	Acute	Cruceanu	-0.250451	0.00246119	q-value
DDIT4	Acute	Babaniyi H9	0.652282	1.41802e-07	p-adj
DDX24	Acute	Cruceanu	-0.316509	0.00743363	q-value
DGKG	Acute	Babaniyi H1	1.28278	1.97786e-07	p-adj
DHCR7	Acute	Cruceanu	-0.174324	0.0399443	q-value
DHRS3	Acute	Babaniyi H9	0.897069	0.00885154	p-adj
DMBX1	Acute	Cruceanu	0.209562	0.0117127	q-value
DMD	Acute	Cruceanu	-0.277719	0.0441223	q-value
DOK5	Acute	Babaniyi H1	-0.338842	0.0367392	p-adj
DYNLT3	Acute	Cruceanu	0.177622	0.0130046	q-value
EBP	Acute	Cruceanu	-0.301484	0.0109944	q-value
ECEL1	Acute	Babaniyi H1	0.370063	0.000356959	p-adj
EFEMP1	Acute	Babaniyi H9	-0.406566	0.0258225	p-adj
ENC1	Acute	Cruceanu	-0.43905	1.51603e-05	q-value
EPHA3	Acute	Cruceanu	0.146585	0.0117127	q-value
EPHA5-AS1	Acute	Cruceanu	0.12843	0.0477676	q-value
ERC1	Acute	Cruceanu	-0.320929	0.0211546	q-value
ETFB	Acute	Cruceanu	0.364993	8.07233e-08	q-value
ETV1	Acute	Babaniyi H9	0.391427	0.0315359	p-adj
EZH2	Acute	Cruceanu	-0.247435	0.0197109	q-value
FAM107A	Acute	Babaniyi H1	0.922424	0.00432567	p-adj
FAM126A	Acute	Cruceanu	-0.316413	0.00210194	q-value
FAR2P1	Acute	Babaniyi H9	-0.557845	0.000309831	p-adj
FBN2	Acute	Babaniyi H1	-0.359815	0.000339677	p-adj
FEZ1	Acute	Cruceanu	-0.521727	1.17297e-07	q-value
FKBP5	Acute	Babaniyi H9	2.74005	6.75555e-60	p-adj
FLRT3	Acute	Babaniyi H1	-0.460668	0.0134395	p-adj
FNDC3A	Acute	Cruceanu	-0.244132	0.0341367	q-value
FOXP1	Acute	Babaniyi H1	-0.337001	0.0332722	p-adj
FSTL1	Acute	Babaniyi H1	-0.403429	0.00453781	p-adj
FTX	Acute	Babaniyi H9	-0.417242	0.0147105	p-adj
GADD45A	Acute	Babaniyi H9	0.488961	8.66161e-07	p-adj
GCNT1	Acute	Babaniyi H9	-0.662505	0.000406821	p-adj
GLUL	Acute	Babaniyi H9	0.324287	0.00137237	p-adj
GRIA2	Acute	Babaniyi H9	0.283227	0.0490656	p-adj
GSTP1	Acute	Cruceanu	0.2931	5.07917e-05	q-value
HEY1	Acute	Babaniyi H9	0.486007	0.00227278	p-adj
HIF3A	Acute	Babaniyi H1	1.77118	1.29386e-42	p-adj
IGFBP5	Acute	Babaniyi H9	0.71466	1.27049e-12	p-adj
IGSF11	Acute	Babaniyi H9	1.33381	2.73707e-22	p-adj
ILDR2	Acute	Babaniyi H1	-0.288997	0.00301951	p-adj
ILK	Acute	Cruceanu	0.159017	0.00150878	q-value
IPO9	Acute	Babaniyi H9	0.262547	0.0191016	p-adj
ISL1	Acute	Babaniyi H1	0.600106	0.00678724	p-adj
ISOC1	Acute	Cruceanu	0.585055	6.09475e-08	q-value
ITPRIP	Acute	Babaniyi H9	0.57089	5.91276e-05	p-adj
KCNJ13	Acute	Babaniyi H1	-1.51299	0.00650236	p-adj
KDM4A	Acute	Cruceanu	-0.178983	0.0421704	q-value
KIF1A	Acute	Cruceanu	-0.273411	0.0135354	q-value
KIF21A	Acute	Cruceanu	-0.388522	0.00511218	q-value
KIF3A	Acute	Cruceanu	-0.33091	0.0154785	q-value
KIF5B	Acute	Cruceanu	-0.262893	0.0269635	q-value
KIF5C	Acute	Cruceanu	-0.296333	0.010803	q-value
KLF15	Acute	Babaniyi H1	0.803937	5.5971e-05	p-adj
KLF9	Acute	Babaniyi H9	1.34941	1.76787e-13	p-adj
KLHL23	Acute	Cruceanu	-0.287281	0.0477676	q-value
KLHL4	Acute	Babaniyi H9	0.573996	1.68686e-05	p-adj
KNOP1	Acute	Cruceanu	-0.344867	0.00351254	q-value
LIFR	Acute	Babaniyi H9	0.778227	1.26387e-17	p-adj
LIN7A	Acute	Babaniyi H9	0.357758	0.0149369	p-adj
LINC00632	Acute	Babaniyi H9	-0.404385	0.0301997	p-adj
LINC01088	Acute	Babaniyi H9	0.560053	0.00324687	p-adj
LINC01091	Acute	Babaniyi H9	-0.617177	0.00959966	p-adj
LINC01122	Acute	Cruceanu	-0.428514	0.0244715	q-value
LIPG	Acute	Babaniyi H9	-0.466444	5.09709e-06	p-adj
LMO3	Acute	Babaniyi H9	0.398206	0.0202392	p-adj
LPCAT2	Acute	Babaniyi H1	-0.575974	0.00107123	p-adj
LRRC3B	Acute	Cruceanu	-0.238279	0.0122826	q-value
LRRN1	Acute	Babaniyi H1	-0.355035	0.000992479	p-adj
MAB21L1	Acute	Cruceanu	0.554892	5.17651e-13	q-value
MAF	Acute	Babaniyi H1	-0.298866	0.0199044	p-adj
MAN1C1	Acute	Babaniyi H1	-0.402176	0.0332722	p-adj
MCL1	Acute	Babaniyi H9	0.32419	0.00190337	p-adj
METTL7A	Acute	Babaniyi H1	0.641608	0.0104295	p-adj
MIAT	Acute	Cruceanu	0.292425	0.0253208	q-value
MIR7-3HG	Acute	Cruceanu	0.307864	0.0122826	q-value
MLLT3	Acute	Cruceanu	-0.3207	0.0214126	q-value
MSMO1	Acute	Cruceanu	-0.415155	8.07233e-08	q-value
MT-ND5	Acute	Babaniyi H9	0.320681	0.00544424	p-adj
MT1E	Acute	Babaniyi H1	1.10908	0.0294304	p-adj
MT2A	Acute	Babaniyi H9	1.59797	4.57644e-54	p-adj
MT3	Acute	Babaniyi H1	0.961822	0.0275143	p-adj
MTHFD2	Acute	Cruceanu	-0.227088	0.00314627	q-value
MTRNR2L1	Acute	Cruceanu	0.119883	0.0474413	q-value
MTUS1	Acute	Babaniyi H1	-0.34413	0.0136681	p-adj
MYT1L	Acute	Cruceanu	-0.594195	8.15222e-06	q-value
NEBL	Acute	Babaniyi H1	0.325516	0.00380828	p-adj
NEUROD2	Acute	Cruceanu	-0.703986	1.3859e-07	q-value
NEUROD6	Acute	Cruceanu	-2.41348	1.79595e-52	q-value
NFIA	Acute	Cruceanu	-1.59979	1.18529e-37	q-value
NFIB	Acute	Cruceanu	-1.67923	2.36178e-35	q-value
NR3C1	Acute	Babaniyi H1	-0.386998	0.012742	p-adj
NR4A2	Acute	Cruceanu	-0.305682	0.0474413	q-value
NRCAM	Acute	Babaniyi H9	0.291759	0.0136427	p-adj
NRP2	Acute	Babaniyi H1	-0.249089	0.0383876	p-adj
NUFIP2	Acute	Cruceanu	-0.222613	0.0154785	q-value
NYAP1	Acute	Babaniyi H1	0.331445	0.047448	p-adj
OTX2	Acute	Cruceanu	0.391841	0.00161487	q-value
PAG1	Acute	Babaniyi H9	0.384821	0.0394879	p-adj
PCBP4	Acute	Cruceanu	0.243577	0.000311224	q-value
PDE1A	Acute	Cruceanu	-0.562766	0.00246119	q-value
PDE1C	Acute	Babaniyi H1	-0.429819	0.0331201	p-adj
PDLIM4	Acute	Cruceanu	0.239989	0.0117127	q-value
PER1	Acute	Babaniyi H9	1.18396	4.70528e-36	p-adj
PGAP1	Acute	Cruceanu	-0.299805	0.0212069	q-value
PHYHIPL	Acute	Babaniyi H9	0.285594	0.0310759	p-adj
PIK3R1	Acute	Babaniyi H9	0.724793	1.06051e-15	p-adj
PLXNA2	Acute	Cruceanu	-0.266735	0.0421704	q-value
PMEL	Acute	Babaniyi H1	-0.765487	0.0494281	p-adj
POU2F2	Acute	Cruceanu	0.119384	0.0421561	q-value
PPM1G	Acute	Cruceanu	-0.25353	0.0283719	q-value
PPP1R9A	Acute	Cruceanu	-0.228771	0.0363993	q-value
PPP2R2B	Acute	Cruceanu	-0.878355	1.26024e-12	q-value
PRKX	Acute	Babaniyi H9	0.341927	0.0127212	p-adj
PRSS23	Acute	Babaniyi H1	-0.400085	2.92747e-05	p-adj
PRXL2A	Acute	Babaniyi H1	0.435293	0.0133426	p-adj
PSAT1	Acute	Cruceanu	-0.259109	3.71434e-05	q-value
PTPN13	Acute	Cruceanu	0.146792	0.0394152	q-value
PTPRZ1	Acute	Cruceanu	-0.470351	6.09607e-07	q-value
PYGB	Acute	Babaniyi H9	0.331553	0.00544424	p-adj
RASD1	Acute	Babaniyi H9	0.958284	8.59592e-08	p-adj
RASSF4	Acute	Babaniyi H9	1.40402	1.25796e-29	p-adj
RBM39	Acute	Cruceanu	-0.196957	0.0309483	q-value
RDX	Acute	Babaniyi H9	0.384359	0.00049544	p-adj
RELN	Acute	Cruceanu	0.17888	0.00884531	q-value
RHOBTB3	Acute	Cruceanu	0.322651	0.00433124	q-value
ROR1	Acute	Babaniyi H9	0.506281	0.00161875	p-adj
RORB	Acute	Cruceanu	0.534859	1.73301e-09	q-value
RSPO1	Acute	Babaniyi H9	-0.826963	0.0414785	p-adj
S100B	Acute	Babaniyi H1	-0.412985	0.00050115	p-adj
SAMD14	Acute	Babaniyi H1	0.319478	0.00667497	p-adj
SCRT1	Acute	Babaniyi H1	0.370662	0.0275143	p-adj
SELENOO	Acute	Babaniyi H9	-0.335825	0.0474176	p-adj
SEPT4	Acute	Cruceanu	0.552592	2.62871e-09	q-value
SEZ6	Acute	Cruceanu	-0.334042	0.044002	q-value
SLC17A8	Acute	Babaniyi H1	-1.03838	0.00317028	p-adj
SLC25A29	Acute	Babaniyi H9	-0.257368	0.0225727	p-adj
SLC7A11	Acute	Babaniyi H1	-0.308917	0.0136681	p-adj
SLC7A8	Acute	Babaniyi H9	-0.536808	0.0272358	p-adj
SMARCD3	Acute	Cruceanu	-0.260071	0.0490864	q-value
SMOX	Acute	Babaniyi H9	0.651483	3.01544e-09	p-adj
SNED1	Acute	Babaniyi H9	0.852007	0.0346374	p-adj
SNTB1	Acute	Babaniyi H1	-0.393601	0.0332722	p-adj
SP5	Acute	Babaniyi H1	0.888182	0.0403312	p-adj
SP9	Acute	Babaniyi H1	0.712448	8.30814e-05	p-adj
STRA6	Acute	Cruceanu	0.317821	1.14504e-05	q-value
SUN2	Acute	Babaniyi H1	0.257055	0.047448	p-adj
SUPT16H	Acute	Cruceanu	-0.280342	0.0312127	q-value
SYNE2	Acute	Cruceanu	-0.405462	0.000186914	q-value
SYT11	Acute	Cruceanu	-0.260293	0.04629	q-value
TCEAL2	Acute	Cruceanu	-0.362403	0.0110652	q-value
TCF4	Acute	Cruceanu	-0.404799	0.00012793	q-value
TENT5B	Acute	Babaniyi H9	1.20257	0.000115186	p-adj
TGFB2	Acute	Babaniyi H1	-0.495552	0.000123757	p-adj
TLE1	Acute	Babaniyi H9	0.39529	0.000194864	p-adj
TRAPPC4	Acute	Cruceanu	-0.438218	0.000155265	q-value
TRH	Acute	Cruceanu	0.250349	8.95234e-11	q-value
TSC22D3	Acute	Babaniyi H1	0.517517	5.58626e-06	p-adj
TSPO	Acute	Cruceanu	-0.439079	0.0085519	q-value
TUBB4B	Acute	Cruceanu	0.319199	0.0021285	q-value
UPF3A	Acute	Babaniyi H9	-0.321735	0.0136427	p-adj
UPF3B	Acute	Cruceanu	-0.300205	0.0212069	q-value
VAPA	Acute	Babaniyi H9	0.271321	0.0187904	p-adj
VSTM2A	Acute	Babaniyi H9	0.451061	0.0138342	p-adj
WDR13	Acute	Cruceanu	0.198816	0.0232426	q-value
WEE1	Acute	Babaniyi H9	0.278739	0.0477341	p-adj
WNK3	Acute	Cruceanu	-0.283346	0.00764196	q-value
YPEL3	Acute	Cruceanu	0.161276	0.0387353	q-value
ZBTB16	Acute	Babaniyi H9	1.83715	5.7116e-25	p-adj
ZC3H13	Acute	Cruceanu	-0.370793	0.00215737	q-value
ZFHX3	Acute	Cruceanu	0.129628	0.0187632	q-value
ZFP36	Acute	Babaniyi H9	0.594475	0.00166468	p-adj
ZFP36L2	Acute	Babaniyi H9	0.376173	0.0100113	p-adj
ZHX3	Acute	Babaniyi H9	0.427451	2.99325e-05	p-adj
AAK1	Chronic	Dony 409B	0.373108	7.46843e-17	FDR
ABAT	Chronic	Dony 409B	0.113764	0.0136849	FDR
ABCF1	Chronic	Dony Fok4	-0.146656	0.000972155	FDR
ABHD12	Chronic	Dony 409B	-0.188075	0.0219467	FDR
ABHD2	Chronic	Dony Fok4	0.248153	0.00010156	FDR
ABRACL	Chronic	Dony Fok4	-0.125838	0.00327655	FDR
AC004057.1	Chronic	Dony 409B	0.553456	0.000761346	FDR
AC004540.2	Chronic	Dony Fok4	0.120109	1.58049e-05	FDR
AC007098.1	Chronic	Dony 409B	0.104612	0.00339836	FDR
AC007325.4	Chronic	Dony 409B	0.336169	0.0219467	FDR
AC007614.1	Chronic	Dony 409B	0.590046	4.81442e-12	FDR
AC008038.1	Chronic	Dony 409B	0.136503	0.00567179	FDR
AC008443.4	Chronic	Dony Fok4	0.15725	0.00299274	FDR
AC010642.2	Chronic	Dony 409B	0.191965	5.59826e-05	FDR
AC022400.7	Chronic	Dony Fok4	0.142475	1.65939e-08	FDR
AC024293.1	Chronic	Dony Fok4	0.147607	0.000462333	FDR
AC092958.1	Chronic	Dony Fok4	0.278755	1.51571e-13	FDR
AC116533.1	Chronic	Dony Fok4	0.29506	5.61132e-19	FDR
ACAT2	Chronic	Krontira	-0.252192	7.80512e-19	FDR
ACOT7	Chronic	Krontira	-0.220664	2.3107e-12	FDR
ACTB	Chronic	Dony 409B	-0.426975	4.66678e-06	FDR
ACTG1	Chronic	Dony Fok4	-0.296397	1.63272e-09	FDR
ACTR3	Chronic	Dony 409B	-0.470848	1.80555e-07	FDR
ACYP1	Chronic	Dony Fok4	0.213251	0.000256122	FDR
ADAR	Chronic	Dony Fok4	0.158721	0.00366492	FDR
ADD1	Chronic	Dony Fok4	0.149228	0.0150638	FDR
ADGRG1	Chronic	Dony Fok4	0.136492	0.042695	FDR
ADGRV1	Chronic	Dony Fok4	0.197905	0.0036593	FDR
AHCYL1	Chronic	Dony Fok4	0.242028	0.000120887	FDR
AKAP12	Chronic	Dony Fok4	0.410072	1.5129e-11	FDR
AKAP6	Chronic	Dony Fok4	0.135558	0.0012611	FDR
AKIRIN1	Chronic	Dony 409B	-0.419916	1.76809e-08	FDR
AKR7A2	Chronic	Dony Fok4	0.244386	4.38998e-05	FDR
AL513365.1	Chronic	Dony Fok4	0.12895	0.00124936	FDR
AL590094.1	Chronic	Dony Fok4	-0.131168	2.24461e-06	FDR
ALKBH5	Chronic	Dony 409B	-0.121167	3.27525e-06	FDR
AMN1	Chronic	Dony 409B	-0.108009	0.0250766	FDR
ANAPC16	Chronic	Dony 409B	0.181715	0.000429355	FDR
ANK2	Chronic	Dony Fok4	0.264335	8.30269e-07	FDR
ANK3	Chronic	Dony Fok4	0.287922	1.97568e-07	FDR
ANKS1B	Chronic	Dony Fok4	-0.160439	0.011201	FDR
ANXA5	Chronic	Dony Fok4	-0.154016	0.00760799	FDR
AP1S2	Chronic	Dony 409B	-0.455427	3.27518e-13	FDR
AP2B1	Chronic	Dony 409B	0.422289	2.95433e-22	FDR
AP2M1	Chronic	Dony Fok4	-0.281955	4.40812e-08	FDR
APBA2	Chronic	Dony Fok4	-0.145349	0.0050334	FDR
APCDD1	Chronic	Dony 409B	0.601303	0.000290708	FDR
APLP1	Chronic	Krontira	-0.325492	2.07138e-22	FDR
APLP2	Chronic	Dony Fok4	-0.22349	0.000159946	FDR
APOE	Chronic	Dony Fok4	0.281845	1.88496e-05	FDR
APP	Chronic	Dony Fok4	-0.744737	1.58377e-33	FDR
ARF3	Chronic	Dony 409B	-0.12414	0.0454779	FDR
ARF4	Chronic	Dony 409B	-0.192545	0.000432603	FDR
ARG2	Chronic	Dony 409B	-0.131496	0.0136768	FDR
ARHGEF12	Chronic	Dony 409B	0.138795	0.000401612	FDR
ARID1B	Chronic	Dony 409B	0.146568	0.000909741	FDR
ARID4A	Chronic	Dony 409B	0.140652	0.0229921	FDR
ARID5B	Chronic	Dony Fok4	-0.19978	0.00457371	FDR
ARL4C	Chronic	Dony Fok4	0.230161	0.000502604	FDR
ARL6IP1	Chronic	Dony Fok4	-0.264587	8.39987e-06	FDR
ARL6IP4	Chronic	Dony Fok4	0.129774	0.0250171	FDR
ARL6IP5	Chronic	Dony 409B	-0.195253	8.57023e-05	FDR
ARL8A	Chronic	Krontira	-0.113309	8.65434e-07	FDR
ARMC3	Chronic	Dony 409B	-0.368585	0.00129505	FDR
ARMCX1	Chronic	Dony Fok4	0.226086	4.16077e-05	FDR
ARPC1A	Chronic	Dony Fok4	-0.176183	0.00771936	FDR
ARPC2	Chronic	Dony Fok4	-0.192107	0.00057822	FDR
ARPC3	Chronic	Dony Fok4	-0.249742	0.000425514	FDR
ARPC5	Chronic	Dony 409B	-0.248389	1.33975e-08	FDR
ARPP19	Chronic	Dony Fok4	-0.126852	0.0255818	FDR
ARRDC4	Chronic	Dony Fok4	0.225632	4.10451e-05	FDR
ASAH1	Chronic	Dony Fok4	-0.16357	0.000544737	FDR
ASCL1	Chronic	Dony Fok4	-0.246561	0.00795706	FDR
ASS1	Chronic	Dony 409B	0.595482	2.68676e-05	FDR
ATAT1	Chronic	Dony Fok4	-0.194668	0.0372086	FDR
ATCAY	Chronic	Dony 409B	0.134783	0.000132821	FDR
ATF3	Chronic	Dony Fok4	-0.214444	0.000131599	FDR
ATP1B1	Chronic	Dony Fok4	0.340073	2.80165e-08	FDR
ATP1B3	Chronic	Dony 409B	-0.54592	1.48492e-13	FDR
ATP2B1	Chronic	Dony 409B	-0.482637	8.23367e-08	FDR
ATP5F1A	Chronic	Dony Fok4	-0.290804	3.29908e-07	FDR
ATP5F1B	Chronic	Dony Fok4	-0.296195	1.16012e-07	FDR
ATP5F1C	Chronic	Dony Fok4	-0.219873	0.00263181	FDR
ATP5F1D	Chronic	Dony 409B	-0.359455	4.78461e-09	FDR
ATP5F1E	Chronic	Dony 409B	0.268498	3.06664e-15	FDR
ATP5MD	Chronic	Dony Fok4	0.212942	4.40314e-05	FDR
ATP5ME	Chronic	Dony 409B	0.414774	1.88068e-29	FDR
ATP5MF	Chronic	Dony Fok4	-0.263319	2.32602e-07	FDR
ATP5MG	Chronic	Dony Fok4	0.19076	0.000133101	FDR
ATP5MPL	Chronic	Dony Fok4	0.270729	1.77046e-09	FDR
ATP5PB	Chronic	Dony 409B	-0.218567	1.87224e-05	FDR
ATP5PO	Chronic	Dony Fok4	0.256106	2.44161e-07	FDR
ATP6AP2	Chronic	Dony 409B	-0.136142	0.0306332	FDR
ATP6V1G1	Chronic	Dony Fok4	-0.158914	0.0116417	FDR
ATP6V1G2	Chronic	Dony Fok4	-0.221172	8.28619e-05	FDR
ATRAID	Chronic	Dony Fok4	0.175899	0.00298548	FDR
ATXN10	Chronic	Dony Fok4	-0.223973	8.09879e-05	FDR
B4GALNT1	Chronic	Dony Fok4	-0.115863	0.0347049	FDR
BAALC	Chronic	Dony 409B	-0.719197	5.68193e-10	FDR
BABAM1	Chronic	Dony Fok4	-0.110301	0.00457371	FDR
BAG1	Chronic	Dony 409B	-0.19227	8.52304e-07	FDR
BARHL1	Chronic	Dony Fok4	-0.112608	0.000556131	FDR
BASP1	Chronic	Dony 409B	-0.4313	2.948e-14	FDR
BCAS4	Chronic	Dony 409B	0.106084	0.00442763	FDR
BCYRN1	Chronic	Dony Fok4	0.167796	0.0241663	FDR
BDP1	Chronic	Dony Fok4	-0.116732	0.00435464	FDR
BEX1	Chronic	Dony Fok4	-0.461871	1.13128e-16	FDR
BEX2	Chronic	Dony 409B	0.511951	1.05877e-06	FDR
BEX5	Chronic	Dony 409B	0.206905	0.0215488	FDR
BIN1	Chronic	Krontira	-0.121682	2.01118e-07	FDR
BLCAP	Chronic	Dony Fok4	-0.30973	4.2903e-11	FDR
BLOC1S1	Chronic	Dony Fok4	-0.223413	1.30081e-05	FDR
BLVRB	Chronic	Dony Fok4	0.154625	2.75078e-05	FDR
BMP4	Chronic	Dony 409B	0.62184	2.64803e-09	FDR
BMP7	Chronic	Dony Fok4	-0.129467	0.0216354	FDR
BNIP3	Chronic	Dony Fok4	0.334229	1.88954e-06	FDR
BRD3	Chronic	Dony 409B	0.169649	0.00566437	FDR
BRI3	Chronic	Dony 409B	0.184988	4.78691e-05	FDR
BRWD1	Chronic	Dony 409B	-0.112191	0.0086587	FDR
BSG	Chronic	Dony Fok4	0.451524	3.20573e-22	FDR
BTBD17	Chronic	Dony 409B	-0.219868	2.07244e-06	FDR
BTF3	Chronic	Dony Fok4	-0.539503	4.2039e-45	FDR
BTF3L4	Chronic	Dony 409B	-0.157034	0.00202824	FDR
BTG1	Chronic	Dony 409B	-0.669846	8.8615e-34	FDR
BTG2	Chronic	Dony 409B	0.267144	0.00280295	FDR
C12ORF57	Chronic	Dony 409B	-0.197714	0.000206455	FDR
C12ORF75	Chronic	Dony 409B	-0.266453	0.00331244	FDR
C18ORF32	Chronic	Dony 409B	0.168778	0.00221394	FDR
C1ORF122	Chronic	Dony Fok4	0.209142	0.0010155	FDR
C1ORF194	Chronic	Dony Fok4	0.277005	0.000177006	FDR
C1ORF43	Chronic	Dony 409B	-0.216026	0.0451387	FDR
C1QBP	Chronic	Dony 409B	-0.504022	2.80183e-09	FDR
C1QTNF4	Chronic	Dony 409B	0.303123	0.00102714	FDR
C2ORF49	Chronic	Dony 409B	0.147564	6.64835e-06	FDR
C3ORF14	Chronic	Krontira	-0.246249	5.71737e-16	FDR
C4ORF48	Chronic	Krontira	-0.687864	1.20382e-95	FDR
C5ORF49	Chronic	Dony Fok4	0.229169	0.0153228	FDR
C6ORF48	Chronic	Dony 409B	0.138804	0.0440481	FDR
C6ORF62	Chronic	Dony 409B	0.192436	0.000863602	FDR
C7ORF50	Chronic	Krontira	0.110342	1.46196e-06	FDR
C8ORF33	Chronic	Dony 409B	0.173749	0.00156699	FDR
C9ORF116	Chronic	Dony Fok4	0.333615	1.76435e-05	FDR
C9ORF16	Chronic	Dony Fok4	-0.195134	0.00106413	FDR
C9ORF3	Chronic	Dony 409B	0.337085	0.0228607	FDR
CACYBP	Chronic	Dony Fok4	-0.284187	0.00683808	FDR
CADM3	Chronic	Dony Fok4	-0.34805	5.37446e-10	FDR
CALD1	Chronic	Krontira	0.208335	5.8715e-14	FDR
CALM2	Chronic	Dony 409B	0.397441	1.41173e-05	FDR
CALR	Chronic	Dony Fok4	-0.230308	0.00897458	FDR
CALY	Chronic	Dony Fok4	0.112216	0.0419868	FDR
CAMK2N1	Chronic	Dony 409B	0.269186	1.2134e-07	FDR
CAND1	Chronic	Dony Fok4	-0.13791	0.00273741	FDR
CAP1	Chronic	Dony 409B	-0.198592	1.34058e-05	FDR
CAPN1	Chronic	Dony Fok4	-0.118464	0.0337242	FDR
CAPN2	Chronic	Dony Fok4	-0.128961	0.0460109	FDR
CAPNS1	Chronic	Dony Fok4	0.14728	0.00034263	FDR
CAPZB	Chronic	Dony 409B	-0.24825	0.011924	FDR
CARHSP1	Chronic	Dony Fok4	-0.317944	1.98418e-06	FDR
CBLN1	Chronic	Dony 409B	0.78908	6.74444e-12	FDR
CBX1	Chronic	Dony Fok4	-0.260337	0.00221848	FDR
CBX3	Chronic	Dony 409B	0.123172	0.00466593	FDR
CBX4	Chronic	Dony 409B	0.122562	0.000971671	FDR
CBX5	Chronic	Dony Fok4	0.204818	8.80393e-05	FDR
CCDC144NL-AS1	Chronic	Dony Fok4	-0.117974	2.42032e-07	FDR
CCDC80	Chronic	Dony Fok4	0.211669	0.0118474	FDR
CCDC82	Chronic	Dony Fok4	0.232213	1.77147e-05	FDR
CCDC85B	Chronic	Dony Fok4	-0.123601	0.00505698	FDR
CCDC90B	Chronic	Dony 409B	-0.155242	0.02026	FDR
CCNB1IP1	Chronic	Dony Fok4	0.291658	4.47494e-18	FDR
CCND1	Chronic	Dony Fok4	-0.3318	5.23371e-08	FDR
CCNG1	Chronic	Dony 409B	-0.39368	4.54372e-05	FDR
CCNI	Chronic	Dony Fok4	-0.383633	5.17087e-10	FDR
CCT2	Chronic	Dony 409B	-0.156462	0.0115837	FDR
CCT3	Chronic	Dony Fok4	-0.338342	1.35827e-08	FDR
CCT4	Chronic	Dony 409B	-0.208077	0.000202329	FDR
CCT5	Chronic	Dony 409B	-0.27295	1.67929e-07	FDR
CCT6A	Chronic	Dony 409B	-0.13935	0.0313971	FDR
CCT7	Chronic	Dony 409B	-0.232334	0.0388043	FDR
CCT8	Chronic	Dony 409B	-0.219955	2.66037e-06	FDR
CD24	Chronic	Dony Fok4	-0.259745	1.97568e-07	FDR
CD302	Chronic	Dony Fok4	-0.111462	0.0155131	FDR
CD63	Chronic	Dony 409B	-0.318815	1.50813e-11	FDR
CD9	Chronic	Dony 409B	-0.358443	0.0418416	FDR
CD99	Chronic	Dony 409B	-0.471612	5.72254e-07	FDR
CDC37L1-DT	Chronic	Dony Fok4	0.132519	0.00258386	FDR
CDC42	Chronic	Dony 409B	-0.223083	0.00110948	FDR
CDC42BPA	Chronic	Dony 409B	-0.127045	0.0473155	FDR
CDCA7L	Chronic	Dony Fok4	0.115731	0.0206793	FDR
CDH2	Chronic	Dony 409B	-0.316583	0.000436161	FDR
CDH6	Chronic	Dony 409B	-0.880715	1.7364e-15	FDR
CDH8	Chronic	Dony 409B	0.288339	6.71769e-20	FDR
CDK16	Chronic	Dony 409B	-0.268776	0.00619771	FDR
CDK6	Chronic	Dony 409B	0.423767	5.44159e-05	FDR
CDKN2D	Chronic	Krontira	-0.204063	1.42211e-13	FDR
CDO1	Chronic	Dony 409B	-0.358037	0.0186912	FDR
CEBPZ	Chronic	Dony 409B	0.155434	0.00668443	FDR
CELF4	Chronic	Dony 409B	0.26017	6.82503e-06	FDR
CENPBD1P1	Chronic	Dony 409B	0.113729	0.00019408	FDR
CENPV	Chronic	Dony 409B	-0.394073	8.4695e-18	FDR
CENPW	Chronic	Dony 409B	0.398319	9.82342e-06	FDR
CEP170	Chronic	Dony Fok4	0.223789	0.000164636	FDR
CETN2	Chronic	Dony 409B	0.286625	0.0102325	FDR
CFDP1	Chronic	Dony 409B	0.191485	0.000300447	FDR
CFL1	Chronic	Dony 409B	-0.322239	2.11563e-06	FDR
CHCHD5	Chronic	Dony Fok4	0.172389	0.00576696	FDR
CHD7	Chronic	Dony 409B	-0.133078	0.00108763	FDR
CHGA	Chronic	Dony 409B	-0.172743	3.41116e-06	FDR
CHN1	Chronic	Krontira	-0.139209	4.48189e-13	FDR
CIR1	Chronic	Dony 409B	0.127306	0.036169	FDR
CIRBP	Chronic	Dony Fok4	0.426923	0	FDR
CITED2	Chronic	Dony 409B	-0.165589	0.00115443	FDR
CKB	Chronic	Dony Fok4	0.515156	5.57386e-12	FDR
CLASP2	Chronic	Dony Fok4	0.196079	0.00287958	FDR
CLCN5	Chronic	Dony 409B	0.405001	0.00160931	FDR
CLDN1	Chronic	Dony 409B	0.18695	0.00939212	FDR
CLDN5	Chronic	Dony Fok4	0.280719	0.00222798	FDR
CLIC1	Chronic	Dony Fok4	-0.256488	0.0013403	FDR
CLTB	Chronic	Dony 409B	-0.36054	9.15102e-16	FDR
CLU	Chronic	Dony Fok4	0.245704	3.1194e-05	FDR
CLVS2	Chronic	Dony Fok4	0.150832	0.0017348	FDR
CMAS	Chronic	Dony 409B	-0.27642	6.88609e-09	FDR
CNIH2	Chronic	Dony 409B	0.153358	0.000100987	FDR
CNN2	Chronic	Dony Fok4	0.119252	0.00711226	FDR
CNN3	Chronic	Dony Fok4	-0.319617	3.69068e-08	FDR
CNOT8	Chronic	Dony 409B	-0.10993	0.00692813	FDR
CNPY2	Chronic	Dony 409B	0.25388	0.0204275	FDR
CNR1	Chronic	Dony 409B	0.524891	0.000515788	FDR
CNTFR	Chronic	Dony Fok4	-0.158185	0.000408225	FDR
CNTN2	Chronic	Dony Fok4	0.607052	3.21326e-11	FDR
COL18A1	Chronic	Dony 409B	0.297528	0.0151137	FDR
COL1A1	Chronic	Dony 409B	-0.201422	3.57389e-08	FDR
COL1A2	Chronic	Dony 409B	-0.249445	8.80337e-10	FDR
COL3A1	Chronic	Dony 409B	-0.362882	0.00347339	FDR
COL6A1	Chronic	Dony Fok4	0.159261	8.96898e-05	FDR
COL6A2	Chronic	Dony Fok4	0.124056	0.00647336	FDR
COL9A1	Chronic	Dony 409B	0.725804	8.67762e-08	FDR
COL9A2	Chronic	Dony 409B	0.306537	0.00532528	FDR
COLEC12	Chronic	Dony Fok4	-0.1771	0.0179966	FDR
COP1	Chronic	Dony 409B	-0.126907	3.55756e-07	FDR
COPS9	Chronic	Dony Fok4	-0.20386	0.000181828	FDR
COQ4	Chronic	Dony Fok4	0.227179	1.16938e-05	FDR
CORO1B	Chronic	Dony Fok4	-0.123531	0.00967055	FDR
COTL1	Chronic	Dony Fok4	-0.315634	3.97335e-08	FDR
COX14	Chronic	Dony Fok4	0.251199	5.11678e-06	FDR
COX5A	Chronic	Dony Fok4	-0.231425	0.00159669	FDR
COX6A1	Chronic	Dony Fok4	0.244817	1.13049e-06	FDR
COX7A2L	Chronic	Dony Fok4	0.116782	0.000335399	FDR
COX7C	Chronic	Dony Fok4	0.250328	7.51392e-23	FDR
COX8A	Chronic	Dony Fok4	0.259126	4.69152e-07	FDR
CPSF3	Chronic	Dony Fok4	0.10184	0.0211743	FDR
CRABP1	Chronic	Dony 409B	-0.661039	5.22015e-15	FDR
CRABP2	Chronic	Dony Fok4	-0.836828	1.13815e-22	FDR
CRELD2	Chronic	Dony 409B	-0.261663	0.00264116	FDR
CRIP1	Chronic	Dony 409B	0.912803	4.71633e-05	FDR
CRIP2	Chronic	Dony 409B	0.301845	0.00725767	FDR
CRLS1	Chronic	Dony 409B	-0.331151	0.000870909	FDR
CRMP1	Chronic	Dony Fok4	-0.296829	1.23027e-07	FDR
CRTAP	Chronic	Dony 409B	-0.190273	0.000307708	FDR
CRYL1	Chronic	Dony Fok4	0.118805	0.00245934	FDR
CSDE1	Chronic	Dony 409B	-0.123003	0.0288578	FDR
CSKMT	Chronic	Dony 409B	0.208082	0.000258553	FDR
CSRNP3	Chronic	Krontira	-0.123287	0.00043277	FDR
CST3	Chronic	Dony 409B	-0.380757	0.000365649	FDR
CSTB	Chronic	Dony Fok4	-0.267543	1.87858e-07	FDR
CTGF	Chronic	Krontira	0.22762	9.70793e-15	FDR
CTNNB1	Chronic	Dony Fok4	-0.192061	0.00551704	FDR
CTSD	Chronic	Krontira	0.127516	3.21102e-07	FDR
CTXN1	Chronic	Dony Fok4	0.212215	0.000824883	FDR
CWF19L2	Chronic	Dony 409B	0.139166	0.000390865	FDR
CXCL14	Chronic	Dony Fok4	-0.970896	5.42124e-15	FDR
CXXC5	Chronic	Dony Fok4	-0.235999	0.000230507	FDR
CYB5A	Chronic	Dony 409B	-0.136056	0.0021215	FDR
CYBA	Chronic	Dony Fok4	-0.233728	0.0093973	FDR
CYC1	Chronic	Dony 409B	-0.150512	0.00153169	FDR
CYP1B1	Chronic	Dony Fok4	0.137864	0.0025918	FDR
CYSTM1	Chronic	Dony Fok4	0.19957	4.16962e-08	FDR
CYYR1	Chronic	Dony 409B	0.385586	0.000971775	FDR
DAB2	Chronic	Dony 409B	0.265341	0.000918226	FDR
DANCR	Chronic	Dony Fok4	0.192286	6.27522e-05	FDR
DCAF13	Chronic	Dony 409B	-0.2805	0.00502875	FDR
DCC	Chronic	Dony Fok4	0.38116	1.03215e-07	FDR
DCLK1	Chronic	Dony 409B	-0.510832	5.0095e-13	FDR
DCTN2	Chronic	Dony Fok4	-0.171615	0.0132261	FDR
DCTN3	Chronic	Dony Fok4	-0.150752	0.0157852	FDR
DCX	Chronic	Dony Fok4	0.178668	0.0329234	FDR
DCXR	Chronic	Dony 409B	-0.13785	0.013341	FDR
DDAH2	Chronic	Dony Fok4	-0.241822	0.00372152	FDR
DDIT3	Chronic	Dony 409B	0.24979	0.000839269	FDR
DDX1	Chronic	Dony 409B	0.16346	0.00150918	FDR
DDX17	Chronic	Dony Fok4	-0.111519	0.0116385	FDR
DEAF1	Chronic	Dony 409B	0.113232	0.0211657	FDR
DEK	Chronic	Dony Fok4	-0.150938	0.0143577	FDR
DENR	Chronic	Dony Fok4	-0.128885	5.9997e-05	FDR
DGUOK	Chronic	Dony Fok4	-0.169551	0.00438222	FDR
DHPS	Chronic	Dony 409B	0.171293	0.000226527	FDR
DHRS7	Chronic	Dony Fok4	-0.114062	0.00201815	FDR
DHX40	Chronic	Dony Fok4	-0.17871	0.000680188	FDR
DKK3	Chronic	Dony Fok4	0.340478	5.03041e-12	FDR
DLK1	Chronic	Krontira	-0.454938	3.09717e-196	FDR
DMKN	Chronic	Dony 409B	0.248445	0.00971561	FDR
DNAH6	Chronic	Dony Fok4	0.141569	0.000605398	FDR
DNAJB1	Chronic	Dony Fok4	-0.233025	0.00306655	FDR
DNAJB5	Chronic	Dony Fok4	0.105408	0.0220164	FDR
DNAJC8	Chronic	Dony Fok4	-0.147225	0.000188936	FDR
DNALI1	Chronic	Dony Fok4	-0.119264	0.00597609	FDR
DNER	Chronic	Dony 409B	0.134776	0.00533627	FDR
DPM3	Chronic	Dony Fok4	0.161923	0.00778397	FDR
DPP10	Chronic	Dony 409B	0.489346	0.00641016	FDR
DPP7	Chronic	Dony 409B	0.469031	4.99062e-07	FDR
DPY30	Chronic	Dony Fok4	0.296604	6.11804e-07	FDR
DPYSL2	Chronic	Dony Fok4	0.314986	6.90709e-08	FDR
DPYSL5	Chronic	Dony Fok4	0.167242	0.00430161	FDR
DSEL	Chronic	Dony 409B	0.101375	2.32755e-07	FDR
DST	Chronic	Dony 409B	-0.323734	0.000304596	FDR
DSTN	Chronic	Dony Fok4	-0.264037	1.65969e-05	FDR
DUOX1	Chronic	Dony 409B	0.114742	3.36668e-06	FDR
DUSP1	Chronic	Dony 409B	-0.162977	1.21392e-08	FDR
DUSP26	Chronic	Dony Fok4	-0.216564	0.00220946	FDR
DUT	Chronic	Dony Fok4	-0.269948	1.67083e-05	FDR
DYNC1H1	Chronic	Dony Fok4	0.338767	4.47312e-10	FDR
DYNC1I2	Chronic	Dony 409B	0.371565	6.31984e-20	FDR
DYNC2LI1	Chronic	Dony Fok4	0.287677	3.98812e-07	FDR
DYNLL1	Chronic	Dony Fok4	-0.47645	6.81843e-19	FDR
DYNLT1	Chronic	Dony Fok4	0.320263	1.78964e-09	FDR
EBF1	Chronic	Dony Fok4	0.210145	0.00138138	FDR
EBF3	Chronic	Dony Fok4	0.148169	0.000319085	FDR
EBPL	Chronic	Dony 409B	-0.21111	1.23647e-05	FDR
ECH1	Chronic	Dony Fok4	-0.130173	0.0116747	FDR
EDNRB	Chronic	Dony 409B	-0.151853	0.0112174	FDR
EEF1A1	Chronic	Dony Fok4	-0.370881	5.84236e-20	FDR
EEF1B2	Chronic	Dony Fok4	-0.645303	4.82528e-36	FDR
EEF1D	Chronic	Dony Fok4	-0.161786	0.0186314	FDR
EEF2	Chronic	Dony Fok4	-0.25305	1.97512e-08	FDR
EFNA5	Chronic	Dony 409B	0.126779	0.000232472	FDR
EFR3B	Chronic	Dony 409B	0.118121	0.0114363	FDR
EGR2	Chronic	Dony Fok4	0.190402	0.034772	FDR
EI24	Chronic	Dony 409B	-0.21858	0.0282245	FDR
EIF1	Chronic	Dony Fok4	0.190573	9.52445e-12	FDR
EIF1B	Chronic	Dony Fok4	-0.167063	0.0139981	FDR
EIF2S2	Chronic	Dony 409B	0.220906	1.20446e-05	FDR
EIF3E	Chronic	Dony Fok4	0.219224	1.19065e-09	FDR
EIF3H	Chronic	Dony Fok4	-0.21332	0.00655183	FDR
EIF3J	Chronic	Dony 409B	0.139513	0.0158017	FDR
EIF4A2	Chronic	Dony Fok4	-0.233483	1.60306e-09	FDR
EIF4A3	Chronic	Dony 409B	-0.150658	0.00285915	FDR
EIF4E	Chronic	Dony Fok4	-0.21207	0.00159436	FDR
EIF4EBP1	Chronic	Krontira	-0.130245	7.6775e-11	FDR
EIF5B	Chronic	Dony 409B	0.240745	3.41179e-08	FDR
ELAVL4	Chronic	Dony 409B	-0.386256	8.54374e-14	FDR
ELMO1	Chronic	Krontira	-0.16191	3.57362e-14	FDR
ELMSAN1	Chronic	Dony 409B	0.11553	0.00121263	FDR
ELN	Chronic	Dony 409B	0.612698	0.0161997	FDR
ELOB	Chronic	Dony Fok4	-0.225973	0.00792788	FDR
ELOC	Chronic	Dony Fok4	-0.251953	1.00524e-06	FDR
ELOVL4	Chronic	Dony 409B	-0.125147	0.0292485	FDR
ELP4	Chronic	Dony 409B	0.28428	0.0462554	FDR
EMC10	Chronic	Dony Fok4	-0.14164	0.000567114	FDR
EMC8	Chronic	Dony 409B	-0.118097	0.00176805	FDR
EMP2	Chronic	Dony 409B	-0.337201	0.000505905	FDR
ENO1	Chronic	Dony Fok4	0.394017	2.71086e-11	FDR
ENO2	Chronic	Krontira	-0.250598	9.81689e-15	FDR
EPB41	Chronic	Dony Fok4	0.802652	4.06726e-39	FDR
EPB41L4A-AS1	Chronic	Dony Fok4	0.253607	3.09646e-12	FDR
EPHA7	Chronic	Dony 409B	0.370803	0.00504967	FDR
EPHB1	Chronic	Dony 409B	0.388397	0.000821132	FDR
EPN1	Chronic	Dony Fok4	-0.209334	2.78041e-07	FDR
EPS8L1	Chronic	Dony Fok4	0.201961	2.7605e-05	FDR
ERG28	Chronic	Dony 409B	-0.149336	0.00645422	FDR
ERGIC2	Chronic	Dony 409B	-0.154891	0.000205879	FDR
ERGIC3	Chronic	Dony Fok4	0.232566	1.34146e-05	FDR
ESD	Chronic	Dony 409B	-0.316867	9.91886e-12	FDR
ESF1	Chronic	Dony 409B	0.134977	0.010182	FDR
EVL	Chronic	Dony 409B	0.126931	0.00949594	FDR
EWSR1	Chronic	Dony 409B	-0.117669	0.0219962	FDR
FABP5	Chronic	Dony 409B	-0.260667	1.91723e-11	FDR
FABP7	Chronic	Dony Fok4	-1.01439	1.98677e-33	FDR
FADS2	Chronic	Dony Fok4	0.141658	0.00073164	FDR
FAM133B	Chronic	Dony 409B	0.112598	0.00264748	FDR
FAM162A	Chronic	Dony Fok4	0.158609	0.000136637	FDR
FAM168A	Chronic	Dony 409B	0.112857	0.0154432	FDR
FAM215B	Chronic	Dony Fok4	-0.171562	0.037065	FDR
FAM229B	Chronic	Dony Fok4	0.243409	0.000224964	FDR
FAM49B	Chronic	Dony 409B	-0.130403	0.0409366	FDR
FAM57B	Chronic	Dony Fok4	-0.310167	9.23585e-09	FDR
FAM84B	Chronic	Dony 409B	0.30231	0.00604016	FDR
FAM89A	Chronic	Dony Fok4	0.157155	8.80311e-05	FDR
FAM89B	Chronic	Dony 409B	0.145169	0.00219473	FDR
FAU	Chronic	Dony Fok4	-0.25507	1.09816e-10	FDR
FBRSL1	Chronic	Dony 409B	0.101396	8.79144e-05	FDR
FBXO25	Chronic	Dony 409B	0.114989	0.00164772	FDR
FDFT1	Chronic	Dony Fok4	0.348513	7.0589e-12	FDR
FDPS	Chronic	Dony 409B	-0.426359	1.53712e-18	FDR
FDX2	Chronic	Dony 409B	0.170667	0.00319756	FDR
FGFR2	Chronic	Dony Fok4	0.347494	9.58776e-10	FDR
FHL1	Chronic	Dony 409B	-0.284745	0.00901937	FDR
FIGN	Chronic	Dony Fok4	0.155051	0.000115303	FDR
FKBP1A	Chronic	Dony Fok4	-0.316542	1.96754e-09	FDR
FKBP4	Chronic	Dony 409B	-0.136269	0.013341	FDR
FLOT1	Chronic	Dony Fok4	-0.176085	4.15979e-05	FDR
FNDC4	Chronic	Dony Fok4	0.145867	0.000148303	FDR
FOLR1	Chronic	Dony Fok4	0.64472	3.89703e-18	FDR
FOS	Chronic	Dony 409B	0.79331	2.21871e-05	FDR
FOXP2	Chronic	Dony 409B	0.159369	3.87352e-05	FDR
FRG1	Chronic	Dony 409B	0.131089	0.0403719	FDR
FRMD4B	Chronic	Dony Fok4	0.173554	0.0369901	FDR
FSCN1	Chronic	Dony Fok4	-0.247617	4.00542e-05	FDR
FSIP2	Chronic	Dony Fok4	0.141235	5.24763e-29	FDR
FTH1	Chronic	Dony Fok4	-0.326652	2.0827e-18	FDR
FTH1P10	Chronic	Dony 409B	0.254488	1.30852e-06	FDR
FTL	Chronic	Dony Fok4	-0.456546	2.36599e-16	FDR
FUS	Chronic	Dony Fok4	-0.243767	0.000819802	FDR
FZD10-DT	Chronic	Dony 409B	0.323758	0.000757087	FDR
FZD3	Chronic	Dony Fok4	0.103062	0.0150638	FDR
FZR1	Chronic	Dony Fok4	0.119543	0.0165173	FDR
GABARAP	Chronic	Dony 409B	0.20105	0.000759487	FDR
GABPB1-AS1	Chronic	Dony 409B	0.122577	0.00268541	FDR
GAD1	Chronic	Dony Fok4	-0.361637	4.30142e-20	FDR
GADD45B	Chronic	Dony 409B	0.468839	8.48074e-05	FDR
GADD45GIP1	Chronic	Dony Fok4	-0.263252	0.000252764	FDR
GAP43	Chronic	Krontira	-0.522693	3.1675e-27	FDR
GAPDH	Chronic	Dony 409B	-0.341674	2.50995e-21	FDR
GARS	Chronic	Dony 409B	-0.187346	3.28344e-05	FDR
GAS1	Chronic	Dony 409B	0.263646	0.02098	FDR
GAS6	Chronic	Dony 409B	0.141514	0.00436039	FDR
GATA3	Chronic	Dony 409B	0.12691	2.65684e-27	FDR
GCHFR	Chronic	Dony Fok4	0.194733	0.000569172	FDR
GCSH	Chronic	Dony 409B	-0.405893	8.13328e-07	FDR
GDI1	Chronic	Dony Fok4	-0.233433	0.000726657	FDR
GDI2	Chronic	Dony 409B	-0.280135	0.00425376	FDR
GFAP	Chronic	Dony 409B	0.573001	0.00431806	FDR
GGH	Chronic	Dony Fok4	0.250215	0.00010156	FDR
GJA1	Chronic	Dony 409B	0.454313	0.000768338	FDR
GLRX3	Chronic	Dony 409B	-0.155322	0.00349265	FDR
GLRX5	Chronic	Dony 409B	0.186855	0.000123007	FDR
GLT8D2	Chronic	Dony Fok4	0.160813	0.00160093	FDR
GLUD1	Chronic	Dony 409B	-0.265802	0.00364792	FDR
GNAI1	Chronic	Krontira	-0.133012	9.27812e-07	FDR
GNAS	Chronic	Dony Fok4	-0.206676	0.0021337	FDR
GNB2	Chronic	Dony 409B	-0.215322	5.61894e-05	FDR
GNG11	Chronic	Dony 409B	1.19201	4.13934e-12	FDR
GNG2	Chronic	Dony 409B	0.133106	0.0224514	FDR
GNG3	Chronic	Dony Fok4	-0.200779	0.0108806	FDR
GNG5	Chronic	Dony Fok4	0.14464	0.00419875	FDR
GOLGB1	Chronic	Dony Fok4	0.203008	0.00387702	FDR
GOLPH3	Chronic	Dony 409B	-0.100393	3.9328e-07	FDR
GPATCH2	Chronic	Dony Fok4	0.188321	8.41616e-05	FDR
GPM6A	Chronic	Dony 409B	0.348883	5.32916e-12	FDR
GPM6B	Chronic	Dony 409B	-0.75594	1.28321e-05	FDR
GRAMD1A	Chronic	Dony 409B	-0.143407	0.000431075	FDR
GRB2	Chronic	Dony Fok4	-0.164532	0.00159584	FDR
GRSF1	Chronic	Dony 409B	-0.29752	0.00998793	FDR
GSN	Chronic	Dony 409B	-0.306679	0.00615702	FDR
GSTA4	Chronic	Dony 409B	-0.176626	0.00112998	FDR
GTF3A	Chronic	Dony Fok4	-0.275525	4.89048e-06	FDR
GTF3C6	Chronic	Dony Fok4	-0.181471	0.00838452	FDR
GULP1	Chronic	Dony 409B	0.293948	0.0106681	FDR
H1F0	Chronic	Dony Fok4	0.295604	1.59324e-20	FDR
H1FX	Chronic	Dony 409B	0.258644	3.59023e-10	FDR
H2AFJ	Chronic	Dony Fok4	0.279335	9.11434e-07	FDR
H2AFY2	Chronic	Dony Fok4	-0.274299	0.000390863	FDR
H3F3A	Chronic	Dony Fok4	-0.329597	2.10945e-08	FDR
HACD3	Chronic	Dony Fok4	-0.297493	1.56621e-05	FDR
HADHB	Chronic	Dony Fok4	0.120618	0.00401989	FDR
HDAC2	Chronic	Dony Fok4	-0.452606	3.94827e-06	FDR
HDGFL3	Chronic	Dony Fok4	-0.102956	0.0283567	FDR
HERC2	Chronic	Dony 409B	0.126008	0.000152978	FDR
HERPUD1	Chronic	Dony 409B	0.402615	4.86277e-06	FDR
HES1	Chronic	Dony Fok4	-0.803208	1.47697e-09	FDR
HES4	Chronic	Dony 409B	0.1924	0.00189113	FDR
HES6	Chronic	Dony 409B	-0.370031	1.95123e-10	FDR
HEXIM1	Chronic	Dony Fok4	0.152362	0.000192547	FDR
HIGD1A	Chronic	Dony Fok4	-0.154105	0.0185902	FDR
HIST1H4C	Chronic	Dony Fok4	-0.306534	0.000159199	FDR
HIST1H4J	Chronic	Dony 409B	0.108836	0.00173394	FDR
HIST3H2A	Chronic	Dony 409B	0.177187	0.00605874	FDR
HMGA1	Chronic	Dony Fok4	-0.224145	0.00111043	FDR
HMGB1	Chronic	Dony Fok4	-0.250483	6.88797e-06	FDR
HMGB2	Chronic	Dony Fok4	0.191831	1.78751e-07	FDR
HMGCR	Chronic	Dony Fok4	0.289529	7.81516e-11	FDR
HMGCS1	Chronic	Dony Fok4	0.559732	3.50039e-21	FDR
HMGN1	Chronic	Dony Fok4	-0.283645	6.64324e-09	FDR
HMGN3	Chronic	Dony Fok4	-0.293933	8.01348e-08	FDR
HNRNPA1	Chronic	Dony Fok4	0.188522	7.13815e-07	FDR
HNRNPA2B1	Chronic	Dony Fok4	-0.206489	0.000710917	FDR
HNRNPAB	Chronic	Krontira	-0.12991	1.94458e-06	FDR
HNRNPD	Chronic	Dony Fok4	0.126564	0.0142572	FDR
HNRNPH1	Chronic	Dony 409B	0.160796	0.0229653	FDR
HOMER1	Chronic	Dony Fok4	-0.198409	0.00212196	FDR
HOTAIRM1	Chronic	Dony Fok4	0.286209	0.000187029	FDR
HOXA3	Chronic	Krontira	-0.101011	1.11645e-05	FDR
HOXB-AS1	Chronic	Dony Fok4	0.449965	0.00034839	FDR
HOXB2	Chronic	Dony 409B	-0.408933	1.49929e-19	FDR
HOXB3	Chronic	Dony 409B	-0.119568	0.000223909	FDR
HOXB4	Chronic	Dony 409B	-0.121539	0.00242384	FDR
HOXB6	Chronic	Dony 409B	0.387055	0.000284566	FDR
HP1BP3	Chronic	Dony 409B	0.211199	8.90955e-06	FDR
HPCAL1	Chronic	Dony 409B	-0.319822	3.38965e-15	FDR
HPF1	Chronic	Dony Fok4	-0.10342	0.00543659	FDR
HRK	Chronic	Dony Fok4	0.122907	0.0360581	FDR
HSBP1	Chronic	Dony Fok4	-0.220884	0.000601383	FDR
HSD17B12	Chronic	Dony Fok4	-0.165861	0.0132687	FDR
HSD17B14	Chronic	Dony Fok4	0.103104	0.00683642	FDR
HSD17B8	Chronic	Dony Fok4	0.10513	0.00323297	FDR
HSP90AA1	Chronic	Dony Fok4	-0.469894	5.72057e-16	FDR
HSP90AB1	Chronic	Dony Fok4	-0.202239	8.30269e-07	FDR
HSP90B1	Chronic	Dony 409B	-0.223457	0.0397765	FDR
HSPA5	Chronic	Dony 409B	0.318773	0.0112174	FDR
HSPA8	Chronic	Dony Fok4	-0.660461	1.32797e-35	FDR
HSPB11	Chronic	Dony 409B	-0.220174	0.0276063	FDR
HSPBP1	Chronic	Dony Fok4	0.131198	0.0334352	FDR
HSPD1	Chronic	Dony Fok4	-0.282987	5.22553e-06	FDR
HSPH1	Chronic	Dony Fok4	-0.315626	0.000817782	FDR
ID1	Chronic	Dony 409B	0.687304	7.17222e-05	FDR
ID2	Chronic	Dony 409B	0.583857	2.00597e-06	FDR
ID3	Chronic	Dony 409B	0.751991	0.0118329	FDR
ID4	Chronic	Dony 409B	0.249594	1.41699e-12	FDR
IDH1	Chronic	Dony 409B	-0.223965	1.18078e-11	FDR
IDH2	Chronic	Dony 409B	-0.3952	9.13723e-05	FDR
IDI1	Chronic	Dony Fok4	0.389047	1.34513e-10	FDR
IER2	Chronic	Dony 409B	0.219513	2.19997e-06	FDR
IFI27L1	Chronic	Dony Fok4	0.241994	1.10432e-13	FDR
IFI6	Chronic	Dony Fok4	-0.569033	3.10772e-10	FDR
IFITM1	Chronic	Dony 409B	-0.540407	6.43535e-05	FDR
IFITM2	Chronic	Dony 409B	-0.612837	2.59327e-08	FDR
IFITM3	Chronic	Dony 409B	-0.890297	2.27068e-12	FDR
IFNGR2	Chronic	Dony 409B	-0.117004	0.000129003	FDR
IFT22	Chronic	Dony Fok4	-0.147841	0.000809503	FDR
IFT57	Chronic	Dony Fok4	-0.161807	0.0202609	FDR
IGFBP2	Chronic	Dony Fok4	0.330232	0.000117415	FDR
IGSF21	Chronic	Dony 409B	0.473644	5.82739e-09	FDR
INA	Chronic	Krontira	-0.309008	3.13875e-21	FDR
INAFM1	Chronic	Dony 409B	-0.1567	1.47848e-07	FDR
ING3	Chronic	Dony 409B	0.105014	0.017773	FDR
INSIG1	Chronic	Dony Fok4	0.286042	7.15096e-10	FDR
IP6K2	Chronic	Dony 409B	0.159987	8.37319e-05	FDR
IRF2BPL	Chronic	Dony 409B	0.162618	0.00190836	FDR
IRGQ	Chronic	Dony 409B	0.113587	0.00507218	FDR
IRS2	Chronic	Dony Fok4	0.207358	0.00943888	FDR
IRX2	Chronic	Dony Fok4	0.125812	0.0189535	FDR
ISCU	Chronic	Dony Fok4	-0.182944	0.000139857	FDR
ISYNA1	Chronic	Dony 409B	-0.154975	0.00019408	FDR
ITM2B	Chronic	Dony Fok4	-0.337069	4.78958e-16	FDR
ITSN1	Chronic	Dony Fok4	-0.111551	0.038695	FDR
JAK1	Chronic	Dony Fok4	-0.104118	0.00516806	FDR
JAKMIP2	Chronic	Dony Fok4	0.137987	0.0221617	FDR
JARID2	Chronic	Dony Fok4	0.228353	0.000157276	FDR
JMJD1C	Chronic	Dony Fok4	0.168757	0.0151366	FDR
JPT1	Chronic	Krontira	-0.288969	6.95963e-20	FDR
JUNB	Chronic	Dony 409B	0.429452	0.000304596	FDR
KCNQ1OT1	Chronic	Dony Fok4	0.254265	4.8201e-05	FDR
KDELR1	Chronic	Dony 409B	-0.387877	3.21713e-06	FDR
KDELR2	Chronic	Dony 409B	-0.286217	0.012123	FDR
KHDRBS1	Chronic	Krontira	-0.227155	1.48659e-13	FDR
KIDINS220	Chronic	Dony Fok4	0.166221	0.0132886	FDR
KIF1B	Chronic	Dony Fok4	0.267487	2.35939e-06	FDR
KIF9	Chronic	Dony Fok4	0.279902	1.81544e-05	FDR
KIZ	Chronic	Dony 409B	0.203337	6.87564e-08	FDR
KLC1	Chronic	Krontira	-0.442863	6.48841e-46	FDR
KLF10	Chronic	Dony 409B	0.262963	0.00654465	FDR
KLHDC8B	Chronic	Dony Fok4	-0.247607	0.00266276	FDR
KLHL24	Chronic	Dony Fok4	0.25479	2.99003e-07	FDR
KMT2A	Chronic	Dony Fok4	0.102224	0.00173644	FDR
KPNA2	Chronic	Dony 409B	-0.263349	6.83426e-12	FDR
KRAS	Chronic	Krontira	-0.230187	1.8288e-20	FDR
KRT10	Chronic	Dony 409B	-0.275907	0.00234899	FDR
KRT18	Chronic	Dony 409B	0.899016	5.48276e-16	FDR
KRT8	Chronic	Dony 409B	0.629649	1.38602e-13	FDR
KRTCAP2	Chronic	Dony 409B	0.116646	0.000203271	FDR
KTN1	Chronic	Dony 409B	0.181744	0.000206089	FDR
LAMP5	Chronic	Dony 409B	-0.197825	2.13856e-17	FDR
LAMTOR5	Chronic	Dony Fok4	0.208883	1.99243e-05	FDR
LAPTM4A	Chronic	Dony 409B	-0.260784	3.93584e-07	FDR
LAPTM4B	Chronic	Dony Fok4	0.202165	0.0153149	FDR
LDB2	Chronic	Dony 409B	0.133075	1.32652e-05	FDR
LDHA	Chronic	Dony Fok4	0.716656	2.12212e-23	FDR
LDHB	Chronic	Dony 409B	-0.583229	1.4013e-45	FDR
LEMD1	Chronic	Dony 409B	-0.176824	0.021294	FDR
LGALS1	Chronic	Dony 409B	-0.514596	0.00475014	FDR
LGALS3BP	Chronic	Dony 409B	0.129578	0.0414462	FDR
LGI1	Chronic	Dony Fok4	-0.269391	2.85716e-05	FDR
LHFPL6	Chronic	Dony 409B	-0.606291	8.22639e-10	FDR
LHX1	Chronic	Dony Fok4	0.512611	1.2415e-25	FDR
LHX1-DT	Chronic	Dony Fok4	0.362043	1.24079e-20	FDR
LHX5-AS1	Chronic	Dony Fok4	0.265665	0.00105235	FDR
LHX9	Chronic	Dony 409B	0.511897	0.00425376	FDR
LIMD2	Chronic	Dony 409B	-0.123785	3.02967e-06	FDR
LINC00461	Chronic	Dony Fok4	-0.231525	0.000225861	FDR
LINC00599	Chronic	Dony 409B	0.113754	0.00873339	FDR
LINC01560	Chronic	Dony 409B	0.128695	0.000313614	FDR
LINC01578	Chronic	Dony Fok4	0.107886	0.0428192	FDR
LINC02032	Chronic	Dony Fok4	0.147601	2.46816e-05	FDR
LMNB1	Chronic	Dony 409B	-0.105927	0.00147356	FDR
LMO1	Chronic	Dony 409B	0.249629	3.61067e-19	FDR
LMO4	Chronic	Dony Fok4	-0.417177	9.02933e-10	FDR
LRP1	Chronic	Dony Fok4	0.11599	0.027244	FDR
LRRC1	Chronic	Dony Fok4	-0.121017	0.0083777	FDR
LRRC4C	Chronic	Dony Fok4	-0.134722	0.0304391	FDR
LRRC75A-AS1	Chronic	Dony Fok4	-0.417371	3.7366e-16	FDR
LRRIQ1	Chronic	Dony Fok4	0.115506	0.0308006	FDR
LSAMP	Chronic	Dony Fok4	0.206335	0.00059428	FDR
LSM2	Chronic	Dony Fok4	-0.107573	0.0231135	FDR
LUC7L3	Chronic	Dony Fok4	0.117071	0.00420467	FDR
LY6E	Chronic	Dony Fok4	-0.328761	1.70602e-08	FDR
LY6H	Chronic	Dony 409B	0.185543	0.0105227	FDR
LYPD1	Chronic	Dony 409B	0.36944	0.0290091	FDR
LYPLA2	Chronic	Dony Fok4	0.214341	0.000631638	FDR
MAB21L2	Chronic	Dony Fok4	-0.151412	0.000424224	FDR
MACF1	Chronic	Dony Fok4	0.105748	0.00125544	FDR
MAF1	Chronic	Dony 409B	-0.17387	1.86272e-06	FDR
MAFB	Chronic	Dony Fok4	0.24852	6.45648e-12	FDR
MAGED2	Chronic	Dony 409B	-0.398321	6.93255e-08	FDR
MAGI2	Chronic	Dony 409B	0.110274	4.4464e-06	FDR
MAL2	Chronic	Dony 409B	0.295334	0.01308	FDR
MALAT1	Chronic	Dony Fok4	-1.18685	2.13386e-33	FDR
MAP1B	Chronic	Dony Fok4	-0.343862	4.28618e-11	FDR
MAP1LC3A	Chronic	Dony 409B	-0.274638	9.23056e-06	FDR
MAP1LC3B	Chronic	Dony Fok4	-0.18296	0.00390962	FDR
MAP2	Chronic	Dony Fok4	0.482455	4.29399e-15	FDR
MAP2K1	Chronic	Dony 409B	-0.262079	0.000264985	FDR
MAP2K2	Chronic	Dony Fok4	0.24773	6.16996e-06	FDR
MAP4	Chronic	Dony Fok4	0.150036	0.00985547	FDR
MAP4K4	Chronic	Dony Fok4	0.382507	6.93155e-11	FDR
MAP6	Chronic	Dony Fok4	0.179902	3.27977e-05	FDR
MAP7	Chronic	Dony 409B	0.344078	0.00711332	FDR
MAP7D1	Chronic	Dony Fok4	0.188618	0.000655551	FDR
MAPK10	Chronic	Dony Fok4	0.202643	0.00488463	FDR
MAPRE1	Chronic	Dony 409B	-0.13465	0.0215709	FDR
MAPT	Chronic	Dony 409B	0.133158	0.00759777	FDR
MARCH6	Chronic	Dony Fok4	0.139108	0.016119	FDR
MARCKS	Chronic	Dony 409B	-0.332858	0.0144334	FDR
MARCKSL1	Chronic	Dony 409B	-0.620575	0	FDR
MAT2A	Chronic	Dony Fok4	0.161285	0.0156129	FDR
MCRIP2	Chronic	Dony Fok4	0.14009	0.0461633	FDR
MCUB	Chronic	Dony 409B	-0.223869	0.0267035	FDR
MCUR1	Chronic	Dony 409B	-0.207863	0.0150481	FDR
MDH1	Chronic	Dony Fok4	0.235377	1.42061e-06	FDR
MDK	Chronic	Dony Fok4	-0.493374	7.04462e-14	FDR
MDM2	Chronic	Dony Fok4	0.113625	0.00886107	FDR
MECP2	Chronic	Dony 409B	0.285392	2.06038e-14	FDR
MED13L	Chronic	Dony 409B	0.106447	0.00213511	FDR
MED15P9	Chronic	Dony 409B	0.26793	0.000105002	FDR
MED21	Chronic	Dony 409B	-0.132578	0.00100397	FDR
MEIS2	Chronic	Dony Fok4	0.358291	2.03933e-09	FDR
MEIS3	Chronic	Dony 409B	0.118224	0.00241561	FDR
MEST	Chronic	Dony 409B	-1.69662	6.30982e-15	FDR
METAP2	Chronic	Krontira	0.20762	1.78271e-14	FDR
METRN	Chronic	Dony 409B	0.100145	8.57023e-05	FDR
METTL5	Chronic	Dony Fok4	-0.138992	0.00135278	FDR
METTL9	Chronic	Dony 409B	-0.274978	0.00113014	FDR
MFAP2	Chronic	Dony 409B	0.423078	4.93185e-05	FDR
MFSD10	Chronic	Dony 409B	-0.125323	0.00343619	FDR
MGP	Chronic	Dony 409B	-0.141017	2.61742e-08	FDR
MGST1	Chronic	Krontira	0.103594	3.16071e-10	FDR
MGST3	Chronic	Dony Fok4	0.29059	9.68664e-08	FDR
MIEN1	Chronic	Dony Fok4	-0.127174	0.0114447	FDR
MIF	Chronic	Dony 409B	0.450498	3.55706e-05	FDR
MINCR	Chronic	Dony Fok4	0.127468	1.6014e-05	FDR
MINOS1	Chronic	Dony Fok4	0.187422	0.00159877	FDR
MIR124-2HG	Chronic	Dony 409B	0.180478	2.00736e-06	FDR
MIR325HG	Chronic	Dony 409B	0.18141	2.42809e-06	FDR
MIR99AHG	Chronic	Dony 409B	0.262524	3.38704e-07	FDR
MITF	Chronic	Dony Fok4	-0.191582	0.00804478	FDR
MLEC	Chronic	Dony 409B	-0.393132	1.65751e-05	FDR
MLF2	Chronic	Dony 409B	-0.267556	1.62133e-09	FDR
MLLT11	Chronic	Krontira	-0.399701	4.80521e-27	FDR
MMP15	Chronic	Dony 409B	-0.119466	0.00276063	FDR
MORF4L1	Chronic	Dony Fok4	-0.17878	1.61749e-12	FDR
MORF4L2	Chronic	Dony 409B	-0.178504	6.69797e-07	FDR
MORN2	Chronic	Dony Fok4	0.207547	0.00101077	FDR
MPHOSPH6	Chronic	Dony 409B	-0.102933	0.0250694	FDR
MPST	Chronic	Dony Fok4	0.134188	0.000592351	FDR
MRPL1	Chronic	Dony 409B	-0.181026	0.0314635	FDR
MRPL15	Chronic	Dony Fok4	0.194442	4.79798e-05	FDR
MRPL18	Chronic	Dony Fok4	-0.216887	0.0299815	FDR
MRPL3	Chronic	Dony Fok4	-0.163163	0.00608465	FDR
MRPL33	Chronic	Dony 409B	0.163943	0.000209185	FDR
MRPL51	Chronic	Dony 409B	-0.208029	1.85301e-06	FDR
MRPS21	Chronic	Dony Fok4	0.20845	2.52464e-05	FDR
MRPS35	Chronic	Dony Fok4	-0.17469	0.00689203	FDR
MRPS6	Chronic	Dony Fok4	0.145534	0.0473279	FDR
MSANTD4	Chronic	Dony Fok4	0.129103	0.011211	FDR
MSRA	Chronic	Dony Fok4	-0.382507	1.84363e-07	FDR
MSX1	Chronic	Dony 409B	0.509168	7.18058e-05	FDR
MT-ATP6	Chronic	Dony Fok4	-0.593966	3.95381e-20	FDR
MT-CO1	Chronic	Dony Fok4	-0.301609	0.000408225	FDR
MT-CO2	Chronic	Dony Fok4	-0.503162	4.42368e-18	FDR
MT-CO3	Chronic	Dony 409B	0.572885	7.17222e-05	FDR
MT-CYB	Chronic	Dony Fok4	-0.654749	1.6223e-18	FDR
MT-ND1	Chronic	Dony Fok4	-0.45782	2.81228e-13	FDR
MT-ND2	Chronic	Dony 409B	0.52008	0.00389022	FDR
MT-ND3	Chronic	Dony 409B	0.977102	1.7364e-15	FDR
MT-ND4	Chronic	Dony Fok4	-0.386414	2.21104e-08	FDR
MT-ND4L	Chronic	Dony 409B	0.297441	0.00671702	FDR
MT-RNR1	Chronic	Dony Fok4	0.847769	3.02936e-11	FDR
MT-RNR2	Chronic	Dony Fok4	0.883793	1.34221e-10	FDR
MT1X	Chronic	Dony Fok4	0.40178	0.00888995	FDR
MTATP6P1	Chronic	Dony 409B	-0.392579	9.91939e-17	FDR
MTCH1	Chronic	Dony 409B	-0.27616	1.19029e-05	FDR
MTCH2	Chronic	Dony 409B	-0.148489	0.0016593	FDR
MTMR6	Chronic	Dony Fok4	0.101287	0.0333429	FDR
MTX2	Chronic	Dony 409B	-0.216355	4.75571e-05	FDR
MVD	Chronic	Krontira	-0.110212	0.000139014	FDR
MXRA5	Chronic	Dony 409B	0.637583	0.000608717	FDR
MYH10	Chronic	Dony Fok4	-0.108389	0.0227029	FDR
MYL12B	Chronic	Dony Fok4	-0.293433	8.0791e-07	FDR
MYL5	Chronic	Dony Fok4	0.171966	0.00260339	FDR
MYL6	Chronic	Dony Fok4	-0.291563	1.36938e-06	FDR
MYO1B	Chronic	Krontira	-0.100221	7.83742e-11	FDR
MZT2B	Chronic	Dony Fok4	0.275122	5.93094e-20	FDR
N4BP2L2	Chronic	Dony Fok4	-0.238635	0.00046527	FDR
NAA38	Chronic	Dony Fok4	-0.115351	0.00508923	FDR
NACA	Chronic	Dony Fok4	0.203974	6.17738e-12	FDR
NAP1L3	Chronic	Dony 409B	0.177383	0.00176805	FDR
NBEAL1	Chronic	Dony 409B	0.309665	0.00504967	FDR
NCKAP5	Chronic	Dony 409B	0.380891	7.05446e-06	FDR
NDFIP1	Chronic	Dony Fok4	-0.376293	5.72291e-13	FDR
NDN	Chronic	Krontira	-0.145314	3.601e-08	FDR
NDNF	Chronic	Dony Fok4	-0.272689	4.27379e-07	FDR
NDRG2	Chronic	Dony Fok4	0.196518	7.89654e-08	FDR
NDUFA1	Chronic	Dony Fok4	0.219227	0.000277479	FDR
NDUFA11	Chronic	Dony Fok4	-0.212966	0.00286763	FDR
NDUFA12	Chronic	Dony Fok4	-0.216448	0.00059963	FDR
NDUFA13	Chronic	Krontira	0.32395	3.3057e-30	FDR
NDUFA2	Chronic	Dony Fok4	0.18512	0.00121851	FDR
NDUFA3	Chronic	Krontira	0.316341	5.38773e-32	FDR
NDUFA7	Chronic	Dony 409B	0.201292	0.000611274	FDR
NDUFA9	Chronic	Dony 409B	-0.18076	2.05842e-07	FDR
NDUFAB1	Chronic	Dony Fok4	0.155074	0.00617238	FDR
NDUFAF2	Chronic	Dony 409B	0.121785	0.0188044	FDR
NDUFAF8	Chronic	Dony 409B	-0.108892	0.0119726	FDR
NDUFB1	Chronic	Krontira	0.45867	6.31754e-62	FDR
NDUFB2	Chronic	Dony Fok4	-0.232584	0.0108647	FDR
NDUFB5	Chronic	Dony Fok4	0.374951	4.72555e-11	FDR
NDUFB9	Chronic	Dony Fok4	0.246199	7.67394e-08	FDR
NDUFC1	Chronic	Krontira	0.15541	2.25714e-10	FDR
NDUFC2	Chronic	Dony Fok4	-0.339268	4.52104e-10	FDR
NDUFS2	Chronic	Dony 409B	-0.115917	0.0396959	FDR
NDUFS4	Chronic	Dony 409B	-0.140611	0.00182615	FDR
NDUFS8	Chronic	Dony Fok4	-0.162735	0.00172474	FDR
NDUFV2	Chronic	Dony 409B	0.128226	0.0192786	FDR
NECAB1	Chronic	Dony 409B	0.421707	9.13723e-05	FDR
NEDD4L	Chronic	Dony Fok4	0.114597	0.0209319	FDR
NEFL	Chronic	Dony 409B	-0.596302	8.74834e-18	FDR
NEFM	Chronic	Krontira	-0.461873	1.17586e-42	FDR
NEGR1	Chronic	Dony 409B	0.210275	0.00457451	FDR
NELL2	Chronic	Dony Fok4	-0.218005	2.12893e-08	FDR
NEUROD1	Chronic	Dony Fok4	-0.737652	2.58297e-29	FDR
NGRN	Chronic	Dony 409B	0.118941	0.0101268	FDR
NHLH1	Chronic	Dony Fok4	-0.30904	0.00444348	FDR
NHLRC3	Chronic	Dony Fok4	0.133774	0.00366968	FDR
NHP2	Chronic	Dony 409B	-0.207635	0.0191892	FDR
NIPSNAP1	Chronic	Dony 409B	-0.106578	0.0129756	FDR
NKAIN4	Chronic	Dony 409B	0.403187	0.00701803	FDR
NLRP1	Chronic	Dony Fok4	-0.229639	2.81569e-05	FDR
NMB	Chronic	Dony Fok4	0.401342	2.59599e-09	FDR
NME1	Chronic	Dony Fok4	-0.200717	0.0330142	FDR
NME4	Chronic	Dony 409B	-0.269402	0.011143	FDR
NMT1	Chronic	Dony 409B	0.204207	2.85132e-10	FDR
NNAT	Chronic	Dony Fok4	0.587204	4.62115e-29	FDR
NORAD	Chronic	Dony Fok4	0.293235	1.70732e-07	FDR
NOV	Chronic	Dony 409B	0.544638	1.254e-05	FDR
NOVA1	Chronic	Dony 409B	0.295381	1.50813e-11	FDR
NOVA2	Chronic	Dony Fok4	0.175481	0.0198039	FDR
NPAS4	Chronic	Dony 409B	0.125779	4.09213e-06	FDR
NPC2	Chronic	Dony Fok4	0.152389	0.000235952	FDR
NPDC1	Chronic	Krontira	-0.249959	3.81286e-21	FDR
NPTX2	Chronic	Dony 409B	-0.168995	0.00063198	FDR
NR2F1	Chronic	Dony 409B	-0.543387	1.51477e-09	FDR
NR2F1-AS1	Chronic	Dony 409B	-0.29356	2.49787e-09	FDR
NR2F2	Chronic	Dony Fok4	0.528034	2.65086e-21	FDR
NR2F2-AS1	Chronic	Dony Fok4	0.163531	3.85669e-13	FDR
NREP	Chronic	Dony Fok4	-0.317612	1.09469e-05	FDR
NRG1	Chronic	Dony Fok4	-0.163854	0.00697487	FDR
NRXN1	Chronic	Dony Fok4	-0.714725	1.3996e-29	FDR
NSD3	Chronic	Dony Fok4	-0.163989	0.00606995	FDR
NSG1	Chronic	Dony Fok4	0.315657	1.20216e-06	FDR
NSG2	Chronic	Krontira	-0.212953	5.73125e-08	FDR
NTM	Chronic	Dony 409B	0.253226	1.23647e-05	FDR
NTRK2	Chronic	Dony Fok4	0.232799	0.016298	FDR
NUCKS1	Chronic	Dony Fok4	-0.116119	0.00692535	FDR
NUDCD3	Chronic	Dony 409B	0.156993	8.57023e-05	FDR
NUDT14	Chronic	Dony 409B	-0.17517	3.32056e-11	FDR
NUDT3	Chronic	Dony 409B	0.148486	1.16519e-05	FDR
NUP93	Chronic	Dony 409B	0.407731	0.000870909	FDR
OAZ1	Chronic	Dony Fok4	-0.122183	0.00906849	FDR
OAZ2	Chronic	Dony Fok4	-0.255723	1.58219e-05	FDR
OCIAD2	Chronic	Dony 409B	0.249548	0.0153185	FDR
ODC1	Chronic	Dony Fok4	-0.195809	0.00478979	FDR
OLA1	Chronic	Dony Fok4	-0.154373	0.0144424	FDR
OLFM1	Chronic	Dony Fok4	0.258425	3.6632e-12	FDR
OPTN	Chronic	Krontira	-0.11912	6.4469e-05	FDR
OST4	Chronic	Dony Fok4	-0.275967	0.000171235	FDR
OTX2-AS1	Chronic	Dony 409B	0.314522	0.00214676	FDR
P3H4	Chronic	Dony Fok4	-0.105175	0.0233731	FDR
P4HA1	Chronic	Dony Fok4	-0.316645	6.97821e-08	FDR
PABPC1	Chronic	Dony Fok4	0.206253	6.37995e-09	FDR
PAFAH1B1	Chronic	Dony Fok4	0.296887	1.50285e-08	FDR
PAFAH1B3	Chronic	Dony Fok4	-0.237468	0.00612817	FDR
PAK2	Chronic	Dony Fok4	0.161218	0.00378978	FDR
PAK3	Chronic	Dony 409B	-0.200794	3.74957e-05	FDR
PAM	Chronic	Dony 409B	-0.2983	0.000894251	FDR
PAN3	Chronic	Dony 409B	0.217128	0.0289225	FDR
PANTR1	Chronic	Dony Fok4	0.320871	5.84199e-11	FDR
PAX2	Chronic	Dony Fok4	-0.241601	1.78306e-24	FDR
PAX3	Chronic	Dony 409B	0.38636	9.99586e-08	FDR
PAX6	Chronic	Dony Fok4	-0.392472	2.08952e-05	FDR
PBX1	Chronic	Dony Fok4	0.293835	3.37743e-09	FDR
PBX3	Chronic	Dony Fok4	0.423952	1.27841e-07	FDR
PCDH9	Chronic	Dony Fok4	0.323716	1.97568e-07	FDR
PCM1	Chronic	Dony Fok4	0.155865	0.0150638	FDR
PCP4	Chronic	Dony 409B	0.450798	0.0467855	FDR
PCSK1N	Chronic	Krontira	-0.519666	3.75239e-63	FDR
PDCD2	Chronic	Dony 409B	-0.289239	0.00280295	FDR
PDCD4	Chronic	Dony 409B	0.300372	0.0152871	FDR
PDIA3	Chronic	Dony Fok4	-0.262906	5.00775e-05	FDR
PDIA6	Chronic	Dony Fok4	-0.186773	0.00695976	FDR
PDK1	Chronic	Dony Fok4	0.149927	0.000672679	FDR
PDLIM7	Chronic	Dony Fok4	0.105355	0.0146138	FDR
PDZRN3	Chronic	Dony Fok4	0.109249	0.00538459	FDR
PEA15	Chronic	Dony 409B	-0.373182	1.60098e-07	FDR
PEG10	Chronic	Dony Fok4	0.367711	1.22917e-11	FDR
PET100	Chronic	Dony 409B	0.334124	6.38355e-18	FDR
PFDN1	Chronic	Dony 409B	0.201211	7.2087e-06	FDR
PFDN2	Chronic	Dony 409B	-0.203814	0.000143546	FDR
PFDN5	Chronic	Dony Fok4	-0.295346	2.27352e-06	FDR
PFKM	Chronic	Dony 409B	-0.243345	0.0056621	FDR
PFN1	Chronic	Dony 409B	-0.267779	0.00128229	FDR
PFN2	Chronic	Dony 409B	-0.284975	8.17293e-08	FDR
PGK1	Chronic	Dony Fok4	0.456735	1.78693e-14	FDR
PGLS	Chronic	Dony 409B	-0.240032	0.0496388	FDR
PGM2L1	Chronic	Dony 409B	-0.130141	0.0419779	FDR
PHB2	Chronic	Dony Fok4	0.179914	4.85382e-07	FDR
PHF20L1	Chronic	Dony 409B	-0.124107	0.000230719	FDR
PHLDA1	Chronic	Dony Fok4	-0.397634	3.84088e-08	FDR
PHPT1	Chronic	Dony 409B	-0.308062	0.00495474	FDR
PIFO	Chronic	Dony Fok4	0.247863	0.000153556	FDR
PIN1	Chronic	Dony Fok4	0.127631	0.0202609	FDR
PITHD1	Chronic	Dony Fok4	-0.160603	0.00197788	FDR
PJA1	Chronic	Dony 409B	-0.124272	0.0255038	FDR
PKIA	Chronic	Dony Fok4	0.254797	6.38751e-06	FDR
PKIB	Chronic	Dony 409B	0.677624	0.000261681	FDR
PKM	Chronic	Dony 409B	0.611083	2.59327e-08	FDR
PLA2G16	Chronic	Dony 409B	0.336272	0.0120019	FDR
PLD3	Chronic	Dony 409B	-0.200529	7.8141e-07	FDR
PLEKHA5	Chronic	Dony Fok4	-0.16728	0.000108688	FDR
PLEKHB1	Chronic	Dony 409B	0.478003	0.000269946	FDR
PLK2	Chronic	Dony 409B	0.270161	0.0126441	FDR
PLP1	Chronic	Dony Fok4	-0.107872	0.00243792	FDR
PLPP5	Chronic	Dony Fok4	0.185325	0.0115601	FDR
PLS3	Chronic	Dony Fok4	-0.376228	1.20381e-16	FDR
PLTP	Chronic	Dony Fok4	0.228912	0.000136038	FDR
PNKD	Chronic	Dony Fok4	0.225415	0.000601599	FDR
PNMA1	Chronic	Dony 409B	-0.39982	1.24132e-20	FDR
PNRC2	Chronic	Dony Fok4	-0.11493	0.0211483	FDR
PODXL2	Chronic	Krontira	-0.309562	1.55112e-23	FDR
POLE4	Chronic	Dony 409B	-0.136527	0.00119488	FDR
POLR2J3-1	Chronic	Dony 409B	0.176165	1.64775e-09	FDR
POLR2L	Chronic	Dony 409B	0.333484	0.000145602	FDR
PON2	Chronic	Dony 409B	-0.741875	1.48492e-13	FDR
POU3F2	Chronic	Dony Fok4	0.376205	2.07032e-13	FDR
PPA1	Chronic	Dony Fok4	-0.227626	0.0167615	FDR
PPDPF	Chronic	Dony Fok4	-0.286367	3.91056e-05	FDR
PPIA	Chronic	Dony Fok4	-0.293673	7.52204e-08	FDR
PPID	Chronic	Dony Fok4	-0.129373	0.0449942	FDR
PPM1A	Chronic	Dony 409B	-0.132355	3.26561e-05	FDR
PPP1CB	Chronic	Dony 409B	0.14296	0.0229864	FDR
PPP1R10	Chronic	Dony Fok4	0.218133	0.0122112	FDR
PPP1R12B	Chronic	Dony 409B	0.239482	0.00685873	FDR
PPP1R14C	Chronic	Dony Fok4	0.132075	0.0010105	FDR
PPP1R1B	Chronic	Dony Fok4	0.42375	3.69068e-08	FDR
PPP1R7	Chronic	Dony Fok4	0.181976	0.0200733	FDR
PPP2R1A	Chronic	Dony Fok4	-0.26386	4.93666e-05	FDR
PPP3CA	Chronic	Dony 409B	0.145326	0.00274861	FDR
PRCP	Chronic	Dony 409B	-0.329935	0.0045326	FDR
PRDX1	Chronic	Dony Fok4	-0.35003	2.27299e-10	FDR
PRDX5	Chronic	Dony Fok4	-0.282257	1.49467e-06	FDR
PRDX6	Chronic	Dony 409B	-0.128728	0.0283881	FDR
PRELID1	Chronic	Dony 409B	-0.223559	1.55937e-06	FDR
PREPL	Chronic	Dony 409B	0.133378	0.0379546	FDR
PRNP	Chronic	Dony Fok4	0.177395	0.00293643	FDR
PRPF4B	Chronic	Dony 409B	0.208522	3.21856e-08	FDR
PRPF8	Chronic	Dony Fok4	0.168482	0.00386596	FDR
PRPH	Chronic	Dony Fok4	-0.182149	0.00116034	FDR
PRPSAP2	Chronic	Dony 409B	-0.1238	0.0158183	FDR
PRR7	Chronic	Dony Fok4	0.119543	0.00409658	FDR
PSAP	Chronic	Dony Fok4	0.307981	1.07713e-25	FDR
PSENEN	Chronic	Dony Fok4	0.397435	4.16329e-07	FDR
PSIP1	Chronic	Dony Fok4	-0.234633	0.0225277	FDR
PSMA2	Chronic	Dony 409B	0.154032	0.00457264	FDR
PSMA3	Chronic	Dony 409B	-0.190452	0.000103016	FDR
PSMA3-AS1	Chronic	Dony 409B	0.118629	0.00238786	FDR
PSMA4	Chronic	Dony Fok4	-0.201933	0.0458198	FDR
PSMA7	Chronic	Dony Fok4	-0.357714	9.9067e-10	FDR
PSMB1	Chronic	Dony Fok4	0.12151	0.00128508	FDR
PSMB3	Chronic	Dony Fok4	-0.202383	0.0163244	FDR
PSMB6	Chronic	Dony Fok4	-0.257167	2.81639e-07	FDR
PSMB7	Chronic	Dony Fok4	-0.1482	0.0265319	FDR
PSMD13	Chronic	Dony Fok4	-0.122001	0.0390144	FDR
PSMD14	Chronic	Dony Fok4	-0.159203	0.0169161	FDR
PSMD4	Chronic	Dony 409B	-0.110235	0.0333517	FDR
PSMD7	Chronic	Dony 409B	-0.147069	0.00796987	FDR
PSMD8	Chronic	Dony Fok4	-0.17896	0.004752	FDR
PSME1	Chronic	Dony Fok4	-0.138563	0.0492429	FDR
PTGDS	Chronic	Dony 409B	0.958319	4.10662e-05	FDR
PTGES3	Chronic	Dony Fok4	-0.224983	6.89443e-06	FDR
PTMA	Chronic	Dony 409B	0.524107	1.50732e-10	FDR
PTMS	Chronic	Dony Fok4	-0.271089	7.61119e-05	FDR
PTN	Chronic	Dony 409B	-0.750991	7.17222e-05	FDR
PTOV1	Chronic	Dony Fok4	-0.40947	2.65243e-14	FDR
PTP4A2	Chronic	Dony 409B	0.200122	8.79428e-06	FDR
PTPRA	Chronic	Dony 409B	0.104719	0.000714587	FDR
PTTG1IP	Chronic	Dony Fok4	-0.187264	0.00426992	FDR
PUF60	Chronic	Dony 409B	-0.131476	0.0499335	FDR
PYCR1	Chronic	Dony 409B	-0.118682	0.0234547	FDR
RAB10	Chronic	Dony Fok4	-0.1984	0.00320851	FDR
RAB11A	Chronic	Dony 409B	-0.186265	0.000287336	FDR
RAB13	Chronic	Dony Fok4	0.112006	0.0212977	FDR
RAB1A	Chronic	Dony Fok4	-0.161738	0.0251255	FDR
RAB33A	Chronic	Dony 409B	-0.142349	0.00450547	FDR
RAB7A	Chronic	Dony Fok4	-0.168019	0.00201587	FDR
RABEP1	Chronic	Dony Fok4	-0.147437	0.000645319	FDR
RAC1	Chronic	Dony 409B	0.25438	3.27072e-09	FDR
RAC3	Chronic	Dony 409B	-0.364381	2.3289e-10	FDR
RACK1	Chronic	Dony Fok4	0.225854	6.76087e-10	FDR
RAD23B	Chronic	Dony 409B	-0.136233	0.00573956	FDR
RALYL	Chronic	Dony 409B	0.233539	5.53844e-05	FDR
RAN	Chronic	Dony Fok4	-0.186368	0.00152603	FDR
RANBP1	Chronic	Dony Fok4	-0.193859	0.00421254	FDR
RAP1B	Chronic	Dony 409B	-0.312382	0.00615702	FDR
RAP1GDS1	Chronic	Dony Fok4	-0.154142	7.30495e-07	FDR
RARS2	Chronic	Dony 409B	-0.104578	0.00212011	FDR
RASL11B	Chronic	Dony 409B	0.638075	2.85961e-05	FDR
RBFOX2	Chronic	Dony Fok4	-0.167512	0.0138515	FDR
RBM3	Chronic	Dony Fok4	0.208694	8.97476e-09	FDR
RBMX	Chronic	Dony 409B	0.248587	3.1675e-06	FDR
RBP1	Chronic	Dony Fok4	0.805904	1.30325e-16	FDR
RBX1	Chronic	Dony 409B	-0.259202	1.10296e-09	FDR
RCN1	Chronic	Dony 409B	-0.502119	1.51477e-09	FDR
RCN2	Chronic	Dony 409B	-0.599706	2.57233e-13	FDR
RDH10	Chronic	Dony Fok4	-0.15503	5.72613e-08	FDR
REEP2	Chronic	Dony 409B	-0.16678	4.84146e-06	FDR
RERE	Chronic	Dony Fok4	0.2174	8.29244e-05	FDR
RETREG2	Chronic	Dony 409B	0.1779	0.00867643	FDR
REXO4	Chronic	Dony Fok4	-0.11357	0.0158664	FDR
RFC1	Chronic	Dony Fok4	-0.119821	0.0187299	FDR
RFTN1	Chronic	Dony 409B	-0.172835	4.3905e-05	FDR
RGMB	Chronic	Dony Fok4	0.590331	8.95099e-17	FDR
RGS16	Chronic	Dony Fok4	-0.345576	0.00987869	FDR
RGS17	Chronic	Dony 409B	0.11176	0.0269945	FDR
RGS2	Chronic	Dony Fok4	0.212266	0.031037	FDR
RGS9	Chronic	Dony 409B	0.507122	3.9608e-06	FDR
RHEB	Chronic	Dony Fok4	-0.213141	0.00040001	FDR
RHOB	Chronic	Krontira	-0.161927	7.69431e-09	FDR
RIN2	Chronic	Dony 409B	0.340542	0.00213789	FDR
RMST	Chronic	Dony Fok4	0.22039	2.13776e-08	FDR
RN7SL2	Chronic	Dony 409B	0.277377	0.0158387	FDR
RNASEH2C	Chronic	Dony Fok4	-0.126648	0.00233646	FDR
RND3	Chronic	Dony Fok4	0.533202	1.35632e-15	FDR
RNF11	Chronic	Dony 409B	-0.213876	6.67731e-06	FDR
RNF187	Chronic	Dony 409B	0.397205	6.31071e-09	FDR
RNF7	Chronic	Dony 409B	-0.32623	0.000300966	FDR
RNPEP	Chronic	Dony 409B	-0.234618	0.00604016	FDR
RNPS1	Chronic	Dony 409B	-0.134201	0.0440065	FDR
ROBO3	Chronic	Dony Fok4	0.363479	7.64389e-07	FDR
ROMO1	Chronic	Dony 409B	0.378412	1.12773e-06	FDR
RPL10	Chronic	Dony Fok4	-0.255214	2.07342e-07	FDR
RPL12	Chronic	Dony Fok4	-0.434457	0.0011856	FDR
RPL13A	Chronic	Dony Fok4	-0.297765	4.56928e-15	FDR
RPL14	Chronic	Dony Fok4	-0.236165	1.27163e-06	FDR
RPL15	Chronic	Dony Fok4	-0.304616	3.99163e-17	FDR
RPL17	Chronic	Dony 409B	0.258215	9.20684e-05	FDR
RPL18A	Chronic	Dony Fok4	-0.310216	3.21326e-11	FDR
RPL19	Chronic	Dony Fok4	-0.307061	1.35794e-16	FDR
RPL21	Chronic	Dony Fok4	-0.359693	2.41781e-11	FDR
RPL22	Chronic	Krontira	0.301838	1.68425e-29	FDR
RPL22P1	Chronic	Dony Fok4	0.218404	2.00642e-14	FDR
RPL23	Chronic	Dony Fok4	0.146617	0.000134424	FDR
RPL23A	Chronic	Dony Fok4	-0.28254	8.89667e-11	FDR
RPL26	Chronic	Dony 409B	0.341057	1.77413e-15	FDR
RPL27	Chronic	Dony Fok4	-0.232856	1.73671e-07	FDR
RPL27A	Chronic	Dony Fok4	-0.278932	4.30815e-10	FDR
RPL28	Chronic	Dony Fok4	-0.275225	7.57131e-05	FDR
RPL29	Chronic	Dony Fok4	-0.169846	0.00751577	FDR
RPL31	Chronic	Dony Fok4	-0.30691	9.98576e-06	FDR
RPL32	Chronic	Dony Fok4	-0.25347	6.01721e-08	FDR
RPL34	Chronic	Dony 409B	0.243825	0.00604016	FDR
RPL35	Chronic	Dony Fok4	-0.145511	0.00156899	FDR
RPL35A	Chronic	Dony Fok4	0.219098	3.81685e-12	FDR
RPL36	Chronic	Krontira	0.242444	1.58498e-21	FDR
RPL36A	Chronic	Dony 409B	0.388493	8.87379e-05	FDR
RPL37	Chronic	Krontira	0.331217	1.55574e-34	FDR
RPL37A	Chronic	Krontira	0.385821	4.69264e-65	FDR
RPL38	Chronic	Dony 409B	0.448022	9.37199e-09	FDR
RPL39	Chronic	Krontira	0.398494	1.69999e-55	FDR
RPL41	Chronic	Dony Fok4	-0.334709	1.35794e-16	FDR
RPL5	Chronic	Dony Fok4	0.22999	1.22315e-10	FDR
RPL6	Chronic	Krontira	0.161817	3.35982e-09	FDR
RPL7	Chronic	Dony Fok4	0.157634	7.9252e-06	FDR
RPL8	Chronic	Dony Fok4	-0.21261	7.66551e-05	FDR
RPL9	Chronic	Dony Fok4	0.204894	8.97755e-09	FDR
RPLP0	Chronic	Dony Fok4	-0.295599	1.27966e-07	FDR
RPLP2	Chronic	Dony Fok4	-0.342963	9.5882e-18	FDR
RPN2	Chronic	Dony Fok4	-0.157744	0.00968163	FDR
RPP21	Chronic	Dony 409B	0.205369	0.00414802	FDR
RPS10	Chronic	Dony 409B	0.381944	1.43355e-17	FDR
RPS11	Chronic	Krontira	0.16016	2.40236e-08	FDR
RPS12	Chronic	Dony Fok4	-0.402412	5.94634e-20	FDR
RPS14	Chronic	Dony Fok4	-0.266904	4.34379e-10	FDR
RPS15	Chronic	Dony Fok4	-0.257149	4.8844e-11	FDR
RPS15A	Chronic	Dony Fok4	-0.19173	0.0130044	FDR
RPS17	Chronic	Dony 409B	0.532947	3.10572e-09	FDR
RPS18	Chronic	Dony Fok4	-0.331345	1.75695e-09	FDR
RPS19	Chronic	Dony 409B	-0.384947	4.66559e-06	FDR
RPS19BP1	Chronic	Dony 409B	0.139942	0.0247386	FDR
RPS2	Chronic	Dony Fok4	-0.427469	1.04502e-28	FDR
RPS20	Chronic	Dony Fok4	-0.154796	0.0126304	FDR
RPS21	Chronic	Krontira	0.366409	1.48945e-43	FDR
RPS23	Chronic	Dony Fok4	0.234086	6.17738e-12	FDR
RPS24	Chronic	Krontira	0.237091	4.12085e-23	FDR
RPS25	Chronic	Dony Fok4	-0.269891	2.5665e-08	FDR
RPS26	Chronic	Dony 409B	0.281914	3.49604e-12	FDR
RPS27	Chronic	Krontira	0.473756	4.58952e-74	FDR
RPS27A	Chronic	Dony Fok4	-0.359518	5.54289e-23	FDR
RPS28	Chronic	Krontira	0.374689	3.51272e-58	FDR
RPS29	Chronic	Krontira	0.614772	5.95592e-175	FDR
RPS3	Chronic	Dony Fok4	-0.292262	4.24462e-05	FDR
RPS3A	Chronic	Dony Fok4	-0.245592	8.21493e-10	FDR
RPS4X	Chronic	Dony Fok4	-0.784378	0	FDR
RPS5	Chronic	Dony Fok4	-0.340464	2.08676e-16	FDR
RPS6	Chronic	Dony Fok4	-0.374829	7.79859e-07	FDR
RPS8	Chronic	Dony Fok4	-0.306018	2.3032e-13	FDR
RPSA	Chronic	Dony Fok4	-0.55456	9.5882e-18	FDR
RRAGA	Chronic	Dony Fok4	-0.152523	0.00945381	FDR
RRAS2	Chronic	Dony 409B	-0.102496	0.00378061	FDR
RRP15	Chronic	Dony 409B	0.122535	0.00459685	FDR
RSPH9	Chronic	Dony 409B	0.278475	0.0276845	FDR
RSPO2	Chronic	Dony 409B	-0.396042	9.82342e-06	FDR
RSPO3	Chronic	Dony 409B	-0.617088	1.49654e-05	FDR
RSRC2	Chronic	Dony 409B	0.169325	0.00125169	FDR
RSU1	Chronic	Dony 409B	-0.184162	0.0404381	FDR
RTF1	Chronic	Dony 409B	0.206451	3.37476e-05	FDR
RTL8A	Chronic	Dony Fok4	0.120596	0.00374786	FDR
RTN1	Chronic	Dony Fok4	-0.354817	8.44752e-15	FDR
RTN3	Chronic	Dony 409B	-0.180946	7.91907e-05	FDR
RTN4	Chronic	Krontira	-0.442143	5.85418e-57	FDR
RTRAF	Chronic	Dony Fok4	-0.20113	0.00353498	FDR
RUNDC3A	Chronic	Dony Fok4	-0.148238	0.00516593	FDR
RUNX1T1	Chronic	Dony Fok4	-0.161793	0.00326639	FDR
S100A10	Chronic	Dony 409B	-0.647717	0.00103614	FDR
S100A11	Chronic	Dony Fok4	-0.198583	7.8602e-08	FDR
SACS	Chronic	Dony Fok4	0.162728	0.000380201	FDR
SAE1	Chronic	Dony 409B	-0.123379	0.0155281	FDR
SAMD11	Chronic	Dony 409B	0.345912	0.0119442	FDR
SAMD5	Chronic	Dony 409B	0.196538	0.0204307	FDR
SAT1	Chronic	Dony Fok4	0.509438	2.68782e-30	FDR
SAT2	Chronic	Dony Fok4	0.182369	9.0559e-10	FDR
SCD	Chronic	Dony Fok4	0.407783	1.64281e-18	FDR
SCD5	Chronic	Dony Fok4	-0.209774	0.00567173	FDR
SCG2	Chronic	Dony 409B	-0.330158	6.63939e-05	FDR
SCG3	Chronic	Dony 409B	0.178481	0.00127758	FDR
SCG5	Chronic	Dony 409B	0.157083	5.43219e-05	FDR
SDC2	Chronic	Dony Fok4	-0.287652	2.55538e-06	FDR
SDCBP	Chronic	Dony Fok4	-0.374842	1.70064e-17	FDR
SDF2	Chronic	Dony Fok4	-0.107285	0.0253577	FDR
SDF4	Chronic	Dony 409B	-0.214308	0.0496388	FDR
SDHC	Chronic	Dony 409B	-0.157633	0.00766323	FDR
SDK2	Chronic	Dony 409B	0.232148	0.023672	FDR
SEC11C	Chronic	Dony Fok4	-0.154854	0.0374241	FDR
SEC61B	Chronic	Dony 409B	-0.225021	0.0211516	FDR
SEC62	Chronic	Dony Fok4	-0.244492	0.000290277	FDR
SELENOH	Chronic	Dony Fok4	0.142342	0.0272222	FDR
SELENOP	Chronic	Dony Fok4	0.156275	0.000728218	FDR
SELENOT	Chronic	Dony Fok4	-0.143422	0.0136761	FDR
SEM1	Chronic	Dony Fok4	0.154568	0.0130004	FDR
SEMA3C	Chronic	Dony 409B	0.434115	0.000269836	FDR
SENP5	Chronic	Dony Fok4	0.155361	0.0125789	FDR
SENP7	Chronic	Dony Fok4	0.141009	0.00108745	FDR
SEPT11	Chronic	Dony Fok4	-0.131426	0.00361213	FDR
SEPT2	Chronic	Dony 409B	-0.253839	0.00854682	FDR
SEPT6	Chronic	Krontira	-0.166978	5.87807e-11	FDR
SEPT7	Chronic	Dony 409B	-0.432057	2.41194e-05	FDR
SERBP1	Chronic	Dony Fok4	-0.200262	0.00729831	FDR
SERF2	Chronic	Dony Fok4	-0.294826	3.91279e-06	FDR
SERINC5	Chronic	Dony Fok4	-0.15997	7.43033e-07	FDR
SERP2	Chronic	Dony 409B	-0.134636	0.00372091	FDR
SERPINF1	Chronic	Dony 409B	0.869828	7.34024e-07	FDR
SERPINH1	Chronic	Dony 409B	-0.393495	0.000622317	FDR
SERPINI1	Chronic	Dony Fok4	0.257808	0.00612817	FDR
SERTAD1	Chronic	Dony 409B	0.233637	0.0264955	FDR
SESN3	Chronic	Dony Fok4	-0.224438	4.57902e-07	FDR
SEZ6L2	Chronic	Dony 409B	0.154884	0.000521642	FDR
SFRP2	Chronic	Dony Fok4	-0.10884	0.0395915	FDR
SFT2D1	Chronic	Dony 409B	-0.112914	0.0138627	FDR
SH3BGRL	Chronic	Dony Fok4	-0.202119	0.00995945	FDR
SH3BGRL3	Chronic	Dony Fok4	-0.387673	2.06234e-05	FDR
SH3BP5	Chronic	Dony 409B	-0.158962	0.00170944	FDR
SHISA4	Chronic	Dony 409B	-0.174931	0.0462554	FDR
SHOC2	Chronic	Dony 409B	0.117289	0.0120916	FDR
SHOX2	Chronic	Dony 409B	0.11281	0.000976761	FDR
SIAH2	Chronic	Dony 409B	0.234472	5.27487e-05	FDR
SIVA1	Chronic	Dony Fok4	0.16691	0.00182073	FDR
SLBP	Chronic	Dony 409B	-0.1615	2.71318e-05	FDR
SLC20A1	Chronic	Dony Fok4	-0.197913	0.00226605	FDR
SLC25A24	Chronic	Dony Fok4	0.149683	0.000134077	FDR
SLC25A3	Chronic	Dony 409B	-0.25585	0.00596384	FDR
SLC25A33	Chronic	Dony 409B	-0.151143	1.04732e-06	FDR
SLC25A4	Chronic	Dony Fok4	-0.180582	0.00547571	FDR
SLC25A5	Chronic	Dony Fok4	0.181563	1.14392e-08	FDR
SLC38A1	Chronic	Krontira	-0.127007	2.13379e-05	FDR
SLC3A2	Chronic	Dony Fok4	-0.306433	8.06947e-07	FDR
SLC4A2	Chronic	Dony Fok4	0.154364	0.00839273	FDR
SLC5A3	Chronic	Dony Fok4	-0.222318	0.0032631	FDR
SLC7A6	Chronic	Dony 409B	0.216913	9.79496e-06	FDR
SLIRP	Chronic	Krontira	0.143211	2.39912e-07	FDR
SMARCD1	Chronic	Dony Fok4	0.183576	0.000163718	FDR
SMIM10L1	Chronic	Dony 409B	-0.189906	0.0221966	FDR
SMIM26	Chronic	Dony Fok4	0.28577	2.45075e-09	FDR
SMIM4	Chronic	Dony Fok4	0.234969	2.77645e-06	FDR
SMS	Chronic	Dony Fok4	-0.168005	0.0416118	FDR
SNCA	Chronic	Dony 409B	0.383051	0.00221348	FDR
SNHG18	Chronic	Dony 409B	0.312323	0.035563	FDR
SNHG19	Chronic	Dony Fok4	0.229888	5.21088e-11	FDR
SNHG25	Chronic	Dony 409B	0.468592	1.87071e-08	FDR
SNHG6	Chronic	Dony Fok4	0.41337	1.85141e-37	FDR
SNHG7	Chronic	Dony Fok4	0.334433	7.51392e-23	FDR
SNHG9	Chronic	Dony 409B	0.424427	3.9736e-15	FDR
SNRNP27	Chronic	Dony 409B	0.16416	0.000847672	FDR
SNRPB2	Chronic	Dony 409B	0.125956	0.01558	FDR
SNRPE	Chronic	Dony Fok4	0.175399	0.00366606	FDR
SNX10	Chronic	Dony 409B	-0.138435	0.000962067	FDR
SNX3	Chronic	Dony 409B	-0.322534	0.000181327	FDR
SON	Chronic	Dony 409B	0.284082	7.17396e-11	FDR
SORBS2	Chronic	Dony Fok4	0.180011	0.00705638	FDR
SOX11	Chronic	Dony Fok4	0.334726	3.30978e-12	FDR
SOX14	Chronic	Dony 409B	0.134756	3.78011e-23	FDR
SOX2	Chronic	Dony 409B	-0.547148	9.79496e-06	FDR
SOX2-OT	Chronic	Dony 409B	-0.602286	9.20652e-08	FDR
SOX4	Chronic	Dony 409B	0.535801	1.95608e-32	FDR
SPARC	Chronic	Dony Fok4	0.164639	0.0442136	FDR
SPARCL1	Chronic	Dony Fok4	0.29894	1.57643e-06	FDR
SPART	Chronic	Dony Fok4	-0.184233	8.97755e-09	FDR
SPATC1L	Chronic	Dony 409B	-0.102799	0.00215579	FDR
SPATS2L	Chronic	Dony 409B	0.658102	6.44622e-09	FDR
SPG21	Chronic	Dony Fok4	-0.181925	0.037009	FDR
SPINT2	Chronic	Dony 409B	0.285049	0.00668892	FDR
SPOCK1	Chronic	Krontira	-0.174879	3.26739e-11	FDR
SPOCK3	Chronic	Dony Fok4	-0.232179	8.33807e-11	FDR
SPRY1	Chronic	Dony 409B	-0.489575	1.65771e-11	FDR
SPTAN1	Chronic	Dony Fok4	0.153094	0.023855	FDR
SQLE	Chronic	Dony Fok4	0.404128	2.1472e-10	FDR
SREK1IP1	Chronic	Dony 409B	0.149494	0.000736843	FDR
SRGAP2B	Chronic	Dony Fok4	-0.114685	0.0335534	FDR
SRI	Chronic	Dony Fok4	-0.309281	0.000164986	FDR
SRM	Chronic	Dony 409B	0.408234	6.68938e-08	FDR
SRP14	Chronic	Dony Fok4	-0.240433	6.83293e-09	FDR
SRSF5	Chronic	Dony Fok4	0.190104	0.0487857	FDR
SRSF6	Chronic	Dony 409B	0.291791	2.79965e-11	FDR
SRSF8	Chronic	Dony 409B	-0.128355	0.0121956	FDR
SRSF9	Chronic	Dony 409B	-0.180237	0.000100463	FDR
SSBP4	Chronic	Dony 409B	0.190705	0.0057306	FDR
SSNA1	Chronic	Dony 409B	-0.179676	2.0729e-05	FDR
SSTR2	Chronic	Dony Fok4	-0.470305	2.76513e-10	FDR
SSU72	Chronic	Dony 409B	0.177009	0.00161851	FDR
ST18	Chronic	Dony Fok4	0.349596	2.01249e-13	FDR
STAG2	Chronic	Dony Fok4	-0.125791	0.000167116	FDR
STARD4-AS1	Chronic	Dony 409B	0.19094	7.2087e-06	FDR
STARD7	Chronic	Dony 409B	-0.114256	0.00448615	FDR
STIP1	Chronic	Dony Fok4	-0.200995	0.00114304	FDR
STMN1	Chronic	Krontira	-0.253587	3.97303e-14	FDR
STMN2	Chronic	Dony Fok4	-0.355263	4.86804e-09	FDR
STMN3	Chronic	Dony 409B	0.13774	0.00668443	FDR
STMN4	Chronic	Dony Fok4	-0.533144	7.93408e-17	FDR
STMP1	Chronic	Dony Fok4	0.149167	0.0165575	FDR
STRAP	Chronic	Dony 409B	-0.315098	2.30971e-13	FDR
STUB1	Chronic	Dony 409B	-0.149972	0.000513922	FDR
STX7	Chronic	Krontira	-0.126509	2.19266e-05	FDR
SUB1	Chronic	Dony Fok4	-0.258067	8.30269e-07	FDR
SUMF2	Chronic	Dony Fok4	0.236554	0.00030326	FDR
SUMO2	Chronic	Dony Fok4	-0.23773	2.03933e-09	FDR
SVBP	Chronic	Dony Fok4	-0.261097	0.00142449	FDR
SVIP	Chronic	Dony 409B	0.298718	0.0036432	FDR
SYAP1	Chronic	Dony Fok4	-0.136212	0.000742172	FDR
SYF2	Chronic	Dony 409B	0.210666	2.91756e-05	FDR
SYMPK	Chronic	Dony Fok4	0.237193	9.68664e-08	FDR
SYNC	Chronic	Dony 409B	0.1825	7.72013e-06	FDR
SYNPR	Chronic	Dony 409B	0.294632	1.70519e-11	FDR
SYT1	Chronic	Dony Fok4	-0.509112	1.52477e-22	FDR
SYT13	Chronic	Dony Fok4	0.111212	7.64178e-06	FDR
SYT4	Chronic	Dony 409B	-0.155647	5.44159e-05	FDR
TAC1	Chronic	Dony 409B	0.500644	1.70767e-35	FDR
TAC3	Chronic	Dony Fok4	0.683265	2.26237e-14	FDR
TAF11	Chronic	Dony 409B	0.161743	0.00043279	FDR
TAF9	Chronic	Krontira	-0.119944	9.03094e-05	FDR
TAGLN3	Chronic	Dony Fok4	-0.32674	0.000141606	FDR
TBCA	Chronic	Dony Fok4	-0.263902	0.000580934	FDR
TBCB	Chronic	Krontira	-0.2565	3.57862e-20	FDR
TCEAL4	Chronic	Dony 409B	0.342373	4.86982e-13	FDR
TCEAL5	Chronic	Dony 409B	0.115291	0.0117168	FDR
TCEAL7	Chronic	Dony Fok4	0.235754	0.00691506	FDR
TCEAL9	Chronic	Krontira	0.246352	6.89441e-16	FDR
TCF12	Chronic	Dony Fok4	0.155826	0.0163826	FDR
TCF25	Chronic	Dony 409B	0.124444	0.0400191	FDR
TCF7L2	Chronic	Krontira	-0.138406	5.60832e-07	FDR
TCP1	Chronic	Dony Fok4	-0.21591	0.000828372	FDR
TCTN1	Chronic	Dony Fok4	-0.1173	0.0176685	FDR
TDG	Chronic	Dony 409B	0.163162	3.95563e-05	FDR
TECR	Chronic	Dony Fok4	0.243094	3.25784e-05	FDR
TERF2IP	Chronic	Dony Fok4	-0.218819	2.21062e-07	FDR
TES	Chronic	Dony 409B	0.186129	0.0106682	FDR
TFAP2A	Chronic	Dony Fok4	-0.201878	0.00151679	FDR
TFG	Chronic	Dony 409B	-0.124611	0.0475556	FDR
THRA	Chronic	Dony 409B	0.289845	6.12165e-08	FDR
THSD7A	Chronic	Dony Fok4	0.34377	7.69228e-07	FDR
TIMM13	Chronic	Dony Fok4	-0.159261	0.000253613	FDR
TIMM44	Chronic	Dony 409B	0.175161	1.20407e-05	FDR
TIMP2	Chronic	Dony 409B	0.215509	0.000270371	FDR
TKT	Chronic	Dony 409B	-0.271958	0.0493117	FDR
TLE4	Chronic	Dony 409B	0.290213	1.56315e-09	FDR
TMA7	Chronic	Dony Fok4	-0.204707	0.00304326	FDR
TMBIM6	Chronic	Dony 409B	-0.365381	2.26794e-06	FDR
TMEM106C	Chronic	Krontira	0.114016	1.14164e-05	FDR
TMEM126A	Chronic	Dony 409B	-0.124263	0.0233465	FDR
TMEM132A	Chronic	Dony Fok4	0.139224	0.000440771	FDR
TMEM14A	Chronic	Dony Fok4	0.233545	8.49919e-05	FDR
TMEM14B	Chronic	Dony Fok4	0.208684	0.00176287	FDR
TMEM14C	Chronic	Dony 409B	-0.115699	0.0179791	FDR
TMEM160	Chronic	Dony 409B	-0.237748	0.0476414	FDR
TMEM161B-AS1	Chronic	Dony 409B	0.202601	3.54e-07	FDR
TMEM165	Chronic	Dony 409B	-0.134591	5.90775e-06	FDR
TMEM178A	Chronic	Dony 409B	-0.172643	1.54477e-06	FDR
TMEM246	Chronic	Krontira	-0.101239	1.55546e-05	FDR
TMEM256	Chronic	Dony Fok4	0.17133	5.05218e-07	FDR
TMEM258	Chronic	Dony Fok4	0.228786	9.46163e-07	FDR
TMEM259	Chronic	Dony 409B	0.133184	0.0345414	FDR
TMEM35A	Chronic	Dony 409B	-0.170933	0.00210724	FDR
TMEM47	Chronic	Dony 409B	-0.526098	3.99095e-07	FDR
TMEM59L	Chronic	Dony 409B	-0.186163	0.0089184	FDR
TMEM97	Chronic	Dony Fok4	0.262671	1.96513e-12	FDR
TMSB10	Chronic	Dony Fok4	0.330084	5.50106e-06	FDR
TMSB15A	Chronic	Dony Fok4	-0.20899	0.00843565	FDR
TMSB4X	Chronic	Dony 409B	-0.753319	2.52197e-06	FDR
TMSB4XP4	Chronic	Dony Fok4	-0.17332	0.00592123	FDR
TMUB1	Chronic	Dony 409B	-0.189438	0.0382924	FDR
TNNI3	Chronic	Dony Fok4	0.128376	0.00355555	FDR
TNNT1	Chronic	Dony Fok4	0.217545	5.96506e-09	FDR
TNPO2	Chronic	Dony Fok4	0.102448	0.0206581	FDR
TNRC18	Chronic	Dony 409B	0.110888	0.00533708	FDR
TNRC6A	Chronic	Dony 409B	0.103372	0.00198636	FDR
TNRC6B	Chronic	Dony 409B	0.290476	7.59506e-09	FDR
TOB1	Chronic	Dony Fok4	0.131519	0.0108994	FDR
TOMM40	Chronic	Dony 409B	-0.29534	7.58256e-06	FDR
TOMM7	Chronic	Dony Fok4	-0.322621	4.96378e-09	FDR
TOP2B	Chronic	Dony Fok4	0.240154	1.98885e-08	FDR
TOX3	Chronic	Dony Fok4	0.164139	0.00319593	FDR
TP53BP1	Chronic	Dony 409B	0.180464	2.26096e-05	FDR
TPBG	Chronic	Dony Fok4	-0.491547	7.92405e-22	FDR
TPD52	Chronic	Dony 409B	0.356195	0.00967799	FDR
TPD52L1	Chronic	Dony 409B	1.18114	3.59199e-14	FDR
TPGS2	Chronic	Dony Fok4	0.360379	2.94993e-16	FDR
TPI1	Chronic	Dony 409B	-0.428184	1.43047e-25	FDR
TPM1	Chronic	Dony Fok4	-0.341174	0.00366606	FDR
TPM3	Chronic	Dony 409B	-0.204254	6.18377e-06	FDR
TPM4	Chronic	Krontira	-0.151405	1.66428e-06	FDR
TRA2A	Chronic	Dony Fok4	-0.10163	0.0248173	FDR
TRA2B	Chronic	Dony 409B	0.273872	7.67866e-09	FDR
TRAF4	Chronic	Krontira	-0.142977	3.97176e-09	FDR
TRAP1	Chronic	Dony 409B	-0.11367	0.0189703	FDR
TRIB2	Chronic	Dony Fok4	-0.153394	0.00122634	FDR
TRIR	Chronic	Dony Fok4	-0.206435	0.000438691	FDR
TRPM3	Chronic	Dony 409B	0.309149	0.00462152	FDR
TSC22D1	Chronic	Dony 409B	0.434093	0.00315062	FDR
TSG101	Chronic	Dony 409B	-0.12855	0.0457821	FDR
TSPAN3	Chronic	Dony Fok4	-0.257814	0.00190013	FDR
TSPAN5	Chronic	Dony 409B	-0.287925	3.46866e-18	FDR
TSPYL1	Chronic	Dony 409B	0.323734	0.0253455	FDR
TSTD1	Chronic	Dony 409B	0.706896	1.21095e-06	FDR
TTC28	Chronic	Dony 409B	0.30337	0.0132082	FDR
TTC3	Chronic	Dony 409B	-0.216258	2.06565e-07	FDR
TTC9B	Chronic	Dony Fok4	-0.24593	4.47006e-06	FDR
TTLL7	Chronic	Dony Fok4	-0.118515	0.0161144	FDR
TTR	Chronic	Dony Fok4	-0.826911	1.82544e-12	FDR
TUBA1A	Chronic	Dony 409B	-0.63111	7.89749e-08	FDR
TUBA1B	Chronic	Dony 409B	-0.453385	0.00120385	FDR
TUBB	Chronic	Dony Fok4	-0.371462	5.30531e-11	FDR
TUBB2A	Chronic	Dony 409B	-0.40872	0.0064537	FDR
TUBB2B	Chronic	Dony 409B	-0.658567	0.00025628	FDR
TULP4	Chronic	Dony 409B	0.15088	0.000222938	FDR
TUT4	Chronic	Dony Fok4	0.351741	7.32026e-13	FDR
TVP23B	Chronic	Dony 409B	0.294601	0.0106681	FDR
TXN	Chronic	Dony Fok4	-0.500516	9.31193e-18	FDR
TXNDC16	Chronic	Dony 409B	0.162933	9.09401e-06	FDR
TXNDC17	Chronic	Dony Fok4	-0.194987	0.00574724	FDR
TXNDC9	Chronic	Dony 409B	-0.108275	0.00996269	FDR
TXNL1	Chronic	Dony 409B	-0.201821	0.00172049	FDR
UBB	Chronic	Dony 409B	0.327693	1.02558e-08	FDR
UBC	Chronic	Dony Fok4	-0.237127	6.18321e-08	FDR
UBE2E2	Chronic	Dony Fok4	-0.236276	2.14533e-05	FDR
UBE2E3	Chronic	Dony Fok4	-0.479787	1.44744e-20	FDR
UBE2I	Chronic	Dony Fok4	-0.223625	0.012813	FDR
UBE2J1	Chronic	Dony Fok4	-0.169416	0.0100129	FDR
UBE2L6	Chronic	Dony Fok4	-0.1231	0.0160743	FDR
UBE2M	Chronic	Dony Fok4	0.126798	0.0307838	FDR
UBE2N	Chronic	Dony 409B	-0.225399	0.0328161	FDR
UBE2Q2	Chronic	Dony 409B	-0.100843	0.00147736	FDR
UBE2S	Chronic	Dony Fok4	0.215106	6.31673e-07	FDR
UBL5	Chronic	Dony Fok4	-0.196292	0.00106413	FDR
UCHL1	Chronic	Krontira	-0.283907	2.09222e-13	FDR
UFC1	Chronic	Dony Fok4	-0.162224	0.00994398	FDR
UPF2	Chronic	Dony 409B	0.173841	0.000128733	FDR
UQCR10	Chronic	Dony Fok4	0.27289	4.86921e-09	FDR
UQCR11	Chronic	Dony 409B	0.309858	4.70091e-18	FDR
UQCRB	Chronic	Dony Fok4	0.502544	3.20573e-22	FDR
UQCRQ	Chronic	Dony 409B	0.218956	0.030981	FDR
USB1	Chronic	Dony 409B	-0.111703	2.86235e-06	FDR
USP33	Chronic	Dony Fok4	0.133814	0.0138515	FDR
USP46	Chronic	Dony Fok4	-0.122829	0.0195176	FDR
USP5	Chronic	Dony 409B	-0.15432	8.62789e-05	FDR
VAMP2	Chronic	Dony Fok4	-0.29914	1.56201e-10	FDR
VAT1	Chronic	Dony 409B	-0.179522	6.63939e-05	FDR
VAT1L	Chronic	Dony Fok4	0.186019	0.00625912	FDR
VBP1	Chronic	Dony 409B	-0.159474	0.00639165	FDR
VDAC2	Chronic	Dony Fok4	-0.201312	0.000561039	FDR
VDAC3	Chronic	Dony Fok4	-0.285515	7.64389e-07	FDR
VEZT	Chronic	Dony Fok4	0.186962	0.0012169	FDR
VGF	Chronic	Dony 409B	-0.25081	0.000772753	FDR
VIM	Chronic	Dony 409B	-0.430496	0.00472335	FDR
VPS26B	Chronic	Dony 409B	0.176078	0.00211851	FDR
VPS29	Chronic	Dony 409B	-0.166011	0.00281765	FDR
VPS4A	Chronic	Dony Fok4	-0.116274	0.0179619	FDR
WDR1	Chronic	Dony Fok4	-0.15739	0.0499367	FDR
WDR11	Chronic	Dony 409B	0.112851	0.0105227	FDR
WIPI2	Chronic	Dony 409B	-0.239871	0.00901937	FDR
WLS	Chronic	Dony 409B	0.284819	6.87487e-12	FDR
WNT2B	Chronic	Dony 409B	0.563663	0.000375251	FDR
WSB1	Chronic	Dony Fok4	0.711449	1.58377e-33	FDR
XRCC5	Chronic	Dony Fok4	-0.242727	2.16724e-05	FDR
YAF2	Chronic	Dony 409B	0.160966	0.00117352	FDR
YARS	Chronic	Dony 409B	-0.1122	0.00172049	FDR
YBX1	Chronic	Dony 409B	-1.3539	0	FDR
YTHDC1	Chronic	Dony 409B	0.12473	0.000203387	FDR
YWHAB	Chronic	Dony Fok4	-0.24095	7.08658e-06	FDR
YWHAE	Chronic	Dony Fok4	-0.198402	9.44234e-05	FDR
YWHAH	Chronic	Krontira	-0.210166	3.86795e-11	FDR
YWHAQ	Chronic	Dony Fok4	-0.298829	2.79471e-09	FDR
YWHAZ	Chronic	Dony Fok4	0.233977	0.000129402	FDR
ZCCHC17	Chronic	Dony Fok4	-0.111991	0.0359284	FDR
ZEB1	Chronic	Dony Fok4	0.177359	0.00555347	FDR
ZFAND5	Chronic	Dony 409B	-0.180238	6.57599e-05	FDR
ZFAS1	Chronic	Dony Fok4	0.356648	1.36103e-22	FDR
ZFHX4	Chronic	Dony Fok4	0.171856	2.0827e-18	FDR
ZFYVE16	Chronic	Dony Fok4	-0.534708	2.66242e-31	FDR
ZIC1	Chronic	Dony Fok4	0.3571	5.98176e-10	FDR
ZIC4	Chronic	Dony Fok4	-0.313256	4.4256e-06	FDR
ZNF106	Chronic	Dony Fok4	-0.220723	0.000307834	FDR
ZNF292	Chronic	Dony Fok4	0.296288	2.03767e-05	FDR
ZNF385D	Chronic	Dony Fok4	-0.474297	2.06533e-18	FDR
ZNF423	Chronic	Dony 409B	0.121139	6.9065e-05	FDR
ZNF487	Chronic	Dony Fok4	0.156803	0.0199924	FDR
ZNF503-1	Chronic	Dony 409B	-0.131694	0.00206255	FDR
ZNF580	Chronic	Dony 409B	-0.182921	2.53047e-06	FDR
ZNF706	Chronic	Dony 409B	-0.146674	0.0121956	FDR
ZNF721	Chronic	Dony Fok4	0.149158	0.00875143	FDR
ZNF738	Chronic	Dony Fok4	0.178357	0.000305081	FDR
ZNF771	Chronic	Dony 409B	-0.105271	0.00215841	FDR
ZNF821	Chronic	Dony Fok4	-0.118138	0.0352954	FDR
ZRANB2	Chronic	Dony 409B	0.148529	0.00516795	FDR
ZRSR2	Chronic	Dony 409B	0.139495	0.00266273	FDR
ZSCAN16-AS1	Chronic	Dony 409B	0.319891	0.000700868	FDR
ZYX	Chronic	Krontira	-0.130983	1.32707e-10	FDR
