# Supplementary material for: Glucocorticoid Signaling in PSC-Derived Neural Systems to Elucidate Mechanisms of Stress-Induced Psychiatric Vulnerability
Source: Mol Neurobiol. 2026 Jul 7;63(1):748. doi: 10.1007/s12035-026-06041-1 (PMC13341972; doi:10.1007/s12035-026-06041-1)
Supplement: Supplementary file 5 — Supplementary Material 5 (XLSX 345 KB) [file 12035_2026_6041_MOESM5_ESM.xlsx]

## Sheet: Acute
Category	CategoryID	GO	Description	PARENT_GO	LogP	Enrichment	Z-score	#TotalGeneInLibrary	#GeneInGO	#GeneInHitList	#GeneInGOAndHitList	%InGO	STDV %InGO	GeneID	Hits	Log(q-value)	GeneList
GO Biological Processes	19	GO:0007420	brain development	19_GO:0032502 developmental process	-19	6.9	13	30230	753	204	35	17	2.6	358|546|801|2263|3670|3939|4192|4538|4747|4760|4761|4781|4826|4897|4929|5015|5080|5101|5362|6664|7026|7482|8828|9378|9638|10409|23224|23657|25777|26047|27086|54541|63974|80055|127343	AQP1|ATRX|CALM1|FGFR2|ISL1|LDHA|MDK|ND4|NEFL|NEUROD1|NEUROD2|NFIB|NNAT|NRCAM|NR4A2|OTX2|PAX6|PCDH9|PLXNA2|SOX11|NR2F2|WNT2B|NRP2|NRXN1|FEZ1|BASP1|SYNE2|SLC7A11|SUN2|CNTNAP2|FOXP1|DDIT4|NEUROD6|PGAP1|DMBX1	-14	MyList
GO Biological Processes	19	GO:0030900	forebrain development	19_GO:0032502 developmental process	-14	8.2	12	30230	414	204	23	11	2.2	358|546|2263|3670|4192|4747|4760|4781|4929|5015|5080|5101|7026|7482|8828|9638|23224|23657|25777|26047|27086|63974|80055	AQP1|ATRX|FGFR2|ISL1|MDK|NEFL|NEUROD1|NFIB|NR4A2|OTX2|PAX6|PCDH9|NR2F2|WNT2B|NRP2|FEZ1|SYNE2|SLC7A11|SUN2|CNTNAP2|FOXP1|NEUROD6|PGAP1	-9.9	MyList
GO Biological Processes	19	GO:0061564	axon development	19_GO:0032502 developmental process	-12	7.3	11	30230	429	204	21	10	2.1	682|706|1268|2263|3670|3799|3800|4747|4760|4761|4781|4897|4929|5015|5080|5803|8828|9378|9638|10512|63974	BSG|TSPO|CNR1|FGFR2|ISL1|KIF5B|KIF5C|NEFL|NEUROD1|NEUROD2|NFIB|NRCAM|NR4A2|OTX2|PAX6|PTPRZ1|NRP2|NRXN1|FEZ1|SEMA3C|NEUROD6	-7.9	MyList
GO Biological Processes	19	GO:0071385	cellular response to glucocorticoid stimulus	19_GO:0050896 response to stimulus	-11	24	15	30230	61	204	10	4.9	1.5	358|678|2908|2950|3670|4760|6752|7538|11170|54541	AQP1|ZFP36L2|NR3C1|GSTP1|ISL1|NEUROD1|SSTR2|ZFP36|FAM107A|DDIT4	-7.2	MyList
GO Biological Processes	19	GO:0071384	cellular response to corticosteroid stimulus	19_GO:0050896 response to stimulus	-10	21	14	30230	71	204	10	4.9	1.5	358|678|2908|2950|3670|4760|6752|7538|11170|54541	AQP1|ZFP36L2|NR3C1|GSTP1|ISL1|NEUROD1|SSTR2|ZFP36|FAM107A|DDIT4	-6.7	MyList
GO Biological Processes	19	GO:0051384	response to glucocorticoid	19_GO:0050896 response to stimulus	-9.7	13	11	30230	139	204	12	5.9	1.6	358|678|2908|2950|3670|4192|4747|4760|6752|7538|11170|54541	AQP1|ZFP36L2|NR3C1|GSTP1|ISL1|MDK|NEFL|NEUROD1|SSTR2|ZFP36|FAM107A|DDIT4	-6.1	MyList
GO Biological Processes	19	GO:0031960	response to corticosteroid	19_GO:0050896 response to stimulus	-9	11	11	30230	160	204	12	5.9	1.6	358|678|2908|2950|3670|4192|4747|4760|6752|7538|11170|54541	AQP1|ZFP36L2|NR3C1|GSTP1|ISL1|MDK|NEFL|NEUROD1|SSTR2|ZFP36|FAM107A|DDIT4	-5.5	MyList
WikiPathways	27	WP5193	Cholesterol synthesis disorders		-8.8	49	17	30230	18	204	6	2.9	1.2	2222|3157|3422|6307|6713|10682	FDFT1|HMGCS1|IDI1|MSMO1|SQLE|EBP	-5.4	MyList
GO Biological Processes	19	GO:0033490	cholesterol biosynthetic process via lathosterol	19_GO:0009987 cellular process	-8.7	47	16	30230	19	204	6	2.9	1.2	2222|3157|3422|6307|6713|10682	FDFT1|HMGCS1|IDI1|MSMO1|SQLE|EBP	-5.3	MyList
GO Biological Processes	19	GO:0033489	cholesterol biosynthetic process via desmosterol	19_GO:0009987 cellular process	-8.7	47	16	30230	19	204	6	2.9	1.2	2222|3157|3422|6307|6713|10682	FDFT1|HMGCS1|IDI1|MSMO1|SQLE|EBP	-5.3	MyList
GO Biological Processes	19	GO:0007423	sensory organ development	19_GO:0032502 developmental process	-8.6	4.9	8.2	30230	631	204	21	10	2.1	358|682|793|1052|1410|2202|2263|4081|4760|4761|4774|4781|5080|5954|6604|6641|6664|7482|8825|63974|246213	AQP1|BSG|CALB1|CEBPD|CRYAB|EFEMP1|FGFR2|MAB21L1|NEUROD1|NEUROD2|NFIA|NFIB|PAX6|RCN1|SMARCD3|SNTB1|SOX11|WNT2B|LIN7A|NEUROD6|SLC17A8	-5.3	MyList
GO Biological Processes	19	GO:0042063	gliogenesis	19_GO:0032502 developmental process	-8.6	8.1	9.4	30230	256	204	14	6.9	1.8	706|2908|2950|3611|4192|4774|4781|5080|5803|6347|6664|23224|25777|147495	TSPO|NR3C1|GSTP1|ILK|MDK|NFIA|NFIB|PAX6|PTPRZ1|CCL2|SOX11|SYNE2|SUN2|APCDD1	-5.3	MyList
WikiPathways	27	WP2005	miR targeted genes in muscle cell		-8.6	6.7	8.9	30230	353	204	16	7.8	1.9	546|2697|2891|3491|4170|4774|5315|8763|10797|11167|23224|23657|25840|29968|57532|83442	ATRX|GJA1|GRIA2|CCN1|MCL1|NFIA|PKM|CD164|MTHFD2|FSTL1|SYNE2|SLC7A11|TMT1A|PSAT1|NUFIP2|SH3BGRL3	-5.3	MyList
GO Biological Processes	19	GO:0000902	cell morphogenesis	19_GO:0032502 developmental process	-8.4	4.5	7.9	30230	717	204	22	11	2.2	604|682|2263|3397|3611|3670|3799|3800|4192|4747|4774|4781|4897|4929|5015|5080|5803|8828|9378|9638|10512|26047	BCL6|BSG|FGFR2|ID1|ILK|ISL1|KIF5B|KIF5C|MDK|NEFL|NFIA|NFIB|NRCAM|NR4A2|OTX2|PAX6|PTPRZ1|NRP2|NRXN1|FEZ1|SEMA3C|CNTNAP2	-5.2	MyList
GO Biological Processes	19	GO:0031175	neuron projection development	19_GO:0032502 developmental process	-8.3	4.5	7.9	30230	724	204	22	11	2.2	682|706|1268|2263|3670|3799|3800|4747|4760|4761|4781|4897|4929|5015|5080|5803|8828|9378|9638|10512|26047|63974	BSG|TSPO|CNR1|FGFR2|ISL1|KIF5B|KIF5C|NEFL|NEUROD1|NEUROD2|NFIB|NRCAM|NR4A2|OTX2|PAX6|PTPRZ1|NRP2|NRXN1|FEZ1|SEMA3C|CNTNAP2|NEUROD6	-5.2	MyList
GO Biological Processes	19	GO:0043010	camera-type eye development	19_GO:0032502 developmental process	-8.3	6.4	8.7	30230	368	204	16	7.8	1.9	358|682|793|1410|2202|4081|4760|4774|4781|5080|5954|6604|6641|6664|7482|246213	AQP1|BSG|CALB1|CRYAB|EFEMP1|MAB21L1|NEUROD1|NFIA|NFIB|PAX6|RCN1|SMARCD3|SNTB1|SOX11|WNT2B|SLC17A8	-5.2	MyList
GO Biological Processes	19	GO:0048880	sensory system development	19_GO:0032502 developmental process	-8.2	5.9	8.4	30230	428	204	17	8.3	1.9	358|682|793|1410|2202|3670|4081|4760|4774|4781|5080|5954|6604|6641|6664|7482|246213	AQP1|BSG|CALB1|CRYAB|EFEMP1|ISL1|MAB21L1|NEUROD1|NFIA|NFIB|PAX6|RCN1|SMARCD3|SNTB1|SOX11|WNT2B|SLC17A8	-5.1	MyList
GO Biological Processes	19	GO:0048545	response to steroid hormone	19_GO:0050896 response to stimulus	-8.1	7.4	8.9	30230	280	204	14	6.9	1.8	358|478|678|706|2908|2950|3670|4192|4747|4760|6752|7538|11170|54541	AQP1|ATP1A3|ZFP36L2|TSPO|NR3C1|GSTP1|ISL1|MDK|NEFL|NEUROD1|SSTR2|ZFP36|FAM107A|DDIT4	-5	MyList
GO Biological Processes	19	GO:0071383	cellular response to steroid hormone stimulus	19_GO:0050896 response to stimulus	-8	10	9.7	30230	157	204	11	5.4	1.6	358|478|678|2908|2950|3670|4760|6752|7538|11170|54541	AQP1|ATP1A3|ZFP36L2|NR3C1|GSTP1|ISL1|NEUROD1|SSTR2|ZFP36|FAM107A|DDIT4	-4.9	MyList
GO Biological Processes	19	GO:0048858	cell projection morphogenesis	19_GO:0032502 developmental process	-7.9	5.3	8	30230	508	204	18	8.8	2	682|2263|3670|3799|3800|4192|4747|4781|4897|4929|5015|5080|5803|8828|9378|9638|10512|26047	BSG|FGFR2|ISL1|KIF5B|KIF5C|MDK|NEFL|NFIB|NRCAM|NR4A2|OTX2|PAX6|PTPRZ1|NRP2|NRXN1|FEZ1|SEMA3C|CNTNAP2	-4.9	MyList
GO Biological Processes	19	GO:0007389	pattern specification process	19_GO:0032502 developmental process	-7.7	5.4	7.9	30230	463	204	17	8.3	1.9	2263|3670|4300|4760|5015|5080|5362|6604|7026|7482|8828|10297|10409|10512|23462|55502|80055	FGFR2|ISL1|MLLT3|NEUROD1|OTX2|PAX6|PLXNA2|SMARCD3|NR2F2|WNT2B|NRP2|APC2|BASP1|SEMA3C|HEY1|HES6|PGAP1	-4.7	MyList
Reactome Gene Sets	6	R-HSA-191273	Cholesterol biosynthesis		-7.6	33	14	30230	27	204	6	2.9	1.2	2222|3157|3422|6307|6713|10682	FDFT1|HMGCS1|IDI1|MSMO1|SQLE|EBP	-4.7	MyList
GO Biological Processes	19	GO:0003206	cardiac chamber morphogenesis	19_GO:0032502 developmental process	-7.6	11	9.7	30230	132	204	10	4.9	1.5	2263|3491|3670|6604|6664|8828|9249|9510|10512|23462	FGFR2|CCN1|ISL1|SMARCD3|SOX11|NRP2|DHRS3|ADAMTS1|SEMA3C|HEY1	-4.7	MyList
GO Biological Processes	19	GO:0036196	zymosterol metabolic process	19_GO:0009987 cellular process	-7.6	53	16	30230	14	204	5	2.5	1.1	2222|3157|3422|6307|6713	FDFT1|HMGCS1|IDI1|MSMO1|SQLE	-4.7	MyList
GO Biological Processes	19	GO:0036197	zymosterol biosynthetic process	19_GO:0009987 cellular process	-7.6	53	16	30230	14	204	5	2.5	1.1	2222|3157|3422|6307|6713	FDFT1|HMGCS1|IDI1|MSMO1|SQLE	-4.7	MyList
WikiPathways	27	WP4718	Cholesterol metabolism with Bloch and Kandutsch Russell pathways		-7.5	22	12	30230	47	204	7	3.4	1.3	2181|2222|3157|3422|6307|6713|10682	ACSL3|FDFT1|HMGCS1|IDI1|MSMO1|SQLE|EBP	-4.6	MyList
GO Biological Processes	19	GO:0001654	eye development	19_GO:0032502 developmental process	-7.5	5.7	7.9	30230	418	204	16	7.8	1.9	358|682|793|1410|2202|4081|4760|4774|4781|5080|5954|6604|6641|6664|7482|246213	AQP1|BSG|CALB1|CRYAB|EFEMP1|MAB21L1|NEUROD1|NFIA|NFIB|PAX6|RCN1|SMARCD3|SNTB1|SOX11|WNT2B|SLC17A8	-4.6	MyList
GO Biological Processes	19	GO:0150063	visual system development	19_GO:0032502 developmental process	-7.5	5.6	7.9	30230	421	204	16	7.8	1.9	358|682|793|1410|2202|4081|4760|4774|4781|5080|5954|6604|6641|6664|7482|246213	AQP1|BSG|CALB1|CRYAB|EFEMP1|MAB21L1|NEUROD1|NFIA|NFIB|PAX6|RCN1|SMARCD3|SNTB1|SOX11|WNT2B|SLC17A8	-4.6	MyList
GO Biological Processes	19	GO:0007409	axonogenesis	19_GO:0032502 developmental process	-7.4	6	8	30230	369	204	15	7.4	1.8	682|2263|3670|3799|3800|4781|4897|4929|5015|5080|5803|8828|9378|9638|10512	BSG|FGFR2|ISL1|KIF5B|KIF5C|NFIB|NRCAM|NR4A2|OTX2|PAX6|PTPRZ1|NRP2|NRXN1|FEZ1|SEMA3C	-4.6	MyList
WikiPathways	27	WP197	Cholesterol biosynthesis pathway		-7.4	49	15	30230	15	204	5	2.5	1.1	2222|3157|3422|6307|6713	FDFT1|HMGCS1|IDI1|MSMO1|SQLE	-4.6	MyList
GO Biological Processes	19	GO:0060411	cardiac septum morphogenesis	19_GO:0032502 developmental process	-7.4	16	11	30230	74	204	8	3.9	1.4	2263|3491|3670|6664|8828|9249|10512|23462	FGFR2|CCN1|ISL1|SOX11|NRP2|DHRS3|SEMA3C|HEY1	-4.6	MyList
WikiPathways	27	WP3888	VEGFA VEGFR2 signaling		-7.3	5.5	7.7	30230	432	204	16	7.8	1.9	682|1192|2697|3491|3939|4929|5295|5496|5803|5954|6347|7114|8828|9510|9584|83442	BSG|CLIC1|GJA1|CCN1|LDHA|NR4A2|PIK3R1|PPM1G|PTPRZ1|RCN1|CCL2|TMSB4X|NRP2|ADAMTS1|RBM39|SH3BGRL3	-4.5	MyList
GO Biological Processes	19	GO:0048812	neuron projection morphogenesis	19_GO:0032502 developmental process	-7.3	5.1	7.5	30230	496	204	17	8.3	1.9	682|2263|3670|3799|3800|4747|4781|4897|4929|5015|5080|5803|8828|9378|9638|10512|26047	BSG|FGFR2|ISL1|KIF5B|KIF5C|NEFL|NFIB|NRCAM|NR4A2|OTX2|PAX6|PTPRZ1|NRP2|NRXN1|FEZ1|SEMA3C|CNTNAP2	-4.5	MyList
GO Biological Processes	19	GO:0120039	plasma membrane bounded cell projection morphogenesis	19_GO:0032502 developmental process	-7.2	5	7.5	30230	501	204	17	8.3	1.9	682|2263|3670|3799|3800|4747|4781|4897|4929|5015|5080|5803|8828|9378|9638|10512|26047	BSG|FGFR2|ISL1|KIF5B|KIF5C|NEFL|NFIB|NRCAM|NR4A2|OTX2|PAX6|PTPRZ1|NRP2|NRXN1|FEZ1|SEMA3C|CNTNAP2	-4.4	MyList
GO Biological Processes	19	GO:0007411	axon guidance	19_GO:0032502 developmental process	-7.2	7.7	8.4	30230	232	204	12	5.9	1.6	682|3670|3799|3800|4781|4897|5015|5080|8828|9378|9638|10512	BSG|ISL1|KIF5B|KIF5C|NFIB|NRCAM|OTX2|PAX6|NRP2|NRXN1|FEZ1|SEMA3C	-4.4	MyList
GO Biological Processes	19	GO:0097485	neuron projection guidance	19_GO:0032502 developmental process	-7.1	7.6	8.4	30230	234	204	12	5.9	1.6	682|3670|3799|3800|4781|4897|5015|5080|8828|9378|9638|10512	BSG|ISL1|KIF5B|KIF5C|NFIB|NRCAM|OTX2|PAX6|NRP2|NRXN1|FEZ1|SEMA3C	-4.4	MyList
GO Biological Processes	19	GO:0003151	outflow tract morphogenesis	19_GO:0032502 developmental process	-7.1	15	10	30230	81	204	8	3.9	1.4	2263|3611|3670|6664|7122|8828|9249|10512	FGFR2|ILK|ISL1|SOX11|CLDN5|NRP2|DHRS3|SEMA3C	-4.3	MyList
GO Biological Processes	19	GO:0021537	telencephalon development	19_GO:0032502 developmental process	-7	6.7	8	30230	289	204	13	6.4	1.7	358|4192|4747|4760|4781|5080|9638|23224|23657|25777|26047|27086|63974	AQP1|MDK|NEFL|NEUROD1|NFIB|PAX6|FEZ1|SYNE2|SLC7A11|SUN2|CNTNAP2|FOXP1|NEUROD6	-4.3	MyList
WikiPathways	27	WP5333	Enterocyte cholesterol metabolism		-6.8	25	12	30230	36	204	6	2.9	1.2	2222|3157|3422|6307|6713|10682	FDFT1|HMGCS1|IDI1|MSMO1|SQLE|EBP	-4.1	MyList
GO Biological Processes	19	GO:1902653	secondary alcohol biosynthetic process	19_GO:0009987 cellular process	-6.8	24	12	30230	37	204	6	2.9	1.2	2222|3157|3422|6307|6713|10682	FDFT1|HMGCS1|IDI1|MSMO1|SQLE|EBP	-4	MyList
GO Biological Processes	19	GO:0006695	cholesterol biosynthetic process	19_GO:0009987 cellular process	-6.8	24	12	30230	37	204	6	2.9	1.2	2222|3157|3422|6307|6713|10682	FDFT1|HMGCS1|IDI1|MSMO1|SQLE|EBP	-4	MyList
GO Biological Processes	19	GO:0003002	regionalization	19_GO:0032502 developmental process	-6.8	5.3	7.4	30230	416	204	15	7.4	1.8	3670|4300|4760|5015|5080|5362|6604|7026|7482|8828|10409|10512|23462|55502|80055	ISL1|MLLT3|NEUROD1|OTX2|PAX6|PLXNA2|SMARCD3|NR2F2|WNT2B|NRP2|BASP1|SEMA3C|HEY1|HES6|PGAP1	-4	MyList
GO Biological Processes	19	GO:0009952	anterior/posterior pattern specification	19_GO:0032502 developmental process	-6.5	7.5	7.9	30230	217	204	11	5.4	1.6	4300|4760|5015|5080|5362|7026|10409|10512|23462|55502|80055	MLLT3|NEUROD1|OTX2|PAX6|PLXNA2|NR2F2|BASP1|SEMA3C|HEY1|HES6|PGAP1	-3.8	MyList
GO Biological Processes	19	GO:0003007	heart morphogenesis	19_GO:0032502 developmental process	-6.5	6.7	7.7	30230	266	204	12	5.9	1.6	2263|3491|3611|3670|6604|6664|7122|8828|9249|9510|10512|23462	FGFR2|CCN1|ILK|ISL1|SMARCD3|SOX11|CLDN5|NRP2|DHRS3|ADAMTS1|SEMA3C|HEY1	-3.8	MyList
GO Biological Processes	19	GO:0051640	organelle localization	19_GO:0051179 localization	-6.5	4.5	6.9	30230	561	204	17	8.3	1.9	547|801|2697|3799|3800|4747|5080|8825|9378|9638|10142|11127|23208|23224|25777|57584|201161	KIF1A|CALM1|GJA1|KIF5B|KIF5C|NEFL|PAX6|LIN7A|NRXN1|FEZ1|AKAP9|KIF3A|SYT11|SYNE2|SUN2|ARHGAP21|CENPV	-3.8	MyList
GO Biological Processes	19	GO:0003205	cardiac chamber development	19_GO:0032502 developmental process	-6.5	8.5	8.2	30230	174	204	10	4.9	1.5	2263|3491|3670|6604|6664|8828|9249|9510|10512|23462	FGFR2|CCN1|ISL1|SMARCD3|SOX11|NRP2|DHRS3|ADAMTS1|SEMA3C|HEY1	-3.8	MyList
GO Biological Processes	19	GO:0032870	cellular response to hormone stimulus	19_GO:0050896 response to stimulus	-6.5	4.5	6.8	30230	565	204	17	8.3	1.9	358|478|678|760|2908|2950|3670|4504|4760|4929|5295|5315|5962|6752|7538|11170|54541	AQP1|ATP1A3|ZFP36L2|CA2|NR3C1|GSTP1|ISL1|MT3|NEUROD1|NR4A2|PIK3R1|PKM|RDX|SSTR2|ZFP36|FAM107A|DDIT4	-3.8	MyList
WikiPathways	27	WP5329	Cholesterol biosynthesis pathway in hepatocytes		-6.4	21	11	30230	43	204	6	2.9	1.2	2181|2222|3157|3422|6307|10682	ACSL3|FDFT1|HMGCS1|IDI1|MSMO1|EBP	-3.7	MyList
GO Biological Processes	19	GO:0016126	sterol biosynthetic process	19_GO:0009987 cellular process	-6.4	21	11	30230	43	204	6	2.9	1.2	2222|3157|3422|6307|6713|10682	FDFT1|HMGCS1|IDI1|MSMO1|SQLE|EBP	-3.7	MyList
GO Biological Processes	19	GO:0008089	anterograde axonal transport	19_GO:0051179 localization	-6.4	21	11	30230	43	204	6	2.9	1.2	547|3799|3800|4747|11127|55605	KIF1A|KIF5B|KIF5C|NEFL|KIF3A|KIF21A	-3.7	MyList
GO Biological Processes	19	GO:0048667	cell morphogenesis involved in neuron differentiation	19_GO:0032502 developmental process	-6.3	5	7	30230	449	204	15	7.4	1.8	682|2263|3670|3799|3800|4781|4897|4929|5015|5080|5803|8828|9378|9638|10512	BSG|FGFR2|ISL1|KIF5B|KIF5C|NFIB|NRCAM|NR4A2|OTX2|PAX6|PTPRZ1|NRP2|NRXN1|FEZ1|SEMA3C	-3.7	MyList
WikiPathways	27	WP5304	Cholesterol metabolism		-6.2	14	9.4	30230	72	204	7	3.4	1.3	706|2222|3157|3422|6307|6713|10682	TSPO|FDFT1|HMGCS1|IDI1|MSMO1|SQLE|EBP	-3.6	MyList
GO Biological Processes	19	GO:0009611	response to wounding	19_GO:0050896 response to stimulus	-6.2	4.8	6.8	30230	460	204	15	7.4	1.8	358|678|706|1192|2908|3611|3670|4192|4747|4774|4781|5080|7538|23208|23657	AQP1|ZFP36L2|TSPO|CLIC1|NR3C1|ILK|ISL1|MDK|NEFL|NFIA|NFIB|PAX6|ZFP36|SYT11|SLC7A11	-3.6	MyList
GO Biological Processes	19	GO:0099111	microtubule-based transport	19_GO:0051179 localization	-6.2	6.9	7.5	30230	237	204	11	5.4	1.6	547|2697|3799|3800|4747|6990|11127|23224|25777|55605|57584	KIF1A|GJA1|KIF5B|KIF5C|NEFL|DYNLT3|KIF3A|SYNE2|SUN2|KIF21A|ARHGAP21	-3.5	MyList
GO Biological Processes	19	GO:0010970	transport along microtubule	19_GO:0051179 localization	-6.1	7.8	7.7	30230	190	204	10	4.9	1.5	547|3799|3800|4747|6990|11127|23224|25777|55605|57584	KIF1A|KIF5B|KIF5C|NEFL|DYNLT3|KIF3A|SYNE2|SUN2|KIF21A|ARHGAP21	-3.5	MyList
GO Biological Processes	19	GO:0000226	microtubule cytoskeleton organization	19_GO:0009987 cellular process	-6.1	4.2	6.5	30230	600	204	17	8.3	1.9	546|1410|1647|2697|3611|4747|5080|6188|10142|10297|10383|11127|23224|25777|55605|201161|344148	ATRX|CRYAB|GADD45A|GJA1|ILK|NEFL|PAX6|RPS3|AKAP9|APC2|TUBB4B|KIF3A|SYNE2|SUN2|KIF21A|CENPV|NCKAP5	-3.5	MyList
GO Biological Processes	19	GO:0044283	small molecule biosynthetic process	19_GO:0009987 cellular process	-6.1	4.7	6.7	30230	471	204	15	7.4	1.8	2026|2222|2752|2950|3157|3422|4282|5947|6307|6713|7167|10682|10797|29968|51380	ENO2|FDFT1|GLUL|GSTP1|HMGCS1|IDI1|MIF|RBP1|MSMO1|SQLE|TPI1|EBP|MTHFD2|PSAT1|CSAD	-3.5	MyList
GO Biological Processes	19	GO:0051656	establishment of organelle localization	19_GO:0051179 localization	-6.1	5.5	7	30230	351	204	13	6.4	1.7	547|2697|3799|3800|4747|5080|8825|9638|11127|23208|23224|25777|57584	KIF1A|GJA1|KIF5B|KIF5C|NEFL|PAX6|LIN7A|FEZ1|KIF3A|SYT11|SYNE2|SUN2|ARHGAP21	-3.5	MyList
GO Biological Processes	19	GO:0003279	cardiac septum development	19_GO:0032502 developmental process	-6	11	8.4	30230	111	204	8	3.9	1.4	2263|3491|3670|6664|8828|9249|10512|23462	FGFR2|CCN1|ISL1|SOX11|NRP2|DHRS3|SEMA3C|HEY1	-3.5	MyList
GO Biological Processes	19	GO:0001568	blood vessel development	19_GO:0032502 developmental process	-6	4.4	6.5	30230	544	204	16	7.8	1.9	358|682|2263|2752|3397|3491|4897|5080|5613|6347|7026|8828|9378|10512|23462|64344	AQP1|BSG|FGFR2|GLUL|ID1|CCN1|NRCAM|PAX6|PRKX|CCL2|NR2F2|NRP2|NRXN1|SEMA3C|HEY1|HIF3A	-3.4	MyList
GO Biological Processes	19	GO:0015988	energy coupled proton transmembrane transport, against electrochemical gradient	19_GO:0051179 localization	-5.9	1.1e+02	18	30230	4	204	3	1.5	0.84	4519|4538|4540	CYTB|ND4|ND5	-3.4	MyList
GO Biological Processes	19	GO:0015990	electron transport coupled proton transport	19_GO:0051179 localization	-5.9	1.1e+02	18	30230	4	204	3	1.5	0.84	4519|4538|4540	CYTB|ND4|ND5	-3.4	MyList
GO Biological Processes	19	GO:2000147	positive regulation of cell motility	19_GO:0040011 locomotion	-5.9	4	6.3	30230	627	204	17	8.3	1.9	358|604|682|3488|3491|4192|5295|6347|6866|7114|8828|9510|10512|11170|23224|25777|27086	AQP1|BCL6|BSG|IGFBP5|CCN1|MDK|PIK3R1|CCL2|TAC3|TMSB4X|NRP2|ADAMTS1|SEMA3C|FAM107A|SYNE2|SUN2|FOXP1	-3.3	MyList
WikiPathways	27	WP2431	Spinal cord injury		-5.8	9.9	8	30230	120	204	8	3.9	1.4	358|1647|2697|4282|5362|5803|6347|7538	AQP1|GADD45A|GJA1|MIF|PLXNA2|PTPRZ1|CCL2|ZFP36	-3.3	MyList
GO Biological Processes	19	GO:0045165	cell fate commitment	19_GO:0032502 developmental process	-5.8	6.3	7	30230	260	204	11	5.4	1.6	2263|3670|4170|4760|4774|4781|5080|7026|7482|10297|23040	FGFR2|ISL1|MCL1|NEUROD1|NFIA|NFIB|PAX6|NR2F2|WNT2B|APC2|MYT1L	-3.2	MyList
GO Biological Processes	19	GO:0001944	vasculature development	19_GO:0032502 developmental process	-5.7	4.2	6.3	30230	570	204	16	7.8	1.9	358|682|2263|2752|3397|3491|4897|5080|5613|6347|7026|8828|9378|10512|23462|64344	AQP1|BSG|FGFR2|GLUL|ID1|CCN1|NRCAM|PAX6|PRKX|CCL2|NR2F2|NRP2|NRXN1|SEMA3C|HEY1|HIF3A	-3.2	MyList
GO Biological Processes	19	GO:0070848	response to growth factor	19_GO:0050896 response to stimulus	-5.7	4.4	6.4	30230	503	204	15	7.4	1.8	678|2263|2908|2950|3397|3670|4774|6347|7122|7538|8828|9638|25878|54541|222008	ZFP36L2|FGFR2|NR3C1|GSTP1|ID1|ISL1|NFIA|CCL2|CLDN5|ZFP36|NRP2|FEZ1|MXRA5|DDIT4|VSTM2A	-3.2	MyList
Reactome Gene Sets	6	R-HSA-9969896	Lanosterol biosynthesis		-5.7	42	13	30230	14	204	4	2	0.97	2222|3157|3422|6713	FDFT1|HMGCS1|IDI1|SQLE	-3.2	MyList
GO Biological Processes	19	GO:0051642	centrosome localization	19_GO:0051179 localization	-5.7	24	11	30230	31	204	5	2.5	1.1	3799|5362|10142|23224|25777	KIF5B|PLXNA2|AKAP9|SYNE2|SUN2	-3.2	MyList
GO Biological Processes	19	GO:0061842	microtubule organizing center localization	19_GO:0051179 localization	-5.7	24	11	30230	31	204	5	2.5	1.1	3799|5362|10142|23224|25777	KIF5B|PLXNA2|AKAP9|SYNE2|SUN2	-3.2	MyList
GO Biological Processes	19	GO:0040017	positive regulation of locomotion	19_GO:0040011 locomotion	-5.7	3.9	6.2	30230	644	204	17	8.3	1.9	358|604|682|3488|3491|4192|5295|6347|6866|7114|8828|9510|10512|11170|23224|25777|27086	AQP1|BCL6|BSG|IGFBP5|CCN1|MDK|PIK3R1|CCL2|TAC3|TMSB4X|NRP2|ADAMTS1|SEMA3C|FAM107A|SYNE2|SUN2|FOXP1	-3.2	MyList
GO Biological Processes	19	GO:0030705	cytoskeleton-dependent intracellular transport	19_GO:0051179 localization	-5.7	6.9	7.2	30230	214	204	10	4.9	1.5	547|3799|3800|4747|6990|11127|23224|25777|55605|57584	KIF1A|KIF5B|KIF5C|NEFL|DYNLT3|KIF3A|SYNE2|SUN2|KIF21A|ARHGAP21	-3.2	MyList
Canonical Pathways	11	M266	PID NCADHERIN PATHWAY		-5.6	22	10	30230	33	204	5	2.5	1.1	1268|2697|2891|3799|5295	CNR1|GJA1|GRIA2|KIF5B|PIK3R1	-3.1	MyList
GO Biological Processes	19	GO:0021761	limbic system development	19_GO:0032502 developmental process	-5.5	9.2	7.7	30230	129	204	8	3.9	1.4	2263|4192|4747|4760|8828|9638|26047|63974	FGFR2|MDK|NEFL|NEUROD1|NRP2|FEZ1|CNTNAP2|NEUROD6	-3.1	MyList
GO Biological Processes	19	GO:0072384	organelle transport along microtubule	19_GO:0051179 localization	-5.5	11	8.2	30230	91	204	7	3.4	1.3	547|3799|4747|11127|23224|25777|57584	KIF1A|KIF5B|NEFL|KIF3A|SYNE2|SUN2|ARHGAP21	-3.1	MyList
GO Biological Processes	19	GO:0006694	steroid biosynthetic process	19_GO:0009987 cellular process	-5.4	11	8	30230	95	204	7	3.4	1.3	706|2222|3157|3422|6307|6713|10682	TSPO|FDFT1|HMGCS1|IDI1|MSMO1|SQLE|EBP	-3	MyList
Reactome Gene Sets	6	R-HSA-422475	Axon guidance		-5.4	4.2	6.1	30230	534	204	15	7.4	1.8	1287|3670|4897|5295|5362|5962|6144|6188|6208|6232|8828|10383|55816|65109|65110	COL4A5|ISL1|NRCAM|PIK3R1|PLXNA2|RDX|RPL21|RPS3|RPS14|RPS27|NRP2|TUBB4B|DOK5|UPF3B|UPF3A	-3	MyList
GO Biological Processes	19	GO:0045333	cellular respiration	19_GO:0009987 cellular process	-5.4	6.4	6.8	30230	231	204	10	4.9	1.5	2026|2109|3939|4508|4519|4538|4539|4540|5315|7167	ENO2|ETFB|LDHA|ATP6|CYTB|ND4|ND4L|ND5|PKM|TPI1	-2.9	MyList
GO Biological Processes	19	GO:0071363	cellular response to growth factor stimulus	19_GO:0050896 response to stimulus	-5.4	4.4	6.1	30230	471	204	14	6.9	1.8	678|2263|2908|2950|3397|3670|4774|6347|7122|7538|8828|9638|54541|222008	ZFP36L2|FGFR2|NR3C1|GSTP1|ID1|ISL1|NFIA|CCL2|CLDN5|ZFP36|NRP2|FEZ1|DDIT4|VSTM2A	-2.9	MyList
GO Biological Processes	19	GO:0001525	angiogenesis	19_GO:0032502 developmental process	-5.3	5.1	6.3	30230	352	204	12	5.9	1.6	682|2263|2752|3397|3491|4897|5613|6347|8828|9378|23462|64344	BSG|FGFR2|GLUL|ID1|CCN1|NRCAM|PRKX|CCL2|NRP2|NRXN1|HEY1|HIF3A	-2.8	MyList
GO Biological Processes	19	GO:0045664	regulation of neuron differentiation	19_GO:0032502 developmental process	-5.3	7.1	6.9	30230	187	204	9	4.4	1.4	604|3670|4760|4761|4897|5080|6664|6925|23462	BCL6|ISL1|NEUROD1|NEUROD2|NRCAM|PAX6|SOX11|TCF4|HEY1	-2.8	MyList
GO Biological Processes	19	GO:0098930	axonal transport	19_GO:0051179 localization	-5.2	13	8.4	30230	66	204	6	2.9	1.2	547|3799|3800|4747|11127|55605	KIF1A|KIF5B|KIF5C|NEFL|KIF3A|KIF21A	-2.8	MyList
KEGG Pathway	24	hsa05022	Pathways of neurodegeneration - multiple diseases		-5.2	4.3	6	30230	483	204	14	6.9	1.8	801|2891|3799|3800|4508|4519|4538|4539|4540|4741|4747|7482|10297|10383	CALM1|GRIA2|KIF5B|KIF5C|ATP6|CYTB|ND4|ND4L|ND5|NEFM|NEFL|WNT2B|APC2|TUBB4B	-2.8	MyList
Reactome Gene Sets	6	R-HSA-111957	Cam-PDE 1 activation		-5.2	74	15	30230	6	204	3	1.5	0.84	801|5136|5137	CALM1|PDE1A|PDE1C	-2.8	MyList
GO Biological Processes	19	GO:0021780	glial cell fate specification	19_GO:0032502 developmental process	-5.2	74	15	30230	6	204	3	1.5	0.84	4774|4781|5080	NFIA|NFIB|PAX6	-2.8	MyList
GO Biological Processes	19	GO:0035239	tube morphogenesis	19_GO:0032502 developmental process	-5.2	3.6	5.7	30230	701	204	17	8.3	1.9	682|2263|2752|2908|3397|3491|3611|4781|4897|5613|6347|6664|7026|8828|9378|23462|64344	BSG|FGFR2|GLUL|NR3C1|ID1|CCN1|ILK|NFIB|NRCAM|PRKX|CCL2|SOX11|NR2F2|NRP2|NRXN1|HEY1|HIF3A	-2.8	MyList
Reactome Gene Sets	6	R-HSA-9675108	Nervous system development		-5.2	4	5.9	30230	559	204	15	7.4	1.8	1287|3670|4897|5295|5362|5962|6144|6188|6208|6232|8828|10383|55816|65109|65110	COL4A5|ISL1|NRCAM|PIK3R1|PLXNA2|RDX|RPL21|RPS3|RPS14|RPS27|NRP2|TUBB4B|DOK5|UPF3B|UPF3A	-2.8	MyList
WikiPathways	27	WP2004	miR targeted genes in lymphocytes		-5.2	4.5	6.1	30230	424	204	13	6.4	1.7	546|604|3491|4170|4774|5315|8763|10797|23224|25840|29968|57532|83442	ATRX|BCL6|CCN1|MCL1|NFIA|PKM|CD164|MTHFD2|SYNE2|TMT1A|PSAT1|NUFIP2|SH3BGRL3	-2.8	MyList
GO Biological Processes	19	GO:0015980	energy derivation by oxidation of organic compounds	19_GO:0009987 cellular process	-5.1	5.3	6.3	30230	305	204	11	5.4	1.6	2026|2109|3939|4504|4508|4519|4538|4539|4540|5315|7167	ENO2|ETFB|LDHA|MT3|ATP6|CYTB|ND4|ND4L|ND5|PKM|TPI1	-2.7	MyList
GO Biological Processes	19	GO:0046688	response to copper ion	19_GO:0050896 response to stimulus	-5.1	18	9	30230	41	204	5	2.5	1.1	358|4493|4502|4504|4519	AQP1|MT1E|MT2A|MT3|CYTB	-2.7	MyList
KEGG Pathway	24	hsa00100	Steroid biosynthesis		-5	30	11	30230	20	204	4	2	0.97	2222|6307|6713|10682	FDFT1|MSMO1|SQLE|EBP	-2.7	MyList
GO Biological Processes	19	GO:0021543	pallium development	19_GO:0032502 developmental process	-5	6.7	6.7	30230	199	204	9	4.4	1.4	4192|4747|4760|5080|9638|23224|25777|26047|63974	MDK|NEFL|NEUROD1|PAX6|FEZ1|SYNE2|SUN2|CNTNAP2|NEUROD6	-2.7	MyList
Reactome Gene Sets	6	R-HSA-2426168	Activation of gene expression by SREBF (SREBP)		-5	18	8.9	30230	42	204	5	2.5	1.1	2222|3157|3422|6604|6713	FDFT1|HMGCS1|IDI1|SMARCD3|SQLE	-2.7	MyList
GO Biological Processes	19	GO:0008347	glial cell migration	19_GO:0032502 developmental process	-5	17	8.8	30230	43	204	5	2.5	1.1	706|6347|23224|25777|147495	TSPO|CCL2|SYNE2|SUN2|APCDD1	-2.6	MyList
GO Biological Processes	19	GO:0007507	heart development	19_GO:0032502 developmental process	-5	3.8	5.7	30230	580	204	15	7.4	1.8	2263|2697|3397|3491|3611|3670|6604|6664|7122|8828|9249|9510|10512|11214|23462	FGFR2|GJA1|ID1|CCN1|ILK|ISL1|SMARCD3|SOX11|CLDN5|NRP2|DHRS3|ADAMTS1|SEMA3C|AKAP13|HEY1	-2.6	MyList
Reactome Gene Sets	6	R-HSA-8957322	Metabolism of steroids		-5	7.7	6.9	30230	154	204	8	3.9	1.4	706|2222|3157|3422|6307|6604|6713|10682	TSPO|FDFT1|HMGCS1|IDI1|MSMO1|SMARCD3|SQLE|EBP	-2.6	MyList
GO Biological Processes	19	GO:0009060	aerobic respiration	19_GO:0009987 cellular process	-5	6.5	6.5	30230	204	204	9	4.4	1.4	2026|3939|4508|4519|4538|4539|4540|5315|7167	ENO2|LDHA|ATP6|CYTB|ND4|ND4L|ND5|PKM|TPI1	-2.6	MyList
GO Biological Processes	19	GO:0010001	glial cell differentiation	19_GO:0032502 developmental process	-4.9	6.5	6.5	30230	205	204	9	4.4	1.4	2908|2950|3611|4192|4774|4781|5080|5803|6664	NR3C1|GSTP1|ILK|MDK|NFIA|NFIB|PAX6|PTPRZ1|SOX11	-2.6	MyList
GO Biological Processes	19	GO:0048514	blood vessel morphogenesis	19_GO:0032502 developmental process	-4.9	4.3	5.8	30230	446	204	13	6.4	1.7	682|2263|2752|3397|3491|4897|5613|6347|7026|8828|9378|23462|64344	BSG|FGFR2|GLUL|ID1|CCN1|NRCAM|PRKX|CCL2|NR2F2|NRP2|NRXN1|HEY1|HIF3A	-2.6	MyList
GO Biological Processes	19	GO:0071396	cellular response to lipid	19_GO:0050896 response to stimulus	-4.9	3.8	5.6	30230	590	204	15	7.4	1.8	358|478|678|706|2263|2908|2950|3670|4345|4760|6347|6752|7538|11170|54541	AQP1|ATP1A3|ZFP36L2|TSPO|FGFR2|NR3C1|GSTP1|ISL1|CD200|NEUROD1|CCL2|SSTR2|ZFP36|FAM107A|DDIT4	-2.6	MyList
Reactome Gene Sets	6	R-HSA-9010553	Regulation of expression of SLITs and ROBOs		-4.9	7.5	6.7	30230	159	204	8	3.9	1.4	1287|3670|6144|6188|6208|6232|65109|65110	COL4A5|ISL1|RPL21|RPS3|RPS14|RPS27|UPF3B|UPF3A	-2.5	MyList
GO Biological Processes	19	GO:0045667	regulation of osteoblast differentiation	19_GO:0032502 developmental process	-4.9	7.4	6.7	30230	160	204	8	3.9	1.4	1052|1192|2263|3397|3488|3491|3611|6664	CEBPD|CLIC1|FGFR2|ID1|IGFBP5|CCN1|ILK|SOX11	-2.5	MyList
GO Biological Processes	19	GO:0030335	positive regulation of cell migration	19_GO:0040011 locomotion	-4.8	3.7	5.5	30230	599	204	15	7.4	1.8	358|682|3488|3491|4192|5295|6347|7114|8828|9510|10512|11170|23224|25777|27086	AQP1|BSG|IGFBP5|CCN1|MDK|PIK3R1|CCL2|TMSB4X|NRP2|ADAMTS1|SEMA3C|FAM107A|SYNE2|SUN2|FOXP1	-2.5	MyList
KEGG Pathway	24	hsa05010	Alzheimer disease		-4.8	4.5	5.8	30230	391	204	12	5.9	1.6	801|3799|3800|4508|4519|4538|4539|4540|5295|7482|10297|10383	CALM1|KIF5B|KIF5C|ATP6|CYTB|ND4|ND4L|ND5|PIK3R1|WNT2B|APC2|TUBB4B	-2.5	MyList
GO Biological Processes	19	GO:0045596	negative regulation of cell differentiation	19_GO:0032502 developmental process	-4.8	3.3	5.4	30230	755	204	17	8.3	1.9	604|678|706|2202|3397|3488|3670|4192|4504|5080|5295|6664|7114|7538|23462|27086|53335	BCL6|ZFP36L2|TSPO|EFEMP1|ID1|IGFBP5|ISL1|MDK|MT3|PAX6|PIK3R1|SOX11|TMSB4X|ZFP36|HEY1|FOXP1|BCL11A	-2.5	MyList
GO Biological Processes	19	GO:0050803	regulation of synapse structure or activity	19_GO:0065007 biological regulation	-4.8	4.9	5.9	30230	330	204	11	5.4	1.6	547|3799|4747|4761|4897|8404|8825|8828|9378|23657|246213	KIF1A|KIF5B|NEFL|NEUROD2|NRCAM|SPARCL1|LIN7A|NRP2|NRXN1|SLC7A11|SLC17A8	-2.5	MyList
GO Biological Processes	19	GO:0050890	cognition	19_GO:0032501 multicellular organismal process	-4.7	4.9	5.9	30230	336	204	11	5.4	1.6	793|894|4192|4761|5803|7122|9378|11170|23208|23657|26047	CALB1|CCND2|MDK|NEUROD2|PTPRZ1|CLDN5|NRXN1|FAM107A|SYT11|SLC7A11|CNTNAP2	-2.4	MyList
GO Biological Processes	19	GO:0070482	response to oxygen levels	19_GO:0050896 response to stimulus	-4.7	4.9	5.9	30230	336	204	11	5.4	1.6	358|1410|2263|4504|4508|4519|4538|4540|4929|54541|64344	AQP1|CRYAB|FGFR2|MT3|ATP6|CYTB|ND4|ND5|NR4A2|DDIT4|HIF3A	-2.4	MyList
GO Biological Processes	19	GO:0050804	modulation of chemical synaptic transmission	19_GO:0050789 regulation of biological process	-4.7	3.8	5.5	30230	540	204	14	6.9	1.8	793|801|1136|2891|3799|4747|4761|6347|9378|11170|23208|23657|27065|57406	CALB1|CALM1|CHRNA3|GRIA2|KIF5B|NEFL|NEUROD2|CCL2|NRXN1|FAM107A|SYT11|SLC7A11|NSG1|ABHD6	-2.4	MyList
GO Biological Processes	19	GO:0099177	regulation of trans-synaptic signaling	19_GO:0050789 regulation of biological process	-4.7	3.8	5.5	30230	541	204	14	6.9	1.8	793|801|1136|2891|3799|4747|4761|6347|9378|11170|23208|23657|27065|57406	CALB1|CALM1|CHRNA3|GRIA2|KIF5B|NEFL|NEUROD2|CCL2|NRXN1|FAM107A|SYT11|SLC7A11|NSG1|ABHD6	-2.4	MyList
GO Biological Processes	19	GO:0046034	ATP metabolic process	19_GO:0009987 cellular process	-4.7	7	6.5	30230	169	204	8	3.9	1.4	2026|3939|4508|4538|4539|4540|5315|7167	ENO2|LDHA|ATP6|ND4|ND4L|ND5|PKM|TPI1	-2.4	MyList
GO Biological Processes	19	GO:0008088	axo-dendritic transport	19_GO:0051179 localization	-4.7	11	7.3	30230	83	204	6	2.9	1.2	547|3799|3800|4747|11127|55605	KIF1A|KIF5B|KIF5C|NEFL|KIF3A|KIF21A	-2.4	MyList
GO Biological Processes	19	GO:0060041	retina development in camera-type eye	19_GO:0032502 developmental process	-4.6	6.9	6.4	30230	171	204	8	3.9	1.4	682|793|4760|4774|4781|5080|6604|246213	BSG|CALB1|NEUROD1|NFIA|NFIB|PAX6|SMARCD3|SLC17A8	-2.4	MyList
GO Biological Processes	19	GO:0071294	cellular response to zinc ion	19_GO:0050896 response to stimulus	-4.6	24	9.4	30230	25	204	4	2	0.97	706|4493|4502|4504	TSPO|MT1E|MT2A|MT3	-2.4	MyList
Reactome Gene Sets	6	R-HSA-210991	Basigin interactions		-4.6	24	9.4	30230	25	204	4	2	0.97	682|6520|23428|23657	BSG|SLC3A2|SLC7A8|SLC7A11	-2.4	MyList
Reactome Gene Sets	6	R-HSA-109582	Hemostasis		-4.6	3.6	5.4	30230	621	204	15	7.4	1.8	547|682|801|3799|4282|5136|5295|6520|7114|10383|11127|23428|23657|55605|57406	KIF1A|BSG|CALM1|KIF5B|MIF|PDE1A|PIK3R1|SLC3A2|TMSB4X|TUBB4B|KIF3A|SLC7A8|SLC7A11|KIF21A|ABHD6	-2.4	MyList
GO Biological Processes	19	GO:0060174	limb bud formation	19_GO:0032502 developmental process	-4.6	49	12	30230	9	204	3	1.5	0.84	2263|5362|10512	FGFR2|PLXNA2|SEMA3C	-2.3	MyList
GO Biological Processes	19	GO:0045926	negative regulation of growth	19_GO:0040007 growth	-4.6	5.9	6.1	30230	226	204	9	4.4	1.4	604|1410|2697|3488|4493|4502|4504|27086|53335	BCL6|CRYAB|GJA1|IGFBP5|MT1E|MT2A|MT3|FOXP1|BCL11A	-2.3	MyList
WikiPathways	27	WP2003	miR targeted genes in leukocytes		-4.6	8.2	6.7	30230	127	204	7	3.4	1.3	604|4170|5315|8763|10797|23657|83442	BCL6|MCL1|PKM|CD164|MTHFD2|SLC7A11|SH3BGRL3	-2.3	MyList
GO Biological Processes	19	GO:0007611	learning or memory	19_GO:0032501 multicellular organismal process	-4.6	5.2	5.9	30230	285	204	10	4.9	1.5	793|894|4192|4761|5803|7122|9378|23208|23657|26047	CALB1|CCND2|MDK|NEUROD2|PTPRZ1|CLDN5|NRXN1|SYT11|SLC7A11|CNTNAP2	-2.3	MyList
GO Biological Processes	19	GO:0003148	outflow tract septum morphogenesis	19_GO:0032502 developmental process	-4.6	23	9.2	30230	26	204	4	2	0.97	2263|3670|8828|10512	FGFR2|ISL1|NRP2|SEMA3C	-2.3	MyList
GO Biological Processes	19	GO:0008285	negative regulation of cell population proliferation	19_GO:0048519 negative regulation of biological process	-4.6	3.2	5.2	30230	786	204	17	8.3	1.9	604|706|2263|2950|3488|3611|3670|4345|4781|5080|6347|6664|6752|7026|9510|9705|64743	BCL6|TSPO|FGFR2|GSTP1|IGFBP5|ILK|ISL1|CD200|NFIB|PAX6|CCL2|SOX11|SSTR2|NR2F2|ADAMTS1|ST18|WDR13	-2.3	MyList
GO Biological Processes	19	GO:0071280	cellular response to copper ion	19_GO:0050896 response to stimulus	-4.5	22	9	30230	27	204	4	2	0.97	358|4493|4502|4504	AQP1|MT1E|MT2A|MT3	-2.3	MyList
GO Biological Processes	19	GO:0006007	glucose catabolic process	19_GO:0009987 cellular process	-4.5	22	9	30230	27	204	4	2	0.97	2026|3939|5315|7167	ENO2|LDHA|PKM|TPI1	-2.3	MyList
GO Biological Processes	19	GO:0019725	cellular homeostasis	19_GO:0042592 homeostatic process	-4.5	3.3	5.2	30230	716	204	16	7.8	1.9	358|478|760|793|1268|2512|2752|2950|4170|4493|4502|4504|5295|6347|23657|64344	AQP1|ATP1A3|CA2|CALB1|CNR1|FTL|GLUL|GSTP1|MCL1|MT1E|MT2A|MT3|PIK3R1|CCL2|SLC7A11|HIF3A	-2.3	MyList
GO Biological Processes	19	GO:0030901	midbrain development	19_GO:0032502 developmental process	-4.5	10	7	30230	89	204	6	2.9	1.2	801|2263|3939|4929|5015|10409	CALM1|FGFR2|LDHA|NR4A2|OTX2|BASP1	-2.3	MyList
GO Biological Processes	19	GO:0001708	cell fate specification	19_GO:0032502 developmental process	-4.5	9.9	7	30230	90	204	6	2.9	1.2	3670|4774|4781|5080|10297|23040	ISL1|NFIA|NFIB|PAX6|APC2|MYT1L	-2.2	MyList
Reactome Gene Sets	6	R-HSA-1655829	Regulation of cholesterol biosynthesis by SREBP (SREBF)		-4.5	13	7.6	30230	55	204	5	2.5	1.1	2222|3157|3422|6604|6713	FDFT1|HMGCS1|IDI1|SMARCD3|SQLE	-2.2	MyList
GO Biological Processes	19	GO:0001666	response to hypoxia	19_GO:0050896 response to stimulus	-4.4	5	5.7	30230	296	204	10	4.9	1.5	358|1410|2263|4504|4519|4538|4540|4929|54541|64344	AQP1|CRYAB|FGFR2|MT3|CYTB|ND4|ND5|NR4A2|DDIT4|HIF3A	-2.2	MyList
GO Biological Processes	19	GO:0007435	salivary gland morphogenesis	19_GO:0032502 developmental process	-4.4	21	8.8	30230	28	204	4	2	0.97	2263|4781|5080|10512	FGFR2|NFIB|PAX6|SEMA3C	-2.2	MyList
GO Biological Processes	19	GO:0003231	cardiac ventricle development	19_GO:0032502 developmental process	-4.4	7.7	6.4	30230	134	204	7	3.4	1.3	2263|3491|3670|6604|6664|10512|23462	FGFR2|CCN1|ISL1|SMARCD3|SOX11|SEMA3C|HEY1	-2.2	MyList
GO Biological Processes	19	GO:0050767	regulation of neurogenesis	19_GO:0032502 developmental process	-4.4	4.5	5.6	30230	360	204	11	5.4	1.6	706|4192|4504|4747|5080|5803|6604|6664|23462|53335|55502	TSPO|MDK|MT3|NEFL|PAX6|PTPRZ1|SMARCD3|SOX11|HEY1|BCL11A|HES6	-2.2	MyList
GO Biological Processes	19	GO:0045666	positive regulation of neuron differentiation	19_GO:0032502 developmental process	-4.4	9.7	6.9	30230	92	204	6	2.9	1.2	604|4760|4761|4897|6664|6925	BCL6|NEUROD1|NEUROD2|NRCAM|SOX11|TCF4	-2.2	MyList
GO Biological Processes	19	GO:0048661	positive regulation of smooth muscle cell proliferation	19_GO:0048518 positive regulation of biological process	-4.4	9.7	6.9	30230	92	204	6	2.9	1.2	2263|2697|3488|5295|9510|27086	FGFR2|GJA1|IGFBP5|PIK3R1|ADAMTS1|FOXP1	-2.2	MyList
WikiPathways	27	WP5265	Neurogenesis regulation in the olfactory epithelium		-4.4	13	7.5	30230	57	204	5	2.5	1.1	3397|4760|5080|6925|23462	ID1|NEUROD1|PAX6|TCF4|HEY1	-2.2	MyList
Reactome Gene Sets	6	R-HSA-442755	Activation of NMDA receptors and postsynaptic events		-4.4	9.5	6.8	30230	94	204	6	2.9	1.2	801|2891|4747|5613|8825|10383	CALM1|GRIA2|NEFL|PRKX|LIN7A|TUBB4B	-2.2	MyList
GO Biological Processes	19	GO:0006091	generation of precursor metabolites and energy	19_GO:0009987 cellular process	-4.4	4.4	5.5	30230	367	204	11	5.4	1.6	2026|2109|3939|4504|4508|4519|4538|4539|4540|5315|7167	ENO2|ETFB|LDHA|MT3|ATP6|CYTB|ND4|ND4L|ND5|PKM|TPI1	-2.2	MyList
GO Biological Processes	19	GO:0007610	behavior	19_GO:0032501 multicellular organismal process	-4.3	3.4	5.1	30230	659	204	15	7.4	1.8	706|793|894|1136|2908|4192|4761|4929|5803|7122|9378|23208|23657|26047|127343	TSPO|CALB1|CCND2|CHRNA3|NR3C1|MDK|NEUROD2|NR4A2|PTPRZ1|CLDN5|NRXN1|SYT11|SLC7A11|CNTNAP2|DMBX1	-2.1	MyList
Reactome Gene Sets	6	R-HSA-5661231	Metallothioneins bind metals		-4.3	40	11	30230	11	204	3	1.5	0.84	4493|4502|4504	MT1E|MT2A|MT3	-2.1	MyList
KEGG Pathway	24	hsa05014	Amyotrophic lateral sclerosis		-4.3	4.4	5.4	30230	371	204	11	5.4	1.6	2891|3799|3800|4508|4519|4538|4539|4540|4741|4747|10383	GRIA2|KIF5B|KIF5C|ATP6|CYTB|ND4|ND4L|ND5|NEFM|NEFL|TUBB4B	-2.1	MyList
GO Biological Processes	19	GO:0036293	response to decreased oxygen levels	19_GO:0050896 response to stimulus	-4.3	4.8	5.5	30230	308	204	10	4.9	1.5	358|1410|2263|4504|4519|4538|4540|4929|54541|64344	AQP1|CRYAB|FGFR2|MT3|CYTB|ND4|ND5|NR4A2|DDIT4|HIF3A	-2.1	MyList
GO Biological Processes	19	GO:0046165	alcohol biosynthetic process	19_GO:0009987 cellular process	-4.3	9.2	6.6	30230	97	204	6	2.9	1.2	2222|3157|3422|6307|6713|10682	FDFT1|HMGCS1|IDI1|MSMO1|SQLE|EBP	-2.1	MyList
GO Biological Processes	19	GO:0009205	purine ribonucleoside triphosphate metabolic process	19_GO:0009987 cellular process	-4.3	6.1	5.9	30230	193	204	8	3.9	1.4	2026|3939|4508|4538|4539|4540|5315|7167	ENO2|LDHA|ATP6|ND4|ND4L|ND5|PKM|TPI1	-2.1	MyList
GO Biological Processes	19	GO:0051960	regulation of nervous system development	19_GO:0032502 developmental process	-4.3	4	5.2	30230	445	204	12	5.9	1.6	706|4192|4504|4747|5080|5803|6604|6664|9378|23462|53335|55502	TSPO|MDK|MT3|NEFL|PAX6|PTPRZ1|SMARCD3|SOX11|NRXN1|HEY1|BCL11A|HES6	-2.1	MyList
GO Biological Processes	19	GO:0031099	regeneration	19_GO:0032502 developmental process	-4.3	7.3	6.2	30230	143	204	7	3.4	1.3	706|2950|3670|4192|4519|4747|4781	TSPO|GSTP1|ISL1|MDK|CYTB|NEFL|NFIB	-2.1	MyList
GO Biological Processes	19	GO:0008610	lipid biosynthetic process	19_GO:0009987 cellular process	-4.3	3.5	5.1	30230	593	204	14	6.9	1.8	706|2181|2222|2950|3157|3422|4282|5295|5947|6307|6713|10682|80055|84668	TSPO|ACSL3|FDFT1|GSTP1|HMGCS1|IDI1|MIF|PIK3R1|RBP1|MSMO1|SQLE|EBP|PGAP1|HYCC1	-2.1	MyList
GO Biological Processes	19	GO:0072001	renal system development	19_GO:0032502 developmental process	-4.2	4.7	5.5	30230	313	204	10	4.9	1.5	358|793|2263|2650|3611|4774|5613|6664|9510|10409	AQP1|CALB1|FGFR2|GCNT1|ILK|NFIA|PRKX|SOX11|ADAMTS1|BASP1	-2.1	MyList
KEGG Pathway	24	hsa04550	Signaling pathways regulating pluripotency of stem cells		-4.2	7.2	6.2	30230	144	204	7	3.4	1.3	2263|3397|3670|5080|5295|7482|10297	FGFR2|ID1|ISL1|PAX6|PIK3R1|WNT2B|APC2	-2.1	MyList
Reactome Gene Sets	6	R-HSA-983189	Kinesins		-4.2	12	7.2	30230	61	204	5	2.5	1.1	547|3799|10383|11127|55605	KIF1A|KIF5B|TUBB4B|KIF3A|KIF21A	-2.1	MyList
GO Biological Processes	19	GO:0050678	regulation of epithelial cell proliferation	19_GO:0050789 regulation of biological process	-4.2	4.3	5.3	30230	381	204	11	5.4	1.6	2263|3670|4192|4781|5080|6347|6664|7026|7538|8828|64743	FGFR2|ISL1|MDK|NFIB|PAX6|CCL2|SOX11|NR2F2|ZFP36|NRP2|WDR13	-2.1	MyList
GO Biological Processes	19	GO:0048665	neuron fate specification	19_GO:0032502 developmental process	-4.2	19	8.2	30230	32	204	4	2	0.97	3670|4774|4781|23040	ISL1|NFIA|NFIB|MYT1L	-2.1	MyList
GO Biological Processes	19	GO:0010996	response to auditory stimulus	19_GO:0050896 response to stimulus	-4.2	19	8.2	30230	32	204	4	2	0.97	793|4192|9378|26047	CALB1|MDK|NRXN1|CNTNAP2	-2.1	MyList
GO Biological Processes	19	GO:0007431	salivary gland development	19_GO:0032502 developmental process	-4.2	19	8.2	30230	32	204	4	2	0.97	2263|4781|5080|10512	FGFR2|NFIB|PAX6|SEMA3C	-2.1	MyList
GO Biological Processes	19	GO:0009636	response to toxic substance	19_GO:0050896 response to stimulus	-4.2	5.2	5.6	30230	255	204	9	4.4	1.4	1192|2950|4493|4502|4504|4519|4747|23657|84293	CLIC1|GSTP1|MT1E|MT2A|MT3|CYTB|NEFL|SLC7A11|PRXL2A	-2	MyList
GO Biological Processes	19	GO:0045338	farnesyl diphosphate metabolic process	19_GO:0009987 cellular process	-4.2	37	10	30230	12	204	3	1.5	0.84	2222|3157|3422	FDFT1|HMGCS1|IDI1	-2	MyList
GO Biological Processes	19	GO:0043484	regulation of RNA splicing	19_GO:0050789 regulation of biological process	-4.2	6	5.8	30230	199	204	8	3.9	1.4	3187|5295|9584|10659|57060|60680|65109|65110	HNRNPH1|PIK3R1|RBM39|CELF2|PCBP4|CELF5|UPF3B|UPF3A	-2	MyList
GO Biological Processes	19	GO:0055082	intracellular chemical homeostasis	19_GO:0042592 homeostatic process	-4.2	3.4	5	30230	604	204	14	6.9	1.8	358|478|760|793|1268|2512|2752|2950|4493|4502|4504|5295|23657|64344	AQP1|ATP1A3|CA2|CALB1|CNR1|FTL|GLUL|GSTP1|MT1E|MT2A|MT3|PIK3R1|SLC7A11|HIF3A	-2	MyList
WikiPathways	27	WP4155	Endometrial cancer		-4.2	12	7	30230	63	204	5	2.5	1.1	1647|2263|3611|5295|10297	GADD45A|FGFR2|ILK|PIK3R1|APC2	-2	MyList
GO Biological Processes	19	GO:0009144	purine nucleoside triphosphate metabolic process	19_GO:0009987 cellular process	-4.2	5.9	5.8	30230	200	204	8	3.9	1.4	2026|3939|4508|4538|4539|4540|5315|7167	ENO2|LDHA|ATP6|ND4|ND4L|ND5|PKM|TPI1	-2	MyList
GO Biological Processes	19	GO:0070229	negative regulation of lymphocyte apoptotic process	19_GO:0048519 negative regulation of biological process	-4.2	18	8	30230	33	204	4	2	0.97	604|1831|4282|27086	BCL6|TSC22D3|MIF|FOXP1	-2	MyList
GO Biological Processes	19	GO:0043523	regulation of neuron apoptotic process	19_GO:0050789 regulation of biological process	-4.1	5.1	5.5	30230	259	204	9	4.4	1.4	2908|3670|4170|4192|4504|4747|4929|5803|6347	NR3C1|ISL1|MCL1|MDK|MT3|NEFL|NR4A2|PTPRZ1|CCL2	-2	MyList
KEGG Pathway	24	hsa04723	Retrograde endocannabinoid signaling		-4.1	7	6	30230	149	204	7	3.4	1.3	1268|2891|4538|4539|4540|57406|246213	CNR1|GRIA2|ND4|ND4L|ND5|ABHD6|SLC17A8	-2	MyList
GO Biological Processes	19	GO:0071356	cellular response to tumor necrosis factor	19_GO:0050896 response to stimulus	-4.1	6.9	6	30230	150	204	7	3.4	1.3	678|3611|6347|7114|7538|9705|27086	ZFP36L2|ILK|CCL2|TMSB4X|ZFP36|ST18|FOXP1	-2	MyList
GO Biological Processes	19	GO:0050807	regulation of synapse organization	19_GO:0050789 regulation of biological process	-4.1	4.6	5.3	30230	324	204	10	4.9	1.5	547|3799|4747|4761|4897|8404|8825|8828|9378|23657	KIF1A|KIF5B|NEFL|NEUROD2|NRCAM|SPARCL1|LIN7A|NRP2|NRXN1|SLC7A11	-2	MyList
GO Biological Processes	19	GO:0022612	gland morphogenesis	19_GO:0032502 developmental process	-4.1	8.5	6.3	30230	105	204	6	2.9	1.2	2263|2908|3488|4781|5080|10512	FGFR2|NR3C1|IGFBP5|NFIB|PAX6|SEMA3C	-2	MyList
Reactome Gene Sets	6	R-HSA-376176	Signaling by ROBO receptors		-4.1	5.8	5.7	30230	205	204	8	3.9	1.4	1287|3670|6144|6188|6208|6232|65109|65110	COL4A5|ISL1|RPL21|RPS3|RPS14|RPS27|UPF3B|UPF3A	-2	MyList
GO Biological Processes	19	GO:0061303	cornea development in camera-type eye	19_GO:0032502 developmental process	-4.1	34	9.9	30230	13	204	3	1.5	0.84	5080|6664|7482	PAX6|SOX11|WNT2B	-2	MyList
GO Biological Processes	19	GO:0002903	negative regulation of B cell apoptotic process	19_GO:0048519 negative regulation of biological process	-4.1	34	9.9	30230	13	204	3	1.5	0.84	604|4282|27086	BCL6|MIF|FOXP1	-2	MyList
WikiPathways	27	WP4628	Aerobic glycolysis augmented		-4.1	34	9.9	30230	13	204	3	1.5	0.84	3939|5315|7167	LDHA|PKM|TPI1	-2	MyList
GO Biological Processes	19	GO:0046689	response to mercury ion	19_GO:0050896 response to stimulus	-4.1	34	9.9	30230	13	204	3	1.5	0.84	358|682|4519	AQP1|BSG|CYTB	-2	MyList
WikiPathways	27	WP4190	Mevalonate arm of cholesterol biosynthesis pathway		-4.1	34	9.9	30230	13	204	3	1.5	0.84	2222|3157|3422	FDFT1|HMGCS1|IDI1	-2	MyList
GO Biological Processes	19	GO:0040008	regulation of growth	19_GO:0040007 growth	-4.1	3.4	4.9	30230	617	204	14	6.9	1.8	604|1410|2263|2697|3488|4493|4502|4504|4897|8825|10409|11170|27086|53335	BCL6|CRYAB|FGFR2|GJA1|IGFBP5|MT1E|MT2A|MT3|NRCAM|LIN7A|BASP1|FAM107A|FOXP1|BCL11A	-2	MyList
WikiPathways	27	WP4313	Ferroptosis		-4.1	11	6.9	30230	66	204	5	2.5	1.1	2181|2222|2512|6520|23657	ACSL3|FDFT1|FTL|SLC3A2|SLC7A11	-2	MyList
GO Biological Processes	19	GO:0003158	endothelium development	19_GO:0032502 developmental process	-4.1	8.4	6.3	30230	106	204	6	2.9	1.2	682|3397|5962|7026|11167|23462	BSG|ID1|RDX|NR2F2|FSTL1|HEY1	-2	MyList
GO Biological Processes	19	GO:0048663	neuron fate commitment	19_GO:0032502 developmental process	-4	11	6.8	30230	67	204	5	2.5	1.1	3670|4774|4781|5080|23040	ISL1|NFIA|NFIB|PAX6|MYT1L	-1.9	MyList
GO Biological Processes	19	GO:0032680	regulation of tumor necrosis factor production	19_GO:0032501 multicellular organismal process	-4	5.7	5.6	30230	209	204	8	3.9	1.4	706|2950|3670|4282|5295|7538|23208|27086	TSPO|GSTP1|ISL1|MIF|PIK3R1|ZFP36|SYT11|FOXP1	-1.9	MyList
Reactome Gene Sets	6	R-HSA-8957275	Post-translational protein phosphorylation		-4	8.2	6.2	30230	108	204	6	2.9	1.2	3488|3491|5954|8404|11098|11167	IGFBP5|CCN1|RCN1|SPARCL1|PRSS23|FSTL1	-1.9	MyList
KEGG Pathway	24	hsa05012	Parkinson disease		-4	4.9	5.3	30230	271	204	9	4.4	1.4	801|3799|3800|4508|4519|4538|4539|4540|10383	CALM1|KIF5B|KIF5C|ATP6|CYTB|ND4|ND4L|ND5|TUBB4B	-1.9	MyList
GO Biological Processes	19	GO:0042391	regulation of membrane potential	19_GO:0065007 biological regulation	-4	3.7	5	30230	475	204	12	5.9	1.6	478|706|801|1136|1192|2697|2891|3769|3799|4897|9378|10142	ATP1A3|TSPO|CALM1|CHRNA3|CLIC1|GJA1|GRIA2|KCNJ13|KIF5B|NRCAM|NRXN1|AKAP9	-1.9	MyList
GO Biological Processes	19	GO:0021953	central nervous system neuron differentiation	19_GO:0032502 developmental process	-4	5.6	5.5	30230	212	204	8	3.9	1.4	2263|3670|4760|4781|4929|5080|8828|9378	FGFR2|ISL1|NEUROD1|NFIB|NR4A2|PAX6|NRP2|NRXN1	-1.9	MyList
GO Biological Processes	19	GO:0071559	response to transforming growth factor beta	19_GO:0050896 response to stimulus	-4	6.6	5.8	30230	158	204	7	3.4	1.3	678|2263|2908|3397|3670|7122|25878	ZFP36L2|FGFR2|NR3C1|ID1|ISL1|CLDN5|MXRA5	-1.9	MyList
GO Biological Processes	19	GO:0021781	glial cell fate commitment	19_GO:0032502 developmental process	-4	32	9.5	30230	14	204	3	1.5	0.84	4774|4781|5080	NFIA|NFIB|PAX6	-1.9	MyList
Reactome Gene Sets	6	R-HSA-5660526	Response to metal ions		-4	32	9.5	30230	14	204	3	1.5	0.84	4493|4502|4504	MT1E|MT2A|MT3	-1.9	MyList
GO Biological Processes	19	GO:0030902	hindbrain development	19_GO:0032502 developmental process	-4	6.5	5.8	30230	159	204	7	3.4	1.3	4192|4538|4760|4761|4781|5362|9378	MDK|ND4|NEUROD1|NEUROD2|NFIB|PLXNA2|NRXN1	-1.9	MyList
GO Biological Processes	19	GO:1903555	regulation of tumor necrosis factor superfamily cytokine production	19_GO:0032501 multicellular organismal process	-4	5.5	5.5	30230	214	204	8	3.9	1.4	706|2950|3670|4282|5295|7538|23208|27086	TSPO|GSTP1|ISL1|MIF|PIK3R1|ZFP36|SYT11|FOXP1	-1.9	MyList
Reactome Gene Sets	6	R-HSA-111933	Calmodulin induced events		-4	16	7.5	30230	37	204	4	2	0.97	801|5136|5137|5613	CALM1|PDE1A|PDE1C|PRKX	-1.9	MyList
Reactome Gene Sets	6	R-HSA-111997	CaM pathway		-4	16	7.5	30230	37	204	4	2	0.97	801|5136|5137|5613	CALM1|PDE1A|PDE1C|PRKX	-1.9	MyList
WikiPathways	27	WP2880	Glucocorticoid receptor pathway		-3.9	11	6.6	30230	70	204	5	2.5	1.1	1831|2908|6347|8507|11214	TSC22D3|NR3C1|CCL2|ENC1|AKAP13	-1.9	MyList
Canonical Pathways	11	M167	PID AP1 PATHWAY		-3.9	11	6.6	30230	70	204	5	2.5	1.1	2697|2908|3491|4502|6347	GJA1|NR3C1|CCN1|MT2A|CCL2	-1.9	MyList
GO Biological Processes	19	GO:0098609	cell-cell adhesion	19_GO:0009987 cellular process	-3.9	3.5	4.8	30230	556	204	13	6.4	1.7	682|1192|2650|3491|3611|4345|4897|5101|7122|8404|8763|9378|23657	BSG|CLIC1|GCNT1|CCN1|ILK|CD200|NRCAM|PCDH9|CLDN5|SPARCL1|CD164|NRXN1|SLC7A11	-1.9	MyList
GO Biological Processes	19	GO:0050680	negative regulation of epithelial cell proliferation	19_GO:0048519 negative regulation of biological process	-3.9	6.4	5.7	30230	161	204	7	3.4	1.3	2263|3670|4781|5080|6347|7026|64743	FGFR2|ISL1|NFIB|PAX6|CCL2|NR2F2|WDR13	-1.9	MyList
GO Biological Processes	19	GO:0010038	response to metal ion	19_GO:0050896 response to stimulus	-3.9	4.3	5.1	30230	341	204	10	4.9	1.5	358|682|706|801|4493|4502|4504|4519|4761|9378	AQP1|BSG|TSPO|CALM1|MT1E|MT2A|MT3|CYTB|NEUROD2|NRXN1	-1.9	MyList
GO Biological Processes	19	GO:0048660	regulation of smooth muscle cell proliferation	19_GO:0050789 regulation of biological process	-3.9	6.4	5.7	30230	162	204	7	3.4	1.3	2263|2697|2950|3488|5295|9510|27086	FGFR2|GJA1|GSTP1|IGFBP5|PIK3R1|ADAMTS1|FOXP1	-1.9	MyList
GO Biological Processes	19	GO:0051962	positive regulation of nervous system development	19_GO:0032502 developmental process	-3.9	4.8	5.2	30230	278	204	9	4.4	1.4	706|4192|4747|5080|5803|6604|6664|9378|53335	TSPO|MDK|NEFL|PAX6|PTPRZ1|SMARCD3|SOX11|NRXN1|BCL11A	-1.9	MyList
KEGG Pathway	24	hsa05020	Prion disease		-3.9	4.8	5.2	30230	278	204	9	4.4	1.4	3799|3800|4508|4519|4538|4539|4540|5295|10383	KIF5B|KIF5C|ATP6|CYTB|ND4|ND4L|ND5|PIK3R1|TUBB4B	-1.9	MyList
GO Biological Processes	19	GO:1904035	regulation of epithelial cell apoptotic process	19_GO:0050789 regulation of biological process	-3.9	16	7.4	30230	38	204	4	2	0.97	3670|4192|4760|7538	ISL1|MDK|NEUROD1|ZFP36	-1.9	MyList
GO Biological Processes	19	GO:0009141	nucleoside triphosphate metabolic process	19_GO:0009987 cellular process	-3.9	5.4	5.4	30230	218	204	8	3.9	1.4	2026|3939|4508|4538|4539|4540|5315|7167	ENO2|LDHA|ATP6|ND4|ND4L|ND5|PKM|TPI1	-1.9	MyList
GO Biological Processes	19	GO:0006721	terpenoid metabolic process	19_GO:0009987 cellular process	-3.9	7.8	6	30230	114	204	6	2.9	1.2	2222|3157|3422|5947|7276|9249	FDFT1|HMGCS1|IDI1|RBP1|TTR|DHRS3	-1.9	MyList
GO Biological Processes	19	GO:0030534	adult behavior	19_GO:0032501 multicellular organismal process	-3.9	6.3	5.6	30230	164	204	7	3.4	1.3	894|1136|4929|9378|23657|26047|127343	CCND2|CHRNA3|NR4A2|NRXN1|SLC7A11|CNTNAP2|DMBX1	-1.8	MyList
GO Biological Processes	19	GO:0097305	response to alcohol	19_GO:0050896 response to stimulus	-3.9	4.7	5.2	30230	281	204	9	4.4	1.4	706|2263|2289|2908|2950|4519|4538|4747|7122	TSPO|FGFR2|FKBP5|NR3C1|GSTP1|CYTB|ND4|NEFL|CLDN5	-1.8	MyList
Reactome Gene Sets	6	R-HSA-111996	Ca-dependent events		-3.9	15	7.3	30230	39	204	4	2	0.97	801|5136|5137|5613	CALM1|PDE1A|PDE1C|PRKX	-1.8	MyList
GO Biological Processes	19	GO:0003208	cardiac ventricle morphogenesis	19_GO:0032502 developmental process	-3.9	10	6.5	30230	73	204	5	2.5	1.1	2263|3670|6604|10512|23462	FGFR2|ISL1|SMARCD3|SEMA3C|HEY1	-1.8	MyList
Reactome Gene Sets	6	R-HSA-927802	Nonsense-Mediated Decay (NMD)		-3.9	7.7	5.9	30230	116	204	6	2.9	1.2	6144|6188|6208|6232|65109|65110	RPL21|RPS3|RPS14|RPS27|UPF3B|UPF3A	-1.8	MyList
Reactome Gene Sets	6	R-HSA-975957	Nonsense Mediated Decay (NMD) enhanced by the Exon Junction Complex (EJC)		-3.9	7.7	5.9	30230	116	204	6	2.9	1.2	6144|6188|6208|6232|65109|65110	RPL21|RPS3|RPS14|RPS27|UPF3B|UPF3A	-1.8	MyList
GO Biological Processes	19	GO:0050769	positive regulation of neurogenesis	19_GO:0032502 developmental process	-3.9	5.3	5.3	30230	222	204	8	3.9	1.4	706|4192|4747|5080|5803|6604|6664|53335	TSPO|MDK|NEFL|PAX6|PTPRZ1|SMARCD3|SOX11|BCL11A	-1.8	MyList
KEGG Pathway	24	hsa01230	Biosynthesis of amino acids		-3.8	9.9	6.3	30230	75	204	5	2.5	1.1	2026|2752|5315|7167|29968	ENO2|GLUL|PKM|TPI1|PSAT1	-1.8	MyList
GO Biological Processes	19	GO:0010273	detoxification of copper ion	19_GO:0098754 detoxification	-3.8	28	8.8	30230	16	204	3	1.5	0.84	4493|4502|4504	MT1E|MT2A|MT3	-1.8	MyList
GO Biological Processes	19	GO:1990169	stress response to copper ion	19_GO:0050896 response to stimulus	-3.8	28	8.8	30230	16	204	3	1.5	0.84	4493|4502|4504	MT1E|MT2A|MT3	-1.8	MyList
GO Biological Processes	19	GO:0003407	neural retina development	19_GO:0032502 developmental process	-3.8	9.7	6.3	30230	76	204	5	2.5	1.1	682|793|4760|6604|246213	BSG|CALB1|NEUROD1|SMARCD3|SLC17A8	-1.8	MyList
GO Biological Processes	19	GO:0034612	response to tumor necrosis factor	19_GO:0050896 response to stimulus	-3.7	6	5.4	30230	173	204	7	3.4	1.3	678|3611|6347|7114|7538|9705|27086	ZFP36L2|ILK|CCL2|TMSB4X|ZFP36|ST18|FOXP1	-1.7	MyList
KEGG Pathway	24	hsa04216	Ferroptosis		-3.7	14	7	30230	42	204	4	2	0.97	2181|2512|6520|23657	ACSL3|FTL|SLC3A2|SLC7A11	-1.7	MyList
GO Biological Processes	19	GO:0006720	isoprenoid metabolic process	19_GO:0009987 cellular process	-3.7	7.2	5.7	30230	123	204	6	2.9	1.2	2222|3157|3422|5947|7276|9249	FDFT1|HMGCS1|IDI1|RBP1|TTR|DHRS3	-1.7	MyList
GO Biological Processes	19	GO:0008203	cholesterol metabolic process	19_GO:0009987 cellular process	-3.7	7.2	5.7	30230	123	204	6	2.9	1.2	2222|3157|3422|6307|6713|10682	FDFT1|HMGCS1|IDI1|MSMO1|SQLE|EBP	-1.7	MyList
GO Biological Processes	19	GO:0045669	positive regulation of osteoblast differentiation	19_GO:0032502 developmental process	-3.7	9.4	6.1	30230	79	204	5	2.5	1.1	1052|1192|3491|3611|6664	CEBPD|CLIC1|CCN1|ILK|SOX11	-1.7	MyList
Reactome Gene Sets	6	R-HSA-1489509	DAG and IP3 signaling		-3.7	14	6.9	30230	43	204	4	2	0.97	801|5136|5137|5613	CALM1|PDE1A|PDE1C|PRKX	-1.7	MyList
KEGG Pathway	24	hsa04714	Thermogenesis		-3.7	5	5.1	30230	235	204	8	3.9	1.4	1268|2181|4508|4519|4538|4539|4540|6604	CNR1|ACSL3|ATP6|CYTB|ND4|ND4L|ND5|SMARCD3	-1.7	MyList
GO Biological Processes	19	GO:0048024	regulation of mRNA splicing, via spliceosome	19_GO:0050789 regulation of biological process	-3.7	7.1	5.6	30230	125	204	6	2.9	1.2	9584|10659|57060|60680|65109|65110	RBM39|CELF2|PCBP4|CELF5|UPF3B|UPF3A	-1.7	MyList
Reactome Gene Sets	6	R-HSA-381426	Regulation of Insulin-like Growth Factor (IGF) transport and uptake by Insulin-like Growth Factor Binding Proteins (IGFBPs)		-3.7	7.1	5.6	30230	125	204	6	2.9	1.2	3488|3491|5954|8404|11098|11167	IGFBP5|CCN1|RCN1|SPARCL1|PRSS23|FSTL1	-1.7	MyList
WikiPathways	27	WP5087	Pleural mesothelioma		-3.7	3.7	4.7	30230	439	204	11	5.4	1.6	894|1287|2263|4170|4192|6347|6520|7482|9510|11098|83937	CCND2|COL4A5|FGFR2|MCL1|MDK|CCL2|SLC3A2|WNT2B|ADAMTS1|PRSS23|RASSF4	-1.7	MyList
GO Biological Processes	19	GO:0035270	endocrine system development	19_GO:0032502 developmental process	-3.7	7.1	5.6	30230	126	204	6	2.9	1.2	706|2908|3670|4192|4760|5080	TSPO|NR3C1|ISL1|MDK|NEUROD1|PAX6	-1.7	MyList
GO Biological Processes	19	GO:0043524	negative regulation of neuron apoptotic process	19_GO:0048519 negative regulation of biological process	-3.6	5.8	5.3	30230	179	204	7	3.4	1.3	3670|4192|4504|4747|4929|5803|6347	ISL1|MDK|MT3|NEFL|NR4A2|PTPRZ1|CCL2	-1.7	MyList
Reactome Gene Sets	6	R-HSA-438064	Post NMDA receptor activation events		-3.6	9.1	6.1	30230	81	204	5	2.5	1.1	801|2891|4747|5613|10383	CALM1|GRIA2|NEFL|PRKX|TUBB4B	-1.7	MyList
GO Biological Processes	19	GO:0001822	kidney development	19_GO:0032502 developmental process	-3.6	4.4	4.9	30230	303	204	9	4.4	1.4	358|793|2263|2650|3611|5613|6664|9510|10409	AQP1|CALB1|FGFR2|GCNT1|ILK|PRKX|SOX11|ADAMTS1|BASP1	-1.6	MyList
GO Biological Processes	19	GO:0021536	diencephalon development	19_GO:0032502 developmental process	-3.6	9	6	30230	82	204	5	2.5	1.1	3670|4929|5080|8828|26047	ISL1|NR4A2|PAX6|NRP2|CNTNAP2	-1.6	MyList
GO Biological Processes	19	GO:1905521	regulation of macrophage migration	19_GO:0040011 locomotion	-3.6	13	6.7	30230	45	204	4	2	0.97	4192|4282|4345|6347	MDK|MIF|CD200|CCL2	-1.6	MyList
Canonical Pathways	11	M106	PID HNF3B PATHWAY		-3.6	13	6.7	30230	45	204	4	2	0.97	1052|2908|3157|7276	CEBPD|NR3C1|HMGCS1|TTR	-1.6	MyList
WikiPathways	27	WP534	Glycolysis and gluconeogenesis		-3.6	13	6.7	30230	45	204	4	2	0.97	2026|3939|5315|7167	ENO2|LDHA|PKM|TPI1	-1.6	MyList
GO Biological Processes	19	GO:0071248	cellular response to metal ion	19_GO:0050896 response to stimulus	-3.6	5.7	5.2	30230	182	204	7	3.4	1.3	358|706|4493|4502|4504|4761|9378	AQP1|TSPO|MT1E|MT2A|MT3|NEUROD2|NRXN1	-1.6	MyList
GO Biological Processes	19	GO:0001501	skeletal system development	19_GO:0032502 developmental process	-3.6	3.4	4.5	30230	526	204	12	5.9	1.6	2263|2697|3491|4774|4781|5358|6664|7482|9249|10682|11214|27086	FGFR2|GJA1|CCN1|NFIA|NFIB|PLS3|SOX11|WNT2B|DHRS3|EBP|AKAP13|FOXP1	-1.6	MyList
GO Biological Processes	19	GO:0021987	cerebral cortex development	19_GO:0032502 developmental process	-3.6	6.8	5.5	30230	130	204	6	2.9	1.2	4192|4747|5080|23224|25777|26047	MDK|NEFL|PAX6|SYNE2|SUN2|CNTNAP2	-1.6	MyList
GO Biological Processes	19	GO:0044057	regulation of system process	19_GO:0032501 multicellular organismal process	-3.6	3.2	4.5	30230	606	204	13	6.4	1.7	358|478|706|801|1136|2697|3488|3670|4760|9378|10142|10659|27086	AQP1|ATP1A3|TSPO|CALM1|CHRNA3|GJA1|IGFBP5|ISL1|NEUROD1|NRXN1|AKAP9|CELF2|FOXP1	-1.6	MyList
GO Biological Processes	19	GO:0035272	exocrine system development	19_GO:0032502 developmental process	-3.6	13	6.6	30230	46	204	4	2	0.97	2263|4781|5080|10512	FGFR2|NFIB|PAX6|SEMA3C	-1.6	MyList
WikiPathways	27	WP4008	NO cGMP PKG mediated neuroprotection		-3.6	13	6.6	30230	46	204	4	2	0.97	706|801|4747|10142	TSPO|CALM1|NEFL|AKAP9	-1.6	MyList
GO Biological Processes	19	GO:0110076	negative regulation of ferroptosis	19_GO:0048519 negative regulation of biological process	-3.6	23	8	30230	19	204	3	1.5	0.84	2950|23657|29968	GSTP1|SLC7A11|PSAT1	-1.6	MyList
GO Biological Processes	19	GO:0002902	regulation of B cell apoptotic process	19_GO:0050789 regulation of biological process	-3.6	23	8	30230	19	204	3	1.5	0.84	604|4282|27086	BCL6|MIF|FOXP1	-1.6	MyList
GO Biological Processes	19	GO:0003215	cardiac right ventricle morphogenesis	19_GO:0032502 developmental process	-3.6	23	8	30230	19	204	3	1.5	0.84	3670|6604|10512	ISL1|SMARCD3|SEMA3C	-1.6	MyList
KEGG Pathway	24	hsa05016	Huntington disease		-3.5	4.3	4.8	30230	311	204	9	4.4	1.4	2891|3799|3800|4508|4519|4538|4539|4540|10383	GRIA2|KIF5B|KIF5C|ATP6|CYTB|ND4|ND4L|ND5|TUBB4B	-1.6	MyList
GO Biological Processes	19	GO:0045446	endothelial cell differentiation	19_GO:0032502 developmental process	-3.5	8.7	5.9	30230	85	204	5	2.5	1.1	3397|5962|7026|11167|23462	ID1|RDX|NR2F2|FSTL1|HEY1	-1.6	MyList
GO Biological Processes	19	GO:0032787	monocarboxylic acid metabolic process	19_GO:0009987 cellular process	-3.5	3.3	4.5	30230	531	204	12	5.9	1.6	2026|2109|2181|2950|3939|4282|5315|5947|6307|7167|10797|57406	ENO2|ETFB|ACSL3|GSTP1|LDHA|MIF|PKM|RBP1|MSMO1|TPI1|MTHFD2|ABHD6	-1.6	MyList
WikiPathways	27	WP5417	Cell lineage map for neuronal differentiation		-3.5	6.7	5.4	30230	132	204	6	2.9	1.2	2752|4741|4747|4929|5080|8825	GLUL|NEFM|NEFL|NR4A2|PAX6|LIN7A	-1.6	MyList
GO Biological Processes	19	GO:0046686	response to cadmium ion	19_GO:0050896 response to stimulus	-3.5	13	6.6	30230	47	204	4	2	0.97	4493|4502|4504|4519	MT1E|MT2A|MT3|CYTB	-1.6	MyList
WikiPathways	27	WP4018	Clear cell renal cell carcinoma pathways		-3.5	8.6	5.8	30230	86	204	5	2.5	1.1	2026|3939|5315|7167|29968	ENO2|LDHA|PKM|TPI1|PSAT1	-1.6	MyList
GO Biological Processes	19	GO:0051591	response to cAMP	19_GO:0050896 response to stimulus	-3.5	8.6	5.8	30230	86	204	5	2.5	1.1	358|682|3488|5187|10142	AQP1|BSG|IGFBP5|PER1|AKAP9	-1.6	MyList
WikiPathways	27	WP2882	Nuclear receptors meta pathway		-3.5	4.2	4.8	30230	314	204	9	4.4	1.4	1831|2289|2512|2908|2950|6347|8507|11214|23657	TSC22D3|FKBP5|FTL|NR3C1|GSTP1|CCL2|ENC1|AKAP13|SLC7A11	-1.6	MyList
GO Biological Processes	19	GO:0051129	negative regulation of cellular component organization	19_GO:0048519 negative regulation of biological process	-3.5	2.8	4.3	30230	784	204	15	7.4	1.8	546|1410|3670|4504|4761|5295|5962|6144|7114|9378|9638|10297|11170|23208|53335	ATRX|CRYAB|ISL1|MT3|NEUROD2|PIK3R1|RDX|RPL21|TMSB4X|NRXN1|FEZ1|APC2|FAM107A|SYT11|BCL11A	-1.6	MyList
GO Biological Processes	19	GO:1902652	secondary alcohol metabolic process	19_GO:0009987 cellular process	-3.5	6.6	5.4	30230	134	204	6	2.9	1.2	2222|3157|3422|6307|6713|10682	FDFT1|HMGCS1|IDI1|MSMO1|SQLE|EBP	-1.6	MyList
Canonical Pathways	11	M288	PID HES HEY PATHWAY		-3.5	12	6.5	30230	48	204	4	2	0.97	3397|7088|23462|55502	ID1|TLE1|HEY1|HES6	-1.6	MyList
GO Biological Processes	19	GO:0006096	glycolytic process	19_GO:0009987 cellular process	-3.5	12	6.5	30230	48	204	4	2	0.97	2026|3939|5315|7167	ENO2|LDHA|PKM|TPI1	-1.6	MyList
WikiPathways	27	WP410	Exercise induced circadian regulation		-3.5	12	6.5	30230	48	204	4	2	0.97	2950|3422|5187|7122	GSTP1|IDI1|PER1|CLDN5	-1.6	MyList
GO Biological Processes	19	GO:0014009	glial cell proliferation	19_GO:0032502 developmental process	-3.5	22	7.8	30230	20	204	3	1.5	0.84	4774|4781|6664	NFIA|NFIB|SOX11	-1.6	MyList
Reactome Gene Sets	6	R-HSA-202733	Cell surface interactions at the vascular wall		-3.5	6.6	5.4	30230	135	204	6	2.9	1.2	682|4282|5295|6520|23428|23657	BSG|MIF|PIK3R1|SLC3A2|SLC7A8|SLC7A11	-1.6	MyList
GO Biological Processes	19	GO:1902600	proton transmembrane transport	19_GO:0051179 localization	-3.5	5.5	5.1	30230	190	204	7	3.4	1.3	478|4508|4519|4538|4539|4540|23657	ATP1A3|ATP6|CYTB|ND4|ND4L|ND5|SLC7A11	-1.6	MyList
GO Biological Processes	19	GO:0051648	vesicle localization	19_GO:0051179 localization	-3.5	5.5	5.1	30230	190	204	7	3.4	1.3	547|3799|3800|8825|9378|11127|23208	KIF1A|KIF5B|KIF5C|LIN7A|NRXN1|KIF3A|SYT11	-1.6	MyList
GO Biological Processes	19	GO:2000106	regulation of leukocyte apoptotic process	19_GO:0050789 regulation of biological process	-3.5	8.4	5.7	30230	88	204	5	2.5	1.1	604|1831|4282|23657|27086	BCL6|TSC22D3|MIF|SLC7A11|FOXP1	-1.5	MyList
GO Biological Processes	19	GO:1904705	regulation of vascular associated smooth muscle cell proliferation	19_GO:0050789 regulation of biological process	-3.5	8.4	5.7	30230	88	204	5	2.5	1.1	2263|2697|2950|3488|9510	FGFR2|GJA1|GSTP1|IGFBP5|ADAMTS1	-1.5	MyList
GO Biological Processes	19	GO:0030336	negative regulation of cell migration	19_GO:0040011 locomotion	-3.5	3.8	4.6	30230	389	204	10	4.9	1.5	1647|2697|2950|3488|4282|4345|6347|7026|7122|57406	GADD45A|GJA1|GSTP1|IGFBP5|MIF|CD200|CCL2|NR2F2|CLDN5|ABHD6	-1.5	MyList
GO Biological Processes	19	GO:1904707	positive regulation of vascular associated smooth muscle cell proliferation	19_GO:0048518 positive regulation of biological process	-3.5	12	6.4	30230	49	204	4	2	0.97	2263|2697|3488|9510	FGFR2|GJA1|IGFBP5|ADAMTS1	-1.5	MyList
GO Biological Processes	19	GO:0019752	carboxylic acid metabolic process	19_GO:0009987 cellular process	-3.4	2.8	4.2	30230	797	204	15	7.4	1.8	2026|2109|2181|2752|2950|3939|4282|5315|5947|6307|7167|10797|29968|51380|57406	ENO2|ETFB|ACSL3|GLUL|GSTP1|LDHA|MIF|PKM|RBP1|MSMO1|TPI1|MTHFD2|PSAT1|CSAD|ABHD6	-1.5	MyList
GO Biological Processes	19	GO:0008038	neuron recognition	19_GO:0032502 developmental process	-3.4	12	6.3	30230	50	204	4	2	0.97	682|1268|4897|26047	BSG|CNR1|NRCAM|CNTNAP2	-1.5	MyList
GO Biological Processes	19	GO:0141161	regulation of cAMP/PKA signal transduction	19_GO:0050896 response to stimulus	-3.4	12	6.3	30230	50	204	4	2	0.97	4282|5136|5137|9378	MIF|PDE1A|PDE1C|NRXN1	-1.5	MyList
GO Biological Processes	19	GO:2000177	regulation of neural precursor cell proliferation	19_GO:0050789 regulation of biological process	-3.4	8.2	5.7	30230	90	204	5	2.5	1.1	3611|4192|5080|5803|6604	ILK|MDK|PAX6|PTPRZ1|SMARCD3	-1.5	MyList
GO Biological Processes	19	GO:0021756	striatum development	19_GO:0032502 developmental process	-3.4	21	7.6	30230	21	204	3	1.5	0.84	23657|26047|27086	SLC7A11|CNTNAP2|FOXP1	-1.5	MyList
GO Biological Processes	19	GO:0097501	stress response to metal ion	19_GO:0050896 response to stimulus	-3.4	21	7.6	30230	21	204	3	1.5	0.84	4493|4502|4504	MT1E|MT2A|MT3	-1.5	MyList
GO Biological Processes	19	GO:0061718	glucose catabolic process to pyruvate	19_GO:0009987 cellular process	-3.4	21	7.6	30230	21	204	3	1.5	0.84	2026|5315|7167	ENO2|PKM|TPI1	-1.5	MyList
GO Biological Processes	19	GO:0061621	canonical glycolysis	19_GO:0009987 cellular process	-3.4	21	7.6	30230	21	204	3	1.5	0.84	2026|5315|7167	ENO2|PKM|TPI1	-1.5	MyList
GO Biological Processes	19	GO:0008090	retrograde axonal transport	19_GO:0051179 localization	-3.4	21	7.6	30230	21	204	3	1.5	0.84	547|3799|4747	KIF1A|KIF5B|NEFL	-1.5	MyList
GO Biological Processes	19	GO:0051046	regulation of secretion	19_GO:0051179 localization	-3.4	3.1	4.3	30230	631	204	13	6.4	1.7	358|682|706|1136|2181|2697|3670|4282|4345|4760|4826|6664|23208	AQP1|BSG|TSPO|CHRNA3|ACSL3|GJA1|ISL1|MIF|CD200|NEUROD1|NNAT|SOX11|SYT11	-1.5	MyList
WikiPathways	27	WP35	G protein signaling		-3.4	8.1	5.6	30230	91	204	5	2.5	1.1	801|5136|5137|10142|11214	CALM1|PDE1A|PDE1C|AKAP9|AKAP13	-1.5	MyList
GO Biological Processes	19	GO:0019320	hexose catabolic process	19_GO:0009987 cellular process	-3.4	12	6.3	30230	51	204	4	2	0.97	2026|3939|5315|7167	ENO2|LDHA|PKM|TPI1	-1.5	MyList
GO Biological Processes	19	GO:0097479	synaptic vesicle localization	19_GO:0051179 localization	-3.4	12	6.3	30230	51	204	4	2	0.97	3799|3800|8825|9378	KIF5B|KIF5C|LIN7A|NRXN1	-1.5	MyList
GO Biological Processes	19	GO:2000107	negative regulation of leukocyte apoptotic process	19_GO:0048519 negative regulation of biological process	-3.4	12	6.3	30230	51	204	4	2	0.97	604|1831|4282|27086	BCL6|TSC22D3|MIF|FOXP1	-1.5	MyList
GO Biological Processes	19	GO:0010043	response to zinc ion	19_GO:0050896 response to stimulus	-3.4	12	6.3	30230	51	204	4	2	0.97	706|4493|4502|4504	TSPO|MT1E|MT2A|MT3	-1.5	MyList
GO Biological Processes	19	GO:0046032	ADP catabolic process	19_GO:0009987 cellular process	-3.4	12	6.3	30230	51	204	4	2	0.97	2026|3939|5315|7167	ENO2|LDHA|PKM|TPI1	-1.5	MyList
Reactome Gene Sets	6	R-HSA-112043	PLC beta mediated events		-3.4	12	6.3	30230	51	204	4	2	0.97	801|5136|5137|5613	CALM1|PDE1A|PDE1C|PRKX	-1.5	MyList
KEGG Pathway	24	hsa04814	Motor proteins		-3.4	5.3	5	30230	197	204	7	3.4	1.3	547|3799|3800|6990|10383|11127|55605	KIF1A|KIF5B|KIF5C|DYNLT3|TUBB4B|KIF3A|KIF21A	-1.5	MyList
WikiPathways	27	WP5355	Metabolic epileptic disorders		-3.4	8.1	5.6	30230	92	204	5	2.5	1.1	2026|3939|5315|7167|29968	ENO2|LDHA|PKM|TPI1|PSAT1	-1.5	MyList
GO Biological Processes	19	GO:0030097	hemopoiesis	19_GO:0032502 developmental process	-3.4	2.9	4.2	30230	721	204	14	6.9	1.8	604|678|1052|2263|2908|4300|5295|5613|5803|6208|7482|8763|10682|27086	BCL6|ZFP36L2|CEBPD|FGFR2|NR3C1|MLLT3|PIK3R1|PRKX|PTPRZ1|RPS14|WNT2B|CD164|EBP|FOXP1	-1.5	MyList
GO Biological Processes	19	GO:0097120	receptor localization to synapse	19_GO:0051179 localization	-3.4	11	6.2	30230	52	204	4	2	0.97	3799|3800|9378|27065	KIF5B|KIF5C|NRXN1|NSG1	-1.5	MyList
WikiPathways	27	WP5548	Blood based neuroinflammation markers		-3.4	20	7.4	30230	22	204	3	1.5	0.84	706|4747|6347	TSPO|NEFL|CCL2	-1.5	MyList
Reactome Gene Sets	6	R-HSA-438066	Unblocking of NMDA receptors, glutamate binding and activation		-3.4	20	7.4	30230	22	204	3	1.5	0.84	801|2891|4747	CALM1|GRIA2|NEFL	-1.5	MyList
GO Biological Processes	19	GO:0016125	sterol metabolic process	19_GO:0009987 cellular process	-3.4	6.2	5.2	30230	143	204	6	2.9	1.2	2222|3157|3422|6307|6713|10682	FDFT1|HMGCS1|IDI1|MSMO1|SQLE|EBP	-1.5	MyList
GO Biological Processes	19	GO:1902414	protein localization to cell junction	19_GO:0051179 localization	-3.3	7.9	5.5	30230	94	204	5	2.5	1.1	3799|3800|9378|11127|27065	KIF5B|KIF5C|NRXN1|KIF3A|NSG1	-1.5	MyList
GO Biological Processes	19	GO:2000146	negative regulation of cell motility	19_GO:0040011 locomotion	-3.3	3.7	4.4	30230	404	204	10	4.9	1.5	1647|2697|2950|3488|4282|4345|6347|7026|7122|57406	GADD45A|GJA1|GSTP1|IGFBP5|MIF|CD200|CCL2|NR2F2|CLDN5|ABHD6	-1.5	MyList
GO Biological Processes	19	GO:0019364	pyridine nucleotide catabolic process	19_GO:0009987 cellular process	-3.3	11	6.1	30230	53	204	4	2	0.97	2026|3939|5315|7167	ENO2|LDHA|PKM|TPI1	-1.5	MyList
KEGG Pathway	24	hsa05165	Human papillomavirus infection		-3.3	4	4.5	30230	333	204	9	4.4	1.4	894|1287|5295|5315|5521|7482|10297|23462|55502	CCND2|COL4A5|PIK3R1|PKM|PPP2R2B|WNT2B|APC2|HEY1|HES6	-1.5	MyList
GO Biological Processes	19	GO:0016114	terpenoid biosynthetic process	19_GO:0009987 cellular process	-3.3	19	7.2	30230	23	204	3	1.5	0.84	3157|3422|5947	HMGCS1|IDI1|RBP1	-1.4	MyList
KEGG Pathway	24	hsa04964	Proximal tubule bicarbonate reclamation		-3.3	19	7.2	30230	23	204	3	1.5	0.84	358|478|760	AQP1|ATP1A3|CA2	-1.4	MyList
GO Biological Processes	19	GO:0061620	glycolytic process through glucose-6-phosphate	19_GO:0009987 cellular process	-3.3	19	7.2	30230	23	204	3	1.5	0.84	2026|5315|7167	ENO2|PKM|TPI1	-1.4	MyList
GO Biological Processes	19	GO:0061615	glycolytic process through fructose-6-phosphate	19_GO:0009987 cellular process	-3.3	19	7.2	30230	23	204	3	1.5	0.84	2026|5315|7167	ENO2|PKM|TPI1	-1.4	MyList
GO Biological Processes	19	GO:0001764	neuron migration	19_GO:0032502 developmental process	-3.3	6.1	5.1	30230	146	204	6	2.9	1.2	4897|4929|5080|7026|8828|54541	NRCAM|NR4A2|PAX6|NR2F2|NRP2|DDIT4	-1.4	MyList
GO Biological Processes	19	GO:0008202	steroid metabolic process	19_GO:0009987 cellular process	-3.3	4.4	4.7	30230	267	204	8	3.9	1.4	706|2222|2908|3157|3422|6307|6713|10682	TSPO|FDFT1|NR3C1|HMGCS1|IDI1|MSMO1|SQLE|EBP	-1.4	MyList
GO Biological Processes	19	GO:0009137	purine nucleoside diphosphate catabolic process	19_GO:0009987 cellular process	-3.3	11	6	30230	54	204	4	2	0.97	2026|3939|5315|7167	ENO2|LDHA|PKM|TPI1	-1.4	MyList
GO Biological Processes	19	GO:0009181	purine ribonucleoside diphosphate catabolic process	19_GO:0009987 cellular process	-3.3	11	6	30230	54	204	4	2	0.97	2026|3939|5315|7167	ENO2|LDHA|PKM|TPI1	-1.4	MyList
GO Biological Processes	19	GO:0010817	regulation of hormone levels	19_GO:0065007 biological regulation	-3.3	3.1	4.2	30230	566	204	12	5.9	1.6	358|706|2697|2908|3670|4760|4826|5947|6520|6664|9249|23428	AQP1|TSPO|GJA1|NR3C1|ISL1|NEUROD1|NNAT|RBP1|SLC3A2|SOX11|DHRS3|SLC7A8	-1.4	MyList
GO Biological Processes	19	GO:0032984	protein-containing complex disassembly	19_GO:0009987 cellular process	-3.3	6	5.1	30230	147	204	6	2.9	1.2	801|3799|6604|11198|54541|344148	CALM1|KIF5B|SMARCD3|SUPT16H|DDIT4|NCKAP5	-1.4	MyList
GO Biological Processes	19	GO:0120035	regulation of plasma membrane bounded cell projection organization	19_GO:0050789 regulation of biological process	-3.3	3	4.2	30230	650	204	13	6.4	1.7	547|1136|4192|4504|4747|4897|5295|8507|9378|9638|23224|53335|55605	KIF1A|CHRNA3|MDK|MT3|NEFL|NRCAM|PIK3R1|ENC1|NRXN1|FEZ1|SYNE2|BCL11A|KIF21A	-1.4	MyList
GO Biological Processes	19	GO:0021766	hippocampus development	19_GO:0032502 developmental process	-3.3	7.6	5.4	30230	97	204	5	2.5	1.1	4192|4747|4760|9638|63974	MDK|NEFL|NEUROD1|FEZ1|NEUROD6	-1.4	MyList
GO Biological Processes	19	GO:0035282	segmentation	19_GO:0032502 developmental process	-3.3	7.6	5.4	30230	97	204	5	2.5	1.1	4300|5362|8828|10409|10512	MLLT3|PLXNA2|NRP2|BASP1|SEMA3C	-1.4	MyList
GO Biological Processes	19	GO:0043124	negative regulation of canonical NF-kappaB signal transduction	19_GO:0048519 negative regulation of biological process	-3.3	7.6	5.4	30230	97	204	5	2.5	1.1	2950|4345|5187|7088|7114	GSTP1|CD200|PER1|TLE1|TMSB4X	-1.4	MyList
Reactome Gene Sets	6	R-HSA-112314	Neurotransmitter receptors and postsynaptic signal transmission		-3.3	5	4.8	30230	206	204	7	3.4	1.3	801|1136|2891|4747|5613|8825|10383	CALM1|CHRNA3|GRIA2|NEFL|PRKX|LIN7A|TUBB4B	-1.4	MyList
GO Biological Processes	19	GO:0060348	bone development	19_GO:0032502 developmental process	-3.3	5	4.8	30230	206	204	7	3.4	1.3	2263|2697|5358|9249|10682|11214|27086	FGFR2|GJA1|PLS3|DHRS3|EBP|AKAP13|FOXP1	-1.4	MyList
GO Biological Processes	19	GO:0046365	monosaccharide catabolic process	19_GO:0009987 cellular process	-3.3	11	6	30230	55	204	4	2	0.97	2026|3939|5315|7167	ENO2|LDHA|PKM|TPI1	-1.4	MyList
Reactome Gene Sets	6	R-HSA-112315	Transmission across Chemical Synapses		-3.3	4.4	4.6	30230	271	204	8	3.9	1.4	801|1136|2752|2891|4747|5613|8825|10383	CALM1|CHRNA3|GLUL|GRIA2|NEFL|PRKX|LIN7A|TUBB4B	-1.4	MyList
GO Biological Processes	19	GO:0050684	regulation of mRNA processing	19_GO:0050789 regulation of biological process	-3.3	6	5	30230	149	204	6	2.9	1.2	9584|10659|57060|60680|65109|65110	RBM39|CELF2|PCBP4|CELF5|UPF3B|UPF3A	-1.4	MyList
GO Biological Processes	19	GO:0021871	forebrain regionalization	19_GO:0032502 developmental process	-3.3	19	7.1	30230	24	204	3	1.5	0.84	5080|7482|80055	PAX6|WNT2B|PGAP1	-1.4	MyList
GO Biological Processes	19	GO:0061687	detoxification of inorganic compound	19_GO:0098754 detoxification	-3.3	19	7.1	30230	24	204	3	1.5	0.84	4493|4502|4504	MT1E|MT2A|MT3	-1.4	MyList
GO Biological Processes	19	GO:0031103	axon regeneration	19_GO:0032502 developmental process	-3.3	19	7.1	30230	24	204	3	1.5	0.84	706|3670|4747	TSPO|ISL1|NEFL	-1.4	MyList
Reactome Gene Sets	6	R-HSA-9620244	Long-term potentiation		-3.3	19	7.1	30230	24	204	3	1.5	0.84	801|2891|4747	CALM1|GRIA2|NEFL	-1.4	MyList
GO Biological Processes	19	GO:0072526	pyridine-containing compound catabolic process	19_GO:0009987 cellular process	-3.3	11	5.9	30230	56	204	4	2	0.97	2026|3939|5315|7167	ENO2|LDHA|PKM|TPI1	-1.4	MyList
Reactome Gene Sets	6	R-HSA-112040	G-protein mediated events		-3.3	11	5.9	30230	56	204	4	2	0.97	801|5136|5137|5613	CALM1|PDE1A|PDE1C|PRKX	-1.4	MyList
GO Biological Processes	19	GO:0071560	cellular response to transforming growth factor beta stimulus	19_GO:0050896 response to stimulus	-3.2	5.9	5	30230	151	204	6	2.9	1.2	678|2263|2908|3397|3670|7122	ZFP36L2|FGFR2|NR3C1|ID1|ISL1|CLDN5	-1.4	MyList
Reactome Gene Sets	6	R-HSA-6811434	COPI-dependent Golgi-to-ER retrograde traffic		-3.2	7.4	5.3	30230	100	204	5	2.5	1.1	547|3799|10383|11127|55605	KIF1A|KIF5B|TUBB4B|KIF3A|KIF21A	-1.4	MyList
GO Biological Processes	19	GO:0070228	regulation of lymphocyte apoptotic process	19_GO:0050789 regulation of biological process	-3.2	10	5.9	30230	57	204	4	2	0.97	604|1831|4282|27086	BCL6|TSC22D3|MIF|FOXP1	-1.4	MyList
GO Biological Processes	19	GO:0046031	ADP metabolic process	19_GO:0009987 cellular process	-3.2	10	5.9	30230	57	204	4	2	0.97	2026|3939|5315|7167	ENO2|LDHA|PKM|TPI1	-1.4	MyList
WikiPathways	27	WP4917	Proximal tubule transport		-3.2	10	5.9	30230	57	204	4	2	0.97	358|760|6520|23428	AQP1|CA2|SLC3A2|SLC7A8	-1.4	MyList
GO Biological Processes	19	GO:0071549	cellular response to dexamethasone stimulus	19_GO:0050896 response to stimulus	-3.2	18	6.9	30230	25	204	3	1.5	0.84	358|2908|54541	AQP1|NR3C1|DDIT4	-1.4	MyList
Reactome Gene Sets	6	R-HSA-5419276	Mitochondrial translation termination		-3.2	7.3	5.3	30230	101	204	5	2.5	1.1	4508|4519|4538|4539|4540	ATP6|CYTB|ND4|ND4L|ND5	-1.4	MyList
WikiPathways	27	WP2064	Neural crest differentiation		-3.2	7.3	5.3	30230	101	204	5	2.5	1.1	2263|3397|3670|6925|127343	FGFR2|ID1|ISL1|TCF4|DMBX1	-1.4	MyList
GO Biological Processes	19	GO:0040013	negative regulation of locomotion	19_GO:0040011 locomotion	-3.2	3.5	4.3	30230	422	204	10	4.9	1.5	1647|2697|2950|3488|4282|4345|6347|7026|7122|57406	GADD45A|GJA1|GSTP1|IGFBP5|MIF|CD200|CCL2|NR2F2|CLDN5|ABHD6	-1.4	MyList
GO Biological Processes	19	GO:0098754	detoxification	19_GO:0098754 detoxification	-3.2	5.8	4.9	30230	154	204	6	2.9	1.2	1192|2950|4493|4502|4504|84293	CLIC1|GSTP1|MT1E|MT2A|MT3|PRXL2A	-1.4	MyList
GO Biological Processes	19	GO:0007018	microtubule-based movement	19_GO:0009987 cellular process	-3.2	3.2	4.2	30230	502	204	11	5.4	1.6	547|3799|3800|4747|6990|10383|11127|23224|25777|55605|57584	KIF1A|KIF5B|KIF5C|NEFL|DYNLT3|TUBB4B|KIF3A|SYNE2|SUN2|KIF21A|ARHGAP21	-1.4	MyList
GO Biological Processes	19	GO:0031344	regulation of cell projection organization	19_GO:0050789 regulation of biological process	-3.2	2.9	4.1	30230	669	204	13	6.4	1.7	547|1136|4192|4504|4747|4897|5295|8507|9378|9638|23224|53335|55605	KIF1A|CHRNA3|MDK|MT3|NEFL|NRCAM|PIK3R1|ENC1|NRXN1|FEZ1|SYNE2|BCL11A|KIF21A	-1.3	MyList
GO Biological Processes	19	GO:0072521	purine-containing compound metabolic process	19_GO:0009987 cellular process	-3.2	3.2	4.2	30230	505	204	11	5.4	1.6	2026|2181|3157|3939|4508|4538|4539|4540|5315|7167|7276	ENO2|ACSL3|HMGCS1|LDHA|ATP6|ND4|ND4L|ND5|PKM|TPI1|TTR	-1.3	MyList
KEGG Pathway	24	hsa05213	Endometrial cancer		-3.2	10	5.7	30230	59	204	4	2	0.97	1647|3611|5295|10297	GADD45A|ILK|PIK3R1|APC2	-1.3	MyList
GO Biological Processes	19	GO:0009134	nucleoside diphosphate catabolic process	19_GO:0009987 cellular process	-3.2	10	5.7	30230	59	204	4	2	0.97	2026|3939|5315|7167	ENO2|LDHA|PKM|TPI1	-1.3	MyList
GO Biological Processes	19	GO:0009191	ribonucleoside diphosphate catabolic process	19_GO:0009987 cellular process	-3.2	10	5.7	30230	59	204	4	2	0.97	2026|3939|5315|7167	ENO2|LDHA|PKM|TPI1	-1.3	MyList
GO Biological Processes	19	GO:0071276	cellular response to cadmium ion	19_GO:0050896 response to stimulus	-3.2	17	6.8	30230	26	204	3	1.5	0.84	4493|4502|4504	MT1E|MT2A|MT3	-1.3	MyList
KEGG Pathway	24	hsa04390	Hippo signaling pathway		-3.1	5.7	4.8	30230	157	204	6	2.9	1.2	268|894|3397|5521|7482|10297	AMH|CCND2|ID1|PPP2R2B|WNT2B|APC2	-1.3	MyList
WikiPathways	27	WP623	Oxidative phosphorylation		-3.1	9.9	5.7	30230	60	204	4	2	0.97	4508|4538|4539|4540	ATP6|ND4|ND4L|ND5	-1.3	MyList
WikiPathways	27	WP111	Electron transport chain OXPHOS system in mitochondria		-3.1	7.1	5.1	30230	105	204	5	2.5	1.1	4508|4519|4538|4539|4540	ATP6|CYTB|ND4|ND4L|ND5	-1.3	MyList
KEGG Pathway	24	hsa04974	Protein digestion and absorption		-3.1	7.1	5.1	30230	105	204	5	2.5	1.1	478|1287|3769|6520|23428	ATP1A3|COL4A5|KCNJ13|SLC3A2|SLC7A8	-1.3	MyList
GO Biological Processes	19	GO:1902806	regulation of cell cycle G1/S phase transition	19_GO:0050789 regulation of biological process	-3.1	4.7	4.6	30230	220	204	7	3.4	1.3	894|5962|6347|6604|7114|9510|11170	CCND2|RDX|CCL2|SMARCD3|TMSB4X|ADAMTS1|FAM107A	-1.3	MyList
Reactome Gene Sets	6	R-HSA-6785807	Interleukin-4 and Interleukin-13 signaling		-3.1	7	5.1	30230	106	204	5	2.5	1.1	604|1052|4170|5295|6347	BCL6|CEBPD|MCL1|PIK3R1|CCL2	-1.3	MyList
KEGG Pathway	24	hsa04978	Mineral absorption		-3.1	9.7	5.6	30230	61	204	4	2	0.97	478|2512|4493|4502	ATP1A3|FTL|MT1E|MT2A	-1.3	MyList
GO Biological Processes	19	GO:0010721	negative regulation of cell development	19_GO:0032502 developmental process	-3.1	4.1	4.4	30230	287	204	8	3.9	1.4	604|706|4192|4504|5080|5295|6664|53335	BCL6|TSPO|MDK|MT3|PAX6|PIK3R1|SOX11|BCL11A	-1.3	MyList
GO Biological Processes	19	GO:0021542	dentate gyrus development	19_GO:0032502 developmental process	-3.1	16	6.6	30230	27	204	3	1.5	0.84	4192|4760|63974	MDK|NEUROD1|NEUROD6	-1.3	MyList
GO Biological Processes	19	GO:0021544	subpallium development	19_GO:0032502 developmental process	-3.1	16	6.6	30230	27	204	3	1.5	0.84	23657|26047|27086	SLC7A11|CNTNAP2|FOXP1	-1.3	MyList
WikiPathways	27	WP5231	Hippocampal synaptogenesis and neurogenesis		-3.1	16	6.6	30230	27	204	3	1.5	0.84	801|894|9378	CALM1|CCND2|NRXN1	-1.3	MyList
GO Biological Processes	19	GO:0030325	adrenal gland development	19_GO:0032502 developmental process	-3.1	16	6.6	30230	27	204	3	1.5	0.84	706|2908|4192	TSPO|NR3C1|MDK	-1.3	MyList
GO Biological Processes	19	GO:0060541	respiratory system development	19_GO:0032502 developmental process	-3.1	4.7	4.5	30230	221	204	7	3.4	1.3	2263|3397|3488|4781|6664|10409|23657	FGFR2|ID1|IGFBP5|NFIB|SOX11|BASP1|SLC7A11	-1.3	MyList
GO Biological Processes	19	GO:0022904	respiratory electron transport chain	19_GO:0009987 cellular process	-3.1	6.9	5.1	30230	107	204	5	2.5	1.1	2109|4519|4538|4539|4540	ETFB|CYTB|ND4|ND4L|ND5	-1.3	MyList
GO Biological Processes	19	GO:0010720	positive regulation of cell development	19_GO:0032502 developmental process	-3.1	3.4	4.1	30230	437	204	10	4.9	1.5	604|706|4192|4747|5080|5803|6604|6664|7122|53335	BCL6|TSPO|MDK|NEFL|PAX6|PTPRZ1|SMARCD3|SOX11|CLDN5|BCL11A	-1.3	MyList
WikiPathways	27	WP4239	Epithelial to mesenchymal transition in colorectal cancer		-3.1	5.5	4.7	30230	162	204	6	2.9	1.2	1287|3397|5295|7122|7482|8828	COL4A5|ID1|PIK3R1|CLDN5|WNT2B|NRP2	-1.3	MyList
GO Biological Processes	19	GO:0090128	regulation of synapse maturation	19_GO:0032502 developmental process	-3.1	16	6.5	30230	28	204	3	1.5	0.84	4747|4761|9378	NEFL|NEUROD2|NRXN1	-1.3	MyList
WikiPathways	27	WP474	Endochondral ossification		-3.1	9.4	5.5	30230	63	204	4	2	0.97	801|3157|9510|11127	CALM1|HMGCS1|ADAMTS1|KIF3A	-1.3	MyList
WikiPathways	27	WP4808	Endochondral ossification with skeletal dysplasias		-3.1	9.4	5.5	30230	63	204	4	2	0.97	801|3157|9510|11127	CALM1|HMGCS1|ADAMTS1|KIF3A	-1.3	MyList
GO Biological Processes	19	GO:0048729	tissue morphogenesis	19_GO:0032502 developmental process	-3.1	2.9	4	30230	604	204	12	5.9	1.6	682|2263|2650|2908|3488|3611|3670|5613|6664|8828|10512|23462	BSG|FGFR2|GCNT1|NR3C1|IGFBP5|ILK|ISL1|PRKX|SOX11|NRP2|SEMA3C|HEY1	-1.3	MyList
GO Biological Processes	19	GO:0009150	purine ribonucleotide metabolic process	19_GO:0009987 cellular process	-3	4	4.3	30230	293	204	8	3.9	1.4	2026|3939|4508|4538|4539|4540|5315|7167	ENO2|LDHA|ATP6|ND4|ND4L|ND5|PKM|TPI1	-1.3	MyList
GO Biological Processes	19	GO:0007612	learning	19_GO:0032501 multicellular organismal process	-3	5.4	4.7	30230	164	204	6	2.9	1.2	4761|7122|9378|23208|23657|26047	NEUROD2|CLDN5|NRXN1|SYT11|SLC7A11|CNTNAP2	-1.3	MyList
GO Biological Processes	19	GO:0010975	regulation of neuron projection development	19_GO:0032502 developmental process	-3	3.3	4.1	30230	443	204	10	4.9	1.5	547|1136|4192|4504|4747|4897|8507|9638|53335|55605	KIF1A|CHRNA3|MDK|MT3|NEFL|NRCAM|ENC1|FEZ1|BCL11A|KIF21A	-1.2	MyList
GO Biological Processes	19	GO:0032355	response to estradiol	19_GO:0050896 response to stimulus	-3	6.7	5	30230	110	204	5	2.5	1.1	1410|2026|2950|6752|7026	CRYAB|ENO2|GSTP1|SSTR2|NR2F2	-1.2	MyList
GO Biological Processes	19	GO:0042776	proton motive force-driven mitochondrial ATP synthesis	19_GO:0009987 cellular process	-3	9.3	5.5	30230	64	204	4	2	0.97	4508|4538|4539|4540	ATP6|ND4|ND4L|ND5	-1.2	MyList
Reactome Gene Sets	6	R-HSA-9614085	FOXO-mediated transcription		-3	9.3	5.5	30230	64	204	4	2	0.97	604|1647|2908|57060	BCL6|GADD45A|NR3C1|PCBP4	-1.2	MyList
Reactome Gene Sets	6	R-HSA-72766	Translation		-3	3.6	4.2	30230	368	204	9	4.4	1.4	4508|4519|4538|4539|4540|6144|6188|6208|6232	ATP6|CYTB|ND4|ND4L|ND5|RPL21|RPS3|RPS14|RPS27	-1.2	MyList
GO Biological Processes	19	GO:0045765	regulation of angiogenesis	19_GO:0032502 developmental process	-3	3.6	4.2	30230	368	204	9	4.4	1.4	358|1647|2752|3397|3670|4192|5315|7122|9510	AQP1|GADD45A|GLUL|ID1|ISL1|MDK|PKM|CLDN5|ADAMTS1	-1.2	MyList
GO Biological Processes	19	GO:0021549	cerebellum development	19_GO:0032502 developmental process	-3	6.7	4.9	30230	111	204	5	2.5	1.1	4192|4538|4760|4761|9378	MDK|ND4|NEUROD1|NEUROD2|NRXN1	-1.2	MyList
GO Biological Processes	19	GO:1903829	positive regulation of protein localization	19_GO:0051179 localization	-3	3.3	4.1	30230	446	204	10	4.9	1.5	682|2181|3670|3799|4760|4826|5295|5962|9378|23208	BSG|ACSL3|ISL1|KIF5B|NEUROD1|NNAT|PIK3R1|RDX|NRXN1|SYT11	-1.2	MyList
GO Biological Processes	19	GO:0008299	isoprenoid biosynthetic process	19_GO:0009987 cellular process	-3	15	6.4	30230	29	204	3	1.5	0.84	3157|3422|5947	HMGCS1|IDI1|RBP1	-1.2	MyList
GO Biological Processes	19	GO:1903078	positive regulation of protein localization to plasma membrane	19_GO:0051179 localization	-3	9.1	5.4	30230	65	204	4	2	0.97	2181|3799|5295|9378	ACSL3|KIF5B|PIK3R1|NRXN1	-1.2	MyList
Reactome Gene Sets	6	R-HSA-5368287	Mitochondrial translation		-3	6.6	4.9	30230	112	204	5	2.5	1.1	4508|4519|4538|4539|4540	ATP6|CYTB|ND4|ND4L|ND5	-1.2	MyList
Reactome Gene Sets	6	R-HSA-2262752	Cellular responses to stress		-3	2.6	3.8	30230	789	204	14	6.9	1.8	1410|2289|2908|2950|3397|6144|6188|6208|6232|6347|6604|10383|23657|64344	CRYAB|FKBP5|NR3C1|GSTP1|ID1|RPL21|RPS3|RPS14|RPS27|CCL2|SMARCD3|TUBB4B|SLC7A11|HIF3A	-1.2	MyList
GO Biological Processes	19	GO:0048592	eye morphogenesis	19_GO:0032502 developmental process	-3	5.3	4.6	30230	168	204	6	2.9	1.2	358|793|2202|5080|6664|7482	AQP1|CALB1|EFEMP1|PAX6|SOX11|WNT2B	-1.2	MyList
GO Biological Processes	19	GO:0046942	carboxylic acid transport	19_GO:0051179 localization	-3	4	4.2	30230	300	204	8	3.9	1.4	1381|2181|2697|5947|6520|23428|23657|246213	CRABP1|ACSL3|GJA1|RBP1|SLC3A2|SLC7A8|SLC7A11|SLC17A8	-1.2	MyList
GO Biological Processes	19	GO:0015849	organic acid transport	19_GO:0051179 localization	-3	4	4.2	30230	300	204	8	3.9	1.4	1381|2181|2697|5947|6520|23428|23657|246213	CRABP1|ACSL3|GJA1|RBP1|SLC3A2|SLC7A8|SLC7A11|SLC17A8	-1.2	MyList
GO Biological Processes	19	GO:0000302	response to reactive oxygen species	19_GO:0050896 response to stimulus	-3	5.3	4.6	30230	169	204	6	2.9	1.2	358|1410|2950|4504|4540|6188	AQP1|CRYAB|GSTP1|MT3|ND5|RPS3	-1.2	MyList
GO Biological Processes	19	GO:1902475	L-alpha-amino acid transmembrane transport	19_GO:0051179 localization	-3	9	5.4	30230	66	204	4	2	0.97	6520|23428|23657|246213	SLC3A2|SLC7A8|SLC7A11|SLC17A8	-1.2	MyList
GO Biological Processes	19	GO:0035418	protein localization to synapse	19_GO:0051179 localization	-3	9	5.4	30230	66	204	4	2	0.97	3799|3800|9378|27065	KIF5B|KIF5C|NRXN1|NSG1	-1.2	MyList
GO Biological Processes	19	GO:1901699	cellular response to nitrogen compound	19_GO:0050896 response to stimulus	-3	2.9	3.9	30230	617	204	12	5.9	1.6	358|478|546|760|1136|2697|2950|3488|4929|5295|5315|10142	AQP1|ATP1A3|ATRX|CA2|CHRNA3|GJA1|GSTP1|IGFBP5|NR4A2|PIK3R1|PKM|AKAP9	-1.2	MyList
GO Biological Processes	19	GO:0099537	trans-synaptic signaling	19_GO:0050789 regulation of biological process	-3	3.3	4	30230	452	204	10	4.9	1.5	1136|1268|2891|2908|8825|9378|10142|23208|27065|246213	CHRNA3|CNR1|GRIA2|NR3C1|LIN7A|NRXN1|AKAP9|SYT11|NSG1|SLC17A8	-1.2	MyList
GO Biological Processes	19	GO:0110075	regulation of ferroptosis	19_GO:0050789 regulation of biological process	-3	15	6.2	30230	30	204	3	1.5	0.84	2950|23657|29968	GSTP1|SLC7A11|PSAT1	-1.2	MyList
GO Biological Processes	19	GO:0010758	regulation of macrophage chemotaxis	19_GO:0040011 locomotion	-3	15	6.2	30230	30	204	3	1.5	0.84	4192|4282|6347	MDK|MIF|CCL2	-1.2	MyList
GO Biological Processes	19	GO:0031102	neuron projection regeneration	19_GO:0032502 developmental process	-3	15	6.2	30230	30	204	3	1.5	0.84	706|3670|4747	TSPO|ISL1|NEFL	-1.2	MyList
WikiPathways	27	WP2855	Dopaminergic neurogenesis		-3	15	6.2	30230	30	204	3	1.5	0.84	4760|4929|5015	NEUROD1|NR4A2|OTX2	-1.2	MyList
Reactome Gene Sets	6	R-HSA-201556	Signaling by ALK		-3	15	6.2	30230	30	204	3	1.5	0.84	4192|5295|5803	MDK|PIK3R1|PTPRZ1	-1.2	MyList
KEGG Pathway	24	hsa05225	Hepatocellular carcinoma		-3	5.2	4.6	30230	170	204	6	2.9	1.2	1647|2950|5295|6604|7482|10297	GADD45A|GSTP1|PIK3R1|SMARCD3|WNT2B|APC2	-1.2	MyList
KEGG Pathway	24	hsa04517	IgSF CAM signaling		-3	3.9	4.2	30230	302	204	8	3.9	1.4	4897|5295|5362|5803|5962|8828|10383|26047	NRCAM|PIK3R1|PLXNA2|PTPRZ1|RDX|NRP2|TUBB4B|CNTNAP2	-1.2	MyList
KEGG Pathway	24	hsa00010	Glycolysis / Gluconeogenesis		-3	8.8	5.3	30230	67	204	4	2	0.97	2026|3939|5315|7167	ENO2|LDHA|PKM|TPI1	-1.2	MyList
Reactome Gene Sets	6	R-HSA-372790	Signaling by GPCR		-3	2.7	3.8	30230	708	204	13	6.4	1.7	801|1268|5136|5137|5295|5613|6004|6347|6752|6866|7482|11214|57406	CALM1|CNR1|PDE1A|PDE1C|PIK3R1|PRKX|RGS16|CCL2|SSTR2|TAC3|WNT2B|AKAP13|ABHD6	-1.2	MyList
GO Biological Processes	19	GO:0006119	oxidative phosphorylation	19_GO:0009987 cellular process	-3	6.4	4.8	30230	115	204	5	2.5	1.1	4508|4519|4538|4539|4540	ATP6|CYTB|ND4|ND4L|ND5	-1.2	MyList
GO Biological Processes	19	GO:1901342	regulation of vasculature development	19_GO:0032502 developmental process	-2.9	3.5	4.1	30230	378	204	9	4.4	1.4	358|1647|2752|3397|3670|4192|5315|7122|9510	AQP1|GADD45A|GLUL|ID1|ISL1|MDK|PKM|CLDN5|ADAMTS1	-1.2	MyList
GO Biological Processes	19	GO:0061337	cardiac conduction	19_GO:0032501 multicellular organismal process	-2.9	8.7	5.3	30230	68	204	4	2	0.97	478|2697|3670|10142	ATP1A3|GJA1|ISL1|AKAP9	-1.2	MyList
GO Biological Processes	19	GO:0048857	neural nucleus development	19_GO:0032502 developmental process	-2.9	8.7	5.3	30230	68	204	4	2	0.97	801|3939|4781|10409	CALM1|LDHA|NFIB|BASP1	-1.2	MyList
GO Biological Processes	19	GO:0030308	negative regulation of cell growth	19_GO:0040007 growth	-2.9	5.1	4.5	30230	173	204	6	2.9	1.2	604|1410|2697|4504|27086|53335	BCL6|CRYAB|GJA1|MT3|FOXP1|BCL11A	-1.2	MyList
GO Biological Processes	19	GO:0010594	regulation of endothelial cell migration	19_GO:0040011 locomotion	-2.9	4.4	4.3	30230	237	204	7	3.4	1.3	682|1647|2752|7026|7114|8828|27086	BSG|GADD45A|GLUL|NR2F2|TMSB4X|NRP2|FOXP1	-1.2	MyList
GO Biological Processes	19	GO:0022900	electron transport chain	19_GO:0009987 cellular process	-2.9	6.3	4.8	30230	117	204	5	2.5	1.1	2109|4519|4538|4539|4540	ETFB|CYTB|ND4|ND4L|ND5	-1.2	MyList
GO Biological Processes	19	GO:1905330	regulation of morphogenesis of an epithelium	19_GO:0032502 developmental process	-2.9	8.6	5.2	30230	69	204	4	2	0.97	2697|4192|7482|27086	GJA1|MDK|WNT2B|FOXP1	-1.2	MyList
GO Biological Processes	19	GO:0009179	purine ribonucleoside diphosphate metabolic process	19_GO:0009987 cellular process	-2.9	8.6	5.2	30230	69	204	4	2	0.97	2026|3939|5315|7167	ENO2|LDHA|PKM|TPI1	-1.2	MyList
GO Biological Processes	19	GO:0009135	purine nucleoside diphosphate metabolic process	19_GO:0009987 cellular process	-2.9	8.6	5.2	30230	69	204	4	2	0.97	2026|3939|5315|7167	ENO2|LDHA|PKM|TPI1	-1.2	MyList
WikiPathways	27	WP1982	Sterol regulatory element binding proteins SREBP signaling		-2.9	8.6	5.2	30230	69	204	4	2	0.97	2222|3157|3422|6713	FDFT1|HMGCS1|IDI1|SQLE	-1.2	MyList
KEGG Pathway	24	hsa04924	Renin secretion		-2.9	8.6	5.2	30230	69	204	4	2	0.97	358|801|5136|5137	AQP1|CALM1|PDE1A|PDE1C	-1.2	MyList
GO Biological Processes	19	GO:0051650	establishment of vesicle localization	19_GO:0051179 localization	-2.9	5.1	4.4	30230	176	204	6	2.9	1.2	547|3799|3800|8825|11127|23208	KIF1A|KIF5B|KIF5C|LIN7A|KIF3A|SYT11	-1.1	MyList
WikiPathways	27	WP4149	White fat cell differentiation		-2.9	14	6	30230	32	204	3	1.5	0.84	1052|2908|7026	CEBPD|NR3C1|NR2F2	-1.1	MyList
Reactome Gene Sets	6	R-HSA-352230	Amino acid transport across the plasma membrane		-2.9	14	6	30230	32	204	3	1.5	0.84	6520|23428|23657	SLC3A2|SLC7A8|SLC7A11	-1.1	MyList
GO Biological Processes	19	GO:0006090	pyruvate metabolic process	19_GO:0009987 cellular process	-2.9	8.5	5.2	30230	70	204	4	2	0.97	2026|3939|5315|7167	ENO2|LDHA|PKM|TPI1	-1.1	MyList
WikiPathways	27	WP4787	Osteoblast differentiation and related diseases		-2.9	6.2	4.7	30230	119	204	5	2.5	1.1	2263|5295|7482|23462|55502	FGFR2|PIK3R1|WNT2B|HEY1|HES6	-1.1	MyList
GO Biological Processes	19	GO:0090287	regulation of cellular response to growth factor stimulus	19_GO:0050896 response to stimulus	-2.9	3.4	4	30230	387	204	9	4.4	1.4	3491|3611|4504|5015|6664|7026|9378|11167|55816	CCN1|ILK|MT3|OTX2|SOX11|NR2F2|NRXN1|FSTL1|DOK5	-1.1	MyList
GO Biological Processes	19	GO:0030855	epithelial cell differentiation	19_GO:0032502 developmental process	-2.9	2.8	3.8	30230	635	204	12	5.9	1.6	546|2263|3397|4760|4781|5080|5962|6664|7026|10409|11167|23462	ATRX|FGFR2|ID1|NEUROD1|NFIB|PAX6|RDX|SOX11|NR2F2|BASP1|FSTL1|HEY1	-1.1	MyList
GO Biological Processes	19	GO:0006066	alcohol metabolic process	19_GO:0009987 cellular process	-2.9	3.8	4.1	30230	313	204	8	3.9	1.4	2222|3157|3422|6307|6713|7167|9249|10682	FDFT1|HMGCS1|IDI1|MSMO1|SQLE|TPI1|DHRS3|EBP	-1.1	MyList
KEGG Pathway	24	hsa05230	Central carbon metabolism in cancer		-2.9	8.3	5.1	30230	71	204	4	2	0.97	2263|3939|5295|5315	FGFR2|LDHA|PIK3R1|PKM	-1.1	MyList
GO Biological Processes	19	GO:0009259	ribonucleotide metabolic process	19_GO:0009987 cellular process	-2.9	3.8	4.1	30230	314	204	8	3.9	1.4	2026|3939|4508|4538|4539|4540|5315|7167	ENO2|LDHA|ATP6|ND4|ND4L|ND5|PKM|TPI1	-1.1	MyList
GO Biological Processes	19	GO:0022037	metencephalon development	19_GO:0032502 developmental process	-2.9	6.1	4.7	30230	121	204	5	2.5	1.1	4192|4538|4760|4761|9378	MDK|ND4|NEUROD1|NEUROD2|NRXN1	-1.1	MyList
GO Biological Processes	19	GO:0060674	placenta blood vessel development	19_GO:0032502 developmental process	-2.8	13	5.9	30230	33	204	3	1.5	0.84	3491|7026|23462	CCN1|NR2F2|HEY1	-1.1	MyList
CORUM	33	CORUM:305	40S ribosomal subunit, cytoplasmic		-2.8	13	5.9	30230	33	204	3	1.5	0.84	6188|6208|6232	RPS3|RPS14|RPS27	-1.1	MyList
GO Biological Processes	19	GO:0015986	proton motive force-driven ATP synthesis	19_GO:0009987 cellular process	-2.8	8.2	5.1	30230	72	204	4	2	0.97	4508|4538|4539|4540	ATP6|ND4|ND4L|ND5	-1.1	MyList
GO Biological Processes	19	GO:1902903	regulation of supramolecular fiber organization	19_GO:0050789 regulation of biological process	-2.8	3.4	3.9	30230	393	204	9	4.4	1.4	1410|5295|5962|6188|7114|10142|10297|11214|55605	CRYAB|PIK3R1|RDX|RPS3|TMSB4X|AKAP9|APC2|AKAP13|KIF21A	-1.1	MyList
KEGG Pathway	24	hsa05223	Non-small cell lung cancer		-2.8	8.1	5	30230	73	204	4	2	0.97	1647|3799|3800|5295	GADD45A|KIF5B|KIF5C|PIK3R1	-1.1	MyList
GO Biological Processes	19	GO:0046683	response to organophosphorus	19_GO:0050896 response to stimulus	-2.8	6	4.6	30230	124	204	5	2.5	1.1	358|682|3488|5187|10142	AQP1|BSG|IGFBP5|PER1|AKAP9	-1.1	MyList
GO Biological Processes	19	GO:0019693	ribose phosphate metabolic process	19_GO:0009987 cellular process	-2.8	3.7	4	30230	321	204	8	3.9	1.4	2026|3939|4508|4538|4539|4540|5315|7167	ENO2|LDHA|ATP6|ND4|ND4L|ND5|PKM|TPI1	-1.1	MyList
WikiPathways	27	WP3584	MECP2 and associated Rett syndrome		-2.8	8	5	30230	74	204	4	2	0.97	604|1052|2289|3187	BCL6|CEBPD|FKBP5|HNRNPH1	-1.1	MyList
GO Biological Processes	19	GO:0051047	positive regulation of secretion	19_GO:0051179 localization	-2.8	3.7	4	30230	322	204	8	3.9	1.4	358|682|2181|3670|4282|4760|4826|6664	AQP1|BSG|ACSL3|ISL1|MIF|NEUROD1|NNAT|SOX11	-1.1	MyList
GO Biological Processes	19	GO:0090407	organophosphate biosynthetic process	19_GO:0009987 cellular process	-2.8	2.9	3.7	30230	565	204	11	5.4	1.6	2181|3157|3422|4508|4538|4539|4540|5295|7167|80055|84668	ACSL3|HMGCS1|IDI1|ATP6|ND4|ND4L|ND5|PIK3R1|TPI1|PGAP1|HYCC1	-1.1	MyList
GO Biological Processes	19	GO:0048709	oligodendrocyte differentiation	19_GO:0032502 developmental process	-2.8	7.9	4.9	30230	75	204	4	2	0.97	2950|5080|5803|6664	GSTP1|PAX6|PTPRZ1|SOX11	-1.1	MyList
GO Biological Processes	19	GO:0051651	maintenance of location in cell	19_GO:0051179 localization	-2.8	7.9	4.9	30230	75	204	4	2	0.97	706|10142|25777|57584	TSPO|AKAP9|SUN2|ARHGAP21	-1.1	MyList
GO Biological Processes	19	GO:0010464	regulation of mesenchymal cell proliferation	19_GO:0050789 regulation of biological process	-2.8	13	5.7	30230	35	204	3	1.5	0.84	2263|3670|4781	FGFR2|ISL1|NFIB	-1.1	MyList
GO Biological Processes	19	GO:0071676	negative regulation of mononuclear cell migration	19_GO:0040011 locomotion	-2.8	13	5.7	30230	35	204	3	1.5	0.84	4282|4345|6347	MIF|CD200|CCL2	-1.1	MyList
GO Biological Processes	19	GO:0030178	negative regulation of Wnt signaling pathway	19_GO:0048519 negative regulation of biological process	-2.8	4.8	4.3	30230	186	204	6	2.9	1.2	3670|4192|4300|7088|10297|147495	ISL1|MDK|MLLT3|TLE1|APC2|APCDD1	-1.1	MyList
GO Biological Processes	19	GO:0060485	mesenchyme development	19_GO:0032502 developmental process	-2.8	4.1	4.1	30230	253	204	7	3.4	1.3	268|2263|3670|8828|10409|10512|23462	AMH|FGFR2|ISL1|NRP2|BASP1|SEMA3C|HEY1	-1	MyList
GO Biological Processes	19	GO:0043122	regulation of canonical NF-kappaB signal transduction	19_GO:0050896 response to stimulus	-2.8	3.6	3.9	30230	326	204	8	3.9	1.4	2697|2950|3611|4345|5187|7088|7114|11214	GJA1|GSTP1|ILK|CD200|PER1|TLE1|TMSB4X|AKAP13	-1	MyList
KEGG Pathway	24	hsa04971	Gastric acid secretion		-2.8	7.8	4.9	30230	76	204	4	2	0.97	478|760|801|6752	ATP1A3|CA2|CALM1|SSTR2	-1	MyList
GO Biological Processes	19	GO:0072524	pyridine-containing compound metabolic process	19_GO:0009987 cellular process	-2.7	5.8	4.5	30230	128	204	5	2.5	1.1	2026|3939|5315|7167|29968	ENO2|LDHA|PKM|TPI1|PSAT1	-1	MyList
GO Biological Processes	19	GO:0034341	response to type II interferon	19_GO:0044419 biological process involved in interspecies interaction between organisms	-2.7	5.8	4.5	30230	128	204	5	2.5	1.1	801|3799|4345|6347|10410	CALM1|KIF5B|CD200|CCL2|IFITM3	-1	MyList
GO Biological Processes	19	GO:0033120	positive regulation of RNA splicing	19_GO:0048518 positive regulation of biological process	-2.7	12	5.6	30230	36	204	3	1.5	0.84	5295|65109|65110	PIK3R1|UPF3B|UPF3A	-1	MyList
WikiPathways	27	WP3529	Zinc homeostasis		-2.7	12	5.6	30230	36	204	3	1.5	0.84	4493|4502|4504	MT1E|MT2A|MT3	-1	MyList
GO Biological Processes	19	GO:0048048	embryonic eye morphogenesis	19_GO:0032502 developmental process	-2.7	12	5.6	30230	36	204	3	1.5	0.84	2202|5080|6664	EFEMP1|PAX6|SOX11	-1	MyList
GO Biological Processes	19	GO:0003281	ventricular septum development	19_GO:0032502 developmental process	-2.7	7.7	4.9	30230	77	204	4	2	0.97	2263|3491|6664|23462	FGFR2|CCN1|SOX11|HEY1	-1	MyList
GO Biological Processes	19	GO:1904377	positive regulation of protein localization to cell periphery	19_GO:0051179 localization	-2.7	7.7	4.9	30230	77	204	4	2	0.97	2181|3799|5295|9378	ACSL3|KIF5B|PIK3R1|NRXN1	-1	MyList
GO Biological Processes	19	GO:0009880	embryonic pattern specification	19_GO:0032502 developmental process	-2.7	7.7	4.9	30230	77	204	4	2	0.97	2263|8828|10409|80055	FGFR2|NRP2|BASP1|PGAP1	-1	MyList
GO Biological Processes	19	GO:0043434	response to peptide hormone	19_GO:0050896 response to stimulus	-2.7	3.3	3.8	30230	407	204	9	4.4	1.4	682|760|2950|3488|4519|4747|4929|5295|5315	BSG|CA2|GSTP1|IGFBP5|CYTB|NEFL|NR4A2|PIK3R1|PKM	-1	MyList
Reactome Gene Sets	6	R-HSA-112316	Neuronal System		-2.7	3.3	3.8	30230	408	204	9	4.4	1.4	801|1136|2752|2891|4747|5613|8825|9378|10383	CALM1|CHRNA3|GLUL|GRIA2|NEFL|PRKX|LIN7A|NRXN1|TUBB4B	-1	MyList
Reactome Gene Sets	6	R-HSA-1428517	Aerobic respiration and respiratory electron transport		-2.7	4	4	30230	258	204	7	3.4	1.3	2109|3939|4508|4519|4538|4540|5315	ETFB|LDHA|ATP6|CYTB|ND4|ND5|PKM	-1	MyList
GO Biological Processes	19	GO:0001667	ameboidal-type cell migration	19_GO:0009987 cellular process	-2.7	5.7	4.4	30230	130	204	5	2.5	1.1	3611|3670|8828|10512|201161	ILK|ISL1|NRP2|SEMA3C|CENPV	-1	MyList
GO Biological Processes	19	GO:0014706	striated muscle tissue development	19_GO:0032502 developmental process	-2.7	3.6	3.9	30230	332	204	8	3.9	1.4	2263|2697|3670|6664|7026|10512|11214|23462	FGFR2|GJA1|ISL1|SOX11|NR2F2|SEMA3C|AKAP13|HEY1	-1	MyList
GO Biological Processes	19	GO:1903530	regulation of secretion by cell	19_GO:0051179 localization	-2.7	2.8	3.6	30230	577	204	11	5.4	1.6	682|706|1136|2697|3670|4282|4345|4760|4826|6664|23208	BSG|TSPO|CHRNA3|GJA1|ISL1|MIF|CD200|NEUROD1|NNAT|SOX11|SYT11	-1	MyList
Reactome Gene Sets	6	R-HSA-9958863	SLC-mediated transport of amino acids		-2.7	12	5.5	30230	37	204	3	1.5	0.84	6520|23428|23657	SLC3A2|SLC7A8|SLC7A11	-1	MyList
GO Biological Processes	19	GO:0003161	cardiac conduction system development	19_GO:0032502 developmental process	-2.7	12	5.5	30230	37	204	3	1.5	0.84	2697|3670|23462	GJA1|ISL1|HEY1	-1	MyList
Reactome Gene Sets	6	R-HSA-9735869	SARS-CoV-1 modulates host translation machinery		-2.7	12	5.5	30230	37	204	3	1.5	0.84	6188|6208|6232	RPS3|RPS14|RPS27	-1	MyList
GO Biological Processes	19	GO:0006882	intracellular zinc ion homeostasis	19_GO:0042592 homeostatic process	-2.7	12	5.5	30230	37	204	3	1.5	0.84	4493|4502|4504	MT1E|MT2A|MT3	-1	MyList
GO Biological Processes	19	GO:2000045	regulation of G1/S transition of mitotic cell cycle	19_GO:0050789 regulation of biological process	-2.7	4.6	4.2	30230	192	204	6	2.9	1.2	894|5962|6347|6604|9510|11170	CCND2|RDX|CCL2|SMARCD3|ADAMTS1|FAM107A	-1	MyList
GO Biological Processes	19	GO:0099536	synaptic signaling	19_GO:0050789 regulation of biological process	-2.7	3	3.7	30230	494	204	10	4.9	1.5	1136|1268|2891|2908|8825|9378|10142|23208|27065|246213	CHRNA3|CNR1|GRIA2|NR3C1|LIN7A|NRXN1|AKAP9|SYT11|NSG1|SLC17A8	-0.99	MyList
GO Biological Processes	19	GO:0051302	regulation of cell division	19_GO:0050789 regulation of biological process	-2.7	4.6	4.1	30230	193	204	6	2.9	1.2	801|2263|4192|4300|5080|201161	CALM1|FGFR2|MDK|MLLT3|PAX6|CENPV	-0.99	MyList
GO Biological Processes	19	GO:0030324	lung development	19_GO:0032502 developmental process	-2.7	4.6	4.1	30230	193	204	6	2.9	1.2	2263|3397|3488|4781|6664|23657	FGFR2|ID1|IGFBP5|NFIB|SOX11|SLC7A11	-0.99	MyList
GO Biological Processes	19	GO:0043068	positive regulation of programmed cell death	19_GO:0048518 positive regulation of biological process	-2.7	2.8	3.6	30230	580	204	11	5.4	1.6	604|706|1647|2908|3491|3670|4170|4760|6188|6347|27086	BCL6|TSPO|GADD45A|NR3C1|CCN1|ISL1|MCL1|NEUROD1|RPS3|CCL2|FOXP1	-0.99	MyList
GO Biological Processes	19	GO:0001558	regulation of cell growth	19_GO:0040007 growth	-2.7	3.2	3.8	30230	414	204	9	4.4	1.4	604|1410|2697|3488|4504|4897|11170|27086|53335	BCL6|CRYAB|GJA1|IGFBP5|MT3|NRCAM|FAM107A|FOXP1|BCL11A	-0.99	MyList
GO Biological Processes	19	GO:0050768	negative regulation of neurogenesis	19_GO:0032502 developmental process	-2.7	5.6	4.4	30230	133	204	5	2.5	1.1	706|4504|5080|6664|53335	TSPO|MT3|PAX6|SOX11|BCL11A	-0.99	MyList
KEGG Pathway	24	hsa04728	Dopaminergic synapse		-2.7	5.6	4.4	30230	133	204	5	2.5	1.1	801|2891|3799|3800|5521	CALM1|GRIA2|KIF5B|KIF5C|PPP2R2B	-0.99	MyList
Reactome Gene Sets	6	R-HSA-3000171	Non-integrin membrane-ECM interactions		-2.7	7.4	4.7	30230	80	204	4	2	0.97	1287|6641|7276|9378	COL4A5|SNTB1|TTR|NRXN1	-0.99	MyList
Canonical Pathways	11	M223	PID BETA CATENIN NUC PATHWAY		-2.7	7.4	4.7	30230	80	204	4	2	0.97	894|3491|6925|7088	CCND2|CCN1|TCF4|TLE1	-0.99	MyList
CORUM	33	CORUM:306	Ribosome, cytoplasmic		-2.7	7.4	4.7	30230	80	204	4	2	0.97	6144|6188|6208|6232	RPL21|RPS3|RPS14|RPS27	-0.99	MyList
GO Biological Processes	19	GO:0044344	cellular response to fibroblast growth factor stimulus	19_GO:0050896 response to stimulus	-2.7	7.4	4.7	30230	80	204	4	2	0.97	678|2263|6347|7538	ZFP36L2|FGFR2|CCL2|ZFP36	-0.99	MyList
GO Biological Processes	19	GO:1905332	positive regulation of morphogenesis of an epithelium	19_GO:0032502 developmental process	-2.7	12	5.4	30230	38	204	3	1.5	0.84	2697|4192|7482	GJA1|MDK|WNT2B	-0.99	MyList
GO Biological Processes	19	GO:0051654	establishment of mitochondrion localization	19_GO:0051179 localization	-2.7	12	5.4	30230	38	204	3	1.5	0.84	3799|4747|9638	KIF5B|NEFL|FEZ1	-0.99	MyList
GO Biological Processes	19	GO:0071548	response to dexamethasone	19_GO:0050896 response to stimulus	-2.7	12	5.4	30230	38	204	3	1.5	0.84	358|2908|54541	AQP1|NR3C1|DDIT4	-0.99	MyList
WikiPathways	27	WP3614	Photodynamic therapy induced HIF 1 survival signaling		-2.7	12	5.4	30230	38	204	3	1.5	0.84	3939|4170|5315	LDHA|MCL1|PKM	-0.99	MyList
WikiPathways	27	WP170	Nuclear receptors		-2.7	12	5.4	30230	38	204	3	1.5	0.84	2908|4929|7026	NR3C1|NR4A2|NR2F2	-0.99	MyList
WikiPathways	27	WP5124	Alzheimer 39 s disease		-2.7	3.9	3.9	30230	264	204	7	3.4	1.3	801|3799|3800|5295|7482|10297|10383	CALM1|KIF5B|KIF5C|PIK3R1|WNT2B|APC2|TUBB4B	-0.98	MyList
Reactome Gene Sets	6	R-HSA-8856688	Golgi-to-ER retrograde transport		-2.7	5.5	4.3	30230	134	204	5	2.5	1.1	547|3799|10383|11127|55605	KIF1A|KIF5B|TUBB4B|KIF3A|KIF21A	-0.98	MyList
Canonical Pathways	11	M3008	NABA ECM GLYCOPROTEINS		-2.7	4.5	4.1	30230	196	204	6	2.9	1.2	2202|3488|3491|8404|25878|25992	EFEMP1|IGFBP5|CCN1|SPARCL1|MXRA5|SNED1	-0.98	MyList
GO Biological Processes	19	GO:0009154	purine ribonucleotide catabolic process	19_GO:0009987 cellular process	-2.7	7.3	4.7	30230	81	204	4	2	0.97	2026|3939|5315|7167	ENO2|LDHA|PKM|TPI1	-0.97	MyList
GO Biological Processes	19	GO:0030323	respiratory tube development	19_GO:0032502 developmental process	-2.6	4.5	4.1	30230	197	204	6	2.9	1.2	2263|3397|3488|4781|6664|23657	FGFR2|ID1|IGFBP5|NFIB|SOX11|SLC7A11	-0.97	MyList
GO Biological Processes	19	GO:0060173	limb development	19_GO:0032502 developmental process	-2.6	4.5	4.1	30230	198	204	6	2.9	1.2	546|2263|4774|5362|10512|23657	ATRX|FGFR2|NFIA|PLXNA2|SEMA3C|SLC7A11	-0.96	MyList
GO Biological Processes	19	GO:0048736	appendage development	19_GO:0032502 developmental process	-2.6	4.5	4.1	30230	198	204	6	2.9	1.2	546|2263|4774|5362|10512|23657	ATRX|FGFR2|NFIA|PLXNA2|SEMA3C|SLC7A11	-0.96	MyList
GO Biological Processes	19	GO:0009185	ribonucleoside diphosphate metabolic process	19_GO:0009987 cellular process	-2.6	7.2	4.7	30230	82	204	4	2	0.97	2026|3939|5315|7167	ENO2|LDHA|PKM|TPI1	-0.96	MyList
GO Biological Processes	19	GO:0098869	cellular oxidant detoxification	19_GO:0098754 detoxification	-2.6	7.2	4.7	30230	82	204	4	2	0.97	1192|2950|4504|84293	CLIC1|GSTP1|MT3|PRXL2A	-0.96	MyList
GO Biological Processes	19	GO:0033143	regulation of intracellular steroid hormone receptor signaling pathway	19_GO:0050896 response to stimulus	-2.6	7.2	4.7	30230	82	204	4	2	0.97	3670|5187|27086|55885	ISL1|PER1|FOXP1|LMO3	-0.96	MyList
GO Biological Processes	19	GO:0045931	positive regulation of mitotic cell cycle	19_GO:0048518 positive regulation of biological process	-2.6	5.4	4.3	30230	136	204	5	2.5	1.1	894|5962|6604|6990|9510	CCND2|RDX|SMARCD3|DYNLT3|ADAMTS1	-0.96	MyList
Canonical Pathways	11	M145	PID P53 DOWNSTREAM PATHWAY		-2.6	5.4	4.3	30230	137	204	5	2.5	1.1	604|1647|4170|54541|57060	BCL6|GADD45A|MCL1|DDIT4|PCBP4	-0.95	MyList
WikiPathways	27	WP2059	Alzheimer 39 s disease and miRNA effects		-2.6	3.9	3.9	30230	269	204	7	3.4	1.3	801|3799|3800|5295|7482|10297|10383	CALM1|KIF5B|KIF5C|PIK3R1|WNT2B|APC2|TUBB4B	-0.95	MyList
GO Biological Processes	19	GO:0098916	anterograde trans-synaptic signaling	19_GO:0050789 regulation of biological process	-2.6	3.2	3.7	30230	423	204	9	4.4	1.4	1136|2891|2908|8825|9378|10142|23208|27065|246213	CHRNA3|GRIA2|NR3C1|LIN7A|NRXN1|AKAP9|SYT11|NSG1|SLC17A8	-0.95	MyList
GO Biological Processes	19	GO:0007268	chemical synaptic transmission	19_GO:0050789 regulation of biological process	-2.6	3.2	3.7	30230	423	204	9	4.4	1.4	1136|2891|2908|8825|9378|10142|23208|27065|246213	CHRNA3|GRIA2|NR3C1|LIN7A|NRXN1|AKAP9|SYT11|NSG1|SLC17A8	-0.95	MyList
GO Biological Processes	19	GO:0002088	lens development in camera-type eye	19_GO:0032502 developmental process	-2.6	7.1	4.6	30230	83	204	4	2	0.97	1410|5080|6664|7482	CRYAB|PAX6|SOX11|WNT2B	-0.95	MyList
GO Biological Processes	19	GO:0015807	L-amino acid transport	19_GO:0051179 localization	-2.6	7.1	4.6	30230	83	204	4	2	0.97	6520|23428|23657|246213	SLC3A2|SLC7A8|SLC7A11|SLC17A8	-0.95	MyList
GO Biological Processes	19	GO:0030513	positive regulation of BMP signaling pathway	19_GO:0048518 positive regulation of biological process	-2.6	11	5.3	30230	40	204	3	1.5	0.84	3491|3611|6664	CCN1|ILK|SOX11	-0.94	MyList
GO Biological Processes	19	GO:0045471	response to ethanol	19_GO:0050896 response to stimulus	-2.6	5.4	4.2	30230	138	204	5	2.5	1.1	2263|2950|4519|4538|7122	FGFR2|GSTP1|CYTB|ND4|CLDN5	-0.94	MyList
GO Biological Processes	19	GO:0048593	camera-type eye morphogenesis	19_GO:0032502 developmental process	-2.6	5.4	4.2	30230	138	204	5	2.5	1.1	358|793|5080|6664|7482	AQP1|CALB1|PAX6|SOX11|WNT2B	-0.94	MyList
KEGG Pathway	24	hsa00190	Oxidative phosphorylation		-2.6	5.4	4.2	30230	138	204	5	2.5	1.1	4508|4519|4538|4539|4540	ATP6|CYTB|ND4|ND4L|ND5	-0.94	MyList
GO Biological Processes	19	GO:0014910	regulation of smooth muscle cell migration	19_GO:0040011 locomotion	-2.6	7.1	4.6	30230	84	204	4	2	0.97	2950|3488|4192|9510	GSTP1|IGFBP5|MDK|ADAMTS1	-0.93	MyList
GO Biological Processes	19	GO:0072073	kidney epithelium development	19_GO:0032502 developmental process	-2.6	5.3	4.2	30230	139	204	5	2.5	1.1	358|793|2263|3611|10409	AQP1|CALB1|FGFR2|ILK|BASP1	-0.93	MyList
GO Biological Processes	19	GO:0006865	amino acid transport	19_GO:0051179 localization	-2.6	5.3	4.2	30230	139	204	5	2.5	1.1	2697|6520|23428|23657|246213	GJA1|SLC3A2|SLC7A8|SLC7A11|SLC17A8	-0.93	MyList
GO Biological Processes	19	GO:0048732	gland development	19_GO:0032502 developmental process	-2.6	3.1	3.6	30230	427	204	9	4.4	1.4	706|2263|2908|3488|3670|4192|4781|5080|10512	TSPO|FGFR2|NR3C1|IGFBP5|ISL1|MDK|NFIB|PAX6|SEMA3C	-0.93	MyList
Reactome Gene Sets	6	R-HSA-6811442	Intra-Golgi and retrograde Golgi-to-ER traffic		-2.6	4.4	4	30230	203	204	6	2.9	1.2	547|3799|10383|11127|55605|57134	KIF1A|KIF5B|TUBB4B|KIF3A|KIF21A|MAN1C1	-0.92	MyList
GO Biological Processes	19	GO:0051961	negative regulation of nervous system development	19_GO:0032502 developmental process	-2.6	5.3	4.2	30230	140	204	5	2.5	1.1	706|4504|5080|6664|53335	TSPO|MT3|PAX6|SOX11|BCL11A	-0.92	MyList
GO Biological Processes	19	GO:0001709	cell fate determination	19_GO:0032502 developmental process	-2.6	11	5.2	30230	41	204	3	1.5	0.84	3670|4170|5080	ISL1|MCL1|PAX6	-0.92	MyList
GO Biological Processes	19	GO:0042267	natural killer cell mediated cytotoxicity	19_GO:0044419 biological process involved in interspecies interaction between organisms	-2.6	11	5.2	30230	41	204	3	1.5	0.84	3799|5295|10383	KIF5B|PIK3R1|TUBB4B	-0.92	MyList
Reactome Gene Sets	6	R-HSA-9035034	RHOF GTPase cycle		-2.6	11	5.2	30230	41	204	3	1.5	0.84	5295|10409|57584	PIK3R1|BASP1|ARHGAP21	-0.92	MyList
GO Biological Processes	19	GO:0048489	synaptic vesicle transport	19_GO:0051179 localization	-2.6	11	5.2	30230	41	204	3	1.5	0.84	3799|3800|8825	KIF5B|KIF5C|LIN7A	-0.92	MyList
GO Biological Processes	19	GO:0048839	inner ear development	19_GO:0032502 developmental process	-2.6	4.4	4	30230	204	204	6	2.9	1.2	793|1052|2263|4760|8825|246213	CALB1|CEBPD|FGFR2|NEUROD1|LIN7A|SLC17A8	-0.92	MyList
WikiPathways	27	WP2858	Ectoderm differentiation		-2.6	5.3	4.2	30230	141	204	5	2.5	1.1	2263|5080|5362|6347|7026	FGFR2|PAX6|PLXNA2|CCL2|NR2F2	-0.91	MyList
Canonical Pathways	11	M5884	NABA CORE MATRISOME		-2.6	3.8	3.8	30230	275	204	7	3.4	1.3	1287|2202|3488|3491|8404|25878|25992	COL4A5|EFEMP1|IGFBP5|CCN1|SPARCL1|MXRA5|SNED1	-0.91	MyList
KEGG Pathway	24	hsa05415	Diabetic cardiomyopathy		-2.6	4.3	4	30230	205	204	6	2.9	1.2	4508|4519|4538|4539|4540|5295	ATP6|CYTB|ND4|ND4L|ND5|PIK3R1	-0.91	MyList
GO Biological Processes	19	GO:0060993	kidney morphogenesis	19_GO:0032502 developmental process	-2.6	6.9	4.5	30230	86	204	4	2	0.97	793|2650|3611|5613	CALB1|GCNT1|ILK|PRKX	-0.91	MyList
GO Biological Processes	19	GO:0009132	nucleoside diphosphate metabolic process	19_GO:0009987 cellular process	-2.6	6.9	4.5	30230	86	204	4	2	0.97	2026|3939|5315|7167	ENO2|LDHA|PKM|TPI1	-0.91	MyList
GO Biological Processes	19	GO:0071346	cellular response to type II interferon	19_GO:0044419 biological process involved in interspecies interaction between organisms	-2.6	6.9	4.5	30230	86	204	4	2	0.97	801|3799|4345|6347	CALM1|KIF5B|CD200|CCL2	-0.91	MyList
GO Biological Processes	19	GO:0006754	ATP biosynthetic process	19_GO:0009987 cellular process	-2.6	6.9	4.5	30230	86	204	4	2	0.97	4508|4538|4539|4540	ATP6|ND4|ND4L|ND5	-0.91	MyList
GO Biological Processes	19	GO:0051235	maintenance of location	19_GO:0051179 localization	-2.6	6.9	4.5	30230	86	204	4	2	0.97	706|10142|25777|57584	TSPO|AKAP9|SUN2|ARHGAP21	-0.91	MyList
GO Biological Processes	19	GO:0055086	nucleobase-containing small molecule metabolic process	19_GO:0009987 cellular process	-2.6	2.7	3.5	30230	604	204	11	5.4	1.6	2026|2181|3157|3939|4508|4538|4539|4540|5315|7167|7276	ENO2|ACSL3|HMGCS1|LDHA|ATP6|ND4|ND4L|ND5|PKM|TPI1|TTR	-0.91	MyList
GO Biological Processes	19	GO:0001953	negative regulation of cell-matrix adhesion	19_GO:0048519 negative regulation of biological process	-2.5	11	5.1	30230	42	204	3	1.5	0.84	604|5295|11170	BCL6|PIK3R1|FAM107A	-0.9	MyList
WikiPathways	27	WP4290	Metabolic reprogramming in colon cancer		-2.5	11	5.1	30230	42	204	3	1.5	0.84	3939|5315|29968	LDHA|PKM|PSAT1	-0.9	MyList
GO Biological Processes	19	GO:0033144	negative regulation of intracellular steroid hormone receptor signaling pathway	19_GO:0048519 negative regulation of biological process	-2.5	11	5.1	30230	42	204	3	1.5	0.84	3670|5187|27086	ISL1|PER1|FOXP1	-0.9	MyList
GO Biological Processes	19	GO:0045787	positive regulation of cell cycle	19_GO:0048518 positive regulation of biological process	-2.5	3.4	3.7	30230	353	204	8	3.9	1.4	546|894|2263|5962|6604|6990|9510|201161	ATRX|CCND2|FGFR2|RDX|SMARCD3|DYNLT3|ADAMTS1|CENPV	-0.9	MyList
GO Biological Processes	19	GO:0019646	aerobic electron transport chain	19_GO:0009987 cellular process	-2.5	6.8	4.5	30230	87	204	4	2	0.97	4519|4538|4539|4540	CYTB|ND4|ND4L|ND5	-0.9	MyList
GO Biological Processes	19	GO:0071774	response to fibroblast growth factor	19_GO:0050896 response to stimulus	-2.5	6.8	4.5	30230	87	204	4	2	0.97	678|2263|6347|7538	ZFP36L2|FGFR2|CCL2|ZFP36	-0.9	MyList
GO Biological Processes	19	GO:1905477	positive regulation of protein localization to membrane	19_GO:0051179 localization	-2.5	6.8	4.5	30230	87	204	4	2	0.97	2181|3799|5295|9378	ACSL3|KIF5B|PIK3R1|NRXN1	-0.9	MyList
WikiPathways	27	WP2840	Hair follicle development cytodifferentiation stage 3 of 3		-2.5	6.8	4.5	30230	87	204	4	2	0.97	2908|3488|4345|6925	NR3C1|IGFBP5|CD200|TCF4	-0.9	MyList
GO Biological Processes	19	GO:0043408	regulation of MAPK cascade	19_GO:0050896 response to stimulus	-2.5	2.6	3.4	30230	697	204	12	5.9	1.6	1647|2263|2950|3397|3491|4282|4504|5187|9378|11214|55816|55885	GADD45A|FGFR2|GSTP1|ID1|CCN1|MIF|MT3|PER1|NRXN1|AKAP13|DOK5|LMO3	-0.9	MyList
WikiPathways	27	WP5224	2q37 copy number variation syndrome		-2.5	5.2	4.1	30230	143	204	5	2.5	1.1	547|801|3611|25992|55502	KIF1A|CALM1|ILK|SNED1|HES6	-0.9	MyList
GO Biological Processes	19	GO:0060537	muscle tissue development	19_GO:0032502 developmental process	-2.5	3.3	3.7	30230	355	204	8	3.9	1.4	2263|2697|3670|6664|7026|10512|11214|23462	FGFR2|GJA1|ISL1|SOX11|NR2F2|SEMA3C|AKAP13|HEY1	-0.89	MyList
GO Biological Processes	19	GO:0031333	negative regulation of protein-containing complex assembly	19_GO:0048519 negative regulation of biological process	-2.5	5.1	4.1	30230	144	204	5	2.5	1.1	1410|3670|5962|7114|53335	CRYAB|ISL1|RDX|TMSB4X|BCL11A	-0.89	MyList
GO Biological Processes	19	GO:0014074	response to purine-containing compound	19_GO:0050896 response to stimulus	-2.5	5.1	4.1	30230	144	204	5	2.5	1.1	358|682|3488|5187|10142	AQP1|BSG|IGFBP5|PER1|AKAP9	-0.89	MyList
WikiPathways	27	WP477	Cytoplasmic ribosomal proteins		-2.5	6.7	4.4	30230	88	204	4	2	0.97	6144|6188|6208|6232	RPL21|RPS3|RPS14|RPS27	-0.89	MyList
Reactome Gene Sets	6	R-HSA-2980736	Peptide hormone metabolism		-2.5	6.7	4.4	30230	88	204	4	2	0.97	3670|3799|3800|5080	ISL1|KIF5B|KIF5C|PAX6	-0.89	MyList
GO Biological Processes	19	GO:0032886	regulation of microtubule-based process	19_GO:0050789 regulation of biological process	-2.5	3.7	3.7	30230	280	204	7	3.4	1.3	6188|6866|9638|10142|10297|11170|55605	RPS3|TAC3|FEZ1|AKAP9|APC2|FAM107A|KIF21A	-0.89	MyList
Reactome Gene Sets	6	R-HSA-9609736	Assembly and cell surface presentation of NMDA receptors		-2.5	10	5.1	30230	43	204	3	1.5	0.84	4747|8825|10383	NEFL|LIN7A|TUBB4B	-0.89	MyList
WikiPathways	27	WP716	Vitamin A and carotenoid metabolism		-2.5	10	5.1	30230	43	204	3	1.5	0.84	1381|5947|9249	CRABP1|RBP1|DHRS3	-0.89	MyList
GO Biological Processes	19	GO:0010837	regulation of keratinocyte proliferation	19_GO:0050789 regulation of biological process	-2.5	10	5.1	30230	43	204	3	1.5	0.84	2263|4192|7538	FGFR2|MDK|ZFP36	-0.89	MyList
Reactome Gene Sets	6	R-HSA-71291	Metabolism of amino acids and derivatives		-2.5	3.3	3.6	30230	358	204	8	3.9	1.4	2752|6144|6188|6208|6232|6520|29968|51380	GLUL|RPL21|RPS3|RPS14|RPS27|SLC3A2|PSAT1|CSAD	-0.88	MyList
GO Biological Processes	19	GO:0009261	ribonucleotide catabolic process	19_GO:0009987 cellular process	-2.5	6.7	4.4	30230	89	204	4	2	0.97	2026|3939|5315|7167	ENO2|LDHA|PKM|TPI1	-0.88	MyList
GO Biological Processes	19	GO:0090068	positive regulation of cell cycle process	19_GO:0048518 positive regulation of biological process	-2.5	3.7	3.7	30230	282	204	7	3.4	1.3	546|894|5962|6604|6990|9510|201161	ATRX|CCND2|RDX|SMARCD3|DYNLT3|ADAMTS1|CENPV	-0.88	MyList
GO Biological Processes	19	GO:0016053	organic acid biosynthetic process	19_GO:0009987 cellular process	-2.5	3.7	3.7	30230	283	204	7	3.4	1.3	2752|2950|4282|5947|10797|29968|51380	GLUL|GSTP1|MIF|RBP1|MTHFD2|PSAT1|CSAD	-0.87	MyList
GO Biological Processes	19	GO:0014911	positive regulation of smooth muscle cell migration	19_GO:0040011 locomotion	-2.5	10	5	30230	44	204	3	1.5	0.84	3488|4192|9510	IGFBP5|MDK|ADAMTS1	-0.87	MyList
Canonical Pathways	11	M285	PID HNF3A PATHWAY		-2.5	10	5	30230	44	204	3	1.5	0.84	4774|4781|7026	NFIA|NFIB|NR2F2	-0.87	MyList
Reactome Gene Sets	6	R-HSA-192823	Viral mRNA Translation		-2.5	6.6	4.4	30230	90	204	4	2	0.97	6144|6188|6208|6232	RPL21|RPS3|RPS14|RPS27	-0.87	MyList
Reactome Gene Sets	6	R-HSA-156902	Peptide chain elongation		-2.5	6.6	4.4	30230	90	204	4	2	0.97	6144|6188|6208|6232	RPL21|RPS3|RPS14|RPS27	-0.87	MyList
GO Biological Processes	19	GO:0001892	embryonic placenta development	19_GO:0032502 developmental process	-2.5	6.6	4.4	30230	90	204	4	2	0.97	2263|3491|7026|23462	FGFR2|CCN1|NR2F2|HEY1	-0.87	MyList
Reactome Gene Sets	6	R-HSA-9700206	Signaling by ALK in cancer		-2.5	6.6	4.4	30230	90	204	4	2	0.97	3799|4170|5295|53335	KIF5B|MCL1|PIK3R1|BCL11A	-0.87	MyList
Reactome Gene Sets	6	R-HSA-9725370	Signaling by ALK fusions and activated point mutants		-2.5	6.6	4.4	30230	90	204	4	2	0.97	3799|4170|5295|53335	KIF5B|MCL1|PIK3R1|BCL11A	-0.87	MyList
GO Biological Processes	19	GO:0030111	regulation of Wnt signaling pathway	19_GO:0050896 response to stimulus	-2.5	3.3	3.6	30230	362	204	8	3.9	1.4	2263|3611|3670|4192|4300|7088|10297|147495	FGFR2|ILK|ISL1|MDK|MLLT3|TLE1|APC2|APCDD1	-0.86	MyList
KEGG Pathway	24	hsa05224	Breast cancer		-2.5	5	4	30230	148	204	5	2.5	1.1	1647|5295|7482|10297|23462	GADD45A|PIK3R1|WNT2B|APC2|HEY1	-0.86	MyList
GO Biological Processes	19	GO:1903311	regulation of mRNA metabolic process	19_GO:0050789 regulation of biological process	-2.5	3	3.5	30230	445	204	9	4.4	1.4	678|7538|9584|10659|57060|60680|65109|65110|647979	ZFP36L2|ZFP36|RBM39|CELF2|PCBP4|CELF5|UPF3B|UPF3A|NORAD	-0.86	MyList
Reactome Gene Sets	6	R-HSA-9954714	PELO:HBS1L and ABCE1 dissociate a ribosome on a non-stop mRNA		-2.5	6.5	4.3	30230	91	204	4	2	0.97	6144|6188|6208|6232	RPL21|RPS3|RPS14|RPS27	-0.86	MyList
GO Biological Processes	19	GO:0006195	purine nucleotide catabolic process	19_GO:0009987 cellular process	-2.5	6.5	4.3	30230	91	204	4	2	0.97	2026|3939|5315|7167	ENO2|LDHA|PKM|TPI1	-0.86	MyList
GO Biological Processes	19	GO:0042775	mitochondrial ATP synthesis coupled electron transport	19_GO:0009987 cellular process	-2.5	6.5	4.3	30230	91	204	4	2	0.97	4519|4538|4539|4540	CYTB|ND4|ND4L|ND5	-0.86	MyList
GO Biological Processes	19	GO:0042773	ATP synthesis coupled electron transport	19_GO:0009987 cellular process	-2.5	6.5	4.3	30230	91	204	4	2	0.97	4519|4538|4539|4540	CYTB|ND4|ND4L|ND5	-0.86	MyList
GO Biological Processes	19	GO:0060828	regulation of canonical Wnt signaling pathway	19_GO:0050896 response to stimulus	-2.5	3.6	3.7	30230	286	204	7	3.4	1.3	2263|3611|3670|4192|4300|7088|10297	FGFR2|ILK|ISL1|MDK|MLLT3|TLE1|APC2	-0.86	MyList
GO Biological Processes	19	GO:0089718	amino acid import across plasma membrane	19_GO:0051179 localization	-2.5	9.9	4.9	30230	45	204	3	1.5	0.84	6520|23428|23657	SLC3A2|SLC7A8|SLC7A11	-0.85	MyList
GO Biological Processes	19	GO:0035249	synaptic transmission, glutamatergic	19_GO:0050789 regulation of biological process	-2.5	9.9	4.9	30230	45	204	3	1.5	0.84	2891|2908|246213	GRIA2|NR3C1|SLC17A8	-0.85	MyList
GO Biological Processes	19	GO:0047496	vesicle transport along microtubule	19_GO:0051179 localization	-2.5	9.9	4.9	30230	45	204	3	1.5	0.84	547|3799|11127	KIF1A|KIF5B|KIF3A	-0.85	MyList
GO Biological Processes	19	GO:0021762	substantia nigra development	19_GO:0032502 developmental process	-2.5	9.9	4.9	30230	45	204	3	1.5	0.84	801|3939|10409	CALM1|LDHA|BASP1	-0.85	MyList
GO Biological Processes	19	GO:0060443	mammary gland morphogenesis	19_GO:0032502 developmental process	-2.5	9.9	4.9	30230	45	204	3	1.5	0.84	2263|2908|3488	FGFR2|NR3C1|IGFBP5	-0.85	MyList
GO Biological Processes	19	GO:0050920	regulation of chemotaxis	19_GO:0040011 locomotion	-2.5	4.1	3.8	30230	215	204	6	2.9	1.2	2950|4192|4282|6347|7114|55605	GSTP1|MDK|MIF|CCL2|TMSB4X|KIF21A	-0.85	MyList
KEGG Pathway	24	hsa05200	Pathways in cancer		-2.5	2.8	3.4	30230	533	204	10	4.9	1.5	801|894|1287|1647|2263|2950|5295|7482|10297|23462	CALM1|CCND2|COL4A5|GADD45A|FGFR2|GSTP1|PIK3R1|WNT2B|APC2|HEY1	-0.85	MyList
Reactome Gene Sets	6	R-HSA-111885	Opioid Signalling		-2.5	6.4	4.3	30230	92	204	4	2	0.97	801|5136|5137|5613	CALM1|PDE1A|PDE1C|PRKX	-0.85	MyList
GO Biological Processes	19	GO:0030003	intracellular monoatomic cation homeostasis	19_GO:0042592 homeostatic process	-2.4	3	3.5	30230	448	204	9	4.4	1.4	478|760|793|1268|2512|4493|4502|4504|23657	ATP1A3|CA2|CALB1|CNR1|FTL|MT1E|MT2A|MT3|SLC7A11	-0.85	MyList
WikiPathways	27	WP51	Regulation of actin cytoskeleton		-2.4	4.9	4	30230	150	204	5	2.5	1.1	2263|5295|5962|7114|10297	FGFR2|PIK3R1|RDX|TMSB4X|APC2	-0.84	MyList
GO Biological Processes	19	GO:2000377	regulation of reactive oxygen species metabolic process	19_GO:0050789 regulation of biological process	-2.4	4.9	4	30230	150	204	5	2.5	1.1	706|1410|1647|2950|4504	TSPO|CRYAB|GADD45A|GSTP1|MT3	-0.84	MyList
KEGG Pathway	24	hsa05226	Gastric cancer		-2.4	4.9	4	30230	150	204	5	2.5	1.1	1647|2263|5295|7482|10297	GADD45A|FGFR2|PIK3R1|WNT2B|APC2	-0.84	MyList
GO Biological Processes	19	GO:0090090	negative regulation of canonical Wnt signaling pathway	19_GO:0048519 negative regulation of biological process	-2.4	4.9	4	30230	151	204	5	2.5	1.1	3670|4192|4300|7088|10297	ISL1|MDK|MLLT3|TLE1|APC2	-0.84	MyList
GO Biological Processes	19	GO:0033555	multicellular organismal response to stress	19_GO:0032501 multicellular organismal process	-2.4	6.4	4.3	30230	93	204	4	2	0.97	706|4192|4761|4929	TSPO|MDK|NEUROD2|NR4A2	-0.84	MyList
GO Biological Processes	19	GO:0006163	purine nucleotide metabolic process	19_GO:0009987 cellular process	-2.4	3.2	3.5	30230	368	204	8	3.9	1.4	2026|3939|4508|4538|4539|4540|5315|7167	ENO2|LDHA|ATP6|ND4|ND4L|ND5|PKM|TPI1	-0.84	MyList
GO Biological Processes	19	GO:0090596	sensory organ morphogenesis	19_GO:0032502 developmental process	-2.4	3.6	3.6	30230	290	204	7	3.4	1.3	358|793|2202|2263|5080|6664|7482	AQP1|CALB1|EFEMP1|FGFR2|PAX6|SOX11|WNT2B	-0.84	MyList
WikiPathways	27	WP2817	Mammary gland development pregnancy and lactation stage 3 of 4		-2.4	9.7	4.8	30230	46	204	3	1.5	0.84	2908|4774|4781	NR3C1|NFIA|NFIB	-0.84	MyList
GO Biological Processes	19	GO:0060412	ventricular septum morphogenesis	19_GO:0032502 developmental process	-2.4	9.7	4.8	30230	46	204	3	1.5	0.84	2263|6664|23462	FGFR2|SOX11|HEY1	-0.84	MyList
GO Biological Processes	19	GO:0071364	cellular response to epidermal growth factor stimulus	19_GO:0050896 response to stimulus	-2.4	9.7	4.8	30230	46	204	3	1.5	0.84	678|2950|7538	ZFP36L2|GSTP1|ZFP36	-0.84	MyList
GO Biological Processes	19	GO:0071526	semaphorin-plexin signaling pathway	19_GO:0050896 response to stimulus	-2.4	9.7	4.8	30230	46	204	3	1.5	0.84	5362|8828|10512	PLXNA2|NRP2|SEMA3C	-0.84	MyList
GO Biological Processes	19	GO:0006120	mitochondrial electron transport, NADH to ubiquinone	19_GO:0009987 cellular process	-2.4	9.7	4.8	30230	46	204	3	1.5	0.84	4538|4539|4540	ND4|ND4L|ND5	-0.84	MyList
GO Biological Processes	19	GO:0042551	neuron maturation	19_GO:0032502 developmental process	-2.4	9.7	4.8	30230	46	204	3	1.5	0.84	4897|4929|26047	NRCAM|NR4A2|CNTNAP2	-0.84	MyList
GO Biological Processes	19	GO:0061061	muscle structure development	19_GO:0032502 developmental process	-2.4	2.8	3.4	30230	538	204	10	4.9	1.5	1410|2263|3488|3670|6604|6664|7026|8763|10409|11214	CRYAB|FGFR2|IGFBP5|ISL1|SMARCD3|SOX11|NR2F2|CD164|BASP1|AKAP13	-0.83	MyList
GO Biological Processes	19	GO:0032388	positive regulation of intracellular transport	19_GO:0051179 localization	-2.4	4.9	3.9	30230	152	204	5	2.5	1.1	5295|5962|6990|9638|80055	PIK3R1|RDX|DYNLT3|FEZ1|PGAP1	-0.83	MyList
GO Biological Processes	19	GO:0044092	negative regulation of molecular function	19_GO:0065007 biological regulation	-2.4	3.6	3.6	30230	292	204	7	3.4	1.3	801|1647|3397|4504|4781|6664|7538	CALM1|GADD45A|ID1|MT3|NFIB|SOX11|ZFP36	-0.83	MyList
Reactome Gene Sets	6	R-HSA-72764	Eukaryotic Translation Termination		-2.4	6.3	4.2	30230	94	204	4	2	0.97	6144|6188|6208|6232	RPL21|RPS3|RPS14|RPS27	-0.83	MyList
GO Biological Processes	19	GO:0042542	response to hydrogen peroxide	19_GO:0050896 response to stimulus	-2.4	6.3	4.2	30230	94	204	4	2	0.97	358|1410|4540|6188	AQP1|CRYAB|ND5|RPS3	-0.83	MyList
Reactome Gene Sets	6	R-HSA-2408557	Selenocysteine synthesis		-2.4	6.3	4.2	30230	94	204	4	2	0.97	6144|6188|6208|6232	RPL21|RPS3|RPS14|RPS27	-0.83	MyList
Reactome Gene Sets	6	R-HSA-156842	Eukaryotic Translation Elongation		-2.4	6.3	4.2	30230	94	204	4	2	0.97	6144|6188|6208|6232	RPL21|RPS3|RPS14|RPS27	-0.83	MyList
Reactome Gene Sets	6	R-HSA-388396	GPCR downstream signalling		-2.4	2.6	3.3	30230	631	204	11	5.4	1.6	801|1268|5136|5137|5295|5613|6004|6752|6866|11214|57406	CALM1|CNR1|PDE1A|PDE1C|PIK3R1|PRKX|RGS16|SSTR2|TAC3|AKAP13|ABHD6	-0.82	MyList
GO Biological Processes	19	GO:1901654	response to ketone	19_GO:0050896 response to stimulus	-2.4	4	3.7	30230	220	204	6	2.9	1.2	358|706|2908|4747|27086|54541	AQP1|TSPO|NR3C1|NEFL|FOXP1|DDIT4	-0.82	MyList
GO Biological Processes	19	GO:1903706	regulation of hemopoiesis	19_GO:0002376 immune system process	-2.4	2.9	3.4	30230	455	204	9	4.4	1.4	604|678|2752|4192|5295|6604|7538|27086|84293	BCL6|ZFP36L2|GLUL|MDK|PIK3R1|SMARCD3|ZFP36|FOXP1|PRXL2A	-0.82	MyList
GO Biological Processes	19	GO:0002228	natural killer cell mediated immunity	19_GO:0044419 biological process involved in interspecies interaction between organisms	-2.4	9.5	4.8	30230	47	204	3	1.5	0.84	3799|5295|10383	KIF5B|PIK3R1|TUBB4B	-0.82	MyList
Canonical Pathways	11	M183	PID IL6 7 PATHWAY		-2.4	9.5	4.8	30230	47	204	3	1.5	0.84	1052|4170|5295	CEBPD|MCL1|PIK3R1	-0.82	MyList
GO Biological Processes	19	GO:0009612	response to mechanical stimulus	19_GO:0050896 response to stimulus	-2.4	4	3.7	30230	221	204	6	2.9	1.2	358|793|1647|4192|9378|26047	AQP1|CALB1|GADD45A|MDK|NRXN1|CNTNAP2	-0.81	MyList
GO Biological Processes	19	GO:0006873	intracellular monoatomic ion homeostasis	19_GO:0042592 homeostatic process	-2.4	2.9	3.4	30230	457	204	9	4.4	1.4	478|760|793|1268|2512|4493|4502|4504|23657	ATP1A3|CA2|CALB1|CNR1|FTL|MT1E|MT2A|MT3|SLC7A11	-0.81	MyList
GO Biological Processes	19	GO:0007167	enzyme-linked receptor protein signaling pathway	19_GO:0050896 response to stimulus	-2.4	2.6	3.3	30230	635	204	11	5.4	1.6	268|1287|2202|2263|3397|4774|5295|7122|8828|54541|55816	AMH|COL4A5|EFEMP1|FGFR2|ID1|NFIA|PIK3R1|CLDN5|NRP2|DDIT4|DOK5	-0.81	MyList
WikiPathways	27	WP4262	Breast cancer pathway		-2.4	4.8	3.9	30230	155	204	5	2.5	1.1	1647|5295|7482|10297|23462	GADD45A|PIK3R1|WNT2B|APC2|HEY1	-0.81	MyList
GO Biological Processes	19	GO:0048608	reproductive structure development	19_GO:0022414 reproductive process	-2.4	3.5	3.6	30230	296	204	7	3.4	1.3	268|546|2263|7026|7482|9510|10409	AMH|ATRX|FGFR2|NR2F2|WNT2B|ADAMTS1|BASP1	-0.81	MyList
Reactome Gene Sets	6	R-HSA-975956	Nonsense Mediated Decay (NMD) independent of the Exon Junction Complex (EJC)		-2.4	6.2	4.2	30230	96	204	4	2	0.97	6144|6188|6208|6232	RPL21|RPS3|RPS14|RPS27	-0.81	MyList
GO Biological Processes	19	GO:0021954	central nervous system neuron development	19_GO:0032502 developmental process	-2.4	6.2	4.2	30230	96	204	4	2	0.97	2263|4781|4929|8828	FGFR2|NFIB|NR4A2|NRP2	-0.81	MyList
GO Biological Processes	19	GO:0009791	post-embryonic development	19_GO:0032502 developmental process	-2.4	6.2	4.2	30230	96	204	4	2	0.97	546|2263|4929|10512	ATRX|FGFR2|NR4A2|SEMA3C	-0.81	MyList
GO Biological Processes	19	GO:0070527	platelet aggregation	19_GO:0032501 multicellular organismal process	-2.4	9.3	4.7	30230	48	204	3	1.5	0.84	1192|3611|23657	CLIC1|ILK|SLC7A11	-0.8	MyList
WikiPathways	27	WP5574	Oligodendrocyte development		-2.4	9.3	4.7	30230	48	204	3	1.5	0.84	4774|5803|6664	NFIA|PTPRZ1|SOX11	-0.8	MyList
WikiPathways	27	WP5491	Transcriptional regulation of memory B cell differentiation		-2.4	9.3	4.7	30230	48	204	3	1.5	0.84	604|894|6925	BCL6|CCND2|TCF4	-0.8	MyList
GO Biological Processes	19	GO:0035107	appendage morphogenesis	19_GO:0032502 developmental process	-2.4	4.7	3.9	30230	156	204	5	2.5	1.1	546|2263|4774|5362|10512	ATRX|FGFR2|NFIA|PLXNA2|SEMA3C	-0.8	MyList
GO Biological Processes	19	GO:0035108	limb morphogenesis	19_GO:0032502 developmental process	-2.4	4.7	3.9	30230	156	204	5	2.5	1.1	546|2263|4774|5362|10512	ATRX|FGFR2|NFIA|PLXNA2|SEMA3C	-0.8	MyList
GO Biological Processes	19	GO:0008016	regulation of heart contraction	19_GO:0032501 multicellular organismal process	-2.4	4	3.7	30230	224	204	6	2.9	1.2	478|801|2697|3670|10142|10659	ATP1A3|CALM1|GJA1|ISL1|AKAP9|CELF2	-0.8	MyList
GO Biological Processes	19	GO:0010810	regulation of cell-substrate adhesion	19_GO:0050789 regulation of biological process	-2.4	4	3.7	30230	224	204	6	2.9	1.2	604|3491|3611|4192|5295|11170	BCL6|CCN1|ILK|MDK|PIK3R1|FAM107A	-0.8	MyList
Reactome Gene Sets	6	R-HSA-9954716	ZNF598 and the Ribosome-associated Quality Trigger (RQT) complex dissociate a ribosome stalled on a no-go mRNA		-2.4	6.1	4.2	30230	97	204	4	2	0.97	6144|6188|6208|6232	RPL21|RPS3|RPS14|RPS27	-0.8	MyList
GO Biological Processes	19	GO:0009206	purine ribonucleoside triphosphate biosynthetic process	19_GO:0009987 cellular process	-2.4	6.1	4.2	30230	97	204	4	2	0.97	4508|4538|4539|4540	ATP6|ND4|ND4L|ND5	-0.8	MyList
WikiPathways	27	WP4963	p53 transcriptional gene network		-2.4	6.1	4.2	30230	97	204	4	2	0.97	1647|6347|23657|54541	GADD45A|CCL2|SLC7A11|DDIT4	-0.8	MyList
GO Biological Processes	19	GO:0009798	axis specification	19_GO:0032502 developmental process	-2.4	6.1	4.2	30230	97	204	4	2	0.97	5015|5080|10409|80055	OTX2|PAX6|BASP1|PGAP1	-0.8	MyList
GO Biological Processes	19	GO:0098771	inorganic ion homeostasis	19_GO:0042592 homeostatic process	-2.4	2.9	3.4	30230	461	204	9	4.4	1.4	478|793|1268|2512|2752|4493|4502|4504|246213	ATP1A3|CALB1|CNR1|FTL|GLUL|MT1E|MT2A|MT3|SLC17A8	-0.8	MyList
KEGG Pathway	24	hsa04218	Cellular senescence		-2.4	4.7	3.9	30230	157	204	5	2.5	1.1	678|801|894|1647|5295	ZFP36L2|CALM1|CCND2|GADD45A|PIK3R1	-0.79	MyList
GO Biological Processes	19	GO:1901990	regulation of mitotic cell cycle phase transition	19_GO:0050789 regulation of biological process	-2.4	3.1	3.4	30230	379	204	8	3.9	1.4	678|894|5962|6347|6604|6990|9510|11170	ZFP36L2|CCND2|RDX|CCL2|SMARCD3|DYNLT3|ADAMTS1|FAM107A	-0.79	MyList
GO Biological Processes	19	GO:0032102	negative regulation of response to external stimulus	19_GO:0048519 negative regulation of biological process	-2.4	2.9	3.4	30230	463	204	9	4.4	1.4	2950|3670|4192|4282|4345|6347|7114|23208|26047	GSTP1|ISL1|MDK|MIF|CD200|CCL2|TMSB4X|SYT11|CNTNAP2	-0.79	MyList
GO Biological Processes	19	GO:0015833	peptide transport	19_GO:0051179 localization	-2.4	6	4.1	30230	98	204	4	2	0.97	358|2697|4760|23657	AQP1|GJA1|NEUROD1|SLC7A11	-0.79	MyList
GO Biological Processes	19	GO:0009145	purine nucleoside triphosphate biosynthetic process	19_GO:0009987 cellular process	-2.4	6	4.1	30230	98	204	4	2	0.97	4508|4538|4539|4540	ATP6|ND4|ND4L|ND5	-0.79	MyList
GO Biological Processes	19	GO:0060711	labyrinthine layer development	19_GO:0032502 developmental process	-2.4	9.1	4.7	30230	49	204	3	1.5	0.84	2263|3491|23462	FGFR2|CCN1|HEY1	-0.79	MyList
KEGG Pathway	24	hsa04024	cAMP signaling pathway		-2.4	3.9	3.6	30230	226	204	6	2.9	1.2	268|478|801|2891|5295|6752	AMH|ATP1A3|CALM1|GRIA2|PIK3R1|SSTR2	-0.79	MyList
GO Biological Processes	19	GO:0061458	reproductive system development	19_GO:0032502 developmental process	-2.3	3.4	3.5	30230	301	204	7	3.4	1.3	268|546|2263|7026|7482|9510|10409	AMH|ATRX|FGFR2|NR2F2|WNT2B|ADAMTS1|BASP1	-0.78	MyList
GO Biological Processes	19	GO:0008406	gonad development	19_GO:0022414 reproductive process	-2.3	3.9	3.6	30230	227	204	6	2.9	1.2	268|546|7026|7482|9510|10409	AMH|ATRX|NR2F2|WNT2B|ADAMTS1|BASP1	-0.78	MyList
KEGG Pathway	24	hsa05208	Chemical carcinogenesis - reactive oxygen species		-2.3	3.9	3.6	30230	227	204	6	2.9	1.2	4508|4519|4538|4539|4540|5295	ATP6|CYTB|ND4|ND4L|ND5|PIK3R1	-0.78	MyList
GO Biological Processes	19	GO:0001890	placenta development	19_GO:0032502 developmental process	-2.3	4.7	3.8	30230	159	204	5	2.5	1.1	682|2263|3491|7026|23462	BSG|FGFR2|CCN1|NR2F2|HEY1	-0.78	MyList
GO Biological Processes	19	GO:0050808	synapse organization	19_GO:0009987 cellular process	-2.3	3.1	3.4	30230	382	204	8	3.9	1.4	1287|4747|4774|4897|5358|5362|8404|9378	COL4A5|NEFL|NFIA|NRCAM|PLS3|PLXNA2|SPARCL1|NRXN1	-0.78	MyList
GO Biological Processes	19	GO:0040011	locomotion	19_GO:0040011 locomotion	-2.3	3.1	3.4	30230	382	204	8	3.9	1.4	682|3491|4192|4282|4747|6347|8828|10512	BSG|CCN1|MDK|MIF|NEFL|CCL2|NRP2|SEMA3C	-0.78	MyList
GO Biological Processes	19	GO:0043065	positive regulation of apoptotic process	19_GO:0048518 positive regulation of biological process	-2.3	2.7	3.3	30230	554	204	10	4.9	1.5	604|706|1647|2908|3491|3670|4170|4760|6188|6347	BCL6|TSPO|GADD45A|NR3C1|CCN1|ISL1|MCL1|NEUROD1|RPS3|CCL2	-0.78	MyList
GO Biological Processes	19	GO:0060341	regulation of cellular localization	19_GO:0051179 localization	-2.3	2.7	3.3	30230	554	204	10	4.9	1.5	1410|2181|3799|5295|5962|6990|9378|9638|23657|80055	CRYAB|ACSL3|KIF5B|PIK3R1|RDX|DYNLT3|NRXN1|FEZ1|SLC7A11|PGAP1	-0.78	MyList
GO Biological Processes	19	GO:0051150	regulation of smooth muscle cell differentiation	19_GO:0032502 developmental process	-2.3	8.9	4.6	30230	50	204	3	1.5	0.84	2263|6604|23462	FGFR2|SMARCD3|HEY1	-0.77	MyList
WikiPathways	27	WP706	Sudden infant death syndrome SIDS susceptibility pathways		-2.3	4.6	3.8	30230	160	204	5	2.5	1.1	478|2697|2908|4760|6752	ATP1A3|GJA1|NR3C1|NEUROD1|SSTR2	-0.77	MyList
GO Biological Processes	19	GO:0014013	regulation of gliogenesis	19_GO:0032502 developmental process	-2.3	5.9	4.1	30230	100	204	4	2	0.97	706|4192|5803|6664	TSPO|MDK|PTPRZ1|SOX11	-0.77	MyList
GO Biological Processes	19	GO:1902904	negative regulation of supramolecular fiber organization	19_GO:0048519 negative regulation of biological process	-2.3	4.6	3.8	30230	161	204	5	2.5	1.1	1410|5295|5962|7114|10297	CRYAB|PIK3R1|RDX|TMSB4X|APC2	-0.76	MyList
GO Biological Processes	19	GO:0009914	hormone transport	19_GO:0051179 localization	-2.3	5.9	4	30230	101	204	4	2	0.97	358|4760|6520|23428	AQP1|NEUROD1|SLC3A2|SLC7A8	-0.75	MyList
GO Biological Processes	19	GO:0015804	neutral amino acid transport	19_GO:0051179 localization	-2.3	8.7	4.5	30230	51	204	3	1.5	0.84	6520|23428|23657	SLC3A2|SLC7A8|SLC7A11	-0.75	MyList
GO Biological Processes	19	GO:0070849	response to epidermal growth factor	19_GO:0050896 response to stimulus	-2.3	8.7	4.5	30230	51	204	3	1.5	0.84	678|2950|7538	ZFP36L2|GSTP1|ZFP36	-0.75	MyList
WikiPathways	27	WP3286	Copper homeostasis		-2.3	8.7	4.5	30230	51	204	3	1.5	0.84	4493|4502|4504	MT1E|MT2A|MT3	-0.75	MyList
Reactome Gene Sets	6	R-HSA-9754678	SARS-CoV-2 modulates host translation machinery		-2.3	8.7	4.5	30230	51	204	3	1.5	0.84	6188|6208|6232	RPS3|RPS14|RPS27	-0.75	MyList
GO Biological Processes	19	GO:0070372	regulation of ERK1 and ERK2 cascade	19_GO:0050896 response to stimulus	-2.3	3.4	3.5	30230	307	204	7	3.4	1.3	2263|2950|3491|4282|4504|9378|55885	FGFR2|GSTP1|CCN1|MIF|MT3|NRXN1|LMO3	-0.75	MyList
GO Biological Processes	19	GO:0008283	cell population proliferation	19_GO:0009987 cellular process	-2.3	2.6	3.2	30230	561	204	10	4.9	1.5	2263|2752|2950|3488|4774|4781|5613|6664|7482|26047	FGFR2|GLUL|GSTP1|IGFBP5|NFIA|NFIB|PRKX|SOX11|WNT2B|CNTNAP2	-0.75	MyList
GO Biological Processes	19	GO:0045137	development of primary sexual characteristics	19_GO:0022414 reproductive process	-2.3	3.8	3.6	30230	232	204	6	2.9	1.2	268|546|7026|7482|9510|10409	AMH|ATRX|NR2F2|WNT2B|ADAMTS1|BASP1	-0.75	MyList
Reactome Gene Sets	6	R-HSA-72689	Formation of a pool of free 40S subunits		-2.3	5.8	4	30230	102	204	4	2	0.97	6144|6188|6208|6232	RPL21|RPS3|RPS14|RPS27	-0.74	MyList
Reactome Gene Sets	6	R-HSA-2187338	Visual phototransduction		-2.3	5.8	4	30230	102	204	4	2	0.97	801|5947|7276|9249	CALM1|RBP1|TTR|DHRS3	-0.74	MyList
Reactome Gene Sets	6	R-HSA-9633012	Response of EIF2AK4 (GCN2) to amino acid deficiency		-2.3	5.8	4	30230	102	204	4	2	0.97	6144|6188|6208|6232	RPL21|RPS3|RPS14|RPS27	-0.74	MyList
GO Biological Processes	19	GO:0031110	regulation of microtubule polymerization or depolymerization	19_GO:0050789 regulation of biological process	-2.3	5.8	4	30230	102	204	4	2	0.97	6188|10142|10297|55605	RPS3|AKAP9|APC2|KIF21A	-0.74	MyList
KEGG Pathway	24	hsa04820	Cytoskeleton in muscle cells		-2.3	3.8	3.6	30230	233	204	6	2.9	1.2	478|1287|2026|6641|23224|25777	ATP1A3|COL4A5|ENO2|SNTB1|SYNE2|SUN2	-0.74	MyList
GO Biological Processes	19	GO:0060425	lung morphogenesis	19_GO:0032502 developmental process	-2.3	8.5	4.5	30230	52	204	3	1.5	0.84	2263|3397|6664	FGFR2|ID1|SOX11	-0.74	MyList
Reactome Gene Sets	6	R-HSA-72695	Formation of the ternary complex, and subsequently, the 43S complex		-2.3	8.5	4.5	30230	52	204	3	1.5	0.84	6188|6208|6232	RPS3|RPS14|RPS27	-0.74	MyList
GO Biological Processes	19	GO:0050922	negative regulation of chemotaxis	19_GO:0040011 locomotion	-2.3	8.5	4.5	30230	52	204	3	1.5	0.84	2950|4282|6347	GSTP1|MIF|CCL2	-0.74	MyList
GO Biological Processes	19	GO:0048167	regulation of synaptic plasticity	19_GO:0050789 regulation of biological process	-2.3	3.8	3.5	30230	234	204	6	2.9	1.2	793|801|4761|11170|27065|57406	CALB1|CALM1|NEUROD2|FAM107A|NSG1|ABHD6	-0.74	MyList
GO Biological Processes	19	GO:0043583	ear development	19_GO:0032502 developmental process	-2.3	3.8	3.5	30230	234	204	6	2.9	1.2	793|1052|2263|4760|8825|246213	CALB1|CEBPD|FGFR2|NEUROD1|LIN7A|SLC17A8	-0.74	MyList
GO Biological Processes	19	GO:0050728	negative regulation of inflammatory response	19_GO:0048519 negative regulation of biological process	-2.3	3.8	3.5	30230	234	204	6	2.9	1.2	2950|3670|4192|4345|7114|23208	GSTP1|ISL1|MDK|CD200|TMSB4X|SYT11	-0.74	MyList
GO Biological Processes	19	GO:1901992	positive regulation of mitotic cell cycle phase transition	19_GO:0048518 positive regulation of biological process	-2.3	5.8	4	30230	103	204	4	2	0.97	894|5962|6604|9510	CCND2|RDX|SMARCD3|ADAMTS1	-0.74	MyList
GO Biological Processes	19	GO:0009201	ribonucleoside triphosphate biosynthetic process	19_GO:0009987 cellular process	-2.3	5.8	4	30230	103	204	4	2	0.97	4508|4538|4539|4540	ATP6|ND4|ND4L|ND5	-0.74	MyList
GO Biological Processes	19	GO:0003333	amino acid transmembrane transport	19_GO:0051179 localization	-2.3	5.8	4	30230	103	204	4	2	0.97	6520|23428|23657|246213	SLC3A2|SLC7A8|SLC7A11|SLC17A8	-0.74	MyList
WikiPathways	27	WP5569	Uterine natural killer cells and progesterone estrogen and chorionic gonadotropin		-2.3	8.4	4.4	30230	53	204	3	1.5	0.84	2908|4170|6347	NR3C1|MCL1|CCL2	-0.72	MyList
GO Biological Processes	19	GO:2000179	positive regulation of neural precursor cell proliferation	19_GO:0048518 positive regulation of biological process	-2.3	8.4	4.4	30230	53	204	3	1.5	0.84	4192|5080|6604	MDK|PAX6|SMARCD3	-0.72	MyList
GO Biological Processes	19	GO:0034330	cell junction organization	19_GO:0009987 cellular process	-2.2	2.6	3.2	30230	571	204	10	4.9	1.5	1287|2697|4747|4774|4897|5358|5362|7122|8404|9378	COL4A5|GJA1|NEFL|NFIA|NRCAM|PLS3|PLXNA2|CLDN5|SPARCL1|NRXN1	-0.71	MyList
GO Biological Processes	19	GO:0021510	spinal cord development	19_GO:0032502 developmental process	-2.2	5.6	3.9	30230	105	204	4	2	0.97	3670|4747|5080|6664	ISL1|NEFL|PAX6|SOX11	-0.71	MyList
KEGG Pathway	24	hsa05171	Coronavirus disease - COVID-19		-2.2	3.7	3.5	30230	238	204	6	2.9	1.2	5295|6144|6188|6208|6232|6347	PIK3R1|RPL21|RPS3|RPS14|RPS27|CCL2	-0.71	MyList
GO Biological Processes	19	GO:0070507	regulation of microtubule cytoskeleton organization	19_GO:0050789 regulation of biological process	-2.2	4.4	3.7	30230	168	204	5	2.5	1.1	6188|10142|10297|11170|55605	RPS3|AKAP9|APC2|FAM107A|KIF21A	-0.7	MyList
GO Biological Processes	19	GO:0097435	supramolecular fiber organization	19_GO:0009987 cellular process	-2.2	2.6	3.2	30230	573	204	10	4.9	1.5	3611|4741|4747|5358|7114|10142|10409|11170|55605|344148	ILK|NEFM|NEFL|PLS3|TMSB4X|AKAP9|BASP1|FAM107A|KIF21A|NCKAP5	-0.7	MyList
GO Biological Processes	19	GO:0060688	regulation of morphogenesis of a branching structure	19_GO:0032502 developmental process	-2.2	8.2	4.4	30230	54	204	3	1.5	0.84	2263|4192|7482	FGFR2|MDK|WNT2B	-0.7	MyList
Canonical Pathways	11	M256	PID TAP63 PATHWAY		-2.2	8.2	4.4	30230	54	204	3	1.5	0.84	1647|6604|9249	GADD45A|SMARCD3|DHRS3	-0.7	MyList
WikiPathways	27	WP61	Notch signaling		-2.2	8.2	4.4	30230	54	204	3	1.5	0.84	5295|7088|55502	PIK3R1|TLE1|HES6	-0.7	MyList
Reactome Gene Sets	6	R-HSA-1474244	Extracellular matrix organization		-2.2	3.3	3.3	30230	318	204	7	3.4	1.3	682|1287|2202|6641|7276|9378|9510	BSG|COL4A5|EFEMP1|SNTB1|TTR|NRXN1|ADAMTS1	-0.69	MyList
Reactome Gene Sets	6	R-HSA-983231	Factors involved in megakaryocyte development and platelet production		-2.2	4.4	3.6	30230	170	204	5	2.5	1.1	547|3799|10383|11127|55605	KIF1A|KIF5B|TUBB4B|KIF3A|KIF21A	-0.69	MyList
Reactome Gene Sets	6	R-HSA-425407	SLC-mediated transmembrane transport		-2.2	3.7	3.5	30230	241	204	6	2.9	1.2	682|801|6520|23428|23657|246213	BSG|CALM1|SLC3A2|SLC7A8|SLC7A11|SLC17A8	-0.69	MyList
GO Biological Processes	19	GO:0006753	nucleoside phosphate metabolic process	19_GO:0009987 cellular process	-2.2	2.6	3.1	30230	577	204	10	4.9	1.5	2026|2181|3157|3939|4508|4538|4539|4540|5315|7167	ENO2|ACSL3|HMGCS1|LDHA|ATP6|ND4|ND4L|ND5|PKM|TPI1	-0.69	MyList
GO Biological Processes	19	GO:0048678	response to axon injury	19_GO:0050896 response to stimulus	-2.2	8.1	4.3	30230	55	204	3	1.5	0.84	706|3670|4747	TSPO|ISL1|NEFL	-0.69	MyList
Reactome Gene Sets	6	R-HSA-9013409	RHOJ GTPase cycle		-2.2	8.1	4.3	30230	55	204	3	1.5	0.84	2697|5295|57584	GJA1|PIK3R1|ARHGAP21	-0.69	MyList
GO Biological Processes	19	GO:2000772	regulation of cellular senescence	19_GO:0050896 response to stimulus	-2.2	8.1	4.3	30230	55	204	3	1.5	0.84	604|4282|83719	BCL6|MIF|YPEL3	-0.69	MyList
GO Biological Processes	19	GO:0002686	negative regulation of leukocyte migration	19_GO:0040011 locomotion	-2.2	8.1	4.3	30230	55	204	3	1.5	0.84	4282|4345|6347	MIF|CD200|CCL2	-0.69	MyList
GO Biological Processes	19	GO:0048286	lung alveolus development	19_GO:0032502 developmental process	-2.2	8.1	4.3	30230	55	204	3	1.5	0.84	2263|3488|23657	FGFR2|IGFBP5|SLC7A11	-0.69	MyList
Reactome Gene Sets	6	R-HSA-418594	G alpha (i) signalling events		-2.2	3.3	3.3	30230	319	204	7	3.4	1.3	801|1268|5136|5137|5613|6004|6752	CALM1|CNR1|PDE1A|PDE1C|PRKX|RGS16|SSTR2	-0.69	MyList
KEGG Pathway	24	hsa05206	MicroRNAs in cancer		-2.2	3.2	3.3	30230	320	204	7	3.4	1.3	894|4170|5295|5962|10297|27086|54541	CCND2|MCL1|PIK3R1|RDX|APC2|FOXP1|DDIT4	-0.68	MyList
WikiPathways	27	WP5353	Macrophage stimulating protein MSP signaling		-2.2	5.5	3.9	30230	108	204	4	2	0.97	3939|5295|6347|7122	LDHA|PIK3R1|CCL2|CLDN5	-0.68	MyList
GO Biological Processes	19	GO:0006979	response to oxidative stress	19_GO:0050896 response to stimulus	-2.2	2.9	3.2	30230	403	204	8	3.9	1.4	358|1410|2950|4504|4540|4929|6188|23657	AQP1|CRYAB|GSTP1|MT3|ND5|NR4A2|RPS3|SLC7A11	-0.68	MyList
GO Biological Processes	19	GO:0007187	G protein-coupled receptor signaling pathway, coupled to cyclic nucleotide second messenger	19_GO:0050896 response to stimulus	-2.2	7.9	4.3	30230	56	204	3	1.5	0.84	1268|6347|6752	CNR1|CCL2|SSTR2	-0.67	MyList
WikiPathways	27	WP4324	Mitochondrial complex I assembly model OXPHOS system		-2.2	7.9	4.3	30230	56	204	3	1.5	0.84	4538|4539|4540	ND4|ND4L|ND5	-0.67	MyList
GO Biological Processes	19	GO:1900087	positive regulation of G1/S transition of mitotic cell cycle	19_GO:0048518 positive regulation of biological process	-2.2	7.9	4.3	30230	56	204	3	1.5	0.84	894|5962|9510	CCND2|RDX|ADAMTS1	-0.67	MyList
GO Biological Processes	19	GO:0072523	purine-containing compound catabolic process	19_GO:0009987 cellular process	-2.2	5.4	3.8	30230	109	204	4	2	0.97	2026|3939|5315|7167	ENO2|LDHA|PKM|TPI1	-0.67	MyList
GO Biological Processes	19	GO:0072009	nephron epithelium development	19_GO:0032502 developmental process	-2.2	5.4	3.8	30230	109	204	4	2	0.97	358|793|3611|10409	AQP1|CALB1|ILK|BASP1	-0.67	MyList
GO Biological Processes	19	GO:0007517	muscle organ development	19_GO:0032502 developmental process	-2.2	3.2	3.3	30230	322	204	7	3.4	1.3	1410|2263|3670|6664|7026|8763|10409	CRYAB|FGFR2|ISL1|SOX11|NR2F2|CD164|BASP1	-0.67	MyList
WikiPathways	27	WP710	DNA damage response only ATM dependent		-2.2	5.4	3.8	30230	110	204	4	2	0.97	604|894|5295|7482	BCL6|CCND2|PIK3R1|WNT2B	-0.66	MyList
KEGG Pathway	24	hsa04310	Wnt signaling pathway		-2.2	4.3	3.6	30230	174	204	5	2.5	1.1	894|7088|7482|10297|147495	CCND2|TLE1|WNT2B|APC2|APCDD1	-0.66	MyList
GO Biological Processes	19	GO:0007051	spindle organization	19_GO:0009987 cellular process	-2.2	4.3	3.6	30230	174	204	5	2.5	1.1	546|3611|6188|25777|201161	ATRX|ILK|RPS3|SUN2|CENPV	-0.66	MyList
GO Biological Processes	19	GO:1901987	regulation of cell cycle phase transition	19_GO:0050789 regulation of biological process	-2.2	2.7	3.1	30230	495	204	9	4.4	1.4	678|894|5962|6347|6604|6990|7114|9510|11170	ZFP36L2|CCND2|RDX|CCL2|SMARCD3|DYNLT3|TMSB4X|ADAMTS1|FAM107A	-0.66	MyList
GO Biological Processes	19	GO:0015711	organic anion transport	19_GO:0051179 localization	-2.2	2.9	3.2	30230	408	204	8	3.9	1.4	1381|2181|2697|5947|6520|23428|23657|246213	CRABP1|ACSL3|GJA1|RBP1|SLC3A2|SLC7A8|SLC7A11|SLC17A8	-0.66	MyList
GO Biological Processes	19	GO:0015800	acidic amino acid transport	19_GO:0051179 localization	-2.2	7.8	4.2	30230	57	204	3	1.5	0.84	2697|23657|246213	GJA1|SLC7A11|SLC17A8	-0.66	MyList
GO Biological Processes	19	GO:0001755	neural crest cell migration	19_GO:0032502 developmental process	-2.2	7.8	4.2	30230	57	204	3	1.5	0.84	3670|8828|10512	ISL1|NRP2|SEMA3C	-0.66	MyList
GO Biological Processes	19	GO:0071320	cellular response to cAMP	19_GO:0050896 response to stimulus	-2.2	7.8	4.2	30230	57	204	3	1.5	0.84	358|3488|10142	AQP1|IGFBP5|AKAP9	-0.66	MyList
Reactome Gene Sets	6	R-HSA-3371497	HSP90 chaperone cycle for steroid hormone receptors (SHR) in the presence of ligand		-2.2	7.8	4.2	30230	57	204	3	1.5	0.84	2289|2908|10383	FKBP5|NR3C1|TUBB4B	-0.66	MyList
GO Biological Processes	19	GO:0048638	regulation of developmental growth	19_GO:0040007 growth	-2.2	3.2	3.3	30230	325	204	7	3.4	1.3	2263|4504|4897|8825|10409|27086|53335	FGFR2|MT3|NRCAM|LIN7A|BASP1|FOXP1|BCL11A	-0.66	MyList
GO Biological Processes	19	GO:0032496	response to lipopolysaccharide	19_GO:0044419 biological process involved in interspecies interaction between organisms	-2.2	3.2	3.3	30230	325	204	7	3.4	1.3	706|2263|2950|4345|6347|7538|27086	TSPO|FGFR2|GSTP1|CD200|CCL2|ZFP36|FOXP1	-0.66	MyList
GO Biological Processes	19	GO:0071478	cellular response to radiation	19_GO:0050896 response to stimulus	-2.2	4.2	3.5	30230	175	204	5	2.5	1.1	358|894|1410|1647|5295	AQP1|CCND2|CRYAB|GADD45A|PIK3R1	-0.65	MyList
GO Biological Processes	19	GO:0090100	positive regulation of transmembrane receptor protein serine/threonine kinase signaling pathway	19_GO:0048518 positive regulation of biological process	-2.2	5.3	3.8	30230	111	204	4	2	0.97	268|3491|3611|6664	AMH|CCN1|ILK|SOX11	-0.65	MyList
GO Biological Processes	19	GO:0009142	nucleoside triphosphate biosynthetic process	19_GO:0009987 cellular process	-2.2	5.3	3.8	30230	111	204	4	2	0.97	4508|4538|4539|4540	ATP6|ND4|ND4L|ND5	-0.65	MyList
Reactome Gene Sets	6	R-HSA-156827	L13a-mediated translational silencing of Ceruloplasmin expression		-2.1	5.3	3.8	30230	112	204	4	2	0.97	6144|6188|6208|6232	RPL21|RPS3|RPS14|RPS27	-0.64	MyList
GO Biological Processes	19	GO:0099518	vesicle cytoskeletal trafficking	19_GO:0051179 localization	-2.1	7.7	4.2	30230	58	204	3	1.5	0.84	547|3799|11127	KIF1A|KIF5B|KIF3A	-0.64	MyList
WikiPathways	27	WP3527	Pre implantation embryo		-2.1	7.7	4.2	30230	58	204	3	1.5	0.84	678|6664|7538	ZFP36L2|SOX11|ZFP36	-0.64	MyList
GO Biological Processes	19	GO:0043009	chordate embryonic development	19_GO:0032502 developmental process	-2.1	2.4	3	30230	685	204	11	5.4	1.6	2263|3491|3670|4538|5080|5362|5954|6664|7026|10512|23462	FGFR2|CCN1|ISL1|ND4|PAX6|PLXNA2|RCN1|SOX11|NR2F2|SEMA3C|HEY1	-0.64	MyList
Reactome Gene Sets	6	R-HSA-1799339	SRP-dependent cotranslational protein targeting to membrane		-2.1	5.2	3.7	30230	113	204	4	2	0.97	6144|6188|6208|6232	RPL21|RPS3|RPS14|RPS27	-0.63	MyList
Reactome Gene Sets	6	R-HSA-72706	GTP hydrolysis and joining of the 60S ribosomal subunit		-2.1	5.2	3.7	30230	113	204	4	2	0.97	6144|6188|6208|6232	RPL21|RPS3|RPS14|RPS27	-0.63	MyList
GO Biological Processes	19	GO:0048762	mesenchymal cell differentiation	19_GO:0032502 developmental process	-2.1	4.2	3.5	30230	178	204	5	2.5	1.1	2263|3670|8828|10512|23462	FGFR2|ISL1|NRP2|SEMA3C|HEY1	-0.63	MyList
GO Biological Processes	19	GO:1905475	regulation of protein localization to membrane	19_GO:0051179 localization	-2.1	4.2	3.5	30230	178	204	5	2.5	1.1	2181|3799|5295|9378|23657	ACSL3|KIF5B|PIK3R1|NRXN1|SLC7A11	-0.63	MyList
GO Biological Processes	19	GO:0048863	stem cell differentiation	19_GO:0032502 developmental process	-2.1	4.2	3.5	30230	178	204	5	2.5	1.1	2263|3670|4300|8828|10512	FGFR2|ISL1|MLLT3|NRP2|SEMA3C	-0.63	MyList
GO Biological Processes	19	GO:0021695	cerebellar cortex development	19_GO:0032502 developmental process	-2.1	7.5	4.1	30230	59	204	3	1.5	0.84	4192|4761|9378	MDK|NEUROD2|NRXN1	-0.63	MyList
GO Biological Processes	19	GO:0033209	tumor necrosis factor-mediated signaling pathway	19_GO:0050896 response to stimulus	-2.1	7.5	4.1	30230	59	204	3	1.5	0.84	3611|7114|9705	ILK|TMSB4X|ST18	-0.63	MyList
Reactome Gene Sets	6	R-HSA-72702	Ribosomal scanning and start codon recognition		-2.1	7.5	4.1	30230	59	204	3	1.5	0.84	6188|6208|6232	RPS3|RPS14|RPS27	-0.63	MyList
Reactome Gene Sets	6	R-HSA-72649	Translation initiation complex formation		-2.1	7.5	4.1	30230	59	204	3	1.5	0.84	6188|6208|6232	RPS3|RPS14|RPS27	-0.63	MyList
GO Biological Processes	19	GO:0051646	mitochondrion localization	19_GO:0051179 localization	-2.1	7.5	4.1	30230	59	204	3	1.5	0.84	3799|4747|9638	KIF5B|NEFL|FEZ1	-0.63	MyList
GO Biological Processes	19	GO:0090497	mesenchymal cell migration	19_GO:0009987 cellular process	-2.1	7.5	4.1	30230	59	204	3	1.5	0.84	3670|8828|10512	ISL1|NRP2|SEMA3C	-0.63	MyList
GO Biological Processes	19	GO:0046496	nicotinamide nucleotide metabolic process	19_GO:0009987 cellular process	-2.1	5.2	3.7	30230	114	204	4	2	0.97	2026|3939|5315|7167	ENO2|LDHA|PKM|TPI1	-0.62	MyList
GO Biological Processes	19	GO:0071214	cellular response to abiotic stimulus	19_GO:0050896 response to stimulus	-2.1	3.1	3.2	30230	333	204	7	3.4	1.3	358|706|894|1410|1647|4761|5295	AQP1|TSPO|CCND2|CRYAB|GADD45A|NEUROD2|PIK3R1	-0.61	MyList
GO Biological Processes	19	GO:0104004	cellular response to environmental stimulus	19_GO:0050896 response to stimulus	-2.1	3.1	3.2	30230	333	204	7	3.4	1.3	358|706|894|1410|1647|4761|5295	AQP1|TSPO|CCND2|CRYAB|GADD45A|NEUROD2|PIK3R1	-0.61	MyList
GO Biological Processes	19	GO:0009166	nucleotide catabolic process	19_GO:0009987 cellular process	-2.1	5.2	3.7	30230	115	204	4	2	0.97	2026|3939|5315|7167	ENO2|LDHA|PKM|TPI1	-0.61	MyList
Reactome Gene Sets	6	R-HSA-72662	Activation of the mRNA upon binding of the cap-binding complex and eIFs, and subsequent binding to 43S		-2.1	7.4	4.1	30230	60	204	3	1.5	0.84	6188|6208|6232	RPS3|RPS14|RPS27	-0.61	MyList
GO Biological Processes	19	GO:0009948	anterior/posterior axis specification	19_GO:0032502 developmental process	-2.1	7.4	4.1	30230	60	204	3	1.5	0.84	5015|10409|80055	OTX2|BASP1|PGAP1	-0.61	MyList
WikiPathways	27	WP5434	Cancer pathways		-2.1	2.6	3	30230	509	204	9	4.4	1.4	894|1287|1647|2263|2950|5295|7482|10297|23462	CCND2|COL4A5|GADD45A|FGFR2|GSTP1|PIK3R1|WNT2B|APC2|HEY1	-0.6	MyList
GO Biological Processes	19	GO:0043030	regulation of macrophage activation	19_GO:0002376 immune system process	-2.1	7.3	4.1	30230	61	204	3	1.5	0.84	4282|4345|23208	MIF|CD200|SYT11	-0.59	MyList
GO Biological Processes	19	GO:0098739	import across plasma membrane	19_GO:0051179 localization	-2.1	4	3.4	30230	183	204	5	2.5	1.1	478|3769|6520|23428|23657	ATP1A3|KCNJ13|SLC3A2|SLC7A8|SLC7A11	-0.59	MyList
GO Biological Processes	19	GO:0051222	positive regulation of protein transport	19_GO:0051179 localization	-2.1	3.5	3.3	30230	257	204	6	2.9	1.2	682|2181|3670|4760|4826|5295	BSG|ACSL3|ISL1|NEUROD1|NNAT|PIK3R1	-0.59	MyList
KEGG Pathway	24	hsa01200	Carbon metabolism		-2.1	5.1	3.6	30230	117	204	4	2	0.97	2026|5315|7167|29968	ENO2|PKM|TPI1|PSAT1	-0.59	MyList
GO Biological Processes	19	GO:0006006	glucose metabolic process	19_GO:0009987 cellular process	-2.1	5	3.6	30230	118	204	4	2	0.97	2026|3939|5315|7167	ENO2|LDHA|PKM|TPI1	-0.58	MyList
GO Biological Processes	19	GO:1990748	cellular detoxification	19_GO:0098754 detoxification	-2.1	5	3.6	30230	118	204	4	2	0.97	1192|2950|4504|84293	CLIC1|GSTP1|MT3|PRXL2A	-0.58	MyList
GO Biological Processes	19	GO:0042476	odontogenesis	19_GO:0032502 developmental process	-2.1	5	3.6	30230	118	204	4	2	0.97	358|682|2263|25840	AQP1|BSG|FGFR2|TMT1A	-0.58	MyList
GO Biological Processes	19	GO:0014015	positive regulation of gliogenesis	19_GO:0032502 developmental process	-2.1	7.2	4	30230	62	204	3	1.5	0.84	706|4192|5803	TSPO|MDK|PTPRZ1	-0.58	MyList
Reactome Gene Sets	6	R-HSA-8986944	Transcriptional Regulation by MECP2		-2.1	7.2	4	30230	62	204	3	1.5	0.84	801|2289|2891	CALM1|FKBP5|GRIA2	-0.58	MyList
GO Biological Processes	19	GO:0023061	signal release	19_GO:0051179 localization	-2.1	4	3.4	30230	185	204	5	2.5	1.1	358|4760|8825|9378|23208	AQP1|NEUROD1|LIN7A|NRXN1|SYT11	-0.58	MyList
WikiPathways	27	WP4172	PI3K Akt signaling		-2.1	3.1	3.1	30230	340	204	7	3.4	1.3	894|1287|2263|4170|5295|5521|54541	CCND2|COL4A5|FGFR2|MCL1|PIK3R1|PPP2R2B|DDIT4	-0.58	MyList
GO Biological Processes	19	GO:0009792	embryo development ending in birth or egg hatching	19_GO:0032502 developmental process	-2.1	2.3	2.9	30230	704	204	11	5.4	1.6	2263|3491|3670|4538|5080|5362|5954|6664|7026|10512|23462	FGFR2|CCN1|ISL1|ND4|PAX6|PLXNA2|RCN1|SOX11|NR2F2|SEMA3C|HEY1	-0.57	MyList
GO Biological Processes	19	GO:0009117	nucleotide metabolic process	19_GO:0009987 cellular process	-2.1	2.8	3.1	30230	426	204	8	3.9	1.4	2026|3939|4508|4538|4539|4540|5315|7167	ENO2|LDHA|ATP6|ND4|ND4L|ND5|PKM|TPI1	-0.57	MyList
GO Biological Processes	19	GO:0046883	regulation of hormone secretion	19_GO:0051179 localization	-2.1	3.4	3.2	30230	260	204	6	2.9	1.2	706|2697|3670|4760|4826|6664	TSPO|GJA1|ISL1|NEUROD1|NNAT|SOX11	-0.57	MyList
Reactome Gene Sets	6	R-HSA-2408522	Selenoamino acid metabolism		-2.1	5	3.6	30230	119	204	4	2	0.97	6144|6188|6208|6232	RPL21|RPS3|RPS14|RPS27	-0.57	MyList
KEGG Pathway	24	hsa05217	Basal cell carcinoma		-2	7.1	4	30230	63	204	3	1.5	0.84	1647|7482|10297	GADD45A|WNT2B|APC2	-0.56	MyList
GO Biological Processes	19	GO:0006749	glutathione metabolic process	19_GO:0009987 cellular process	-2	7.1	4	30230	63	204	3	1.5	0.84	1410|2950|23657	CRYAB|GSTP1|SLC7A11	-0.56	MyList
GO Biological Processes	19	GO:0032655	regulation of interleukin-12 production	19_GO:0032501 multicellular organismal process	-2	7.1	4	30230	63	204	3	1.5	0.84	3670|4192|27086	ISL1|MDK|FOXP1	-0.56	MyList
GO Biological Processes	19	GO:0042698	ovulation cycle	19_GO:0048511 rhythmic process	-2	7.1	4	30230	63	204	3	1.5	0.84	268|4192|9510	AMH|MDK|ADAMTS1	-0.56	MyList
WikiPathways	27	WP2877	Vitamin D receptor pathway		-2	4	3.3	30230	187	204	5	2.5	1.1	604|1647|3397|3488|4345	BCL6|GADD45A|ID1|IGFBP5|CD200	-0.56	MyList
Reactome Gene Sets	6	R-HSA-373760	L1CAM interactions		-2	4.9	3.6	30230	120	204	4	2	0.97	4897|5962|8828|10383	NRCAM|RDX|NRP2|TUBB4B	-0.56	MyList
Reactome Gene Sets	6	R-HSA-72737	Cap-dependent Translation Initiation		-2	4.9	3.6	30230	120	204	4	2	0.97	6144|6188|6208|6232	RPL21|RPS3|RPS14|RPS27	-0.56	MyList
Reactome Gene Sets	6	R-HSA-72613	Eukaryotic Translation Initiation		-2	4.9	3.6	30230	120	204	4	2	0.97	6144|6188|6208|6232	RPL21|RPS3|RPS14|RPS27	-0.56	MyList
GO Biological Processes	19	GO:0098655	monoatomic cation transmembrane transport	19_GO:0051179 localization	-2	2.3	2.9	30230	709	204	11	5.4	1.6	358|478|2891|3769|4508|4519|4538|4539|4540|23657|246213	AQP1|ATP1A3|GRIA2|KCNJ13|ATP6|CYTB|ND4|ND4L|ND5|SLC7A11|SLC17A8	-0.56	MyList
GO Biological Processes	19	GO:1903076	regulation of protein localization to plasma membrane	19_GO:0051179 localization	-2	4.9	3.5	30230	121	204	4	2	0.97	2181|3799|5295|9378	ACSL3|KIF5B|PIK3R1|NRXN1	-0.55	MyList
GO Biological Processes	19	GO:0002237	response to molecule of bacterial origin	19_GO:0044419 biological process involved in interspecies interaction between organisms	-2	3	3.1	30230	348	204	7	3.4	1.3	706|2263|2950|4345|6347|7538|27086	TSPO|FGFR2|GSTP1|CD200|CCL2|ZFP36|FOXP1	-0.53	MyList
Reactome Gene Sets	6	R-HSA-382551	Transport of small molecules		-2	2.3	2.8	30230	716	204	11	5.4	1.6	358|478|682|760|801|1831|2512|6520|23428|23657|246213	AQP1|ATP1A3|BSG|CA2|CALM1|TSC22D3|FTL|SLC3A2|SLC7A8|SLC7A11|SLC17A8	-0.53	MyList
GO Biological Processes	19	GO:0031113	regulation of microtubule polymerization	19_GO:0050789 regulation of biological process	-2	6.8	3.9	30230	65	204	3	1.5	0.84	6188|10142|55605	RPS3|AKAP9|KIF21A	-0.53	MyList
GO Biological Processes	19	GO:0034109	homotypic cell-cell adhesion	19_GO:0009987 cellular process	-2	6.8	3.9	30230	65	204	3	1.5	0.84	1192|3611|23657	CLIC1|ILK|SLC7A11	-0.53	MyList
GO Biological Processes	19	GO:0031109	microtubule polymerization or depolymerization	19_GO:0009987 cellular process	-2	6.8	3.9	30230	65	204	3	1.5	0.84	1410|10142|344148	CRYAB|AKAP9|NCKAP5	-0.53	MyList
WikiPathways	27	WP5600	GABA and glutamate signalling in epileptogenesis		-2	4.8	3.5	30230	123	204	4	2	0.97	2752|2891|3800|23657	GLUL|GRIA2|KIF5C|SLC7A11	-0.53	MyList
GO Biological Processes	19	GO:1901989	positive regulation of cell cycle phase transition	19_GO:0048518 positive regulation of biological process	-2	4.8	3.5	30230	123	204	4	2	0.97	894|5962|6604|9510	CCND2|RDX|SMARCD3|ADAMTS1	-0.53	MyList
GO Biological Processes	19	GO:0043254	regulation of protein-containing complex assembly	19_GO:0050789 regulation of biological process	-2	2.7	3	30230	436	204	8	3.9	1.4	1410|3670|5962|6188|7114|10142|53335|55605	CRYAB|ISL1|RDX|RPS3|TMSB4X|AKAP9|BCL11A|KIF21A	-0.53	MyList

## Sheet: Chronic
Category	CategoryID	GO	Description	PARENT_GO	LogP	Enrichment	Z-score	#TotalGeneInLibrary	#GeneInGO	#GeneInHitList	#GeneInGOAndHitList	%InGO	STDV %InGO	GeneID	Hits	Log(q-value)	GeneList
Reactome Gene Sets	6	R-HSA-9675108	Nervous system development		-56	7.9	24	30230	559	654	95	15	1.4	60|71|163|388|998|1072|1212|1281|1287|1400|1641|1808|1946|2596|2885|3066|3312|3320|3845|4897|5063|5216|5217|5362|5683|5684|5688|5691|5694|5695|5713|5714|5962|6125|6128|6129|6136|6139|6144|6146|6147|6154|6157|6160|6164|6165|6167|6168|6169|6170|6171|6173|6175|6181|6188|6189|6204|6205|6208|6209|6210|6218|6224|6227|6228|6229|6230|6231|6232|6234|6235|6383|7280|7314|7846|8828|9349|9775|9978|10092|10109…	ACTB|ACTG1|AP2B1|RHOB|CDC42|CFL1|CLTB|COL3A1|COL4A5|CRMP1|DCX|DPYSL2|EFNA5|GAP43|GRB2|HDAC2|HSPA8|HSP90AA1|KRAS|NRCAM|PAK3|PFN1|PFN2|PLXNA2|PSMA2|PSMA3|PSMA7|PSMB3|PSMB6|PSMB7|PSMD7|PSMD8|RDX|RPL5|RPL6|RPL7|RPL12|RPL17|RPL21|RPL22|RPL23A|RPL26|RPL27A|RPL31|RPL34|RPL35A|RPL37|RPL37A|RPL38|RPL39|RPL41|RPL36A|RPLP0|RPLP2|RPS3|RPS3A|RPS10|RPS11|RPS14|RPS15|RPS15A|RPS17|RPS20|RPS21|RPS23|RPS24|RPS25|R…	-51	MyList
Reactome Gene Sets	6	R-HSA-422475	Axon guidance		-55	8.1	24	30230	534	654	93	14	1.4	60|71|163|388|998|1072|1212|1281|1287|1400|1641|1808|1946|2596|2885|3312|3320|3845|4897|5063|5216|5217|5362|5683|5684|5688|5691|5694|5695|5713|5714|5962|6125|6128|6129|6136|6139|6144|6146|6147|6154|6157|6160|6164|6165|6167|6168|6169|6170|6171|6173|6175|6181|6188|6189|6204|6205|6208|6209|6210|6218|6224|6227|6228|6229|6230|6231|6232|6234|6235|6383|7280|7314|7846|8828|9349|9775|9978|10092|10109|1037…	ACTB|ACTG1|AP2B1|RHOB|CDC42|CFL1|CLTB|COL3A1|COL4A5|CRMP1|DCX|DPYSL2|EFNA5|GAP43|GRB2|HSPA8|HSP90AA1|KRAS|NRCAM|PAK3|PFN1|PFN2|PLXNA2|PSMA2|PSMA3|PSMA7|PSMB3|PSMB6|PSMB7|PSMD7|PSMD8|RDX|RPL5|RPL6|RPL7|RPL12|RPL17|RPL21|RPL22|RPL23A|RPL26|RPL27A|RPL31|RPL34|RPL35A|RPL37|RPL37A|RPL38|RPL39|RPL41|RPL36A|RPLP0|RPLP2|RPS3|RPS3A|RPS10|RPS11|RPS14|RPS15|RPS15A|RPS17|RPS20|RPS21|RPS23|RPS24|RPS25|RPS26|R…	-51	MyList
Reactome Gene Sets	6	R-HSA-9010553	Regulation of expression of SLITs and ROBOs		-52	16	29	30230	159	654	56	8.6	1.1	1287|5683|5684|5688|5691|5694|5695|5713|5714|6125|6128|6129|6136|6139|6144|6146|6147|6154|6157|6160|6164|6165|6167|6168|6169|6170|6171|6173|6175|6181|6188|6189|6204|6205|6208|6209|6210|6218|6224|6227|6228|6229|6230|6231|6232|6234|6235|7314|9349|9775|9978|11224|25873|56956|65109|65110	COL4A5|PSMA2|PSMA3|PSMA7|PSMB3|PSMB6|PSMB7|PSMD7|PSMD8|RPL5|RPL6|RPL7|RPL12|RPL17|RPL21|RPL22|RPL23A|RPL26|RPL27A|RPL31|RPL34|RPL35A|RPL37|RPL37A|RPL38|RPL39|RPL41|RPL36A|RPLP0|RPLP2|RPS3|RPS3A|RPS10|RPS11|RPS14|RPS15|RPS15A|RPS17|RPS20|RPS21|RPS23|RPS24|RPS25|RPS26|RPS27|RPS28|RPS29|UBB|RPL23|EIF4A3|RBX1|RPL35|RPL36|LHX9|UPF3B|UPF3A	-48	MyList
Reactome Gene Sets	6	R-HSA-376176	Signaling by ROBO receptors		-51	14	27	30230	205	654	61	9.3	1.1	998|1287|5063|5216|5217|5683|5684|5688|5691|5694|5695|5713|5714|6125|6128|6129|6136|6139|6144|6146|6147|6154|6157|6160|6164|6165|6167|6168|6169|6170|6171|6173|6175|6181|6188|6189|6204|6205|6208|6209|6210|6218|6224|6227|6228|6229|6230|6231|6232|6234|6235|7314|9349|9775|9978|10487|11224|25873|56956|65109|65110	CDC42|COL4A5|PAK3|PFN1|PFN2|PSMA2|PSMA3|PSMA7|PSMB3|PSMB6|PSMB7|PSMD7|PSMD8|RPL5|RPL6|RPL7|RPL12|RPL17|RPL21|RPL22|RPL23A|RPL26|RPL27A|RPL31|RPL34|RPL35A|RPL37|RPL37A|RPL38|RPL39|RPL41|RPL36A|RPLP0|RPLP2|RPS3|RPS3A|RPS10|RPS11|RPS14|RPS15|RPS15A|RPS17|RPS20|RPS21|RPS23|RPS24|RPS25|RPS26|RPS27|RPS28|RPS29|UBB|RPL23|EIF4A3|RBX1|CAP1|RPL35|RPL36|LHX9|UPF3B|UPF3A	-47	MyList
Reactome Gene Sets	6	R-HSA-9948299	Ribosome-associated quality control		-48	17	28	30230	145	654	52	8	1.1	5683|5684|5688|5691|5694|5695|5713|5714|6125|6128|6129|6136|6139|6144|6146|6147|6154|6157|6160|6164|6165|6167|6168|6169|6170|6171|6173|6175|6181|6188|6189|6204|6205|6208|6209|6210|6218|6224|6227|6228|6229|6230|6231|6232|6234|6235|7314|9349|9978|11224|22980|25873	PSMA2|PSMA3|PSMA7|PSMB3|PSMB6|PSMB7|PSMD7|PSMD8|RPL5|RPL6|RPL7|RPL12|RPL17|RPL21|RPL22|RPL23A|RPL26|RPL27A|RPL31|RPL34|RPL35A|RPL37|RPL37A|RPL38|RPL39|RPL41|RPL36A|RPLP0|RPLP2|RPS3|RPS3A|RPS10|RPS11|RPS14|RPS15|RPS15A|RPS17|RPS20|RPS21|RPS23|RPS24|RPS25|RPS26|RPS27|RPS28|RPS29|UBB|RPL23|RBX1|RPL35|TCF25|RPL36	-45	MyList
Reactome Gene Sets	6	R-HSA-72766	Translation		-46	9	23	30230	368	654	72	11	1.2	1978|2617|4508|4514|4519|4535|4537|4538|4539|4540|5464|5683|5684|5688|5691|5694|5695|5713|5714|6125|6128|6129|6136|6139|6144|6146|6147|6154|6157|6160|6164|6165|6167|6168|6169|6170|6171|6173|6175|6181|6188|6189|6204|6205|6208|6209|6210|6218|6224|6227|6228|6229|6230|6231|6232|6234|6235|6727|7314|8667|8669|8894|9349|9553|9669|9978|11224|22980|25873|51258|60488|90701	EIF4EBP1|GARS1|ATP6|COX3|CYTB|ND1|ND3|ND4|ND4L|ND5|PPA1|PSMA2|PSMA3|PSMA7|PSMB3|PSMB6|PSMB7|PSMD7|PSMD8|RPL5|RPL6|RPL7|RPL12|RPL17|RPL21|RPL22|RPL23A|RPL26|RPL27A|RPL31|RPL34|RPL35A|RPL37|RPL37A|RPL38|RPL39|RPL41|RPL36A|RPLP0|RPLP2|RPS3|RPS3A|RPS10|RPS11|RPS14|RPS15|RPS15A|RPS17|RPS20|RPS21|RPS23|RPS24|RPS25|RPS26|RPS27|RPS28|RPS29|SRP14|UBB|EIF3H|EIF3J|EIF2S2|RPL23|MRPL33|EIF5B|RBX1|RPL35|TCF25|…	-43	MyList
CORUM	33	CORUM:306	Ribosome, cytoplasmic		-46	24	30	30230	80	654	41	6.3	0.95	6125|6128|6129|6136|6139|6144|6146|6147|6154|6157|6160|6164|6165|6167|6168|6169|6170|6171|6173|6175|6181|6188|6189|6204|6205|6208|6209|6210|6218|6224|6227|6228|6229|6230|6231|6232|6234|6235|9349|11224|25873	RPL5|RPL6|RPL7|RPL12|RPL17|RPL21|RPL22|RPL23A|RPL26|RPL27A|RPL31|RPL34|RPL35A|RPL37|RPL37A|RPL38|RPL39|RPL41|RPL36A|RPLP0|RPLP2|RPS3|RPS3A|RPS10|RPS11|RPS14|RPS15|RPS15A|RPS17|RPS20|RPS21|RPS23|RPS24|RPS25|RPS26|RPS27|RPS28|RPS29|RPL23|RPL35|RPL36	-43	MyList
Reactome Gene Sets	6	R-HSA-72737	Cap-dependent Translation Initiation		-44	18	27	30230	120	654	46	7	1	1978|6125|6128|6129|6136|6139|6144|6146|6147|6154|6157|6160|6164|6165|6167|6168|6169|6170|6171|6173|6175|6181|6188|6189|6204|6205|6208|6209|6210|6218|6224|6227|6228|6229|6230|6231|6232|6234|6235|8667|8669|8894|9349|9669|11224|25873	EIF4EBP1|RPL5|RPL6|RPL7|RPL12|RPL17|RPL21|RPL22|RPL23A|RPL26|RPL27A|RPL31|RPL34|RPL35A|RPL37|RPL37A|RPL38|RPL39|RPL41|RPL36A|RPLP0|RPLP2|RPS3|RPS3A|RPS10|RPS11|RPS14|RPS15|RPS15A|RPS17|RPS20|RPS21|RPS23|RPS24|RPS25|RPS26|RPS27|RPS28|RPS29|EIF3H|EIF3J|EIF2S2|RPL23|EIF5B|RPL35|RPL36	-41	MyList
Reactome Gene Sets	6	R-HSA-72613	Eukaryotic Translation Initiation		-44	18	27	30230	120	654	46	7	1	1978|6125|6128|6129|6136|6139|6144|6146|6147|6154|6157|6160|6164|6165|6167|6168|6169|6170|6171|6173|6175|6181|6188|6189|6204|6205|6208|6209|6210|6218|6224|6227|6228|6229|6230|6231|6232|6234|6235|8667|8669|8894|9349|9669|11224|25873	EIF4EBP1|RPL5|RPL6|RPL7|RPL12|RPL17|RPL21|RPL22|RPL23A|RPL26|RPL27A|RPL31|RPL34|RPL35A|RPL37|RPL37A|RPL38|RPL39|RPL41|RPL36A|RPLP0|RPLP2|RPS3|RPS3A|RPS10|RPS11|RPS14|RPS15|RPS15A|RPS17|RPS20|RPS21|RPS23|RPS24|RPS25|RPS26|RPS27|RPS28|RPS29|EIF3H|EIF3J|EIF2S2|RPL23|EIF5B|RPL35|RPL36	-41	MyList
Reactome Gene Sets	6	R-HSA-72706	GTP hydrolysis and joining of the 60S ribosomal subunit		-44	18	28	30230	113	654	45	6.9	0.99	6125|6128|6129|6136|6139|6144|6146|6147|6154|6157|6160|6164|6165|6167|6168|6169|6170|6171|6173|6175|6181|6188|6189|6204|6205|6208|6209|6210|6218|6224|6227|6228|6229|6230|6231|6232|6234|6235|8667|8669|8894|9349|9669|11224|25873	RPL5|RPL6|RPL7|RPL12|RPL17|RPL21|RPL22|RPL23A|RPL26|RPL27A|RPL31|RPL34|RPL35A|RPL37|RPL37A|RPL38|RPL39|RPL41|RPL36A|RPLP0|RPLP2|RPS3|RPS3A|RPS10|RPS11|RPS14|RPS15|RPS15A|RPS17|RPS20|RPS21|RPS23|RPS24|RPS25|RPS26|RPS27|RPS28|RPS29|EIF3H|EIF3J|EIF2S2|RPL23|EIF5B|RPL35|RPL36	-41	MyList
WikiPathways	27	WP477	Cytoplasmic ribosomal proteins		-44	22	29	30230	88	654	41	6.3	0.95	6125|6128|6129|6136|6139|6144|6146|6147|6154|6157|6160|6164|6165|6167|6168|6169|6170|6171|6173|6175|6181|6188|6189|6204|6205|6208|6209|6210|6218|6224|6227|6228|6229|6230|6231|6232|6234|6235|9349|11224|25873	RPL5|RPL6|RPL7|RPL12|RPL17|RPL21|RPL22|RPL23A|RPL26|RPL27A|RPL31|RPL34|RPL35A|RPL37|RPL37A|RPL38|RPL39|RPL41|RPL36A|RPLP0|RPLP2|RPS3|RPS3A|RPS10|RPS11|RPS14|RPS15|RPS15A|RPS17|RPS20|RPS21|RPS23|RPS24|RPS25|RPS26|RPS27|RPS28|RPS29|RPL23|RPL35|RPL36	-41	MyList
Reactome Gene Sets	6	R-HSA-72689	Formation of a pool of free 40S subunits		-44	19	28	30230	102	654	43	6.6	0.97	6125|6128|6129|6136|6139|6144|6146|6147|6154|6157|6160|6164|6165|6167|6168|6169|6170|6171|6173|6175|6181|6188|6189|6204|6205|6208|6209|6210|6218|6224|6227|6228|6229|6230|6231|6232|6234|6235|8667|8669|9349|11224|25873	RPL5|RPL6|RPL7|RPL12|RPL17|RPL21|RPL22|RPL23A|RPL26|RPL27A|RPL31|RPL34|RPL35A|RPL37|RPL37A|RPL38|RPL39|RPL41|RPL36A|RPLP0|RPLP2|RPS3|RPS3A|RPS10|RPS11|RPS14|RPS15|RPS15A|RPS17|RPS20|RPS21|RPS23|RPS24|RPS25|RPS26|RPS27|RPS28|RPS29|EIF3H|EIF3J|RPL23|RPL35|RPL36	-40	MyList
Reactome Gene Sets	6	R-HSA-9633012	Response of EIF2AK4 (GCN2) to amino acid deficiency		-44	19	28	30230	102	654	43	6.6	0.97	467|6125|6128|6129|6136|6139|6144|6146|6147|6154|6157|6160|6164|6165|6167|6168|6169|6170|6171|6173|6175|6181|6188|6189|6204|6205|6208|6209|6210|6218|6224|6227|6228|6229|6230|6231|6232|6234|6235|8894|9349|11224|25873	ATF3|RPL5|RPL6|RPL7|RPL12|RPL17|RPL21|RPL22|RPL23A|RPL26|RPL27A|RPL31|RPL34|RPL35A|RPL37|RPL37A|RPL38|RPL39|RPL41|RPL36A|RPLP0|RPLP2|RPS3|RPS3A|RPS10|RPS11|RPS14|RPS15|RPS15A|RPS17|RPS20|RPS21|RPS23|RPS24|RPS25|RPS26|RPS27|RPS28|RPS29|EIF2S2|RPL23|RPL35|RPL36	-40	MyList
Reactome Gene Sets	6	R-HSA-192823	Viral mRNA Translation		-43	21	28	30230	90	654	41	6.3	0.95	6125|6128|6129|6136|6139|6144|6146|6147|6154|6157|6160|6164|6165|6167|6168|6169|6170|6171|6173|6175|6181|6188|6189|6204|6205|6208|6209|6210|6218|6224|6227|6228|6229|6230|6231|6232|6234|6235|9349|11224|25873	RPL5|RPL6|RPL7|RPL12|RPL17|RPL21|RPL22|RPL23A|RPL26|RPL27A|RPL31|RPL34|RPL35A|RPL37|RPL37A|RPL38|RPL39|RPL41|RPL36A|RPLP0|RPLP2|RPS3|RPS3A|RPS10|RPS11|RPS14|RPS15|RPS15A|RPS17|RPS20|RPS21|RPS23|RPS24|RPS25|RPS26|RPS27|RPS28|RPS29|RPL23|RPL35|RPL36	-40	MyList
Reactome Gene Sets	6	R-HSA-156902	Peptide chain elongation		-43	21	28	30230	90	654	41	6.3	0.95	6125|6128|6129|6136|6139|6144|6146|6147|6154|6157|6160|6164|6165|6167|6168|6169|6170|6171|6173|6175|6181|6188|6189|6204|6205|6208|6209|6210|6218|6224|6227|6228|6229|6230|6231|6232|6234|6235|9349|11224|25873	RPL5|RPL6|RPL7|RPL12|RPL17|RPL21|RPL22|RPL23A|RPL26|RPL27A|RPL31|RPL34|RPL35A|RPL37|RPL37A|RPL38|RPL39|RPL41|RPL36A|RPLP0|RPLP2|RPS3|RPS3A|RPS10|RPS11|RPS14|RPS15|RPS15A|RPS17|RPS20|RPS21|RPS23|RPS24|RPS25|RPS26|RPS27|RPS28|RPS29|RPL23|RPL35|RPL36	-40	MyList
Reactome Gene Sets	6	R-HSA-9954716	ZNF598 and the Ribosome-associated Quality Trigger (RQT) complex dissociate a ribosome stalled on a no-go mRNA		-43	20	28	30230	97	654	42	6.4	0.96	6125|6128|6129|6136|6139|6144|6146|6147|6154|6157|6160|6164|6165|6167|6168|6169|6170|6171|6173|6175|6181|6188|6189|6204|6205|6208|6209|6210|6218|6224|6227|6228|6229|6230|6231|6232|6234|6235|7314|9349|11224|25873	RPL5|RPL6|RPL7|RPL12|RPL17|RPL21|RPL22|RPL23A|RPL26|RPL27A|RPL31|RPL34|RPL35A|RPL37|RPL37A|RPL38|RPL39|RPL41|RPL36A|RPLP0|RPLP2|RPS3|RPS3A|RPS10|RPS11|RPS14|RPS15|RPS15A|RPS17|RPS20|RPS21|RPS23|RPS24|RPS25|RPS26|RPS27|RPS28|RPS29|UBB|RPL23|RPL35|RPL36	-40	MyList
Reactome Gene Sets	6	R-HSA-9954714	PELO:HBS1L and ABCE1 dissociate a ribosome on a non-stop mRNA		-43	21	28	30230	91	654	41	6.3	0.95	6125|6128|6129|6136|6139|6144|6146|6147|6154|6157|6160|6164|6165|6167|6168|6169|6170|6171|6173|6175|6181|6188|6189|6204|6205|6208|6209|6210|6218|6224|6227|6228|6229|6230|6231|6232|6234|6235|9349|11224|25873	RPL5|RPL6|RPL7|RPL12|RPL17|RPL21|RPL22|RPL23A|RPL26|RPL27A|RPL31|RPL34|RPL35A|RPL37|RPL37A|RPL38|RPL39|RPL41|RPL36A|RPLP0|RPLP2|RPS3|RPS3A|RPS10|RPS11|RPS14|RPS15|RPS15A|RPS17|RPS20|RPS21|RPS23|RPS24|RPS25|RPS26|RPS27|RPS28|RPS29|RPL23|RPL35|RPL36	-40	MyList
Reactome Gene Sets	6	R-HSA-156827	L13a-mediated translational silencing of Ceruloplasmin expression		-43	18	27	30230	112	654	44	6.7	0.98	6125|6128|6129|6136|6139|6144|6146|6147|6154|6157|6160|6164|6165|6167|6168|6169|6170|6171|6173|6175|6181|6188|6189|6204|6205|6208|6209|6210|6218|6224|6227|6228|6229|6230|6231|6232|6234|6235|8667|8669|8894|9349|11224|25873	RPL5|RPL6|RPL7|RPL12|RPL17|RPL21|RPL22|RPL23A|RPL26|RPL27A|RPL31|RPL34|RPL35A|RPL37|RPL37A|RPL38|RPL39|RPL41|RPL36A|RPLP0|RPLP2|RPS3|RPS3A|RPS10|RPS11|RPS14|RPS15|RPS15A|RPS17|RPS20|RPS21|RPS23|RPS24|RPS25|RPS26|RPS27|RPS28|RPS29|EIF3H|EIF3J|EIF2S2|RPL23|RPL35|RPL36	-40	MyList
Reactome Gene Sets	6	R-HSA-156842	Eukaryotic Translation Elongation		-42	20	28	30230	94	654	41	6.3	0.95	6125|6128|6129|6136|6139|6144|6146|6147|6154|6157|6160|6164|6165|6167|6168|6169|6170|6171|6173|6175|6181|6188|6189|6204|6205|6208|6209|6210|6218|6224|6227|6228|6229|6230|6231|6232|6234|6235|9349|11224|25873	RPL5|RPL6|RPL7|RPL12|RPL17|RPL21|RPL22|RPL23A|RPL26|RPL27A|RPL31|RPL34|RPL35A|RPL37|RPL37A|RPL38|RPL39|RPL41|RPL36A|RPLP0|RPLP2|RPS3|RPS3A|RPS10|RPS11|RPS14|RPS15|RPS15A|RPS17|RPS20|RPS21|RPS23|RPS24|RPS25|RPS26|RPS27|RPS28|RPS29|RPL23|RPL35|RPL36	-39	MyList
Reactome Gene Sets	6	R-HSA-72764	Eukaryotic Translation Termination		-42	20	28	30230	94	654	41	6.3	0.95	6125|6128|6129|6136|6139|6144|6146|6147|6154|6157|6160|6164|6165|6167|6168|6169|6170|6171|6173|6175|6181|6188|6189|6204|6205|6208|6209|6210|6218|6224|6227|6228|6229|6230|6231|6232|6234|6235|9349|11224|25873	RPL5|RPL6|RPL7|RPL12|RPL17|RPL21|RPL22|RPL23A|RPL26|RPL27A|RPL31|RPL34|RPL35A|RPL37|RPL37A|RPL38|RPL39|RPL41|RPL36A|RPLP0|RPLP2|RPS3|RPS3A|RPS10|RPS11|RPS14|RPS15|RPS15A|RPS17|RPS20|RPS21|RPS23|RPS24|RPS25|RPS26|RPS27|RPS28|RPS29|RPL23|RPL35|RPL36	-39	MyList
Reactome Gene Sets	6	R-HSA-2408557	Selenocysteine synthesis		-42	20	28	30230	94	654	41	6.3	0.95	6125|6128|6129|6136|6139|6144|6146|6147|6154|6157|6160|6164|6165|6167|6168|6169|6170|6171|6173|6175|6181|6188|6189|6204|6205|6208|6209|6210|6218|6224|6227|6228|6229|6230|6231|6232|6234|6235|9349|11224|25873	RPL5|RPL6|RPL7|RPL12|RPL17|RPL21|RPL22|RPL23A|RPL26|RPL27A|RPL31|RPL34|RPL35A|RPL37|RPL37A|RPL38|RPL39|RPL41|RPL36A|RPLP0|RPLP2|RPS3|RPS3A|RPS10|RPS11|RPS14|RPS15|RPS15A|RPS17|RPS20|RPS21|RPS23|RPS24|RPS25|RPS26|RPS27|RPS28|RPS29|RPL23|RPL35|RPL36	-39	MyList
Reactome Gene Sets	6	R-HSA-2262752	Cellular responses to stress		-42	5.6	19	30230	789	654	95	15	1.4	467|534|573|832|1032|1337|1350|1410|1781|2288|2353|2908|2950|3020|3159|3309|3312|3320|3329|3337|3397|3417|4514|5052|5683|5684|5688|5691|5694|5695|5713|5714|6125|6128|6129|6136|6139|6144|6146|6147|6154|6157|6160|6164|6165|6167|6168|6169|6170|6171|6173|6175|6181|6188|6189|6204|6205|6208|6209|6210|6218|6224|6227|6228|6229|6230|6231|6232|6234|6235|6347|6604|7280|7295|7314|7846|8364|8894|9349|9978|103…	ATF3|ATP6V1G2|BAG1|CAPZB|CDKN2D|COX6A1|COX7C|CRYAB|DYNC1I2|FKBP4|FOS|NR3C1|GSTP1|H3-3A|HMGA1|HSPA5|HSPA8|HSP90AA1|HSPD1|DNAJB1|ID1|IDH1|COX3|PRDX1|PSMA2|PSMA3|PSMA7|PSMB3|PSMB6|PSMB7|PSMD7|PSMD8|RPL5|RPL6|RPL7|RPL12|RPL17|RPL21|RPL22|RPL23A|RPL26|RPL27A|RPL31|RPL34|RPL35A|RPL37|RPL37A|RPL38|RPL39|RPL41|RPL36A|RPLP0|RPLP2|RPS3|RPS3A|RPS10|RPS11|RPS14|RPS15|RPS15A|RPS17|RPS20|RPS21|RPS23|RPS24|RPS2…	-39	MyList
Reactome Gene Sets	6	R-HSA-975957	Nonsense Mediated Decay (NMD) enhanced by the Exon Junction Complex (EJC)		-42	18	27	30230	116	654	44	6.7	0.98	6125|6128|6129|6136|6139|6144|6146|6147|6154|6157|6160|6164|6165|6167|6168|6169|6170|6171|6173|6175|6181|6188|6189|6204|6205|6208|6209|6210|6218|6224|6227|6228|6229|6230|6231|6232|6234|6235|9349|9775|11224|25873|65109|65110	RPL5|RPL6|RPL7|RPL12|RPL17|RPL21|RPL22|RPL23A|RPL26|RPL27A|RPL31|RPL34|RPL35A|RPL37|RPL37A|RPL38|RPL39|RPL41|RPL36A|RPLP0|RPLP2|RPS3|RPS3A|RPS10|RPS11|RPS14|RPS15|RPS15A|RPS17|RPS20|RPS21|RPS23|RPS24|RPS25|RPS26|RPS27|RPS28|RPS29|RPL23|EIF4A3|RPL35|RPL36|UPF3B|UPF3A	-39	MyList
Reactome Gene Sets	6	R-HSA-927802	Nonsense-Mediated Decay (NMD)		-42	18	27	30230	116	654	44	6.7	0.98	6125|6128|6129|6136|6139|6144|6146|6147|6154|6157|6160|6164|6165|6167|6168|6169|6170|6171|6173|6175|6181|6188|6189|6204|6205|6208|6209|6210|6218|6224|6227|6228|6229|6230|6231|6232|6234|6235|9349|9775|11224|25873|65109|65110	RPL5|RPL6|RPL7|RPL12|RPL17|RPL21|RPL22|RPL23A|RPL26|RPL27A|RPL31|RPL34|RPL35A|RPL37|RPL37A|RPL38|RPL39|RPL41|RPL36A|RPLP0|RPLP2|RPS3|RPS3A|RPS10|RPS11|RPS14|RPS15|RPS15A|RPS17|RPS20|RPS21|RPS23|RPS24|RPS25|RPS26|RPS27|RPS28|RPS29|RPL23|EIF4A3|RPL35|RPL36|UPF3B|UPF3A	-39	MyList
Reactome Gene Sets	6	R-HSA-975956	Nonsense Mediated Decay (NMD) independent of the Exon Junction Complex (EJC)		-42	20	27	30230	96	654	41	6.3	0.95	6125|6128|6129|6136|6139|6144|6146|6147|6154|6157|6160|6164|6165|6167|6168|6169|6170|6171|6173|6175|6181|6188|6189|6204|6205|6208|6209|6210|6218|6224|6227|6228|6229|6230|6231|6232|6234|6235|9349|11224|25873	RPL5|RPL6|RPL7|RPL12|RPL17|RPL21|RPL22|RPL23A|RPL26|RPL27A|RPL31|RPL34|RPL35A|RPL37|RPL37A|RPL38|RPL39|RPL41|RPL36A|RPLP0|RPLP2|RPS3|RPS3A|RPS10|RPS11|RPS14|RPS15|RPS15A|RPS17|RPS20|RPS21|RPS23|RPS24|RPS25|RPS26|RPS27|RPS28|RPS29|RPL23|RPL35|RPL36	-39	MyList
Reactome Gene Sets	6	R-HSA-1799339	SRP-dependent cotranslational protein targeting to membrane		-41	18	26	30230	113	654	43	6.6	0.97	6125|6128|6129|6136|6139|6144|6146|6147|6154|6157|6160|6164|6165|6167|6168|6169|6170|6171|6173|6175|6181|6188|6189|6204|6205|6208|6209|6210|6218|6224|6227|6228|6229|6230|6231|6232|6234|6235|6727|9349|11224|25873|90701	RPL5|RPL6|RPL7|RPL12|RPL17|RPL21|RPL22|RPL23A|RPL26|RPL27A|RPL31|RPL34|RPL35A|RPL37|RPL37A|RPL38|RPL39|RPL41|RPL36A|RPLP0|RPLP2|RPS3|RPS3A|RPS10|RPS11|RPS14|RPS15|RPS15A|RPS17|RPS20|RPS21|RPS23|RPS24|RPS25|RPS26|RPS27|RPS28|RPS29|SRP14|RPL23|RPL35|RPL36|SEC11C	-38	MyList
GO Biological Processes	19	GO:0002181	cytoplasmic translation	19_GO:0009987 cellular process	-40	15	25	30230	136	654	45	6.9	0.99	6125|6128|6129|6136|6139|6144|6146|6147|6154|6157|6160|6164|6165|6167|6168|6169|6170|6171|6173|6175|6181|6188|6189|6204|6205|6208|6209|6210|6218|6224|6227|6228|6229|6230|6231|6232|6234|6235|7884|8667|8669|8894|9349|11224|25873	RPL5|RPL6|RPL7|RPL12|RPL17|RPL21|RPL22|RPL23A|RPL26|RPL27A|RPL31|RPL34|RPL35A|RPL37|RPL37A|RPL38|RPL39|RPL41|RPL36A|RPLP0|RPLP2|RPS3|RPS3A|RPS10|RPS11|RPS14|RPS15|RPS15A|RPS17|RPS20|RPS21|RPS23|RPS24|RPS25|RPS26|RPS27|RPS28|RPS29|SLBP|EIF3H|EIF3J|EIF2S2|RPL23|RPL35|RPL36	-37	MyList
Reactome Gene Sets	6	R-HSA-2408522	Selenoamino acid metabolism		-37	16	24	30230	119	654	41	6.3	0.95	6125|6128|6129|6136|6139|6144|6146|6147|6154|6157|6160|6164|6165|6167|6168|6169|6170|6171|6173|6175|6181|6188|6189|6204|6205|6208|6209|6210|6218|6224|6227|6228|6229|6230|6231|6232|6234|6235|9349|11224|25873	RPL5|RPL6|RPL7|RPL12|RPL17|RPL21|RPL22|RPL23A|RPL26|RPL27A|RPL31|RPL34|RPL35A|RPL37|RPL37A|RPL38|RPL39|RPL41|RPL36A|RPLP0|RPLP2|RPS3|RPS3A|RPS10|RPS11|RPS14|RPS15|RPS15A|RPS17|RPS20|RPS21|RPS23|RPS24|RPS25|RPS26|RPS27|RPS28|RPS29|RPL23|RPL35|RPL36	-34	MyList
Reactome Gene Sets	6	R-HSA-168273	Influenza Viral RNA Transcription and Replication		-37	15	24	30230	136	654	43	6.6	0.97	3320|5441|6125|6128|6129|6136|6139|6144|6146|6147|6154|6157|6160|6164|6165|6167|6168|6169|6170|6171|6173|6175|6181|6188|6189|6204|6205|6208|6209|6210|6218|6224|6227|6228|6229|6230|6231|6232|6234|6235|9349|11224|25873	HSP90AA1|POLR2L|RPL5|RPL6|RPL7|RPL12|RPL17|RPL21|RPL22|RPL23A|RPL26|RPL27A|RPL31|RPL34|RPL35A|RPL37|RPL37A|RPL38|RPL39|RPL41|RPL36A|RPLP0|RPLP2|RPS3|RPS3A|RPS10|RPS11|RPS14|RPS15|RPS15A|RPS17|RPS20|RPS21|RPS23|RPS24|RPS25|RPS26|RPS27|RPS28|RPS29|RPL23|RPL35|RPL36	-34	MyList
KEGG Pathway	24	hsa05012	Parkinson disease		-36	9.4	21	30230	271	654	55	8.4	1.1	292|506|513|514|515|539|801|1337|1350|1537|1843|2770|3309|3799|3800|3831|4508|4514|4519|4535|4537|4538|4539|4540|4694|4695|4696|4704|4707|4720|5683|5684|5688|5691|5694|5695|5713|5714|7280|7295|7314|7345|7417|7846|9246|10376|10383|10975|27089|29796|51079|55967|126328|203068|347733	SLC25A5|ATP5F1B|ATP5F1D|ATP5F1E|ATP5PB|ATP5PO|CALM1|COX6A1|COX7C|CYC1|DUSP1|GNAI1|HSPA5|KIF5B|KIF5C|KLC1|ATP6|COX3|CYTB|ND1|ND3|ND4|ND4L|ND5|NDUFA1|NDUFA2|NDUFA3|NDUFA9|NDUFB1|NDUFS2|PSMA2|PSMA3|PSMA7|PSMB3|PSMB6|PSMB7|PSMD7|PSMD8|TUBB2A|TXN|UBB|UCHL1|VDAC2|TUBA1A|UBE2L6|TUBA1B|TUBB4B|UQCR11|UQCRQ|UQCR10|NDUFA13|NDUFA12|NDUFA11|TUBB|TUBB2B	-33	MyList
Reactome Gene Sets	6	R-HSA-9711097	Cellular response to starvation		-36	13	22	30230	157	654	44	6.7	0.98	467|534|6125|6128|6129|6136|6139|6144|6146|6147|6154|6157|6160|6164|6165|6167|6168|6169|6170|6171|6173|6175|6181|6188|6189|6204|6205|6208|6209|6210|6218|6224|6227|6228|6229|6230|6231|6232|6234|6235|8894|9349|11224|25873	ATF3|ATP6V1G2|RPL5|RPL6|RPL7|RPL12|RPL17|RPL21|RPL22|RPL23A|RPL26|RPL27A|RPL31|RPL34|RPL35A|RPL37|RPL37A|RPL38|RPL39|RPL41|RPL36A|RPLP0|RPLP2|RPS3|RPS3A|RPS10|RPS11|RPS14|RPS15|RPS15A|RPS17|RPS20|RPS21|RPS23|RPS24|RPS25|RPS26|RPS27|RPS28|RPS29|EIF2S2|RPL23|RPL35|RPL36	-33	MyList
Reactome Gene Sets	6	R-HSA-168255	Influenza Infection		-36	13	22	30230	157	654	44	6.7	0.98	3320|3838|5441|6125|6128|6129|6136|6139|6144|6146|6147|6154|6157|6160|6164|6165|6167|6168|6169|6170|6171|6173|6175|6181|6188|6189|6204|6205|6208|6209|6210|6218|6224|6227|6228|6229|6230|6231|6232|6234|6235|9349|11224|25873	HSP90AA1|KPNA2|POLR2L|RPL5|RPL6|RPL7|RPL12|RPL17|RPL21|RPL22|RPL23A|RPL26|RPL27A|RPL31|RPL34|RPL35A|RPL37|RPL37A|RPL38|RPL39|RPL41|RPL36A|RPLP0|RPLP2|RPS3|RPS3A|RPS10|RPS11|RPS14|RPS15|RPS15A|RPS17|RPS20|RPS21|RPS23|RPS24|RPS25|RPS26|RPS27|RPS28|RPS29|RPL23|RPL35|RPL36	-33	MyList
KEGG Pathway	24	hsa05014	Amyotrophic lateral sclerosis		-34	7.5	19	30230	371	654	60	9.2	1.1	60|71|506|513|514|515|539|1337|1350|1537|2891|3309|3799|3800|3831|4508|4514|4519|4535|4537|4538|4539|4540|4694|4695|4696|4704|4707|4720|4741|4747|5216|5217|5530|5683|5684|5688|5691|5694|5695|5713|5714|5861|7280|7846|10133|10376|10383|10452|10540|10975|26100|27089|29796|51079|55967|81631|126328|203068|347733	ACTB|ACTG1|ATP5F1B|ATP5F1D|ATP5F1E|ATP5PB|ATP5PO|COX6A1|COX7C|CYC1|GRIA2|HSPA5|KIF5B|KIF5C|KLC1|ATP6|COX3|CYTB|ND1|ND3|ND4|ND4L|ND5|NDUFA1|NDUFA2|NDUFA3|NDUFA9|NDUFB1|NDUFS2|NEFM|NEFL|PFN1|PFN2|PPP3CA|PSMA2|PSMA3|PSMA7|PSMB3|PSMB6|PSMB7|PSMD7|PSMD8|RAB1A|TUBB2A|TUBA1A|OPTN|TUBA1B|TUBB4B|TOMM40|DCTN2|UQCR11|WIPI2|UQCRQ|UQCR10|NDUFA13|NDUFA12|MAP1LC3B|NDUFA11|TUBB|TUBB2B	-31	MyList
Reactome Gene Sets	6	R-HSA-71291	Metabolism of amino acids and derivatives		-33	7.5	18	30230	358	654	58	8.9	1.1	384|1036|1152|4953|5683|5684|5688|5691|5694|5695|5713|5714|6125|6128|6129|6136|6139|6144|6146|6147|6154|6157|6160|6164|6165|6167|6168|6169|6170|6171|6173|6175|6181|6188|6189|6204|6205|6208|6209|6210|6218|6224|6227|6228|6229|6230|6231|6232|6234|6235|6303|6520|6611|9349|11224|25873|29968|51380	ARG2|CDO1|CKB|ODC1|PSMA2|PSMA3|PSMA7|PSMB3|PSMB6|PSMB7|PSMD7|PSMD8|RPL5|RPL6|RPL7|RPL12|RPL17|RPL21|RPL22|RPL23A|RPL26|RPL27A|RPL31|RPL34|RPL35A|RPL37|RPL37A|RPL38|RPL39|RPL41|RPL36A|RPLP0|RPLP2|RPS3|RPS3A|RPS10|RPS11|RPS14|RPS15|RPS15A|RPS17|RPS20|RPS21|RPS23|RPS24|RPS25|RPS26|RPS27|RPS28|RPS29|SAT1|SLC3A2|SMS|RPL23|RPL35|RPL36|PSAT1|CSAD	-30	MyList
KEGG Pathway	24	hsa05022	Pathways of neurodegeneration - multiple diseases		-32	6.3	18	30230	483	654	66	10	1.2	292|506|513|514|515|539|801|1337|1350|1499|1537|2891|3309|3799|3800|3831|3845|4508|4514|4519|4535|4537|4538|4539|4540|4694|4695|4696|4704|4707|4720|4741|4747|5530|5683|5684|5688|5691|5694|5695|5713|5714|5861|7280|7314|7345|7417|7482|7846|9246|10133|10297|10376|10383|10452|10540|10975|26100|27089|29796|51079|55967|81631|126328|203068|347733	SLC25A5|ATP5F1B|ATP5F1D|ATP5F1E|ATP5PB|ATP5PO|CALM1|COX6A1|COX7C|CTNNB1|CYC1|GRIA2|HSPA5|KIF5B|KIF5C|KLC1|KRAS|ATP6|COX3|CYTB|ND1|ND3|ND4|ND4L|ND5|NDUFA1|NDUFA2|NDUFA3|NDUFA9|NDUFB1|NDUFS2|NEFM|NEFL|PPP3CA|PSMA2|PSMA3|PSMA7|PSMB3|PSMB6|PSMB7|PSMD7|PSMD8|RAB1A|TUBB2A|UBB|UCHL1|VDAC2|WNT2B|TUBA1A|UBE2L6|OPTN|APC2|TUBA1B|TUBB4B|TOMM40|DCTN2|UQCR11|WIPI2|UQCRQ|UQCR10|NDUFA13|NDUFA12|MAP1LC3B|NDUFA11|…	-30	MyList
KEGG Pathway	24	hsa05016	Huntington disease		-32	8	19	30230	311	654	54	8.3	1.1	163|292|506|513|514|515|539|1212|1337|1350|1537|2891|3066|3799|3800|3831|4508|4514|4519|4535|4537|4538|4539|4540|4694|4695|4696|4704|4707|4720|5441|5683|5684|5688|5691|5694|5695|5713|5714|7280|7417|7846|10376|10383|10540|10975|26100|27089|29796|51079|55967|126328|203068|347733	AP2B1|SLC25A5|ATP5F1B|ATP5F1D|ATP5F1E|ATP5PB|ATP5PO|CLTB|COX6A1|COX7C|CYC1|GRIA2|HDAC2|KIF5B|KIF5C|KLC1|ATP6|COX3|CYTB|ND1|ND3|ND4|ND4L|ND5|NDUFA1|NDUFA2|NDUFA3|NDUFA9|NDUFB1|NDUFS2|POLR2L|PSMA2|PSMA3|PSMA7|PSMB3|PSMB6|PSMB7|PSMD7|PSMD8|TUBB2A|VDAC2|TUBA1A|TUBA1B|TUBB4B|DCTN2|UQCR11|WIPI2|UQCRQ|UQCR10|NDUFA13|NDUFA12|NDUFA11|TUBB|TUBB2B	-29	MyList
Reactome Gene Sets	6	R-HSA-9954709	Ribosome Quality Control (RQC) complex extracts and degrades nascent peptide		-32	16	22	30230	103	654	35	5.4	0.88	5683|5684|5688|5691|5694|5695|5713|5714|6125|6128|6129|6136|6139|6144|6146|6147|6154|6157|6160|6164|6165|6167|6168|6169|6170|6171|6173|6175|6181|7314|9349|9978|11224|22980|25873	PSMA2|PSMA3|PSMA7|PSMB3|PSMB6|PSMB7|PSMD7|PSMD8|RPL5|RPL6|RPL7|RPL12|RPL17|RPL21|RPL22|RPL23A|RPL26|RPL27A|RPL31|RPL34|RPL35A|RPL37|RPL37A|RPL38|RPL39|RPL41|RPL36A|RPLP0|RPLP2|UBB|RPL23|RBX1|RPL35|TCF25|RPL36	-29	MyList
KEGG Pathway	24	hsa05020	Prion disease		-30	8.3	18	30230	278	654	50	7.6	1	292|506|513|514|515|539|1337|1350|1537|3309|3312|3799|3800|3831|4508|4514|4519|4535|4537|4538|4539|4540|4694|4695|4696|4704|4707|4720|5530|5683|5684|5688|5691|5694|5695|5713|5714|7280|7417|7846|10376|10383|10975|27089|29796|51079|55967|126328|203068|347733	SLC25A5|ATP5F1B|ATP5F1D|ATP5F1E|ATP5PB|ATP5PO|COX6A1|COX7C|CYC1|HSPA5|HSPA8|KIF5B|KIF5C|KLC1|ATP6|COX3|CYTB|ND1|ND3|ND4|ND4L|ND5|NDUFA1|NDUFA2|NDUFA3|NDUFA9|NDUFB1|NDUFS2|PPP3CA|PSMA2|PSMA3|PSMA7|PSMB3|PSMB6|PSMB7|PSMD7|PSMD8|TUBB2A|VDAC2|TUBA1A|TUBA1B|TUBB4B|UQCR11|UQCRQ|UQCR10|NDUFA13|NDUFA12|NDUFA11|TUBB|TUBB2B	-28	MyList
Reactome Gene Sets	6	R-HSA-8953854	Metabolism of RNA		-30	4.8	16	30230	742	654	77	12	1.3	1653|3184|3187|3312|4904|5441|5500|5683|5684|5688|5691|5694|5695|5713|5714|6125|6128|6129|6136|6139|6144|6146|6147|6154|6157|6160|6164|6165|6167|6168|6169|6170|6171|6173|6175|6181|6188|6189|6204|6205|6208|6209|6210|6218|6224|6227|6228|6229|6230|6231|6232|6234|6235|6431|6434|6635|7314|7529|7534|7538|7884|8683|8899|9349|9584|9775|10929|11017|11224|25873|25949|27316|59286|65109|65110|81892|91746	DDX1|HNRNPD|HNRNPH1|HSPA8|YBX1|POLR2L|PPP1CB|PSMA2|PSMA3|PSMA7|PSMB3|PSMB6|PSMB7|PSMD7|PSMD8|RPL5|RPL6|RPL7|RPL12|RPL17|RPL21|RPL22|RPL23A|RPL26|RPL27A|RPL31|RPL34|RPL35A|RPL37|RPL37A|RPL38|RPL39|RPL41|RPL36A|RPLP0|RPLP2|RPS3|RPS3A|RPS10|RPS11|RPS14|RPS15|RPS15A|RPS17|RPS20|RPS21|RPS23|RPS24|RPS25|RPS26|RPS27|RPS28|RPS29|SRSF6|TRA2B|SNRPE|UBB|YWHAB|YWHAZ|ZFP36|SLBP|SRSF9|PRP4K|RPL23|RBM39|EIF4A3|…	-27	MyList
Reactome Gene Sets	6	R-HSA-6791226	Major pathway of rRNA processing in the nucleolus and cytosol		-29	10	19	30230	184	654	41	6.3	0.95	6125|6128|6129|6136|6139|6144|6146|6147|6154|6157|6160|6164|6165|6167|6168|6169|6170|6171|6173|6175|6181|6188|6189|6204|6205|6208|6209|6210|6218|6224|6227|6228|6229|6230|6231|6232|6234|6235|9349|11224|25873	RPL5|RPL6|RPL7|RPL12|RPL17|RPL21|RPL22|RPL23A|RPL26|RPL27A|RPL31|RPL34|RPL35A|RPL37|RPL37A|RPL38|RPL39|RPL41|RPL36A|RPLP0|RPLP2|RPS3|RPS3A|RPS10|RPS11|RPS14|RPS15|RPS15A|RPS17|RPS20|RPS21|RPS23|RPS24|RPS25|RPS26|RPS27|RPS28|RPS29|RPL23|RPL35|RPL36	-26	MyList
CORUM	33	CORUM:3055	Nop56p-associated pre-rRNA complex		-29	15	21	30230	104	654	33	5	0.86	292|4904|6125|6128|6129|6136|6139|6144|6146|6147|6154|6157|6160|6165|6168|6170|6173|6175|6181|6189|6205|6208|6209|6210|6218|6228|6229|6235|6727|7846|9349|11224|25873	SLC25A5|YBX1|RPL5|RPL6|RPL7|RPL12|RPL17|RPL21|RPL22|RPL23A|RPL26|RPL27A|RPL31|RPL35A|RPL37A|RPL39|RPL36A|RPLP0|RPLP2|RPS3A|RPS11|RPS14|RPS15|RPS15A|RPS17|RPS23|RPS24|RPS29|SRP14|TUBA1A|RPL23|RPL35|RPL36	-26	MyList
KEGG Pathway	24	hsa05010	Alzheimer disease		-29	6.6	17	30230	391	654	56	8.6	1.1	292|506|513|514|515|539|801|1337|1350|1499|1537|2597|3799|3800|3831|3845|4508|4514|4519|4535|4537|4538|4539|4540|4694|4695|4696|4704|4707|4720|5530|5683|5684|5688|5691|5694|5695|5713|5714|7280|7417|7482|7846|10297|10376|10383|10975|26100|27089|29796|51079|55967|57142|126328|203068|347733	SLC25A5|ATP5F1B|ATP5F1D|ATP5F1E|ATP5PB|ATP5PO|CALM1|COX6A1|COX7C|CTNNB1|CYC1|GAPDH|KIF5B|KIF5C|KLC1|KRAS|ATP6|COX3|CYTB|ND1|ND3|ND4|ND4L|ND5|NDUFA1|NDUFA2|NDUFA3|NDUFA9|NDUFB1|NDUFS2|PPP3CA|PSMA2|PSMA3|PSMA7|PSMB3|PSMB6|PSMB7|PSMD7|PSMD8|TUBB2A|VDAC2|WNT2B|TUBA1A|APC2|TUBA1B|TUBB4B|UQCR11|WIPI2|UQCRQ|UQCR10|NDUFA13|NDUFA12|RTN4|NDUFA11|TUBB|TUBB2B	-26	MyList
GO Biological Processes	19	GO:0007420	brain development	19_GO:0032502 developmental process	-28	4.7	15	30230	753	654	76	12	1.3	60|333|358|515|546|801|869|998|1072|1152|1281|1499|1996|2263|2353|3184|3212|3280|3309|3337|3398|3845|3939|4192|4204|4212|4538|4747|4760|4761|4781|4826|4897|4929|5015|5080|5090|5101|5108|5362|5881|6252|6434|6657|6659|6664|7026|7280|7314|7482|7533|7846|8828|9118|9378|9638|10409|10971|23224|23657|25777|26047|27086|27089|54541|55506|55636|57142|63974|79969|79971|80055|93986|113246|127343|347733	ACTB|APLP1|AQP1|ATP5PB|ATRX|CALM1|CBLN1|CDC42|CFL1|CKB|COL3A1|CTNNB1|ELAVL4|FGFR2|FOS|HNRNPD|HOXB2|HES1|HSPA5|DNAJB1|ID2|KRAS|LDHA|MDK|MECP2|MEIS2|ND4|NEFL|NEUROD1|NEUROD2|NFIB|NNAT|NRCAM|NR4A2|OTX2|PAX6|PBX3|PCDH9|PCM1|PLXNA2|RAC3|RTN1|TRA2B|SOX2|SOX4|SOX11|NR2F2|TUBB2A|UBB|WNT2B|YWHAH|TUBA1A|NRP2|INA|NRXN1|FEZ1|BASP1|YWHAQ|SYNE2|SLC7A11|SUN2|CNTNAP2|FOXP1|UQCRQ|DDIT4|MACROH2A2|CHD7|RTN4|NEUROD6…	-26	MyList
Reactome Gene Sets	6	R-HSA-8868773	rRNA processing in the nucleus and cytosol		-28	9.8	18	30230	194	654	41	6.3	0.95	6125|6128|6129|6136|6139|6144|6146|6147|6154|6157|6160|6164|6165|6167|6168|6169|6170|6171|6173|6175|6181|6188|6189|6204|6205|6208|6209|6210|6218|6224|6227|6228|6229|6230|6231|6232|6234|6235|9349|11224|25873	RPL5|RPL6|RPL7|RPL12|RPL17|RPL21|RPL22|RPL23A|RPL26|RPL27A|RPL31|RPL34|RPL35A|RPL37|RPL37A|RPL38|RPL39|RPL41|RPL36A|RPLP0|RPLP2|RPS3|RPS3A|RPS10|RPS11|RPS14|RPS15|RPS15A|RPS17|RPS20|RPS21|RPS23|RPS24|RPS25|RPS26|RPS27|RPS28|RPS29|RPL23|RPL35|RPL36	-25	MyList
CORUM	33	CORUM:308	60S ribosomal subunit, cytoplasmic		-27	24	23	30230	47	654	24	3.7	0.74	6125|6128|6129|6136|6139|6144|6146|6147|6154|6157|6160|6164|6165|6167|6168|6169|6170|6171|6173|6175|6181|9349|11224|25873	RPL5|RPL6|RPL7|RPL12|RPL17|RPL21|RPL22|RPL23A|RPL26|RPL27A|RPL31|RPL34|RPL35A|RPL37|RPL37A|RPL38|RPL39|RPL41|RPL36A|RPLP0|RPLP2|RPL23|RPL35|RPL36	-24	MyList
Reactome Gene Sets	6	R-HSA-72312	rRNA processing		-26	9	17	30230	211	654	41	6.3	0.95	6125|6128|6129|6136|6139|6144|6146|6147|6154|6157|6160|6164|6165|6167|6168|6169|6170|6171|6173|6175|6181|6188|6189|6204|6205|6208|6209|6210|6218|6224|6227|6228|6229|6230|6231|6232|6234|6235|9349|11224|25873	RPL5|RPL6|RPL7|RPL12|RPL17|RPL21|RPL22|RPL23A|RPL26|RPL27A|RPL31|RPL34|RPL35A|RPL37|RPL37A|RPL38|RPL39|RPL41|RPL36A|RPLP0|RPLP2|RPS3|RPS3A|RPS10|RPS11|RPS14|RPS15|RPS15A|RPS17|RPS20|RPS21|RPS23|RPS24|RPS25|RPS26|RPS27|RPS28|RPS29|RPL23|RPL35|RPL36	-24	MyList
KEGG Pathway	24	hsa05171	Coronavirus disease - COVID-19		-26	8.4	17	30230	238	654	43	6.6	0.97	2353|6125|6128|6129|6136|6139|6144|6146|6147|6154|6157|6160|6164|6165|6167|6168|6169|6170|6171|6173|6175|6181|6188|6189|6204|6205|6208|6209|6210|6218|6224|6227|6228|6229|6230|6231|6232|6234|6235|6347|9349|11224|25873	FOS|RPL5|RPL6|RPL7|RPL12|RPL17|RPL21|RPL22|RPL23A|RPL26|RPL27A|RPL31|RPL34|RPL35A|RPL37|RPL37A|RPL38|RPL39|RPL41|RPL36A|RPLP0|RPLP2|RPS3|RPS3A|RPS10|RPS11|RPS14|RPS15|RPS15A|RPS17|RPS20|RPS21|RPS23|RPS24|RPS25|RPS26|RPS27|RPS28|RPS29|CCL2|RPL23|RPL35|RPL36	-24	MyList
GO Biological Processes	19	GO:0051129	negative regulation of cellular component organization	19_GO:0048519 negative regulation of biological process	-25	4.3	14	30230	784	654	73	11	1.2	292|546|832|869|998|1072|1191|1400|1410|1471|2288|2597|2664|2665|2670|3066|3280|3309|3312|3337|3925|4131|4133|4134|4504|4761|5202|5216|5217|5530|5962|6125|6128|6129|6136|6139|6144|6147|6157|6160|6164|6165|6167|6168|6169|6170|6171|6173|6175|6181|6695|7025|7114|7411|7431|7520|7533|9349|9378|9638|10297|10493|10890|11075|11170|11224|23208|25873|27166|53335|54386|57142|258010	SLC25A5|ATRX|CAPZB|CBLN1|CDC42|CFL1|CLU|CRMP1|CRYAB|CST3|FKBP4|GAPDH|GDI1|GDI2|GFAP|HDAC2|HES1|HSPA5|HSPA8|DNAJB1|STMN1|MAP1B|MAP2|MAP4|MT3|NEUROD2|PFDN2|PFN1|PFN2|PPP3CA|RDX|RPL5|RPL6|RPL7|RPL12|RPL17|RPL21|RPL23A|RPL27A|RPL31|RPL34|RPL35A|RPL37|RPL37A|RPL38|RPL39|RPL41|RPL36A|RPLP0|RPLP2|SPOCK1|NR2F1|TMSB4X|VBP1|VIM|XRCC5|YWHAH|RPL23|NRXN1|FEZ1|APC2|VAT1|RAB10|STMN2|FAM107A|RPL35|SYT11|RPL36|PR…	-23	MyList
WikiPathways	27	WP111	Electron transport chain OXPHOS system in mitochondria		-25	13	19	30230	105	654	30	4.6	0.82	292|506|513|514|515|521|539|1337|1350|4508|4514|4519|4535|4537|4538|4539|4540|4694|4695|4696|4704|4707|4720|10632|10975|27089|29796|51079|55967|126328	SLC25A5|ATP5F1B|ATP5F1D|ATP5F1E|ATP5PB|ATP5ME|ATP5PO|COX6A1|COX7C|ATP6|COX3|CYTB|ND1|ND3|ND4|ND4L|ND5|NDUFA1|NDUFA2|NDUFA3|NDUFA9|NDUFB1|NDUFS2|ATP5MG|UQCR11|UQCRQ|UQCR10|NDUFA13|NDUFA12|NDUFA11	-22	MyList
GO Biological Processes	19	GO:0006119	oxidative phosphorylation	19_GO:0009987 cellular process	-25	12	18	30230	115	654	31	4.7	0.83	506|513|514|515|521|539|1337|1350|1537|4508|4514|4519|4535|4537|4538|4539|4540|4694|4695|4696|4704|4707|4720|10632|10975|23788|27089|29796|51079|55967|126328	ATP5F1B|ATP5F1D|ATP5F1E|ATP5PB|ATP5ME|ATP5PO|COX6A1|COX7C|CYC1|ATP6|COX3|CYTB|ND1|ND3|ND4|ND4L|ND5|NDUFA1|NDUFA2|NDUFA3|NDUFA9|NDUFB1|NDUFS2|ATP5MG|UQCR11|MTCH2|UQCRQ|UQCR10|NDUFA13|NDUFA12|NDUFA11	-22	MyList
GO Biological Processes	19	GO:0160307	protein biosynthetic process	19_GO:0009987 cellular process	-25	6	15	30230	399	654	52	8	1.1	2617|6125|6128|6129|6136|6139|6144|6146|6147|6154|6157|6160|6164|6165|6167|6168|6169|6170|6171|6173|6175|6181|6188|6189|6204|6205|6208|6209|6210|6218|6224|6227|6228|6229|6230|6231|6232|6234|6235|7884|8667|8669|8894|9349|9553|9669|10209|11224|22980|25873|51258|60488	GARS1|RPL5|RPL6|RPL7|RPL12|RPL17|RPL21|RPL22|RPL23A|RPL26|RPL27A|RPL31|RPL34|RPL35A|RPL37|RPL37A|RPL38|RPL39|RPL41|RPL36A|RPLP0|RPLP2|RPS3|RPS3A|RPS10|RPS11|RPS14|RPS15|RPS15A|RPS17|RPS20|RPS21|RPS23|RPS24|RPS25|RPS26|RPS27|RPS28|RPS29|SLBP|EIF3H|EIF3J|EIF2S2|RPL23|MRPL33|EIF5B|EIF1|RPL35|TCF25|RPL36|MRPL51|MRPS35	-22	MyList
GO Biological Processes	19	GO:0006412	translation	19_GO:0009987 cellular process	-25	6	15	30230	399	654	52	8	1.1	2617|6125|6128|6129|6136|6139|6144|6146|6147|6154|6157|6160|6164|6165|6167|6168|6169|6170|6171|6173|6175|6181|6188|6189|6204|6205|6208|6209|6210|6218|6224|6227|6228|6229|6230|6231|6232|6234|6235|7884|8667|8669|8894|9349|9553|9669|10209|11224|22980|25873|51258|60488	GARS1|RPL5|RPL6|RPL7|RPL12|RPL17|RPL21|RPL22|RPL23A|RPL26|RPL27A|RPL31|RPL34|RPL35A|RPL37|RPL37A|RPL38|RPL39|RPL41|RPL36A|RPLP0|RPLP2|RPS3|RPS3A|RPS10|RPS11|RPS14|RPS15|RPS15A|RPS17|RPS20|RPS21|RPS23|RPS24|RPS25|RPS26|RPS27|RPS28|RPS29|SLBP|EIF3H|EIF3J|EIF2S2|RPL23|MRPL33|EIF5B|EIF1|RPL35|TCF25|RPL36|MRPL51|MRPS35	-22	MyList
GO Biological Processes	19	GO:0009060	aerobic respiration	19_GO:0009987 cellular process	-24	8.6	16	30230	204	654	38	5.8	0.91	506|513|514|515|521|539|1337|1350|1537|2026|2597|3417|3939|4190|4508|4514|4519|4535|4537|4538|4539|4540|4694|4695|4696|4704|4707|4720|5315|7167|10632|10975|23788|27089|29796|51079|55967|126328	ATP5F1B|ATP5F1D|ATP5F1E|ATP5PB|ATP5ME|ATP5PO|COX6A1|COX7C|CYC1|ENO2|GAPDH|IDH1|LDHA|MDH1|ATP6|COX3|CYTB|ND1|ND3|ND4|ND4L|ND5|NDUFA1|NDUFA2|NDUFA3|NDUFA9|NDUFB1|NDUFS2|PKM|TPI1|ATP5MG|UQCR11|MTCH2|UQCRQ|UQCR10|NDUFA13|NDUFA12|NDUFA11	-21	MyList
GO Biological Processes	19	GO:1901740	negative regulation of myoblast fusion	19_GO:0032502 developmental process	-24	21	21	30230	48	654	22	3.4	0.71	6125|6128|6129|6136|6139|6144|6147|6157|6160|6164|6165|6167|6168|6169|6170|6171|6173|6175|6181|9349|11224|25873	RPL5|RPL6|RPL7|RPL12|RPL17|RPL21|RPL23A|RPL27A|RPL31|RPL34|RPL35A|RPL37|RPL37A|RPL38|RPL39|RPL41|RPL36A|RPLP0|RPLP2|RPL23|RPL35|RPL36	-21	MyList
KEGG Pathway	24	hsa00190	Oxidative phosphorylation		-23	11	17	30230	138	654	32	4.9	0.84	506|513|514|515|521|534|539|1337|1350|1537|4508|4514|4519|4535|4537|4538|4539|4540|4694|4695|4696|4704|4707|4720|5464|10632|10975|27089|29796|51079|55967|126328	ATP5F1B|ATP5F1D|ATP5F1E|ATP5PB|ATP5ME|ATP6V1G2|ATP5PO|COX6A1|COX7C|CYC1|ATP6|COX3|CYTB|ND1|ND3|ND4|ND4L|ND5|NDUFA1|NDUFA2|NDUFA3|NDUFA9|NDUFB1|NDUFS2|PPA1|ATP5MG|UQCR11|UQCRQ|UQCR10|NDUFA13|NDUFA12|NDUFA11	-21	MyList
GO Biological Processes	19	GO:0034242	negative regulation of syncytium formation by plasma membrane fusion	19_GO:0032502 developmental process	-23	20	20	30230	50	654	22	3.4	0.71	6125|6128|6129|6136|6139|6144|6147|6157|6160|6164|6165|6167|6168|6169|6170|6171|6173|6175|6181|9349|11224|25873	RPL5|RPL6|RPL7|RPL12|RPL17|RPL21|RPL23A|RPL27A|RPL31|RPL34|RPL35A|RPL37|RPL37A|RPL38|RPL39|RPL41|RPL36A|RPLP0|RPLP2|RPL23|RPL35|RPL36	-20	MyList
GO Biological Processes	19	GO:0045333	cellular respiration	19_GO:0009987 cellular process	-23	7.8	15	30230	231	654	39	6	0.93	506|513|514|515|521|539|1337|1350|1537|2026|2109|2597|3417|3939|4190|4508|4514|4519|4535|4537|4538|4539|4540|4694|4695|4696|4704|4707|4720|5315|7167|10632|10975|23788|27089|29796|51079|55967|126328	ATP5F1B|ATP5F1D|ATP5F1E|ATP5PB|ATP5ME|ATP5PO|COX6A1|COX7C|CYC1|ENO2|ETFB|GAPDH|IDH1|LDHA|MDH1|ATP6|COX3|CYTB|ND1|ND3|ND4|ND4L|ND5|NDUFA1|NDUFA2|NDUFA3|NDUFA9|NDUFB1|NDUFS2|PKM|TPI1|ATP5MG|UQCR11|MTCH2|UQCRQ|UQCR10|NDUFA13|NDUFA12|NDUFA11	-20	MyList
GO Biological Processes	19	GO:0015986	proton motive force-driven ATP synthesis	19_GO:0009987 cellular process	-22	15	18	30230	72	654	24	3.7	0.74	506|513|514|515|521|539|4508|4535|4537|4538|4539|4540|4694|4695|4696|4704|4707|4720|9556|10632|51079|55967|84833|126328	ATP5F1B|ATP5F1D|ATP5F1E|ATP5PB|ATP5ME|ATP5PO|ATP6|ND1|ND3|ND4|ND4L|ND5|NDUFA1|NDUFA2|NDUFA3|NDUFA9|NDUFB1|NDUFS2|ATP5MJ|ATP5MG|NDUFA13|NDUFA12|ATP5MK|NDUFA11	-19	MyList
KEGG Pathway	24	hsa05415	Diabetic cardiomyopathy		-22	8.1	15	30230	205	654	36	5.5	0.89	292|506|513|514|515|539|1277|1278|1281|1337|1350|1509|1537|2597|4508|4514|4519|4535|4537|4538|4539|4540|4694|4695|4696|4704|4707|4720|5500|7417|10975|27089|29796|51079|55967|126328	SLC25A5|ATP5F1B|ATP5F1D|ATP5F1E|ATP5PB|ATP5PO|COL1A1|COL1A2|COL3A1|COX6A1|COX7C|CTSD|CYC1|GAPDH|ATP6|COX3|CYTB|ND1|ND3|ND4|ND4L|ND5|NDUFA1|NDUFA2|NDUFA3|NDUFA9|NDUFB1|NDUFS2|PPP1CB|VDAC2|UQCR11|UQCRQ|UQCR10|NDUFA13|NDUFA12|NDUFA11	-19	MyList
KEGG Pathway	24	hsa04714	Thermogenesis		-21	7.5	15	30230	235	654	38	5.8	0.91	60|71|506|513|514|515|521|539|1268|1337|1350|1537|2181|2885|3845|4508|4514|4519|4535|4537|4538|4539|4540|4694|4695|4696|4704|4707|4720|6604|10632|10975|27089|29796|51079|55967|57492|126328	ACTB|ACTG1|ATP5F1B|ATP5F1D|ATP5F1E|ATP5PB|ATP5ME|ATP5PO|CNR1|COX6A1|COX7C|CYC1|ACSL3|GRB2|KRAS|ATP6|COX3|CYTB|ND1|ND3|ND4|ND4L|ND5|NDUFA1|NDUFA2|NDUFA3|NDUFA9|NDUFB1|NDUFS2|SMARCD3|ATP5MG|UQCR11|UQCRQ|UQCR10|NDUFA13|NDUFA12|ARID1B|NDUFA11	-19	MyList
GO Biological Processes	19	GO:0015980	energy derivation by oxidation of organic compounds	19_GO:0009987 cellular process	-21	6.4	14	30230	305	654	42	6.4	0.96	506|513|514|515|521|539|1337|1350|1537|2026|2109|2597|3417|3939|4190|4504|4508|4514|4519|4535|4537|4538|4539|4540|4694|4695|4696|4704|4707|4720|5315|5500|7167|10632|10975|23788|26100|27089|29796|51079|55967|126328	ATP5F1B|ATP5F1D|ATP5F1E|ATP5PB|ATP5ME|ATP5PO|COX6A1|COX7C|CYC1|ENO2|ETFB|GAPDH|IDH1|LDHA|MDH1|MT3|ATP6|COX3|CYTB|ND1|ND3|ND4|ND4L|ND5|NDUFA1|NDUFA2|NDUFA3|NDUFA9|NDUFB1|NDUFS2|PKM|PPP1CB|TPI1|ATP5MG|UQCR11|MTCH2|WIPI2|UQCRQ|UQCR10|NDUFA13|NDUFA12|NDUFA11	-18	MyList
GO Biological Processes	19	GO:1901739	regulation of myoblast fusion	19_GO:0032502 developmental process	-20	16	18	30230	64	654	22	3.4	0.71	6125|6128|6129|6136|6139|6144|6147|6157|6160|6164|6165|6167|6168|6169|6170|6171|6173|6175|6181|9349|11224|25873	RPL5|RPL6|RPL7|RPL12|RPL17|RPL21|RPL23A|RPL27A|RPL31|RPL34|RPL35A|RPL37|RPL37A|RPL38|RPL39|RPL41|RPL36A|RPLP0|RPLP2|RPL23|RPL35|RPL36	-18	MyList
GO Biological Processes	19	GO:0042776	proton motive force-driven mitochondrial ATP synthesis	19_GO:0009987 cellular process	-20	16	18	30230	64	654	22	3.4	0.71	506|513|514|515|521|539|4508|4535|4537|4538|4539|4540|4694|4695|4696|4704|4707|4720|10632|51079|55967|126328	ATP5F1B|ATP5F1D|ATP5F1E|ATP5PB|ATP5ME|ATP5PO|ATP6|ND1|ND3|ND4|ND4L|ND5|NDUFA1|NDUFA2|NDUFA3|NDUFA9|NDUFB1|NDUFS2|ATP5MG|NDUFA13|NDUFA12|NDUFA11	-18	MyList
Reactome Gene Sets	6	R-HSA-1428517	Aerobic respiration and respiratory electron transport		-20	6.8	14	30230	258	654	38	5.8	0.91	506|513|514|515|521|539|1337|1350|1537|2109|3939|3945|4190|4508|4514|4519|4535|4537|4538|4540|4694|4695|4696|4704|4707|4720|5315|7314|9556|10632|10975|27089|29796|51079|55967|84833|126328|100131801	ATP5F1B|ATP5F1D|ATP5F1E|ATP5PB|ATP5ME|ATP5PO|COX6A1|COX7C|CYC1|ETFB|LDHA|LDHB|MDH1|ATP6|COX3|CYTB|ND1|ND3|ND4|ND5|NDUFA1|NDUFA2|NDUFA3|NDUFA9|NDUFB1|NDUFS2|PKM|UBB|ATP5MJ|ATP5MG|UQCR11|UQCRQ|UQCR10|NDUFA13|NDUFA12|ATP5MK|NDUFA11|PET100	-17	MyList
Reactome Gene Sets	6	R-HSA-72695	Formation of the ternary complex, and subsequently, the 43S complex		-20	18	18	30230	52	654	20	3.1	0.67	6188|6189|6204|6205|6208|6209|6210|6218|6224|6227|6228|6229|6230|6231|6232|6234|6235|8667|8669|8894	RPS3|RPS3A|RPS10|RPS11|RPS14|RPS15|RPS15A|RPS17|RPS20|RPS21|RPS23|RPS24|RPS25|RPS26|RPS27|RPS28|RPS29|EIF3H|EIF3J|EIF2S2	-17	MyList
GO Biological Processes	19	GO:0006754	ATP biosynthetic process	19_GO:0009987 cellular process	-20	13	16	30230	86	654	24	3.7	0.74	506|513|514|515|521|539|4508|4535|4537|4538|4539|4540|4694|4695|4696|4704|4707|4720|9556|10632|51079|55967|84833|126328	ATP5F1B|ATP5F1D|ATP5F1E|ATP5PB|ATP5ME|ATP5PO|ATP6|ND1|ND3|ND4|ND4L|ND5|NDUFA1|NDUFA2|NDUFA3|NDUFA9|NDUFB1|NDUFS2|ATP5MJ|ATP5MG|NDUFA13|NDUFA12|ATP5MK|NDUFA11	-17	MyList
Reactome Gene Sets	6	R-HSA-72662	Activation of the mRNA upon binding of the cap-binding complex and eIFs, and subsequent binding to 43S		-20	16	17	30230	60	654	21	3.2	0.69	1978|6188|6189|6204|6205|6208|6209|6210|6218|6224|6227|6228|6229|6230|6231|6232|6234|6235|8667|8669|8894	EIF4EBP1|RPS3|RPS3A|RPS10|RPS11|RPS14|RPS15|RPS15A|RPS17|RPS20|RPS21|RPS23|RPS24|RPS25|RPS26|RPS27|RPS28|RPS29|EIF3H|EIF3J|EIF2S2	-17	MyList
CORUM	33	CORUM:305	40S ribosomal subunit, cytoplasmic		-19	24	19	30230	33	654	17	2.6	0.62	6188|6189|6204|6205|6208|6209|6210|6218|6224|6227|6228|6229|6230|6231|6232|6234|6235	RPS3|RPS3A|RPS10|RPS11|RPS14|RPS15|RPS15A|RPS17|RPS20|RPS21|RPS23|RPS24|RPS25|RPS26|RPS27|RPS28|RPS29	-17	MyList
GO Biological Processes	19	GO:0009206	purine ribonucleoside triphosphate biosynthetic process	19_GO:0009987 cellular process	-19	12	16	30230	97	654	25	3.8	0.75	506|513|514|515|521|539|4508|4535|4537|4538|4539|4540|4694|4695|4696|4704|4707|4720|4830|9556|10632|51079|55967|84833|126328	ATP5F1B|ATP5F1D|ATP5F1E|ATP5PB|ATP5ME|ATP5PO|ATP6|ND1|ND3|ND4|ND4L|ND5|NDUFA1|NDUFA2|NDUFA3|NDUFA9|NDUFB1|NDUFS2|NME1|ATP5MJ|ATP5MG|NDUFA13|NDUFA12|ATP5MK|NDUFA11	-17	MyList
GO Biological Processes	19	GO:0009145	purine nucleoside triphosphate biosynthetic process	19_GO:0009987 cellular process	-19	12	16	30230	98	654	25	3.8	0.75	506|513|514|515|521|539|4508|4535|4537|4538|4539|4540|4694|4695|4696|4704|4707|4720|4830|9556|10632|51079|55967|84833|126328	ATP5F1B|ATP5F1D|ATP5F1E|ATP5PB|ATP5ME|ATP5PO|ATP6|ND1|ND3|ND4|ND4L|ND5|NDUFA1|NDUFA2|NDUFA3|NDUFA9|NDUFB1|NDUFS2|NME1|ATP5MJ|ATP5MG|NDUFA13|NDUFA12|ATP5MK|NDUFA11	-17	MyList
KEGG Pathway	24	hsa05208	Chemical carcinogenesis - reactive oxygen species		-19	7.1	14	30230	227	654	35	5.4	0.88	292|506|513|514|515|539|1337|1350|1537|2353|2885|2941|3845|4259|4508|4514|4519|4535|4537|4538|4539|4540|4694|4695|4696|4704|4707|4720|7417|10975|27089|29796|51079|55967|126328	SLC25A5|ATP5F1B|ATP5F1D|ATP5F1E|ATP5PB|ATP5PO|COX6A1|COX7C|CYC1|FOS|GRB2|GSTA4|KRAS|MGST3|ATP6|COX3|CYTB|ND1|ND3|ND4|ND4L|ND5|NDUFA1|NDUFA2|NDUFA3|NDUFA9|NDUFB1|NDUFS2|VDAC2|UQCR11|UQCRQ|UQCR10|NDUFA13|NDUFA12|NDUFA11	-17	MyList
GO Biological Processes	19	GO:0030900	forebrain development	19_GO:0032502 developmental process	-19	5.1	13	30230	414	654	46	7	1	333|358|546|1072|1281|1499|1996|2263|2353|3280|3337|3398|3845|4192|4747|4760|4781|4929|5015|5080|5101|5108|5881|6434|6657|7026|7280|7314|7482|7846|8828|9638|23224|23657|25777|26047|27086|27089|55636|57142|63974|79969|80055|93986|113246|347733	APLP1|AQP1|ATRX|CFL1|COL3A1|CTNNB1|ELAVL4|FGFR2|FOS|HES1|DNAJB1|ID2|KRAS|MDK|NEFL|NEUROD1|NFIB|NR4A2|OTX2|PAX6|PCDH9|PCM1|RAC3|TRA2B|SOX2|NR2F2|TUBB2A|UBB|WNT2B|TUBA1A|NRP2|FEZ1|SYNE2|SLC7A11|SUN2|CNTNAP2|FOXP1|UQCRQ|CHD7|RTN4|NEUROD6|ATAT1|PGAP1|FOXP2|C12orf57|TUBB2B	-16	MyList
GO Biological Processes	19	GO:0060142	regulation of syncytium formation by plasma membrane fusion	19_GO:0032502 developmental process	-19	14	16	30230	73	654	22	3.4	0.71	6125|6128|6129|6136|6139|6144|6147|6157|6160|6164|6165|6167|6168|6169|6170|6171|6173|6175|6181|9349|11224|25873	RPL5|RPL6|RPL7|RPL12|RPL17|RPL21|RPL23A|RPL27A|RPL31|RPL34|RPL35A|RPL37|RPL37A|RPL38|RPL39|RPL41|RPL36A|RPLP0|RPLP2|RPL23|RPL35|RPL36	-16	MyList
GO Biological Processes	19	GO:0009201	ribonucleoside triphosphate biosynthetic process	19_GO:0009987 cellular process	-19	11	15	30230	103	654	25	3.8	0.75	506|513|514|515|521|539|4508|4535|4537|4538|4539|4540|4694|4695|4696|4704|4707|4720|4830|9556|10632|51079|55967|84833|126328	ATP5F1B|ATP5F1D|ATP5F1E|ATP5PB|ATP5ME|ATP5PO|ATP6|ND1|ND3|ND4|ND4L|ND5|NDUFA1|NDUFA2|NDUFA3|NDUFA9|NDUFB1|NDUFS2|NME1|ATP5MJ|ATP5MG|NDUFA13|NDUFA12|ATP5MK|NDUFA11	-16	MyList
CORUM	33	CORUM:338	40S ribosomal subunit, cytoplasmic		-18	24	19	30230	31	654	16	2.4	0.6	6188|6189|6204|6205|6208|6209|6210|6218|6224|6227|6228|6229|6230|6231|6234|6235	RPS3|RPS3A|RPS10|RPS11|RPS14|RPS15|RPS15A|RPS17|RPS20|RPS21|RPS23|RPS24|RPS25|RPS26|RPS28|RPS29	-16	MyList
Reactome Gene Sets	6	R-HSA-9735869	SARS-CoV-1 modulates host translation machinery		-18	21	18	30230	37	654	17	2.6	0.62	6188|6189|6204|6205|6208|6209|6210|6218|6224|6227|6228|6229|6230|6231|6232|6234|6235	RPS3|RPS3A|RPS10|RPS11|RPS14|RPS15|RPS15A|RPS17|RPS20|RPS21|RPS23|RPS24|RPS25|RPS26|RPS27|RPS28|RPS29	-16	MyList
Reactome Gene Sets	6	R-HSA-72702	Ribosomal scanning and start codon recognition		-18	16	17	30230	59	654	20	3.1	0.67	6188|6189|6204|6205|6208|6209|6210|6218|6224|6227|6228|6229|6230|6231|6232|6234|6235|8667|8669|8894	RPS3|RPS3A|RPS10|RPS11|RPS14|RPS15|RPS15A|RPS17|RPS20|RPS21|RPS23|RPS24|RPS25|RPS26|RPS27|RPS28|RPS29|EIF3H|EIF3J|EIF2S2	-16	MyList
Reactome Gene Sets	6	R-HSA-72649	Translation initiation complex formation		-18	16	17	30230	59	654	20	3.1	0.67	6188|6189|6204|6205|6208|6209|6210|6218|6224|6227|6228|6229|6230|6231|6232|6234|6235|8667|8669|8894	RPS3|RPS3A|RPS10|RPS11|RPS14|RPS15|RPS15A|RPS17|RPS20|RPS21|RPS23|RPS24|RPS25|RPS26|RPS27|RPS28|RPS29|EIF3H|EIF3J|EIF2S2	-16	MyList
GO Biological Processes	19	GO:0046034	ATP metabolic process	19_GO:0009987 cellular process	-18	8.2	14	30230	169	654	30	4.6	0.82	506|513|514|515|521|539|2026|2597|3312|3939|4508|4535|4537|4538|4539|4540|4694|4695|4696|4704|4707|4720|5315|7167|9556|10632|51079|55967|84833|126328	ATP5F1B|ATP5F1D|ATP5F1E|ATP5PB|ATP5ME|ATP5PO|ENO2|GAPDH|HSPA8|LDHA|ATP6|ND1|ND3|ND4|ND4L|ND5|NDUFA1|NDUFA2|NDUFA3|NDUFA9|NDUFB1|NDUFS2|PKM|TPI1|ATP5MJ|ATP5MG|NDUFA13|NDUFA12|ATP5MK|NDUFA11	-16	MyList
GO Biological Processes	19	GO:0031175	neuron projection development	19_GO:0032502 developmental process	-18	3.8	11	30230	724	654	60	9.2	1.1	60|71|333|334|682|706|998|1123|1268|1499|1946|1996|2263|2596|2670|2823|3066|3280|3799|3800|3925|4131|4133|4134|4204|4692|4747|4760|4761|4781|4897|4929|5015|5063|5080|5127|5764|5803|5881|6383|7162|7314|7345|7846|8766|8828|9315|9378|9638|10512|10890|11075|26047|51324|56956|57142|63974|81551|113246|374969	ACTB|ACTG1|APLP1|APLP2|BSG|TSPO|CDC42|CHN1|CNR1|CTNNB1|EFNA5|ELAVL4|FGFR2|GAP43|GFAP|GPM6A|HDAC2|HES1|KIF5B|KIF5C|STMN1|MAP1B|MAP2|MAP4|MECP2|NDN|NEFL|NEUROD1|NEUROD2|NFIB|NRCAM|NR4A2|OTX2|PAK3|PAX6|CDK16|PTN|PTPRZ1|RAC3|SDC2|TPBG|UBB|UCHL1|TUBA1A|RAB11A|NRP2|NREP|NRXN1|FEZ1|SEMA3C|RAB10|STMN2|CNTNAP2|SPG21|LHX9|RTN4|NEUROD6|STMN4|C12orf57|SVBP	-16	MyList
GO Biological Processes	19	GO:0009142	nucleoside triphosphate biosynthetic process	19_GO:0009987 cellular process	-18	10	15	30230	111	654	25	3.8	0.75	506|513|514|515|521|539|4508|4535|4537|4538|4539|4540|4694|4695|4696|4704|4707|4720|4830|9556|10632|51079|55967|84833|126328	ATP5F1B|ATP5F1D|ATP5F1E|ATP5PB|ATP5ME|ATP5PO|ATP6|ND1|ND3|ND4|ND4L|ND5|NDUFA1|NDUFA2|NDUFA3|NDUFA9|NDUFB1|NDUFS2|NME1|ATP5MJ|ATP5MG|NDUFA13|NDUFA12|ATP5MK|NDUFA11	-15	MyList
GO Biological Processes	19	GO:0006091	generation of precursor metabolites and energy	19_GO:0009987 cellular process	-18	5.3	12	30230	367	654	42	6.4	0.96	506|513|514|515|521|539|1337|1350|1537|2026|2109|2597|3417|3939|4190|4504|4508|4514|4519|4535|4537|4538|4539|4540|4694|4695|4696|4704|4707|4720|5315|5500|7167|10632|10975|23788|26100|27089|29796|51079|55967|126328	ATP5F1B|ATP5F1D|ATP5F1E|ATP5PB|ATP5ME|ATP5PO|COX6A1|COX7C|CYC1|ENO2|ETFB|GAPDH|IDH1|LDHA|MDH1|MT3|ATP6|COX3|CYTB|ND1|ND3|ND4|ND4L|ND5|NDUFA1|NDUFA2|NDUFA3|NDUFA9|NDUFB1|NDUFS2|PKM|PPP1CB|TPI1|ATP5MG|UQCR11|MTCH2|WIPI2|UQCRQ|UQCR10|NDUFA13|NDUFA12|NDUFA11	-15	MyList
GO Biological Processes	19	GO:0009205	purine ribonucleoside triphosphate metabolic process	19_GO:0009987 cellular process	-18	7.4	13	30230	193	654	31	4.7	0.83	506|513|514|515|521|539|2026|2597|3312|3939|4508|4535|4537|4538|4539|4540|4694|4695|4696|4704|4707|4720|4830|5315|7167|9556|10632|51079|55967|84833|126328	ATP5F1B|ATP5F1D|ATP5F1E|ATP5PB|ATP5ME|ATP5PO|ENO2|GAPDH|HSPA8|LDHA|ATP6|ND1|ND3|ND4|ND4L|ND5|NDUFA1|NDUFA2|NDUFA3|NDUFA9|NDUFB1|NDUFS2|NME1|PKM|TPI1|ATP5MJ|ATP5MG|NDUFA13|NDUFA12|ATP5MK|NDUFA11	-15	MyList
Reactome Gene Sets	6	R-HSA-9692914	SARS-CoV-1-host interactions		-17	11	15	30230	96	654	23	3.5	0.72	3838|6188|6189|6204|6205|6208|6209|6210|6218|6224|6227|6228|6229|6230|6231|6232|6234|6235|7314|7529|7533|7534|10971	KPNA2|RPS3|RPS3A|RPS10|RPS11|RPS14|RPS15|RPS15A|RPS17|RPS20|RPS21|RPS23|RPS24|RPS25|RPS26|RPS27|RPS28|RPS29|UBB|YWHAB|YWHAH|YWHAZ|YWHAQ	-15	MyList
GO Biological Processes	19	GO:0009144	purine nucleoside triphosphate metabolic process	19_GO:0009987 cellular process	-17	7.2	13	30230	200	654	31	4.7	0.83	506|513|514|515|521|539|2026|2597|3312|3939|4508|4535|4537|4538|4539|4540|4694|4695|4696|4704|4707|4720|4830|5315|7167|9556|10632|51079|55967|84833|126328	ATP5F1B|ATP5F1D|ATP5F1E|ATP5PB|ATP5ME|ATP5PO|ENO2|GAPDH|HSPA8|LDHA|ATP6|ND1|ND3|ND4|ND4L|ND5|NDUFA1|NDUFA2|NDUFA3|NDUFA9|NDUFB1|NDUFS2|NME1|PKM|TPI1|ATP5MJ|ATP5MG|NDUFA13|NDUFA12|ATP5MK|NDUFA11	-15	MyList
Reactome Gene Sets	6	R-HSA-9754678	SARS-CoV-2 modulates host translation machinery		-17	16	16	30230	51	654	18	2.8	0.64	6188|6189|6204|6205|6208|6209|6210|6218|6224|6227|6228|6229|6230|6231|6232|6234|6235|6635	RPS3|RPS3A|RPS10|RPS11|RPS14|RPS15|RPS15A|RPS17|RPS20|RPS21|RPS23|RPS24|RPS25|RPS26|RPS27|RPS28|RPS29|SNRPE	-15	MyList
GO Biological Processes	19	GO:0009141	nucleoside triphosphate metabolic process	19_GO:0009987 cellular process	-17	6.8	13	30230	218	654	32	4.9	0.84	506|513|514|515|521|539|1854|2026|2597|3312|3939|4508|4535|4537|4538|4539|4540|4694|4695|4696|4704|4707|4720|4830|5315|7167|9556|10632|51079|55967|84833|126328	ATP5F1B|ATP5F1D|ATP5F1E|ATP5PB|ATP5ME|ATP5PO|DUT|ENO2|GAPDH|HSPA8|LDHA|ATP6|ND1|ND3|ND4|ND4L|ND5|NDUFA1|NDUFA2|NDUFA3|NDUFA9|NDUFB1|NDUFS2|NME1|PKM|TPI1|ATP5MJ|ATP5MG|NDUFA13|NDUFA12|ATP5MK|NDUFA11	-14	MyList
WikiPathways	27	WP623	Oxidative phosphorylation		-17	15	16	30230	60	654	19	2.9	0.66	506|513|514|515|521|539|4508|4535|4537|4538|4539|4540|4695|4696|4704|4707|4720|10632|126328	ATP5F1B|ATP5F1D|ATP5F1E|ATP5PB|ATP5ME|ATP5PO|ATP6|ND1|ND3|ND4|ND4L|ND5|NDUFA2|NDUFA3|NDUFA9|NDUFB1|NDUFS2|ATP5MG|NDUFA11	-14	MyList
GO Biological Processes	19	GO:0042775	mitochondrial ATP synthesis coupled electron transport	19_GO:0009987 cellular process	-17	11	14	30230	91	654	22	3.4	0.71	1337|1350|1537|4514|4519|4535|4537|4538|4539|4540|4694|4695|4696|4704|4707|4720|10975|23788|27089|29796|55967|126328	COX6A1|COX7C|CYC1|COX3|CYTB|ND1|ND3|ND4|ND4L|ND5|NDUFA1|NDUFA2|NDUFA3|NDUFA9|NDUFB1|NDUFS2|UQCR11|MTCH2|UQCRQ|UQCR10|NDUFA12|NDUFA11	-14	MyList
GO Biological Processes	19	GO:0042773	ATP synthesis coupled electron transport	19_GO:0009987 cellular process	-17	11	14	30230	91	654	22	3.4	0.71	1337|1350|1537|4514|4519|4535|4537|4538|4539|4540|4694|4695|4696|4704|4707|4720|10975|23788|27089|29796|55967|126328	COX6A1|COX7C|CYC1|COX3|CYTB|ND1|ND3|ND4|ND4L|ND5|NDUFA1|NDUFA2|NDUFA3|NDUFA9|NDUFB1|NDUFS2|UQCR11|MTCH2|UQCRQ|UQCR10|NDUFA12|NDUFA11	-14	MyList
Reactome Gene Sets	6	R-HSA-389958	Cooperation of Prefoldin and TriC/CCT in actin and tubulin folding		-16	21	17	30230	33	654	15	2.3	0.59	60|908|5202|6950|7203|7280|7411|7846|10376|10383|10575|10576|10694|22948|347733	ACTB|CCT6A|PFDN2|TCP1|CCT3|TUBB2A|VBP1|TUBA1A|TUBA1B|TUBB4B|CCT4|CCT2|CCT8|CCT5|TUBB2B	-14	MyList
GO Biological Processes	19	GO:0022904	respiratory electron transport chain	19_GO:0009987 cellular process	-16	9.9	14	30230	107	654	23	3.5	0.72	1337|1350|1537|2109|4514|4519|4535|4537|4538|4539|4540|4694|4695|4696|4704|4707|4720|10975|23788|27089|29796|55967|126328	COX6A1|COX7C|CYC1|ETFB|COX3|CYTB|ND1|ND3|ND4|ND4L|ND5|NDUFA1|NDUFA2|NDUFA3|NDUFA9|NDUFB1|NDUFS2|UQCR11|MTCH2|UQCRQ|UQCR10|NDUFA12|NDUFA11	-14	MyList
Reactome Gene Sets	6	R-HSA-389957	Prefoldin mediated transfer of substrate to CCT/TriC		-16	23	17	30230	28	654	14	2.1	0.57	60|908|5202|6950|7203|7280|7411|7846|10383|10575|10576|10694|22948|347733	ACTB|CCT6A|PFDN2|TCP1|CCT3|TUBB2A|VBP1|TUBA1A|TUBB4B|CCT4|CCT2|CCT8|CCT5|TUBB2B	-14	MyList
GO Biological Processes	19	GO:1902600	proton transmembrane transport	19_GO:0051179 localization	-16	7.1	12	30230	190	654	29	4.4	0.8	292|478|506|513|514|515|521|534|539|1537|4508|4514|4519|4535|4537|4538|4539|4540|4694|4695|4696|4704|4707|4720|5250|10632|23657|29796|55967	SLC25A5|ATP1A3|ATP5F1B|ATP5F1D|ATP5F1E|ATP5PB|ATP5ME|ATP6V1G2|ATP5PO|CYC1|ATP6|COX3|CYTB|ND1|ND3|ND4|ND4L|ND5|NDUFA1|NDUFA2|NDUFA3|NDUFA9|NDUFB1|NDUFS2|SLC25A3|ATP5MG|SLC7A11|UQCR10|NDUFA12	-13	MyList
Reactome Gene Sets	6	R-HSA-1852241	Organelle biogenesis and maintenance		-15	5.4	11	30230	297	654	35	5.4	0.88	506|513|514|515|521|539|801|1069|1781|3320|4508|5108|6604|6950|7203|7280|7846|8766|9556|10142|10376|10383|10540|10575|10576|10632|10651|10694|11127|22948|79969|84833|203068|347733|440574	ATP5F1B|ATP5F1D|ATP5F1E|ATP5PB|ATP5ME|ATP5PO|CALM1|CETN2|DYNC1I2|HSP90AA1|ATP6|PCM1|SMARCD3|TCP1|CCT3|TUBB2A|TUBA1A|RAB11A|ATP5MJ|AKAP9|TUBA1B|TUBB4B|DCTN2|CCT4|CCT2|ATP5MG|MTX2|CCT8|KIF3A|CCT5|ATAT1|ATP5MK|TUBB|TUBB2B|MICOS10	-13	MyList
WikiPathways	27	WP2005	miR targeted genes in muscle cell		-15	5	11	30230	353	654	38	5.8	0.91	546|708|900|1277|1278|1281|1499|2697|2891|3159|3280|3337|3491|3845|4170|4774|5315|5530|5955|6678|7095|7170|7171|8417|8683|8763|10797|10971|11167|23224|23589|23657|25840|29968|51495|57142|57532|83442	ATRX|C1QBP|CCNG1|COL1A1|COL1A2|COL3A1|CTNNB1|GJA1|GRIA2|HMGA1|HES1|DNAJB1|CCN1|KRAS|MCL1|NFIA|PKM|PPP3CA|RCN2|SPARC|SEC62|TPM3|TPM4|STX7|SRSF9|CD164|MTHFD2|YWHAQ|FSTL1|SYNE2|CARHSP1|SLC7A11|TMT1A|PSAT1|HACD3|RTN4|NUFIP2|SH3BGRL3	-13	MyList
GO Biological Processes	19	GO:0000902	cell morphogenesis	19_GO:0032502 developmental process	-15	3.5	10	30230	717	654	55	8.4	1.1	60|71|333|334|604|682|998|1006|1123|1191|1499|1946|1996|2263|2596|2823|3280|3397|3398|3611|3799|3800|3925|4131|4133|4192|4692|4747|4774|4781|4897|4929|5015|5063|5080|5764|5803|5881|6383|7162|7171|7314|7345|7846|8828|9378|9638|9948|10487|10512|10890|26047|51324|56956|113246	ACTB|ACTG1|APLP1|APLP2|BCL6|BSG|CDC42|CDH8|CHN1|CLU|CTNNB1|EFNA5|ELAVL4|FGFR2|GAP43|GPM6A|HES1|ID1|ID2|ILK|KIF5B|KIF5C|STMN1|MAP1B|MAP2|MDK|NDN|NEFL|NFIA|NFIB|NRCAM|NR4A2|OTX2|PAK3|PAX6|PTN|PTPRZ1|RAC3|SDC2|TPBG|TPM4|UBB|UCHL1|TUBA1A|NRP2|NRXN1|FEZ1|WDR1|CAP1|SEMA3C|RAB10|CNTNAP2|SPG21|LHX9|C12orf57	-13	MyList
GO Biological Processes	19	GO:0022900	electron transport chain	19_GO:0009987 cellular process	-15	9.1	13	30230	117	654	23	3.5	0.72	1337|1350|1537|2109|4514|4519|4535|4537|4538|4539|4540|4694|4695|4696|4704|4707|4720|10975|23788|27089|29796|55967|126328	COX6A1|COX7C|CYC1|ETFB|COX3|CYTB|ND1|ND3|ND4|ND4L|ND5|NDUFA1|NDUFA2|NDUFA3|NDUFA9|NDUFB1|NDUFS2|UQCR11|MTCH2|UQCRQ|UQCR10|NDUFA12|NDUFA11	-13	MyList
GO Biological Processes	19	GO:0009152	purine ribonucleotide biosynthetic process	19_GO:0009987 cellular process	-15	8	13	30230	145	654	25	3.8	0.75	506|513|514|515|521|539|4508|4535|4537|4538|4539|4540|4694|4695|4696|4704|4707|4720|4830|9556|10632|51079|55967|84833|126328	ATP5F1B|ATP5F1D|ATP5F1E|ATP5PB|ATP5ME|ATP5PO|ATP6|ND1|ND3|ND4|ND4L|ND5|NDUFA1|NDUFA2|NDUFA3|NDUFA9|NDUFB1|NDUFS2|NME1|ATP5MJ|ATP5MG|NDUFA13|NDUFA12|ATP5MK|NDUFA11	-13	MyList
GO Biological Processes	19	GO:0019646	aerobic electron transport chain	19_GO:0009987 cellular process	-15	11	13	30230	87	654	20	3.1	0.67	1337|1350|1537|4514|4519|4535|4537|4538|4539|4540|4694|4695|4696|4704|4707|4720|10975|27089|29796|126328	COX6A1|COX7C|CYC1|COX3|CYTB|ND1|ND3|ND4|ND4L|ND5|NDUFA1|NDUFA2|NDUFA3|NDUFA9|NDUFB1|NDUFS2|UQCR11|UQCRQ|UQCR10|NDUFA11	-12	MyList
Reactome Gene Sets	6	R-HSA-9679506	SARS-CoV Infections		-14	4.4	10	30230	417	654	40	6.1	0.94	163|478|483|746|2288|2697|2885|2908|3066|3320|3460|3838|6188|6189|6204|6205|6208|6209|6210|6218|6224|6227|6228|6229|6230|6231|6232|6234|6235|6383|6635|7314|7529|7533|7534|9978|10971|81631|203068|100128731	AP2B1|ATP1A3|ATP1B3|TMEM258|FKBP4|GJA1|GRB2|NR3C1|HDAC2|HSP90AA1|IFNGR2|KPNA2|RPS3|RPS3A|RPS10|RPS11|RPS14|RPS15|RPS15A|RPS17|RPS20|RPS21|RPS23|RPS24|RPS25|RPS26|RPS27|RPS28|RPS29|SDC2|SNRPE|UBB|YWHAB|YWHAH|YWHAZ|RBX1|YWHAQ|MAP1LC3B|TUBB|OST4	-12	MyList
Reactome Gene Sets	6	R-HSA-9678108	SARS-CoV-1 Infection		-14	7.8	12	30230	142	654	24	3.7	0.74	3838|6188|6189|6204|6205|6208|6209|6210|6218|6224|6227|6228|6229|6230|6231|6232|6234|6235|7314|7529|7533|7534|10971|81631	KPNA2|RPS3|RPS3A|RPS10|RPS11|RPS14|RPS15|RPS15A|RPS17|RPS20|RPS21|RPS23|RPS24|RPS25|RPS26|RPS27|RPS28|RPS29|UBB|YWHAB|YWHAH|YWHAZ|YWHAQ|MAP1LC3B	-12	MyList
GO Biological Processes	19	GO:0097435	supramolecular fiber organization	19_GO:0009987 cellular process	-14	3.8	10	30230	573	654	47	7.2	1	60|71|388|800|832|998|1072|1155|1281|1471|2670|3611|3856|3858|3925|4134|4741|4747|5108|5358|5881|7114|7170|7171|7431|7791|7846|8766|9118|9168|9948|10092|10109|10142|10409|10487|10552|11013|11034|11075|11170|29114|55605|65108|80097|81551|344148	ACTB|ACTG1|RHOB|CALD1|CAPZB|CDC42|CFL1|TBCB|COL3A1|CST3|GFAP|ILK|KRT8|KRT10|STMN1|MAP4|NEFM|NEFL|PCM1|PLS3|RAC3|TMSB4X|TPM3|TPM4|VIM|ZYX|TUBA1A|RAB11A|INA|TMSB10|WDR1|ARPC5|ARPC2|AKAP9|BASP1|CAP1|ARPC1A|TMSB15A|DSTN|STMN2|FAM107A|TAGLN3|KIF21A|MARCKSL1|MZT2B|STMN4|NCKAP5	-12	MyList
GO Biological Processes	19	GO:0048858	cell projection morphogenesis	19_GO:0032502 developmental process	-14	4	10	30230	508	654	44	6.7	0.98	60|71|333|334|682|998|1123|1499|1946|1996|2263|2596|2823|3799|3800|3925|4131|4133|4192|4692|4747|4781|4897|4929|5015|5063|5080|5764|5803|5881|6383|7162|7314|7345|7846|8828|9378|9638|10512|10890|26047|51324|56956|113246	ACTB|ACTG1|APLP1|APLP2|BSG|CDC42|CHN1|CTNNB1|EFNA5|ELAVL4|FGFR2|GAP43|GPM6A|KIF5B|KIF5C|STMN1|MAP1B|MAP2|MDK|NDN|NEFL|NFIB|NRCAM|NR4A2|OTX2|PAK3|PAX6|PTN|PTPRZ1|RAC3|SDC2|TPBG|UBB|UCHL1|TUBA1A|NRP2|NRXN1|FEZ1|SEMA3C|RAB10|CNTNAP2|SPG21|LHX9|C12orf57	-12	MyList
GO Biological Processes	19	GO:0061564	axon development	19_GO:0032502 developmental process	-14	4.3	10	30230	429	654	40	6.1	0.94	60|71|333|334|682|706|1123|1268|1946|2263|2596|3799|3800|3925|4131|4692|4747|4760|4761|4781|4897|4929|5015|5063|5080|5803|5881|7345|8828|9315|9378|9638|10512|10890|51324|56956|57142|63974|113246|374969	ACTB|ACTG1|APLP1|APLP2|BSG|TSPO|CHN1|CNR1|EFNA5|FGFR2|GAP43|KIF5B|KIF5C|STMN1|MAP1B|NDN|NEFL|NEUROD1|NEUROD2|NFIB|NRCAM|NR4A2|OTX2|PAK3|PAX6|PTPRZ1|RAC3|UCHL1|NRP2|NREP|NRXN1|FEZ1|SEMA3C|RAB10|SPG21|LHX9|RTN4|NEUROD6|C12orf57|SVBP	-12	MyList
GO Biological Processes	19	GO:0022613	ribonucleoprotein complex biogenesis	19_GO:0009987 cellular process	-14	3.9	10	30230	515	654	44	6.7	0.98	708|1653|2971|3320|5134|6125|6129|6154|6165|6169|6175|6189|6205|6208|6209|6210|6218|6227|6228|6229|6230|6232|6234|6431|6635|6880|7520|8667|8669|8683|8894|8899|9669|9775|10659|11017|11168|11171|11224|29081|55636|56853|60680|91746	C1QBP|DDX1|GTF3A|HSP90AA1|PDCD2|RPL5|RPL7|RPL26|RPL35A|RPL38|RPLP0|RPS3A|RPS11|RPS14|RPS15|RPS15A|RPS17|RPS21|RPS23|RPS24|RPS25|RPS27|RPS28|SRSF6|SNRPE|TAF9|XRCC5|EIF3H|EIF3J|SRSF9|EIF2S2|PRP4K|EIF5B|EIF4A3|CELF2|SNRNP27|PSIP1|STRAP|RPL35|METTL5|CHD7|CELF4|CELF5|YTHDC1	-12	MyList
GO Biological Processes	19	GO:0009260	ribonucleotide biosynthetic process	19_GO:0009987 cellular process	-14	7.2	12	30230	161	654	25	3.8	0.75	506|513|514|515|521|539|4508|4535|4537|4538|4539|4540|4694|4695|4696|4704|4707|4720|4830|9556|10632|51079|55967|84833|126328	ATP5F1B|ATP5F1D|ATP5F1E|ATP5PB|ATP5ME|ATP5PO|ATP6|ND1|ND3|ND4|ND4L|ND5|NDUFA1|NDUFA2|NDUFA3|NDUFA9|NDUFB1|NDUFS2|NME1|ATP5MJ|ATP5MG|NDUFA13|NDUFA12|ATP5MK|NDUFA11	-12	MyList
GO Biological Processes	19	GO:0048812	neuron projection morphogenesis	19_GO:0032502 developmental process	-14	4	10	30230	496	654	43	6.6	0.97	60|71|333|334|682|998|1123|1499|1946|1996|2263|2596|2823|3799|3800|3925|4131|4133|4692|4747|4781|4897|4929|5015|5063|5080|5764|5803|5881|6383|7162|7314|7345|7846|8828|9378|9638|10512|10890|26047|51324|56956|113246	ACTB|ACTG1|APLP1|APLP2|BSG|CDC42|CHN1|CTNNB1|EFNA5|ELAVL4|FGFR2|GAP43|GPM6A|KIF5B|KIF5C|STMN1|MAP1B|MAP2|NDN|NEFL|NFIB|NRCAM|NR4A2|OTX2|PAK3|PAX6|PTN|PTPRZ1|RAC3|SDC2|TPBG|UBB|UCHL1|TUBA1A|NRP2|NRXN1|FEZ1|SEMA3C|RAB10|CNTNAP2|SPG21|LHX9|C12orf57	-12	MyList
GO Biological Processes	19	GO:0120039	plasma membrane bounded cell projection morphogenesis	19_GO:0032502 developmental process	-14	4	10	30230	501	654	43	6.6	0.97	60|71|333|334|682|998|1123|1499|1946|1996|2263|2596|2823|3799|3800|3925|4131|4133|4692|4747|4781|4897|4929|5015|5063|5080|5764|5803|5881|6383|7162|7314|7345|7846|8828|9378|9638|10512|10890|26047|51324|56956|113246	ACTB|ACTG1|APLP1|APLP2|BSG|CDC42|CHN1|CTNNB1|EFNA5|ELAVL4|FGFR2|GAP43|GPM6A|KIF5B|KIF5C|STMN1|MAP1B|MAP2|NDN|NEFL|NFIB|NRCAM|NR4A2|OTX2|PAK3|PAX6|PTN|PTPRZ1|RAC3|SDC2|TPBG|UBB|UCHL1|TUBA1A|NRP2|NRXN1|FEZ1|SEMA3C|RAB10|CNTNAP2|SPG21|LHX9|C12orf57	-11	MyList
WikiPathways	27	WP2272	Pathogenic Escherichia coli infection		-14	13	14	30230	55	654	16	2.4	0.6	60|71|998|1499|3875|7280|7534|7846|10092|10109|10376|10383|10552|10971|203068|347733	ACTB|ACTG1|CDC42|CTNNB1|KRT18|TUBB2A|YWHAZ|TUBA1A|ARPC5|ARPC2|TUBA1B|TUBB4B|ARPC1A|YWHAQ|TUBB|TUBB2B	-11	MyList
GO Biological Processes	19	GO:0046390	ribose phosphate biosynthetic process	19_GO:0009987 cellular process	-14	6.9	11	30230	167	654	25	3.8	0.75	506|513|514|515|521|539|4508|4535|4537|4538|4539|4540|4694|4695|4696|4704|4707|4720|4830|9556|10632|51079|55967|84833|126328	ATP5F1B|ATP5F1D|ATP5F1E|ATP5PB|ATP5ME|ATP5PO|ATP6|ND1|ND3|ND4|ND4L|ND5|NDUFA1|NDUFA2|NDUFA3|NDUFA9|NDUFB1|NDUFS2|NME1|ATP5MJ|ATP5MG|NDUFA13|NDUFA12|ATP5MK|NDUFA11	-11	MyList
Reactome Gene Sets	6	R-HSA-194315	Signaling by Rho GTPases		-13	3.4	9.4	30230	699	654	51	7.8	1	60|71|388|708|801|832|908|998|1072|1123|1152|1499|1781|2697|2885|3020|3320|3799|3831|3895|5063|5216|5217|5300|5500|5881|6232|6434|7170|7171|7280|7431|7529|7533|7534|7846|8364|9590|10092|10109|10376|10383|10409|10552|10576|10971|11075|11214|27316|57584|347733	ACTB|ACTG1|RHOB|C1QBP|CALM1|CAPZB|CCT6A|CDC42|CFL1|CHN1|CKB|CTNNB1|DYNC1I2|GJA1|GRB2|H3-3A|HSP90AA1|KIF5B|KLC1|KTN1|PAK3|PFN1|PFN2|PIN1|PPP1CB|RAC3|RPS27|TRA2B|TPM3|TPM4|TUBB2A|VIM|YWHAB|YWHAH|YWHAZ|TUBA1A|H4C3|AKAP12|ARPC5|ARPC2|TUBA1B|TUBB4B|BASP1|ARPC1A|CCT2|YWHAQ|STMN2|AKAP13|RBMX|ARHGAP21|TUBB2B	-11	MyList
Reactome Gene Sets	6	R-HSA-9705683	SARS-CoV-2-host interactions		-13	6.1	11	30230	203	654	27	4.1	0.78	2697|3320|3838|6188|6189|6204|6205|6208|6209|6210|6218|6224|6227|6228|6229|6230|6231|6232|6234|6235|6635|7314|7529|7533|7534|10971|81631	GJA1|HSP90AA1|KPNA2|RPS3|RPS3A|RPS10|RPS11|RPS14|RPS15|RPS15A|RPS17|RPS20|RPS21|RPS23|RPS24|RPS25|RPS26|RPS27|RPS28|RPS29|SNRPE|UBB|YWHAB|YWHAH|YWHAZ|YWHAQ|MAP1LC3B	-11	MyList
Reactome Gene Sets	6	R-HSA-5653656	Vesicle-mediated transport		-13	3.4	9.4	30230	678	654	50	7.6	1	60|71|163|547|801|832|1212|1277|1278|1281|1781|2512|2664|2665|2697|2885|3312|3320|3799|3831|5052|5861|6678|7164|7280|7314|7529|7533|7534|7846|8766|8905|9363|10092|10109|10133|10376|10383|10540|10552|10890|10971|11127|22848|23208|55605|57134|81631|84316|347733	ACTB|ACTG1|AP2B1|KIF1A|CALM1|CAPZB|CLTB|COL1A1|COL1A2|COL3A1|DYNC1I2|FTL|GDI1|GDI2|GJA1|GRB2|HSPA8|HSP90AA1|KIF5B|KLC1|PRDX1|RAB1A|SPARC|TPD52L1|TUBB2A|UBB|YWHAB|YWHAH|YWHAZ|TUBA1A|RAB11A|AP1S2|RAB33A|ARPC5|ARPC2|OPTN|TUBA1B|TUBB4B|DCTN2|ARPC1A|RAB10|YWHAQ|KIF3A|AAK1|SYT11|KIF21A|MAN1C1|MAP1LC3B|NAA38|TUBB2B	-11	MyList
Reactome Gene Sets	6	R-HSA-611105	Respiratory electron transport		-13	7.1	11	30230	157	654	24	3.7	0.74	1337|1350|1537|2109|4190|4514|4519|4535|4537|4538|4540|4694|4695|4696|4704|4707|4720|10975|27089|29796|51079|55967|126328|100131801	COX6A1|COX7C|CYC1|ETFB|MDH1|COX3|CYTB|ND1|ND3|ND4|ND5|NDUFA1|NDUFA2|NDUFA3|NDUFA9|NDUFB1|NDUFS2|UQCR11|UQCRQ|UQCR10|NDUFA13|NDUFA12|NDUFA11|PET100	-11	MyList
GO Biological Processes	19	GO:0042063	gliogenesis	19_GO:0032502 developmental process	-13	5.4	11	30230	256	654	30	4.6	0.82	706|1191|1281|1499|2596|2670|2885|2908|2950|3280|3398|3611|3845|4192|4692|4720|4774|4781|5080|5803|6347|6657|6659|6664|7431|7846|23224|25777|57142|147495	TSPO|CLU|COL3A1|CTNNB1|GAP43|GFAP|GRB2|NR3C1|GSTP1|HES1|ID2|ILK|KRAS|MDK|NDN|NDUFS2|NFIA|NFIB|PAX6|PTPRZ1|CCL2|SOX2|SOX4|SOX11|VIM|TUBA1A|SYNE2|SUN2|RTN4|APCDD1	-11	MyList
Reactome Gene Sets	6	R-HSA-389960	Formation of tubulin folding intermediates by CCT/TriC		-13	21	15	30230	26	654	12	1.8	0.52	908|6950|7203|7280|7846|10376|10383|10575|10576|10694|22948|347733	CCT6A|TCP1|CCT3|TUBB2A|TUBA1A|TUBA1B|TUBB4B|CCT4|CCT2|CCT8|CCT5|TUBB2B	-11	MyList
GO Biological Processes	19	GO:0006941	striated muscle contraction	19_GO:0032501 multicellular organismal process	-13	6.7	11	30230	173	654	25	3.8	0.75	384|2697|3320|6125|6128|6129|6136|6139|6144|6147|6157|6160|6164|6165|6167|6168|6169|6170|6171|6173|6175|6181|9349|11224|25873	ARG2|GJA1|HSP90AA1|RPL5|RPL6|RPL7|RPL12|RPL17|RPL21|RPL23A|RPL27A|RPL31|RPL34|RPL35A|RPL37|RPL37A|RPL38|RPL39|RPL41|RPL36A|RPLP0|RPLP2|RPL23|RPL35|RPL36	-11	MyList
GO Biological Processes	19	GO:0006164	purine nucleotide biosynthetic process	19_GO:0009987 cellular process	-13	6.6	11	30230	175	654	25	3.8	0.75	506|513|514|515|521|539|4508|4535|4537|4538|4539|4540|4694|4695|4696|4704|4707|4720|4830|9556|10632|51079|55967|84833|126328	ATP5F1B|ATP5F1D|ATP5F1E|ATP5PB|ATP5ME|ATP5PO|ATP6|ND1|ND3|ND4|ND4L|ND5|NDUFA1|NDUFA2|NDUFA3|NDUFA9|NDUFB1|NDUFS2|NME1|ATP5MJ|ATP5MG|NDUFA13|NDUFA12|ATP5MK|NDUFA11	-11	MyList
GO Biological Processes	19	GO:0009165	nucleotide biosynthetic process	19_GO:0009987 cellular process	-13	6	11	30230	209	654	27	4.1	0.78	506|513|514|515|521|539|1854|2617|4508|4535|4537|4538|4539|4540|4694|4695|4696|4704|4707|4720|4830|9556|10632|51079|55967|84833|126328	ATP5F1B|ATP5F1D|ATP5F1E|ATP5PB|ATP5ME|ATP5PO|DUT|GARS1|ATP6|ND1|ND3|ND4|ND4L|ND5|NDUFA1|NDUFA2|NDUFA3|NDUFA9|NDUFB1|NDUFS2|NME1|ATP5MJ|ATP5MG|NDUFA13|NDUFA12|ATP5MK|NDUFA11	-11	MyList
Reactome Gene Sets	6	R-HSA-9716542	Signaling by Rho GTPases, Miro GTPases and RHOBTB3		-13	3.3	9.2	30230	715	654	51	7.8	1	60|71|388|708|801|832|908|998|1072|1123|1152|1499|1781|2697|2885|3020|3320|3799|3831|3895|5063|5216|5217|5300|5500|5881|6232|6434|7170|7171|7280|7431|7529|7533|7534|7846|8364|9590|10092|10109|10376|10383|10409|10552|10576|10971|11075|11214|27316|57584|347733	ACTB|ACTG1|RHOB|C1QBP|CALM1|CAPZB|CCT6A|CDC42|CFL1|CHN1|CKB|CTNNB1|DYNC1I2|GJA1|GRB2|H3-3A|HSP90AA1|KIF5B|KLC1|KTN1|PAK3|PFN1|PFN2|PIN1|PPP1CB|RAC3|RPS27|TRA2B|TPM3|TPM4|TUBB2A|VIM|YWHAB|YWHAH|YWHAZ|TUBA1A|H4C3|AKAP12|ARPC5|ARPC2|TUBA1B|TUBB4B|BASP1|ARPC1A|CCT2|YWHAQ|STMN2|AKAP13|RBMX|ARHGAP21|TUBB2B	-11	MyList
Reactome Gene Sets	6	R-HSA-3858494	Beta-catenin independent WNT signaling		-13	7.6	11	30230	133	654	22	3.4	0.71	163|801|1212|1499|2783|2785|2791|3845|5216|5530|5683|5684|5688|5691|5694|5695|5713|5714|5881|7314|23112|27327	AP2B1|CALM1|CLTB|CTNNB1|GNB2|GNG3|GNG11|KRAS|PFN1|PPP3CA|PSMA2|PSMA3|PSMA7|PSMB3|PSMB6|PSMB7|PSMD7|PSMD8|RAC3|UBB|TNRC6B|TNRC6A	-11	MyList
Reactome Gene Sets	6	R-HSA-109582	Hemostasis		-13	3.5	9.4	30230	621	654	47	7.2	1	60|334|388|483|547|682|708|801|832|998|1072|1191|1277|1278|2770|2783|2785|2791|2885|3020|3066|3309|3799|3831|3845|4282|5136|5216|5660|6383|6520|6678|6717|7114|7280|7534|7846|9948|10376|10383|10487|11127|23428|23468|23657|55605|347733	ACTB|APLP2|RHOB|ATP1B3|KIF1A|BSG|C1QBP|CALM1|CAPZB|CDC42|CFL1|CLU|COL1A1|COL1A2|GNAI1|GNB2|GNG3|GNG11|GRB2|H3-3A|HDAC2|HSPA5|KIF5B|KLC1|KRAS|MIF|PDE1A|PFN1|PSAP|SDC2|SLC3A2|SPARC|SRI|TMSB4X|TUBB2A|YWHAZ|TUBA1A|WDR1|TUBA1B|TUBB4B|CAP1|KIF3A|SLC7A8|CBX5|SLC7A11|KIF21A|TUBB2B	-11	MyList
GO Biological Processes	19	GO:0048667	cell morphogenesis involved in neuron differentiation	19_GO:0032502 developmental process	-13	4	9.6	30230	449	654	39	6	0.93	60|71|333|334|682|998|1123|1946|1996|2263|2596|3280|3398|3799|3800|3925|4131|4133|4692|4781|4897|4929|5015|5063|5080|5764|5803|5881|6383|7162|7345|8828|9378|9638|10512|10890|51324|56956|113246	ACTB|ACTG1|APLP1|APLP2|BSG|CDC42|CHN1|EFNA5|ELAVL4|FGFR2|GAP43|HES1|ID2|KIF5B|KIF5C|STMN1|MAP1B|MAP2|NDN|NFIB|NRCAM|NR4A2|OTX2|PAK3|PAX6|PTN|PTPRZ1|RAC3|SDC2|TPBG|UCHL1|NRP2|NRXN1|FEZ1|SEMA3C|RAB10|SPG21|LHX9|C12orf57	-10	MyList
KEGG Pathway	24	hsa05132	Salmonella infection		-13	5.3	10	30230	251	654	29	4.4	0.8	60|71|388|998|1499|1781|2353|2597|3320|3799|3800|3831|5063|5216|5217|6188|6990|7280|7295|7846|10092|10109|10376|10383|10540|10552|127829|203068|347733	ACTB|ACTG1|RHOB|CDC42|CTNNB1|DYNC1I2|FOS|GAPDH|HSP90AA1|KIF5B|KIF5C|KLC1|PAK3|PFN1|PFN2|RPS3|DYNLT3|TUBB2A|TXN|TUBA1A|ARPC5|ARPC2|TUBA1B|TUBB4B|DCTN2|ARPC1A|ARL8A|TUBB|TUBB2B	-10	MyList
Reactome Gene Sets	6	R-HSA-391251	Protein folding		-13	9.1	12	30230	97	654	19	2.9	0.66	60|908|1155|2783|2785|2791|5202|6950|7203|7280|7411|7846|10376|10383|10575|10576|10694|22948|347733	ACTB|CCT6A|TBCB|GNB2|GNG3|GNG11|PFDN2|TCP1|CCT3|TUBB2A|VBP1|TUBA1A|TUBA1B|TUBB4B|CCT4|CCT2|CCT8|CCT5|TUBB2B	-10	MyList
GO Biological Processes	19	GO:0009150	purine ribonucleotide metabolic process	19_GO:0009987 cellular process	-12	4.9	10	30230	293	654	31	4.7	0.83	506|513|514|515|521|539|2026|2597|3312|3939|4508|4535|4537|4538|4539|4540|4694|4695|4696|4704|4707|4720|4830|5315|7167|9556|10632|51079|55967|84833|126328	ATP5F1B|ATP5F1D|ATP5F1E|ATP5PB|ATP5ME|ATP5PO|ENO2|GAPDH|HSPA8|LDHA|ATP6|ND1|ND3|ND4|ND4L|ND5|NDUFA1|NDUFA2|NDUFA3|NDUFA9|NDUFB1|NDUFS2|NME1|PKM|TPI1|ATP5MJ|ATP5MG|NDUFA13|NDUFA12|ATP5MK|NDUFA11	-10	MyList
GO Biological Processes	19	GO:0030901	midbrain development	19_GO:0032502 developmental process	-12	9.3	12	30230	89	654	18	2.8	0.64	60|515|801|998|1152|1499|2263|3280|3309|3939|4929|5015|7533|9118|10409|10971|27089|79971	ACTB|ATP5PB|CALM1|CDC42|CKB|CTNNB1|FGFR2|HES1|HSPA5|LDHA|NR4A2|OTX2|YWHAH|INA|BASP1|YWHAQ|UQCRQ|WLS	-10	MyList
GO Biological Processes	19	GO:0120035	regulation of plasma membrane bounded cell projection organization	19_GO:0050789 regulation of biological process	-12	3.3	9	30230	650	654	47	7.2	1	547|989|998|1072|1123|1136|1400|1946|2288|2596|2664|2665|2670|2823|3066|3280|3320|4131|4133|4134|4192|4504|4747|4897|5063|5216|5217|5530|5764|6383|6695|7025|7431|7533|8507|8766|9378|9638|10109|10890|11075|23224|53335|55605|57142|79647|347733	KIF1A|SEPTIN7|CDC42|CFL1|CHN1|CHRNA3|CRMP1|EFNA5|FKBP4|GAP43|GDI1|GDI2|GFAP|GPM6A|HDAC2|HES1|HSP90AA1|MAP1B|MAP2|MAP4|MDK|MT3|NEFL|NRCAM|PAK3|PFN1|PFN2|PPP3CA|PTN|SDC2|SPOCK1|NR2F1|VIM|YWHAH|ENC1|RAB11A|NRXN1|FEZ1|ARPC2|RAB10|STMN2|SYNE2|BCL11A|KIF21A|RTN4|AKIRIN1|TUBB2B	-9.9	MyList
Reactome Gene Sets	6	R-HSA-195721	Signaling by WNT		-12	4.7	9.7	30230	318	654	32	4.9	0.84	163|801|1212|1499|2783|2785|2791|3020|3845|5216|5530|5683|5684|5688|5691|5694|5695|5713|5714|5881|6657|6659|7088|7091|7314|7482|7534|8364|9978|23112|27327|79971	AP2B1|CALM1|CLTB|CTNNB1|GNB2|GNG3|GNG11|H3-3A|KRAS|PFN1|PPP3CA|PSMA2|PSMA3|PSMA7|PSMB3|PSMB6|PSMB7|PSMD7|PSMD8|RAC3|SOX2|SOX4|TLE1|TLE4|UBB|WNT2B|YWHAZ|H4C3|RBX1|TNRC6B|TNRC6A|WLS	-9.9	MyList
Reactome Gene Sets	6	R-HSA-69275	G2/M Transition		-12	6.1	10	30230	191	654	25	3.8	0.75	1069|1781|3320|5108|5500|5683|5684|5688|5691|5694|5695|5713|5714|7280|7314|7846|9978|10133|10142|10376|10383|10540|80097|203068|347733	CETN2|DYNC1I2|HSP90AA1|PCM1|PPP1CB|PSMA2|PSMA3|PSMA7|PSMB3|PSMB6|PSMB7|PSMD7|PSMD8|TUBB2A|UBB|TUBA1A|RBX1|OPTN|AKAP9|TUBA1B|TUBB4B|DCTN2|MZT2B|TUBB|TUBB2B	-9.9	MyList
Reactome Gene Sets	6	R-HSA-453274	Mitotic G2-G2/M phases		-12	6	10	30230	193	654	25	3.8	0.75	1069|1781|3320|5108|5500|5683|5684|5688|5691|5694|5695|5713|5714|7280|7314|7846|9978|10133|10142|10376|10383|10540|80097|203068|347733	CETN2|DYNC1I2|HSP90AA1|PCM1|PPP1CB|PSMA2|PSMA3|PSMA7|PSMB3|PSMB6|PSMB7|PSMD7|PSMD8|TUBB2A|UBB|TUBA1A|RBX1|OPTN|AKAP9|TUBA1B|TUBB4B|DCTN2|MZT2B|TUBB|TUBB2B	-9.8	MyList
Reactome Gene Sets	6	R-HSA-390466	Chaperonin-mediated protein folding		-12	9.1	12	30230	91	654	18	2.8	0.64	60|908|2783|2785|2791|5202|6950|7203|7280|7411|7846|10376|10383|10575|10576|10694|22948|347733	ACTB|CCT6A|GNB2|GNG3|GNG11|PFDN2|TCP1|CCT3|TUBB2A|VBP1|TUBA1A|TUBA1B|TUBB4B|CCT4|CCT2|CCT8|CCT5|TUBB2B	-9.8	MyList
GO Biological Processes	19	GO:0006936	muscle contraction	19_GO:0032501 multicellular organismal process	-12	4.9	9.8	30230	285	654	30	4.6	0.82	384|800|1410|2697|3320|6125|6128|6129|6136|6139|6144|6147|6157|6160|6164|6165|6167|6168|6169|6170|6171|6173|6175|6181|6641|7170|7171|9349|11224|25873	ARG2|CALD1|CRYAB|GJA1|HSP90AA1|RPL5|RPL6|RPL7|RPL12|RPL17|RPL21|RPL23A|RPL27A|RPL31|RPL34|RPL35A|RPL37|RPL37A|RPL38|RPL39|RPL41|RPL36A|RPLP0|RPLP2|SNTB1|TPM3|TPM4|RPL23|RPL35|RPL36	-9.7	MyList
Reactome Gene Sets	6	R-HSA-195258	RHO GTPase Effectors		-12	4.6	9.6	30230	325	654	32	4.9	0.84	60|71|388|801|998|1072|1499|1781|2885|3020|3799|3831|3895|5063|5216|5217|5300|5500|6232|7280|7529|7533|7534|7846|8364|10092|10109|10376|10383|10552|10971|347733	ACTB|ACTG1|RHOB|CALM1|CDC42|CFL1|CTNNB1|DYNC1I2|GRB2|H3-3A|KIF5B|KLC1|KTN1|PAK3|PFN1|PFN2|PIN1|PPP1CB|RPS27|TUBB2A|YWHAB|YWHAH|YWHAZ|TUBA1A|H4C3|ARPC5|ARPC2|TUBA1B|TUBB4B|ARPC1A|YWHAQ|TUBB2B	-9.7	MyList
GO Biological Processes	19	GO:0006163	purine nucleotide metabolic process	19_GO:0009987 cellular process	-12	4.3	9.4	30230	368	654	34	5.2	0.87	506|513|514|515|521|539|2026|2597|3312|3417|3939|3945|4190|4508|4535|4537|4538|4539|4540|4694|4695|4696|4704|4707|4720|4830|5315|7167|9556|10632|51079|55967|84833|126328	ATP5F1B|ATP5F1D|ATP5F1E|ATP5PB|ATP5ME|ATP5PO|ENO2|GAPDH|HSPA8|IDH1|LDHA|LDHB|MDH1|ATP6|ND1|ND3|ND4|ND4L|ND5|NDUFA1|NDUFA2|NDUFA3|NDUFA9|NDUFB1|NDUFS2|NME1|PKM|TPI1|ATP5MJ|ATP5MG|NDUFA13|NDUFA12|ATP5MK|NDUFA11	-9.6	MyList
GO Biological Processes	19	GO:0031344	regulation of cell projection organization	19_GO:0050789 regulation of biological process	-12	3.2	8.7	30230	669	654	47	7.2	1	547|989|998|1072|1123|1136|1400|1946|2288|2596|2664|2665|2670|2823|3066|3280|3320|4131|4133|4134|4192|4504|4747|4897|5063|5216|5217|5530|5764|6383|6695|7025|7431|7533|8507|8766|9378|9638|10109|10890|11075|23224|53335|55605|57142|79647|347733	KIF1A|SEPTIN7|CDC42|CFL1|CHN1|CHRNA3|CRMP1|EFNA5|FKBP4|GAP43|GDI1|GDI2|GFAP|GPM6A|HDAC2|HES1|HSP90AA1|MAP1B|MAP2|MAP4|MDK|MT3|NEFL|NRCAM|PAK3|PFN1|PFN2|PPP3CA|PTN|SDC2|SPOCK1|NR2F1|VIM|YWHAH|ENC1|RAB11A|NRXN1|FEZ1|ARPC2|RAB10|STMN2|SYNE2|BCL11A|KIF21A|RTN4|AKIRIN1|TUBB2B	-9.5	MyList
Reactome Gene Sets	6	R-HSA-390450	Folding of actin by CCT/TriC		-12	37	17	30230	10	654	8	1.2	0.43	60|908|6950|7203|10575|10576|10694|22948	ACTB|CCT6A|TCP1|CCT3|CCT4|CCT2|CCT8|CCT5	-9.5	MyList
Reactome Gene Sets	6	R-HSA-8949613	Cristae formation		-12	17	14	30230	33	654	12	1.8	0.52	506|513|514|515|521|539|4508|9556|10632|10651|84833|440574	ATP5F1B|ATP5F1D|ATP5F1E|ATP5PB|ATP5ME|ATP5PO|ATP6|ATP5MJ|ATP5MG|MTX2|ATP5MK|MICOS10	-9.5	MyList
GO Biological Processes	19	GO:1901293	nucleoside phosphate biosynthetic process	19_GO:0009987 cellular process	-12	4.7	9.5	30230	294	654	30	4.6	0.82	506|513|514|515|521|539|1854|2181|2617|4508|4535|4537|4538|4539|4540|4694|4695|4696|4704|4707|4720|4830|9556|10632|11332|51079|55907|55967|84833|126328	ATP5F1B|ATP5F1D|ATP5F1E|ATP5PB|ATP5ME|ATP5PO|DUT|ACSL3|GARS1|ATP6|ND1|ND3|ND4|ND4L|ND5|NDUFA1|NDUFA2|NDUFA3|NDUFA9|NDUFB1|NDUFS2|NME1|ATP5MJ|ATP5MG|ACOT7|NDUFA13|CMAS|NDUFA12|ATP5MK|NDUFA11	-9.4	MyList
GO Biological Processes	19	GO:0009259	ribonucleotide metabolic process	19_GO:0009987 cellular process	-12	4.6	9.4	30230	314	654	31	4.7	0.83	506|513|514|515|521|539|2026|2597|3312|3939|4508|4535|4537|4538|4539|4540|4694|4695|4696|4704|4707|4720|4830|5315|7167|9556|10632|51079|55967|84833|126328	ATP5F1B|ATP5F1D|ATP5F1E|ATP5PB|ATP5ME|ATP5PO|ENO2|GAPDH|HSPA8|LDHA|ATP6|ND1|ND3|ND4|ND4L|ND5|NDUFA1|NDUFA2|NDUFA3|NDUFA9|NDUFB1|NDUFS2|NME1|PKM|TPI1|ATP5MJ|ATP5MG|NDUFA13|NDUFA12|ATP5MK|NDUFA11	-9.4	MyList
GO Biological Processes	19	GO:0072522	purine-containing compound biosynthetic process	19_GO:0009987 cellular process	-12	5.2	9.7	30230	239	654	27	4.1	0.78	506|513|514|515|521|539|2181|4508|4535|4537|4538|4539|4540|4694|4695|4696|4704|4707|4720|4830|9556|10632|11332|51079|55967|84833|126328	ATP5F1B|ATP5F1D|ATP5F1E|ATP5PB|ATP5ME|ATP5PO|ACSL3|ATP6|ND1|ND3|ND4|ND4L|ND5|NDUFA1|NDUFA2|NDUFA3|NDUFA9|NDUFB1|NDUFS2|NME1|ATP5MJ|ATP5MG|ACOT7|NDUFA13|NDUFA12|ATP5MK|NDUFA11	-9.3	MyList
Reactome Gene Sets	6	R-HSA-163210	Formation of ATP by chemiosmotic coupling		-11	23	15	30230	20	654	10	1.5	0.48	506|513|514|515|521|539|4508|9556|10632|84833	ATP5F1B|ATP5F1D|ATP5F1E|ATP5PB|ATP5ME|ATP5PO|ATP6|ATP5MJ|ATP5MG|ATP5MK	-9.3	MyList
GO Biological Processes	19	GO:0009117	nucleotide metabolic process	19_GO:0009987 cellular process	-11	3.9	9	30230	426	654	36	5.5	0.89	506|513|514|515|521|539|1854|2026|2597|2617|3312|3417|3939|3945|4190|4508|4535|4537|4538|4539|4540|4694|4695|4696|4704|4707|4720|4830|5315|7167|9556|10632|51079|55967|84833|126328	ATP5F1B|ATP5F1D|ATP5F1E|ATP5PB|ATP5ME|ATP5PO|DUT|ENO2|GAPDH|GARS1|HSPA8|IDH1|LDHA|LDHB|MDH1|ATP6|ND1|ND3|ND4|ND4L|ND5|NDUFA1|NDUFA2|NDUFA3|NDUFA9|NDUFB1|NDUFS2|NME1|PKM|TPI1|ATP5MJ|ATP5MG|NDUFA13|NDUFA12|ATP5MK|NDUFA11	-9.2	MyList
GO Biological Processes	19	GO:0019693	ribose phosphate metabolic process	19_GO:0009987 cellular process	-11	4.5	9.3	30230	321	654	31	4.7	0.83	506|513|514|515|521|539|2026|2597|3312|3939|4508|4535|4537|4538|4539|4540|4694|4695|4696|4704|4707|4720|4830|5315|7167|9556|10632|51079|55967|84833|126328	ATP5F1B|ATP5F1D|ATP5F1E|ATP5PB|ATP5ME|ATP5PO|ENO2|GAPDH|HSPA8|LDHA|ATP6|ND1|ND3|ND4|ND4L|ND5|NDUFA1|NDUFA2|NDUFA3|NDUFA9|NDUFB1|NDUFS2|NME1|PKM|TPI1|ATP5MJ|ATP5MG|NDUFA13|NDUFA12|ATP5MK|NDUFA11	-9.2	MyList
WikiPathways	27	WP5124	Alzheimer 39 s disease		-11	4.9	9.5	30230	264	654	28	4.3	0.79	292|801|1499|2597|3799|3800|3831|3845|5530|5683|5684|5688|5691|5694|5695|5713|5714|7280|7417|7482|7846|10297|10376|10383|26100|57142|203068|347733	SLC25A5|CALM1|CTNNB1|GAPDH|KIF5B|KIF5C|KLC1|KRAS|PPP3CA|PSMA2|PSMA3|PSMA7|PSMB3|PSMB6|PSMB7|PSMD7|PSMD8|TUBB2A|VDAC2|WNT2B|TUBA1A|APC2|TUBA1B|TUBB4B|WIPI2|RTN4|TUBB|TUBB2B	-9.1	MyList
Reactome Gene Sets	6	R-HSA-9694516	SARS-CoV-2 Infection		-11	4.6	9.3	30230	303	654	30	4.6	0.82	746|2697|3320|3838|6188|6189|6204|6205|6208|6209|6210|6218|6224|6227|6228|6229|6230|6231|6232|6234|6235|6383|6635|7314|7529|7533|7534|10971|81631|100128731	TMEM258|GJA1|HSP90AA1|KPNA2|RPS3|RPS3A|RPS10|RPS11|RPS14|RPS15|RPS15A|RPS17|RPS20|RPS21|RPS23|RPS24|RPS25|RPS26|RPS27|RPS28|RPS29|SDC2|SNRPE|UBB|YWHAB|YWHAH|YWHAZ|YWHAQ|MAP1LC3B|OST4	-9.1	MyList
CORUM	33	CORUM:178	Respiratory chain complex I (holoenzyme), mitochondrial		-11	14	12	30230	44	654	13	2	0.55	4535|4537|4539|4540|4694|4695|4696|4704|4707|4720|51079|55967|126328	ND1|ND3|ND4L|ND5|NDUFA1|NDUFA2|NDUFA3|NDUFA9|NDUFB1|NDUFS2|NDUFA13|NDUFA12|NDUFA11	-9.1	MyList
GO Biological Processes	19	GO:0003012	muscle system process	19_GO:0032501 multicellular organismal process	-11	4.3	9.1	30230	345	654	32	4.9	0.84	384|800|1410|2697|3066|3320|5530|6125|6128|6129|6136|6139|6144|6147|6157|6160|6164|6165|6167|6168|6169|6170|6171|6173|6175|6181|6641|7170|7171|9349|11224|25873	ARG2|CALD1|CRYAB|GJA1|HDAC2|HSP90AA1|PPP3CA|RPL5|RPL6|RPL7|RPL12|RPL17|RPL21|RPL23A|RPL27A|RPL31|RPL34|RPL35A|RPL37|RPL37A|RPL38|RPL39|RPL41|RPL36A|RPLP0|RPLP2|SNTB1|TPM3|TPM4|RPL23|RPL35|RPL36	-9	MyList
WikiPathways	27	WP2059	Alzheimer 39 s disease and miRNA effects		-11	4.8	9.3	30230	269	654	28	4.3	0.79	292|801|1499|2597|3799|3800|3831|3845|5530|5683|5684|5688|5691|5694|5695|5713|5714|7280|7417|7482|7846|10297|10376|10383|26100|57142|203068|347733	SLC25A5|CALM1|CTNNB1|GAPDH|KIF5B|KIF5C|KLC1|KRAS|PPP3CA|PSMA2|PSMA3|PSMA7|PSMB3|PSMB6|PSMB7|PSMD7|PSMD8|TUBB2A|VDAC2|WNT2B|TUBA1A|APC2|TUBA1B|TUBB4B|WIPI2|RTN4|TUBB|TUBB2B	-8.9	MyList
Reactome Gene Sets	6	R-HSA-8852276	The role of GTSE1 in G2/M progression after G2 checkpoint		-11	11	11	30230	66	654	15	2.3	0.59	3320|5683|5684|5688|5691|5694|5695|5713|5714|7280|7314|7846|10376|10383|347733	HSP90AA1|PSMA2|PSMA3|PSMA7|PSMB3|PSMB6|PSMB7|PSMD7|PSMD8|TUBB2A|UBB|TUBA1A|TUBA1B|TUBB4B|TUBB2B	-8.9	MyList
GO Biological Processes	19	GO:0021537	telencephalon development	19_GO:0032502 developmental process	-11	4.6	9.2	30230	289	654	29	4.4	0.8	358|1072|1281|1499|2353|3280|3398|4192|4747|4760|4781|5080|6434|7280|7846|9638|23224|23657|25777|26047|27086|27089|55636|57142|63974|79969|93986|113246|347733	AQP1|CFL1|COL3A1|CTNNB1|FOS|HES1|ID2|MDK|NEFL|NEUROD1|NFIB|PAX6|TRA2B|TUBB2A|TUBA1A|FEZ1|SYNE2|SLC7A11|SUN2|CNTNAP2|FOXP1|UQCRQ|CHD7|RTN4|NEUROD6|ATAT1|FOXP2|C12orf57|TUBB2B	-8.9	MyList
GO Biological Processes	19	GO:0000226	microtubule cytoskeleton organization	19_GO:0009987 cellular process	-11	3.3	8.5	30230	600	654	43	6.6	0.97	60|546|1069|1072|1155|1410|1499|1641|1647|2597|2697|3611|3925|4131|4133|4134|4747|5080|5108|6188|6651|7280|7846|8766|9978|10142|10297|10376|10383|10540|10769|11075|11127|23224|25777|55605|79969|80097|81551|201161|203068|344148|347733	ACTB|ATRX|CETN2|CFL1|TBCB|CRYAB|CTNNB1|DCX|GADD45A|GAPDH|GJA1|ILK|STMN1|MAP1B|MAP2|MAP4|NEFL|PAX6|PCM1|RPS3|SON|TUBB2A|TUBA1A|RAB11A|RBX1|AKAP9|APC2|TUBA1B|TUBB4B|DCTN2|PLK2|STMN2|KIF3A|SYNE2|SUN2|KIF21A|ATAT1|MZT2B|STMN4|CENPV|TUBB|NCKAP5|TUBB2B	-8.9	MyList
GO Biological Processes	19	GO:0045596	negative regulation of cell differentiation	19_GO:0032502 developmental process	-11	3	8.3	30230	755	654	49	7.5	1	60|604|678|706|862|1072|1499|2202|2664|3280|3397|3398|3399|3488|3638|3845|3956|4133|4192|4204|4212|4504|4904|5080|5108|5300|5530|5683|5684|5688|5691|5764|6431|6657|6659|6664|6860|7114|7533|7538|8364|8788|9978|23462|27086|53335|57142|79647|83723	ACTB|BCL6|ZFP36L2|TSPO|RUNX1T1|CFL1|CTNNB1|EFEMP1|GDI1|HES1|ID1|ID2|ID3|IGFBP5|INSIG1|KRAS|LGALS1|MAP2|MDK|MECP2|MEIS2|MT3|YBX1|PAX6|PCM1|PIN1|PPP3CA|PSMA2|PSMA3|PSMA7|PSMB3|PTN|SRSF6|SOX2|SOX4|SOX11|SYT4|TMSB4X|YWHAH|ZFP36|H4C3|DLK1|RBX1|HEY1|FOXP1|BCL11A|RTN4|AKIRIN1|TLCD3B	-8.8	MyList
GO Biological Processes	19	GO:0050821	protein stabilization	19_GO:0065007 biological regulation	-11	4.9	9.3	30230	253	654	27	4.1	0.78	483|573|908|1191|1410|2597|3320|3329|4504|5202|5216|5217|5300|6659|6880|6950|7203|7411|7846|9349|10575|10576|10694|11331|22848|22948|57142	ATP1B3|BAG1|CCT6A|CLU|CRYAB|GAPDH|HSP90AA1|HSPD1|MT3|PFDN2|PFN1|PFN2|PIN1|SOX4|TAF9|TCP1|CCT3|VBP1|TUBA1A|RPL23|CCT4|CCT2|CCT8|PHB2|AAK1|CCT5|RTN4	-8.8	MyList
KEGG Pathway	24	hsa04723	Retrograde endocannabinoid signaling		-11	6.5	10	30230	149	654	21	3.2	0.69	1268|2770|2783|2785|2791|2891|4535|4537|4538|4539|4540|4694|4695|4696|4704|4707|4720|51079|55967|126328|246213	CNR1|GNAI1|GNB2|GNG3|GNG11|GRIA2|ND1|ND3|ND4|ND4L|ND5|NDUFA1|NDUFA2|NDUFA3|NDUFA9|NDUFB1|NDUFS2|NDUFA13|NDUFA12|NDUFA11|SLC17A8	-8.8	MyList
Reactome Gene Sets	6	R-HSA-9759476	Regulation of Homotypic Cell-Cell Adhesion		-11	5.3	9.5	30230	217	654	25	3.8	0.75	60|71|746|1006|1499|3020|3066|5315|5683|5684|5688|5691|5694|5695|5713|5714|7088|7314|8364|11171|23112|27327|90701|93986|100128731	ACTB|ACTG1|TMEM258|CDH8|CTNNB1|H3-3A|HDAC2|PKM|PSMA2|PSMA3|PSMA7|PSMB3|PSMB6|PSMB7|PSMD7|PSMD8|TLE1|UBB|H4C3|STRAP|TNRC6B|TNRC6A|SEC11C|FOXP2|OST4	-8.8	MyList
Reactome Gene Sets	6	R-HSA-9764274	Regulation of Expression and Function of Type I Classical Cadherins		-11	5.5	9.6	30230	201	654	24	3.7	0.74	60|71|746|1499|3020|3066|5315|5683|5684|5688|5691|5694|5695|5713|5714|7088|7314|8364|11171|23112|27327|90701|93986|100128731	ACTB|ACTG1|TMEM258|CTNNB1|H3-3A|HDAC2|PKM|PSMA2|PSMA3|PSMA7|PSMB3|PSMB6|PSMB7|PSMD7|PSMD8|TLE1|UBB|H4C3|STRAP|TNRC6B|TNRC6A|SEC11C|FOXP2|OST4	-8.7	MyList
Reactome Gene Sets	6	R-HSA-9764265	Regulation of CDH1 Expression and Function		-11	5.5	9.6	30230	201	654	24	3.7	0.74	60|71|746|1499|3020|3066|5315|5683|5684|5688|5691|5694|5695|5713|5714|7088|7314|8364|11171|23112|27327|90701|93986|100128731	ACTB|ACTG1|TMEM258|CTNNB1|H3-3A|HDAC2|PKM|PSMA2|PSMA3|PSMA7|PSMB3|PSMB6|PSMB7|PSMD7|PSMD8|TLE1|UBB|H4C3|STRAP|TNRC6B|TNRC6A|SEC11C|FOXP2|OST4	-8.7	MyList
Reactome Gene Sets	6	R-HSA-199991	Membrane Trafficking		-11	3.2	8.3	30230	635	654	44	6.7	0.98	60|71|163|547|801|832|1212|1781|2512|2664|2665|2697|2885|3312|3799|3831|5861|7164|7280|7314|7529|7533|7534|7846|8766|8905|9363|10092|10109|10133|10376|10383|10540|10552|10890|10971|11127|22848|23208|55605|57134|81631|84316|347733	ACTB|ACTG1|AP2B1|KIF1A|CALM1|CAPZB|CLTB|DYNC1I2|FTL|GDI1|GDI2|GJA1|GRB2|HSPA8|KIF5B|KLC1|RAB1A|TPD52L1|TUBB2A|UBB|YWHAB|YWHAH|YWHAZ|TUBA1A|RAB11A|AP1S2|RAB33A|ARPC5|ARPC2|OPTN|TUBA1B|TUBB4B|DCTN2|ARPC1A|RAB10|YWHAQ|KIF3A|AAK1|SYT11|KIF21A|MAN1C1|MAP1LC3B|NAA38|TUBB2B	-8.7	MyList
CORUM	33	CORUM:126	CCT complex (chaperonin containing TCP1 complex)		-11	40	17	30230	8	654	7	1.1	0.4	908|6950|7203|10575|10576|10694|22948	CCT6A|TCP1|CCT3|CCT4|CCT2|CCT8|CCT5	-8.6	MyList
WikiPathways	27	WP2004	miR targeted genes in lymphocytes		-11	3.8	8.7	30230	424	654	35	5.4	0.88	388|546|604|708|1499|3159|3337|3417|3491|3845|4170|4774|5315|5530|5955|7095|7170|7171|7846|8417|8683|8763|10487|10797|10971|23224|23589|25840|27338|29968|51495|57142|57532|79969|83442	RHOB|ATRX|BCL6|C1QBP|CTNNB1|HMGA1|DNAJB1|IDH1|CCN1|KRAS|MCL1|NFIA|PKM|PPP3CA|RCN2|SEC62|TPM3|TPM4|TUBA1A|STX7|SRSF9|CD164|CAP1|MTHFD2|YWHAQ|SYNE2|CARHSP1|TMT1A|UBE2S|PSAT1|HACD3|RTN4|NUFIP2|ATAT1|SH3BGRL3	-8.6	MyList
GO Biological Processes	19	GO:0032212	positive regulation of telomere maintenance via telomerase	19_GO:0048518 positive regulation of biological process	-11	20	14	30230	23	654	10	1.5	0.48	908|1499|3184|3320|6950|7203|10575|10576|10694|22948	CCT6A|CTNNB1|HNRNPD|HSP90AA1|TCP1|CCT3|CCT4|CCT2|CCT8|CCT5	-8.6	MyList
GO Biological Processes	19	GO:0031647	regulation of protein stability	19_GO:0065007 biological regulation	-11	3.9	8.7	30230	406	654	34	5.2	0.87	483|573|908|1191|1410|2597|3312|3320|3329|3397|4504|5202|5216|5217|5300|6659|6880|6950|7203|7411|7534|7846|8078|9349|10169|10575|10576|10694|11170|11331|22848|22948|54543|57142	ATP1B3|BAG1|CCT6A|CLU|CRYAB|GAPDH|HSPA8|HSP90AA1|HSPD1|ID1|MT3|PFDN2|PFN1|PFN2|PIN1|SOX4|TAF9|TCP1|CCT3|VBP1|YWHAZ|TUBA1A|USP5|RPL23|SERF2|CCT4|CCT2|CCT8|FAM107A|PHB2|AAK1|CCT5|TOMM7|RTN4	-8.5	MyList
WikiPathways	27	WP3888	VEGFA VEGFR2 signaling		-11	3.7	8.5	30230	432	654	35	5.4	0.88	71|682|832|998|1072|1192|1499|2597|2697|2885|3320|3491|3939|4929|5216|5496|5530|5803|5954|6125|6129|6154|6181|6205|6347|7114|7170|7295|8667|8766|8828|9168|9510|9584|83442	ACTG1|BSG|CAPZB|CDC42|CFL1|CLIC1|CTNNB1|GAPDH|GJA1|GRB2|HSP90AA1|CCN1|LDHA|NR4A2|PFN1|PPM1G|PPP3CA|PTPRZ1|RCN1|RPL5|RPL7|RPL26|RPLP2|RPS11|CCL2|TMSB4X|TPM3|TXN|EIF3H|RAB11A|NRP2|TMSB10|ADAMTS1|RBM39|SH3BGRL3	-8.4	MyList
GO Biological Processes	19	GO:0072521	purine-containing compound metabolic process	19_GO:0009987 cellular process	-10	3.5	8.4	30230	505	654	38	5.8	0.91	506|513|514|515|521|539|2026|2181|2597|3157|3312|3417|3939|3945|4190|4508|4535|4537|4538|4539|4540|4694|4695|4696|4704|4707|4720|4830|5315|7167|7276|9556|10632|11332|51079|55967|84833|126328	ATP5F1B|ATP5F1D|ATP5F1E|ATP5PB|ATP5ME|ATP5PO|ENO2|ACSL3|GAPDH|HMGCS1|HSPA8|IDH1|LDHA|LDHB|MDH1|ATP6|ND1|ND3|ND4|ND4L|ND5|NDUFA1|NDUFA2|NDUFA3|NDUFA9|NDUFB1|NDUFS2|NME1|PKM|TPI1|TTR|ATP5MJ|ATP5MG|ACOT7|NDUFA13|NDUFA12|ATP5MK|NDUFA11	-8.3	MyList
Reactome Gene Sets	6	R-HSA-1280215	Cytokine Signaling in Immune system		-10	2.9	8	30230	783	654	49	7.5	1	60|71|604|998|1052|1072|1278|2353|2885|3309|3312|3320|3460|3726|3838|3845|4170|4282|4502|4692|4904|5300|5683|5684|5688|5691|5694|5695|5713|5714|5803|6175|6347|6657|6950|7280|7314|7431|7534|7846|8894|9246|9775|9978|10376|10383|10410|54014|347733	ACTB|ACTG1|BCL6|CDC42|CEBPD|CFL1|COL1A2|FOS|GRB2|HSPA5|HSPA8|HSP90AA1|IFNGR2|JUNB|KPNA2|KRAS|MCL1|MIF|MT2A|NDN|YBX1|PIN1|PSMA2|PSMA3|PSMA7|PSMB3|PSMB6|PSMB7|PSMD7|PSMD8|PTPRZ1|RPLP0|CCL2|SOX2|TCP1|TUBB2A|UBB|VIM|YWHAZ|TUBA1A|EIF2S2|UBE2L6|EIF4A3|RBX1|TUBA1B|TUBB4B|IFITM3|BRWD1|TUBB2B	-8.3	MyList
GO Biological Processes	19	GO:0050803	regulation of synapse structure or activity	19_GO:0065007 biological regulation	-10	4.2	8.7	30230	330	654	30	4.6	0.82	388|547|869|998|1006|1072|1400|1499|1946|2823|3799|4131|4747|4761|4897|5063|5881|6678|7162|7534|7846|8404|8825|8828|9378|23657|50863|57142|203068|246213	RHOB|KIF1A|CBLN1|CDC42|CDH8|CFL1|CRMP1|CTNNB1|EFNA5|GPM6A|KIF5B|MAP1B|NEFL|NEUROD2|NRCAM|PAK3|RAC3|SPARC|TPBG|YWHAZ|TUBA1A|SPARCL1|LIN7A|NRP2|NRXN1|SLC7A11|NTM|RTN4|TUBB|SLC17A8	-8.2	MyList
Reactome Gene Sets	6	R-HSA-1445148	Translocation of SLC2A4 (GLUT4) to the plasma membrane		-10	9.4	11	30230	74	654	15	2.3	0.59	60|71|801|7280|7529|7533|7534|7846|8766|10376|10383|10890|10971|11127|347733	ACTB|ACTG1|CALM1|TUBB2A|YWHAB|YWHAH|YWHAZ|TUBA1A|RAB11A|TUBA1B|TUBB4B|RAB10|YWHAQ|KIF3A|TUBB2B	-8.2	MyList
GO Biological Processes	19	GO:1904874	positive regulation of telomerase RNA localization to Cajal body	19_GO:0051179 localization	-10	36	16	30230	9	654	7	1.1	0.4	908|6950|7203|10575|10576|10694|22948	CCT6A|TCP1|CCT3|CCT4|CCT2|CCT8|CCT5	-8	MyList
Reactome Gene Sets	6	R-HSA-5687128	MAPK6/MAPK4 signaling		-10	9.1	11	30230	76	654	15	2.3	0.59	989|998|3337|5063|5683|5684|5688|5691|5694|5695|5713|5714|7314|23112|27327	SEPTIN7|CDC42|DNAJB1|PAK3|PSMA2|PSMA3|PSMA7|PSMB3|PSMB6|PSMB7|PSMD7|PSMD8|UBB|TNRC6B|TNRC6A	-8	MyList
GO Biological Processes	19	GO:1904358	positive regulation of telomere maintenance via telomere lengthening	19_GO:0048518 positive regulation of biological process	-10	18	13	30230	26	654	10	1.5	0.48	908|1499|3184|3320|6950|7203|10575|10576|10694|22948	CCT6A|CTNNB1|HNRNPD|HSP90AA1|TCP1|CCT3|CCT4|CCT2|CCT8|CCT5	-8	MyList
GO Biological Processes	19	GO:0006979	response to oxidative stress	19_GO:0050896 response to stimulus	-10	3.8	8.4	30230	403	654	33	5	0.86	358|388|694|1072|1277|1410|1843|2353|2950|3066|3417|4504|4535|4537|4540|4929|5052|5066|5683|5684|5688|5691|5694|5695|5713|5714|6188|7295|9978|11168|23657|51157|140823	AQP1|RHOB|BTG1|CFL1|COL1A1|CRYAB|DUSP1|FOS|GSTP1|HDAC2|IDH1|MT3|ND1|ND3|ND5|NR4A2|PRDX1|PAM|PSMA2|PSMA3|PSMA7|PSMB3|PSMB6|PSMB7|PSMD7|PSMD8|RPS3|TXN|RBX1|PSIP1|SLC7A11|ZNF580|ROMO1	-8	MyList
Reactome Gene Sets	6	R-HSA-418990	Adherens junctions interactions		-10	4.8	8.8	30230	240	654	25	3.8	0.75	60|71|746|1006|1499|3020|3066|5315|5683|5684|5688|5691|5694|5695|5713|5714|7088|7314|8364|11171|23112|27327|90701|93986|100128731	ACTB|ACTG1|TMEM258|CDH8|CTNNB1|H3-3A|HDAC2|PKM|PSMA2|PSMA3|PSMA7|PSMB3|PSMB6|PSMB7|PSMD7|PSMD8|TLE1|UBB|H4C3|STRAP|TNRC6B|TNRC6A|SEC11C|FOXP2|OST4	-7.9	MyList
GO Biological Processes	19	GO:0006753	nucleoside phosphate metabolic process	19_GO:0009987 cellular process	-9.9	3.2	8	30230	577	654	40	6.1	0.94	506|513|514|515|521|539|1854|2026|2181|2597|2617|3157|3312|3417|3939|3945|4190|4508|4535|4537|4538|4539|4540|4694|4695|4696|4704|4707|4720|4830|5315|7167|9556|10632|11332|51079|55907|55967|84833|126328	ATP5F1B|ATP5F1D|ATP5F1E|ATP5PB|ATP5ME|ATP5PO|DUT|ENO2|ACSL3|GAPDH|GARS1|HMGCS1|HSPA8|IDH1|LDHA|LDHB|MDH1|ATP6|ND1|ND3|ND4|ND4L|ND5|NDUFA1|NDUFA2|NDUFA3|NDUFA9|NDUFB1|NDUFS2|NME1|PKM|TPI1|ATP5MJ|ATP5MG|ACOT7|NDUFA13|CMAS|NDUFA12|ATP5MK|NDUFA11	-7.8	MyList
GO Biological Processes	19	GO:0050807	regulation of synapse organization	19_GO:0050789 regulation of biological process	-9.8	4.1	8.4	30230	324	654	29	4.4	0.8	388|547|869|998|1006|1072|1400|1499|1946|2823|3799|4131|4747|4761|4897|5063|5881|6678|7162|7534|7846|8404|8825|8828|9378|23657|50863|57142|203068	RHOB|KIF1A|CBLN1|CDC42|CDH8|CFL1|CRMP1|CTNNB1|EFNA5|GPM6A|KIF5B|MAP1B|NEFL|NEUROD2|NRCAM|PAK3|RAC3|SPARC|TPBG|YWHAZ|TUBA1A|SPARCL1|LIN7A|NRP2|NRXN1|SLC7A11|NTM|RTN4|TUBB	-7.7	MyList
GO Biological Processes	19	GO:0055086	nucleobase-containing small molecule metabolic process	19_GO:0009987 cellular process	-9.8	3.1	7.9	30230	604	654	41	6.3	0.95	506|513|514|515|521|539|1854|2026|2181|2597|2617|3157|3312|3417|3939|3945|4190|4508|4535|4537|4538|4539|4540|4694|4695|4696|4704|4707|4720|4830|5315|7167|7276|9556|10632|11332|51079|55907|55967|84833|126328	ATP5F1B|ATP5F1D|ATP5F1E|ATP5PB|ATP5ME|ATP5PO|DUT|ENO2|ACSL3|GAPDH|GARS1|HMGCS1|HSPA8|IDH1|LDHA|LDHB|MDH1|ATP6|ND1|ND3|ND4|ND4L|ND5|NDUFA1|NDUFA2|NDUFA3|NDUFA9|NDUFB1|NDUFS2|NME1|PKM|TPI1|TTR|ATP5MJ|ATP5MG|ACOT7|NDUFA13|CMAS|NDUFA12|ATP5MK|NDUFA11	-7.7	MyList
GO Biological Processes	19	GO:0007409	axonogenesis	19_GO:0032502 developmental process	-9.8	3.9	8.3	30230	369	654	31	4.7	0.83	60|71|333|334|682|1123|1946|2263|2596|3799|3800|3925|4131|4692|4781|4897|4929|5015|5063|5080|5803|5881|7345|8828|9378|9638|10512|10890|51324|56956|113246	ACTB|ACTG1|APLP1|APLP2|BSG|CHN1|EFNA5|FGFR2|GAP43|KIF5B|KIF5C|STMN1|MAP1B|NDN|NFIB|NRCAM|NR4A2|OTX2|PAK3|PAX6|PTPRZ1|RAC3|UCHL1|NRP2|NRXN1|FEZ1|SEMA3C|RAB10|SPG21|LHX9|C12orf57	-7.7	MyList
GO Biological Processes	19	GO:0048857	neural nucleus development	19_GO:0032502 developmental process	-9.7	9.5	10	30230	68	654	14	2.1	0.57	60|515|801|998|1152|3212|3309|3939|4781|7533|9118|10409|10971|93986	ACTB|ATP5PB|CALM1|CDC42|CKB|HOXB2|HSPA5|LDHA|NFIB|YWHAH|INA|BASP1|YWHAQ|FOXP2	-7.7	MyList
GO Biological Processes	19	GO:1902903	regulation of supramolecular fiber organization	19_GO:0050789 regulation of biological process	-9.7	3.8	8.2	30230	393	654	32	4.9	0.84	71|832|998|1072|1191|1410|2288|2885|3312|3925|4131|4133|4204|5063|5202|5216|5217|5962|6188|6863|7114|7411|9948|10092|10109|10142|10297|11034|11075|11214|23406|55605	ACTG1|CAPZB|CDC42|CFL1|CLU|CRYAB|FKBP4|GRB2|HSPA8|STMN1|MAP1B|MAP2|MECP2|PAK3|PFDN2|PFN1|PFN2|RDX|RPS3|TAC1|TMSB4X|VBP1|WDR1|ARPC5|ARPC2|AKAP9|APC2|DSTN|STMN2|AKAP13|COTL1|KIF21A	-7.7	MyList
GO Biological Processes	19	GO:0006120	mitochondrial electron transport, NADH to ubiquinone	19_GO:0009987 cellular process	-9.7	12	11	30230	46	654	12	1.8	0.52	4535|4537|4538|4539|4540|4694|4695|4696|4704|4707|4720|126328	ND1|ND3|ND4|ND4L|ND5|NDUFA1|NDUFA2|NDUFA3|NDUFA9|NDUFB1|NDUFS2|NDUFA11	-7.6	MyList
Reactome Gene Sets	6	R-HSA-3371497	HSP90 chaperone cycle for steroid hormone receptors (SHR) in the presence of ligand		-9.7	11	11	30230	57	654	13	2	0.55	832|1781|2288|2908|3312|3320|3337|7280|7846|10376|10383|10540|347733	CAPZB|DYNC1I2|FKBP4|NR3C1|HSPA8|HSP90AA1|DNAJB1|TUBB2A|TUBA1A|TUBA1B|TUBB4B|DCTN2|TUBB2B	-7.6	MyList
Reactome Gene Sets	6	R-HSA-1640170	Cell Cycle		-9.7	3	7.7	30230	688	654	44	6.7	0.98	546|894|1032|1069|1781|3020|3320|5108|5441|5500|5683|5684|5688|5691|5694|5695|5713|5714|5861|6232|7280|7314|7529|7533|7534|7846|8364|9978|10133|10142|10376|10383|10540|10971|23224|25777|27338|54386|57060|64326|80097|119504|203068|347733	ATRX|CCND2|CDKN2D|CETN2|DYNC1I2|H3-3A|HSP90AA1|PCM1|POLR2L|PPP1CB|PSMA2|PSMA3|PSMA7|PSMB3|PSMB6|PSMB7|PSMD7|PSMD8|RAB1A|RPS27|TUBB2A|UBB|YWHAB|YWHAH|YWHAZ|TUBA1A|H4C3|RBX1|OPTN|AKAP9|TUBA1B|TUBB4B|DCTN2|YWHAQ|SYNE2|SUN2|UBE2S|TERF2IP|PCBP4|COP1|MZT2B|ANAPC16|TUBB|TUBB2B	-7.6	MyList
Reactome Gene Sets	6	R-HSA-157118	Signaling by NOTCH		-9.7	4.9	8.7	30230	228	654	24	3.7	0.74	2173|3020|3066|3280|4192|4904|5683|5684|5688|5691|5694|5695|5713|5714|7088|7091|7314|7534|8364|8788|9978|23112|23462|27327	FABP7|H3-3A|HDAC2|HES1|MDK|YBX1|PSMA2|PSMA3|PSMA7|PSMB3|PSMB6|PSMB7|PSMD7|PSMD8|TLE1|TLE4|UBB|YWHAZ|H4C3|DLK1|RBX1|TNRC6B|HEY1|TNRC6A	-7.6	MyList
GO Biological Processes	19	GO:0031345	negative regulation of cell projection organization	19_GO:0048519 negative regulation of biological process	-9.7	5.3	8.9	30230	191	654	22	3.4	0.71	1072|1400|2288|2664|2665|2670|3066|3280|4133|4134|4504|5217|5530|6695|7025|7431|7533|9378|10890|11075|53335|57142	CFL1|CRMP1|FKBP4|GDI1|GDI2|GFAP|HDAC2|HES1|MAP2|MAP4|MT3|PFN2|PPP3CA|SPOCK1|NR2F1|VIM|YWHAH|NRXN1|RAB10|STMN2|BCL11A|RTN4	-7.6	MyList
GO Biological Processes	19	GO:0051656	establishment of organelle localization	19_GO:0051179 localization	-9.7	4	8.3	30230	351	654	30	4.6	0.82	547|998|1072|1113|1499|2697|2770|3799|3800|4131|4134|4747|5080|5108|5861|6209|6860|7314|7345|7534|7846|8766|8825|9638|10540|11127|23208|23224|25777|57584	KIF1A|CDC42|CFL1|CHGA|CTNNB1|GJA1|GNAI1|KIF5B|KIF5C|MAP1B|MAP4|NEFL|PAX6|PCM1|RAB1A|RPS15|SYT4|UBB|UCHL1|YWHAZ|TUBA1A|RAB11A|LIN7A|FEZ1|DCTN2|KIF3A|SYT11|SYNE2|SUN2|ARHGAP21	-7.6	MyList
GO Biological Processes	19	GO:0071826	protein-RNA complex organization	19_GO:0009987 cellular process	-9.6	4.5	8.5	30230	268	654	26	4	0.76	1653|3320|3799|3831|6125|6169|6208|6209|6232|6234|6431|6635|6880|7520|8667|8669|8683|8894|8899|10659|11017|11168|11171|56853|60680|91746	DDX1|HSP90AA1|KIF5B|KLC1|RPL5|RPL38|RPS14|RPS15|RPS27|RPS28|SRSF6|SNRPE|TAF9|XRCC5|EIF3H|EIF3J|SRSF9|EIF2S2|PRP4K|CELF2|SNRNP27|PSIP1|STRAP|CELF4|CELF5|YTHDC1	-7.6	MyList
GO Biological Processes	19	GO:1904869	regulation of protein localization to Cajal body	19_GO:0051179 localization	-9.6	32	15	30230	10	654	7	1.1	0.4	908|6950|7203|10575|10576|10694|22948	CCT6A|TCP1|CCT3|CCT4|CCT2|CCT8|CCT5	-7.6	MyList
GO Biological Processes	19	GO:1904871	positive regulation of protein localization to Cajal body	19_GO:0051179 localization	-9.6	32	15	30230	10	654	7	1.1	0.4	908|6950|7203|10575|10576|10694|22948	CCT6A|TCP1|CCT3|CCT4|CCT2|CCT8|CCT5	-7.6	MyList
GO Biological Processes	19	GO:0090407	organophosphate biosynthetic process	19_GO:0009987 cellular process	-9.6	3.2	7.8	30230	565	654	39	6	0.93	39|506|513|514|515|521|539|1152|1854|2171|2181|2224|2617|3157|3422|4508|4535|4537|4538|4539|4540|4694|4695|4696|4704|4707|4720|4830|7167|9556|10632|11332|51079|55907|55967|80055|84668|84833|126328	ACAT2|ATP5F1B|ATP5F1D|ATP5F1E|ATP5PB|ATP5ME|ATP5PO|CKB|DUT|FABP5|ACSL3|FDPS|GARS1|HMGCS1|IDI1|ATP6|ND1|ND3|ND4|ND4L|ND5|NDUFA1|NDUFA2|NDUFA3|NDUFA9|NDUFB1|NDUFS2|NME1|TPI1|ATP5MJ|ATP5MG|ACOT7|NDUFA13|CMAS|NDUFA12|PGAP1|HYCC1|ATP5MK|NDUFA11	-7.5	MyList
Reactome Gene Sets	6	R-HSA-421270	Cell-cell junction organization		-9.5	4.4	8.4	30230	272	654	26	4	0.76	60|71|746|1006|1499|3020|3066|5315|5683|5684|5688|5691|5694|5695|5713|5714|7088|7122|7314|8364|11171|23112|27327|90701|93986|100128731	ACTB|ACTG1|TMEM258|CDH8|CTNNB1|H3-3A|HDAC2|PKM|PSMA2|PSMA3|PSMA7|PSMB3|PSMB6|PSMB7|PSMD7|PSMD8|TLE1|CLDN5|UBB|H4C3|STRAP|TNRC6B|TNRC6A|SEC11C|FOXP2|OST4	-7.4	MyList
GO Biological Processes	19	GO:0050767	regulation of neurogenesis	19_GO:0032502 developmental process	-9.4	3.9	8.1	30230	360	654	30	4.6	0.82	706|1499|1946|2664|2670|3066|3280|3398|4131|4133|4192|4232|4504|4747|5080|5108|5176|5530|5764|5803|6604|6664|6860|7520|7533|23462|53335|55502|55636|57142	TSPO|CTNNB1|EFNA5|GDI1|GFAP|HDAC2|HES1|ID2|MAP1B|MAP2|MDK|MEST|MT3|NEFL|PAX6|PCM1|SERPINF1|PPP3CA|PTN|PTPRZ1|SMARCD3|SOX11|SYT4|XRCC5|YWHAH|HEY1|BCL11A|HES6|CHD7|RTN4	-7.4	MyList
GO Biological Processes	19	GO:0001764	neuron migration	19_GO:0032502 developmental process	-9.3	6	9	30230	146	654	19	2.9	0.66	1281|1499|1641|2823|3320|4131|4232|4692|4897|4929|5080|5108|6695|7026|7280|7846|8828|54541|347733	COL3A1|CTNNB1|DCX|GPM6A|HSP90AA1|MAP1B|MEST|NDN|NRCAM|NR4A2|PAX6|PCM1|SPOCK1|NR2F2|TUBB2A|TUBA1A|NRP2|DDIT4|TUBB2B	-7.3	MyList
Reactome Gene Sets	6	R-HSA-446728	Cell junction organization		-9.3	4.2	8.2	30230	298	654	27	4.1	0.78	60|71|746|1006|1499|3020|3066|3611|5315|5683|5684|5688|5691|5694|5695|5713|5714|7088|7122|7314|8364|11171|23112|27327|90701|93986|100128731	ACTB|ACTG1|TMEM258|CDH8|CTNNB1|H3-3A|HDAC2|ILK|PKM|PSMA2|PSMA3|PSMA7|PSMB3|PSMB6|PSMB7|PSMD7|PSMD8|TLE1|CLDN5|UBB|H4C3|STRAP|TNRC6B|TNRC6A|SEC11C|FOXP2|OST4	-7.3	MyList
Reactome Gene Sets	6	R-HSA-5610787	Hedgehog 'off' state		-9.3	7.4	9.5	30230	100	654	16	2.4	0.6	5683|5684|5688|5691|5694|5695|5713|5714|7280|7314|7846|9978|10376|10383|11127|347733	PSMA2|PSMA3|PSMA7|PSMB3|PSMB6|PSMB7|PSMD7|PSMD8|TUBB2A|UBB|TUBA1A|RBX1|TUBA1B|TUBB4B|KIF3A|TUBB2B	-7.3	MyList
CORUM	33	CORUM:563	F1F0-ATP synthase, mitochondrial		-9.3	23	13	30230	16	654	8	1.2	0.43	506|513|514|515|521|539|4508|10632	ATP5F1B|ATP5F1D|ATP5F1E|ATP5PB|ATP5ME|ATP5PO|ATP6|ATP5MG	-7.2	MyList
Reactome Gene Sets	6	R-HSA-9759194	Nuclear events mediated by NFE2L2		-9.2	8	9.7	30230	87	654	15	2.3	0.59	3417|5052|5683|5684|5688|5691|5694|5695|5713|5714|6347|7295|7314|9978|23657	IDH1|PRDX1|PSMA2|PSMA3|PSMA7|PSMB3|PSMB6|PSMB7|PSMD7|PSMD8|CCL2|TXN|UBB|RBX1|SLC7A11	-7.2	MyList
GO Biological Processes	19	GO:0043254	regulation of protein-containing complex assembly	19_GO:0050789 regulation of biological process	-9.2	3.5	7.8	30230	436	654	33	5	0.86	832|998|1072|1191|1410|1854|2288|2597|2670|2885|3280|3309|3312|3320|3925|4131|4133|4204|5063|5216|5217|5962|6188|7114|10092|10109|10142|11075|23406|53335|55605|79969|258010	CAPZB|CDC42|CFL1|CLU|CRYAB|DUT|FKBP4|GAPDH|GFAP|GRB2|HES1|HSPA5|HSPA8|HSP90AA1|STMN1|MAP1B|MAP2|MECP2|PAK3|PFN1|PFN2|RDX|RPS3|TMSB4X|ARPC5|ARPC2|AKAP9|STMN2|COTL1|BCL11A|KIF21A|ATAT1|SVIP	-7.2	MyList
Reactome Gene Sets	6	R-HSA-450531	Regulation of mRNA stability by proteins that bind AU-rich elements		-9.1	8.6	9.8	30230	75	654	14	2.1	0.57	3184|3312|5683|5684|5688|5691|5694|5695|5713|5714|7314|7529|7534|7538	HNRNPD|HSPA8|PSMA2|PSMA3|PSMA7|PSMB3|PSMB6|PSMB7|PSMD7|PSMD8|UBB|YWHAB|YWHAZ|ZFP36	-7.1	MyList
Reactome Gene Sets	6	R-HSA-9663891	Selective autophagy		-9	7.7	9.5	30230	90	654	15	2.3	0.59	1781|3312|3320|7280|7314|7417|7431|7846|10133|10376|10383|10452|54543|81631|347733	DYNC1I2|HSPA8|HSP90AA1|TUBB2A|UBB|VDAC2|VIM|TUBA1A|OPTN|TUBA1B|TUBB4B|TOMM40|TOMM7|MAP1LC3B|TUBB2B	-7	MyList
WikiPathways	27	WP2431	Spinal cord injury		-9	6.5	9.1	30230	120	654	17	2.6	0.62	358|388|900|998|1647|2353|2596|2670|2697|4282|5362|5530|5803|6347|7431|7538|57142	AQP1|RHOB|CCNG1|CDC42|GADD45A|FOS|GAP43|GFAP|GJA1|MIF|PLXNA2|PPP3CA|PTPRZ1|CCL2|VIM|ZFP36|RTN4	-7	MyList
GO Biological Processes	19	GO:0051960	regulation of nervous system development	19_GO:0032502 developmental process	-9	3.4	7.7	30230	445	654	33	5	0.86	706|869|1499|1946|2664|2670|3066|3280|3398|4131|4133|4192|4232|4504|4747|5080|5108|5176|5530|5764|5803|6604|6664|6860|7162|7520|7533|9378|23462|53335|55502|55636|57142	TSPO|CBLN1|CTNNB1|EFNA5|GDI1|GFAP|HDAC2|HES1|ID2|MAP1B|MAP2|MDK|MEST|MT3|NEFL|PAX6|PCM1|SERPINF1|PPP3CA|PTN|PTPRZ1|SMARCD3|SOX11|SYT4|TPBG|XRCC5|YWHAH|NRXN1|HEY1|BCL11A|HES6|CHD7|RTN4	-6.9	MyList
WikiPathways	27	WP4396	Nonalcoholic fatty liver disease		-9	5.7	8.7	30230	154	654	19	2.9	0.66	998|1337|1350|1537|4514|4519|4694|4695|4696|4704|4707|4720|6347|10975|27089|29796|51079|55967|126328	CDC42|COX6A1|COX7C|CYC1|COX3|CYTB|NDUFA1|NDUFA2|NDUFA3|NDUFA9|NDUFB1|NDUFS2|CCL2|UQCR11|UQCRQ|UQCR10|NDUFA13|NDUFA12|NDUFA11	-6.9	MyList
Reactome Gene Sets	6	R-HSA-5626467	RHO GTPases activate IQGAPs		-8.9	14	11	30230	33	654	10	1.5	0.48	60|71|801|998|1499|7280|7846|10376|10383|347733	ACTB|ACTG1|CALM1|CDC42|CTNNB1|TUBB2A|TUBA1A|TUBA1B|TUBB4B|TUBB2B	-6.9	MyList
Reactome Gene Sets	6	R-HSA-1500931	Cell-Cell communication		-8.9	3.9	7.9	30230	334	654	28	4.3	0.79	60|71|746|1006|1499|2885|3020|3066|3611|5315|5683|5684|5688|5691|5694|5695|5713|5714|7088|7122|7314|8364|11171|23112|27327|90701|93986|100128731	ACTB|ACTG1|TMEM258|CDH8|CTNNB1|GRB2|H3-3A|HDAC2|ILK|PKM|PSMA2|PSMA3|PSMA7|PSMB3|PSMB6|PSMB7|PSMD7|PSMD8|TLE1|CLDN5|UBB|H4C3|STRAP|TNRC6B|TNRC6A|SEC11C|FOXP2|OST4	-6.9	MyList
Reactome Gene Sets	6	R-HSA-450408	AUF1 (hnRNP D0) binds and destabilizes mRNA		-8.9	12	11	30230	43	654	11	1.7	0.5	3184|3312|5683|5684|5688|5691|5694|5695|5713|5714|7314	HNRNPD|HSPA8|PSMA2|PSMA3|PSMA7|PSMB3|PSMB6|PSMB7|PSMD7|PSMD8|UBB	-6.8	MyList
GO Biological Processes	19	GO:1904872	regulation of telomerase RNA localization to Cajal body	19_GO:0051179 localization	-8.8	27	13	30230	12	654	7	1.1	0.4	908|6950|7203|10575|10576|10694|22948	CCT6A|TCP1|CCT3|CCT4|CCT2|CCT8|CCT5	-6.8	MyList
KEGG Pathway	24	hsa04932	Non-alcoholic fatty liver disease		-8.8	5.6	8.6	30230	157	654	19	2.9	0.66	998|1337|1350|1537|2353|4514|4519|4694|4695|4696|4704|4707|4720|10975|27089|29796|51079|55967|126328	CDC42|COX6A1|COX7C|CYC1|FOS|COX3|CYTB|NDUFA1|NDUFA2|NDUFA3|NDUFA9|NDUFB1|NDUFS2|UQCR11|UQCRQ|UQCR10|NDUFA13|NDUFA12|NDUFA11	-6.8	MyList
Reactome Gene Sets	6	R-HSA-5663202	Diseases of signal transduction by growth factor receptors and second messengers		-8.8	3.4	7.6	30230	452	654	33	5	0.86	60|71|801|1499|2263|2885|3066|3280|3320|3726|3799|3831|3845|4170|4204|5441|5500|5683|5684|5688|5691|5694|5695|5713|5714|7170|7171|7314|7529|9978|10142|23462|53335	ACTB|ACTG1|CALM1|CTNNB1|FGFR2|GRB2|HDAC2|HES1|HSP90AA1|JUNB|KIF5B|KLC1|KRAS|MCL1|MECP2|POLR2L|PPP1CB|PSMA2|PSMA3|PSMA7|PSMB3|PSMB6|PSMB7|PSMD7|PSMD8|TPM3|TPM4|UBB|YWHAB|RBX1|AKAP9|HEY1|BCL11A	-6.8	MyList
Reactome Gene Sets	6	R-HSA-6799198	Complex I biogenesis		-8.8	9	9.7	30230	67	654	13	2	0.55	4535|4537|4538|4540|4694|4695|4696|4704|4707|4720|51079|55967|126328	ND1|ND3|ND4|ND5|NDUFA1|NDUFA2|NDUFA3|NDUFA9|NDUFB1|NDUFS2|NDUFA13|NDUFA12|NDUFA11	-6.7	MyList
Reactome Gene Sets	6	R-HSA-9604323	Negative regulation of NOTCH4 signaling		-8.7	12	10	30230	44	654	11	1.7	0.5	5683|5684|5688|5691|5694|5695|5713|5714|7314|7534|9978	PSMA2|PSMA3|PSMA7|PSMB3|PSMB6|PSMB7|PSMD7|PSMD8|UBB|YWHAZ|RBX1	-6.7	MyList
GO Biological Processes	19	GO:0048024	regulation of mRNA splicing, via spliceosome	19_GO:0050789 regulation of biological process	-8.7	6.3	8.8	30230	125	654	17	2.6	0.62	708|6431|6434|6635|6651|8683|9584|10657|10659|10929|27316|56853|57060|60680|65109|65110|91746	C1QBP|SRSF6|TRA2B|SNRPE|SON|SRSF9|RBM39|KHDRBS1|CELF2|SRSF8|RBMX|CELF4|PCBP4|CELF5|UPF3B|UPF3A|YTHDC1	-6.7	MyList
GO Biological Processes	19	GO:0030705	cytoskeleton-dependent intracellular transport	19_GO:0051179 localization	-8.7	4.8	8.2	30230	214	654	22	3.4	0.71	547|998|1781|3799|3800|4131|4747|5108|5861|6860|6990|7314|7345|7846|10376|11127|23224|25777|55605|57584|127829|203068	KIF1A|CDC42|DYNC1I2|KIF5B|KIF5C|MAP1B|NEFL|PCM1|RAB1A|SYT4|DYNLT3|UBB|UCHL1|TUBA1A|TUBA1B|KIF3A|SYNE2|SUN2|KIF21A|ARHGAP21|ARL8A|TUBB	-6.7	MyList
Reactome Gene Sets	6	R-HSA-9918487	Dengue Virus Genome Translation and Replication		-8.7	8	9.4	30230	81	654	14	2.1	0.57	689|746|3184|3309|3312|3838|4904|7314|7431|9775|25777|81631|90701|100128731	BTF3|TMEM258|HNRNPD|HSPA5|HSPA8|KPNA2|YBX1|UBB|VIM|EIF4A3|SUN2|MAP1LC3B|SEC11C|OST4	-6.7	MyList
WikiPathways	27	WP706	Sudden infant death syndrome SIDS susceptibility pathways		-8.7	5.5	8.5	30230	160	654	19	2.9	0.66	478|1499|2597|2697|2908|3280|3329|4133|4204|4760|4904|6657|6752|6863|7259|7529|7533|7534|10971	ATP1A3|CTNNB1|GAPDH|GJA1|NR3C1|HES1|HSPD1|MAP2|MECP2|NEUROD1|YBX1|SOX2|SSTR2|TAC1|TSPYL1|YWHAB|YWHAH|YWHAZ|YWHAQ	-6.7	MyList
Reactome Gene Sets	6	R-HSA-9711123	Cellular response to chemical stress		-8.6	4.9	8.2	30230	197	654	21	3.2	0.69	1337|1350|2950|3417|4514|5052|5683|5684|5688|5691|5694|5695|5713|5714|6347|6604|7295|7314|9978|23657|81631	COX6A1|COX7C|GSTP1|IDH1|COX3|PRDX1|PSMA2|PSMA3|PSMA7|PSMB3|PSMB6|PSMB7|PSMD7|PSMD8|CCL2|SMARCD3|TXN|UBB|RBX1|SLC7A11|MAP1LC3B	-6.6	MyList
GO Biological Processes	19	GO:0021762	substantia nigra development	19_GO:0032502 developmental process	-8.6	11	10	30230	45	654	11	1.7	0.5	60|515|801|998|1152|3309|3939|7533|9118|10409|10971	ACTB|ATP5PB|CALM1|CDC42|CKB|HSPA5|LDHA|YWHAH|INA|BASP1|YWHAQ	-6.6	MyList
GO Biological Processes	19	GO:0042254	ribosome biogenesis	19_GO:0009987 cellular process	-8.6	3.9	7.7	30230	322	654	27	4.1	0.78	708|2971|5134|6125|6129|6154|6165|6169|6175|6189|6205|6208|6209|6210|6218|6227|6228|6229|6230|6232|6234|7520|9669|9775|11224|29081|55636	C1QBP|GTF3A|PDCD2|RPL5|RPL7|RPL26|RPL35A|RPL38|RPLP0|RPS3A|RPS11|RPS14|RPS15|RPS15A|RPS17|RPS21|RPS23|RPS24|RPS25|RPS27|RPS28|XRCC5|EIF5B|EIF4A3|RPL35|METTL5|CHD7	-6.6	MyList
Reactome Gene Sets	6	R-HSA-109581	Apoptosis		-8.6	6.6	8.8	30230	112	654	16	2.4	0.6	708|1499|5683|5684|5688|5691|5694|5695|5713|5714|7314|7431|7529|7533|7534|10971	C1QBP|CTNNB1|PSMA2|PSMA3|PSMA7|PSMB3|PSMB6|PSMB7|PSMD7|PSMD8|UBB|VIM|YWHAB|YWHAH|YWHAZ|YWHAQ	-6.6	MyList
GO Biological Processes	19	GO:0021543	pallium development	19_GO:0032502 developmental process	-8.6	4.9	8.2	30230	199	654	21	3.2	0.69	1072|1281|1499|2353|4192|4747|4760|5080|6434|7280|7846|9638|23224|25777|26047|27089|57142|63974|79969|93986|347733	CFL1|COL3A1|CTNNB1|FOS|MDK|NEFL|NEUROD1|PAX6|TRA2B|TUBB2A|TUBA1A|FEZ1|SYNE2|SUN2|CNTNAP2|UQCRQ|RTN4|NEUROD6|ATAT1|FOXP2|TUBB2B	-6.6	MyList
WikiPathways	27	WP5265	Neurogenesis regulation in the olfactory epithelium		-8.6	9.7	9.8	30230	57	654	12	1.8	0.52	3280|3397|3398|4131|4133|4204|4760|5080|6657|6925|23462|57142	HES1|ID1|ID2|MAP1B|MAP2|MECP2|NEUROD1|PAX6|SOX2|TCF4|HEY1|RTN4	-6.6	MyList
GO Biological Processes	19	GO:0022618	protein-RNA complex assembly	19_GO:0009987 cellular process	-8.6	4.3	7.9	30230	259	654	24	3.7	0.74	1653|3320|6125|6169|6208|6209|6232|6234|6431|6635|6880|7520|8667|8669|8683|8894|8899|10659|11017|11168|11171|56853|60680|91746	DDX1|HSP90AA1|RPL5|RPL38|RPS14|RPS15|RPS27|RPS28|SRSF6|SNRPE|TAF9|XRCC5|EIF3H|EIF3J|SRSF9|EIF2S2|PRP4K|CELF2|SNRNP27|PSIP1|STRAP|CELF4|CELF5|YTHDC1	-6.6	MyList
GO Biological Processes	19	GO:0048545	response to steroid hormone	19_GO:0050896 response to stimulus	-8.5	4.1	7.8	30230	280	654	25	3.8	0.75	358|478|678|706|1036|1277|1843|2288|2353|2908|2950|3066|3312|3417|3726|3845|4192|4537|4747|4760|6752|7533|7538|11170|54541	AQP1|ATP1A3|ZFP36L2|TSPO|CDO1|COL1A1|DUSP1|FKBP4|FOS|NR3C1|GSTP1|HDAC2|HSPA8|IDH1|JUNB|KRAS|MDK|ND3|NEFL|NEUROD1|SSTR2|YWHAH|ZFP36|FAM107A|DDIT4	-6.6	MyList
Reactome Gene Sets	6	R-HSA-351202	Metabolism of polyamines		-8.5	11	10	30230	46	654	11	1.7	0.5	4953|5683|5684|5688|5691|5694|5695|5713|5714|6303|6611	ODC1|PSMA2|PSMA3|PSMA7|PSMB3|PSMB6|PSMB7|PSMD7|PSMD8|SAT1|SMS	-6.5	MyList
Reactome Gene Sets	6	R-HSA-9755511	KEAP1-NFE2L2 pathway		-8.5	6.5	8.8	30230	113	654	16	2.4	0.6	3417|5052|5683|5684|5688|5691|5694|5695|5713|5714|6347|7295|7314|9978|23657|81631	IDH1|PRDX1|PSMA2|PSMA3|PSMA7|PSMB3|PSMB6|PSMB7|PSMD7|PSMD8|CCL2|TXN|UBB|RBX1|SLC7A11|MAP1LC3B	-6.5	MyList
Reactome Gene Sets	6	R-HSA-195253	Degradation of beta-catenin by the destruction complex		-8.5	8.6	9.4	30230	70	654	13	2	0.55	1499|5683|5684|5688|5691|5694|5695|5713|5714|7088|7091|7314|9978	CTNNB1|PSMA2|PSMA3|PSMA7|PSMB3|PSMB6|PSMB7|PSMD7|PSMD8|TLE1|TLE4|UBB|RBX1	-6.5	MyList
GO Biological Processes	19	GO:0032271	regulation of protein polymerization	19_GO:0050789 regulation of biological process	-8.5	4.8	8.1	30230	201	654	21	3.2	0.69	832|1072|2288|2885|3320|3925|4131|4133|4204|5063|5216|5217|5962|6188|7114|10092|10109|10142|11075|23406|55605	CAPZB|CFL1|FKBP4|GRB2|HSP90AA1|STMN1|MAP1B|MAP2|MECP2|PAK3|PFN1|PFN2|RDX|RPS3|TMSB4X|ARPC5|ARPC2|AKAP9|STMN2|COTL1|KIF21A	-6.5	MyList
Reactome Gene Sets	6	R-HSA-5617833	Cilium Assembly		-8.5	4.8	8.1	30230	201	654	21	3.2	0.69	1069|1781|3320|5108|6950|7203|7280|7846|8766|10142|10376|10383|10540|10575|10576|10694|11127|22948|79969|203068|347733	CETN2|DYNC1I2|HSP90AA1|PCM1|TCP1|CCT3|TUBB2A|TUBA1A|RAB11A|AKAP9|TUBA1B|TUBB4B|DCTN2|CCT4|CCT2|CCT8|KIF3A|CCT5|ATAT1|TUBB|TUBB2B	-6.5	MyList
GO Biological Processes	19	GO:0099177	regulation of trans-synaptic signaling	19_GO:0050789 regulation of biological process	-8.5	3.1	7.2	30230	541	654	36	5.5	0.89	793|801|869|1072|1136|2171|2670|2891|3799|3845|4131|4204|4747|4761|5216|5217|5530|5764|6347|6860|6863|7533|8766|9118|9378|9590|9775|10769|11170|23208|23657|24141|27065|56853|57142|347733	CALB1|CALM1|CBLN1|CFL1|CHRNA3|FABP5|GFAP|GRIA2|KIF5B|KRAS|MAP1B|MECP2|NEFL|NEUROD2|PFN1|PFN2|PPP3CA|PTN|CCL2|SYT4|TAC1|YWHAH|RAB11A|INA|NRXN1|AKAP12|EIF4A3|PLK2|FAM107A|SYT11|SLC7A11|LAMP5|NSG1|CELF4|RTN4|TUBB2B	-6.5	MyList
GO Biological Processes	19	GO:0010975	regulation of neuron projection development	19_GO:0032502 developmental process	-8.4	3.3	7.4	30230	443	654	32	4.9	0.84	547|1072|1123|1136|1400|1946|2288|2664|2670|3066|3280|4131|4133|4192|4504|4747|4897|5063|5530|5764|6383|6695|7025|7431|7533|8507|9638|11075|53335|55605|57142|347733	KIF1A|CFL1|CHN1|CHRNA3|CRMP1|EFNA5|FKBP4|GDI1|GFAP|HDAC2|HES1|MAP1B|MAP2|MDK|MT3|NEFL|NRCAM|PAK3|PPP3CA|PTN|SDC2|SPOCK1|NR2F1|VIM|YWHAH|ENC1|FEZ1|STMN2|BCL11A|KIF21A|RTN4|TUBB2B	-6.5	MyList
Reactome Gene Sets	6	R-HSA-5620920	Cargo trafficking to the periciliary membrane		-8.4	8.5	9.4	30230	71	654	13	2	0.55	6950|7203|7280|7846|8766|10376|10383|10575|10576|10694|22948|79969|347733	TCP1|CCT3|TUBB2A|TUBA1A|RAB11A|TUBA1B|TUBB4B|CCT4|CCT2|CCT8|CCT5|ATAT1|TUBB2B	-6.5	MyList
Reactome Gene Sets	6	R-HSA-9764561	Regulation of CDH1 Function		-8.4	9.4	9.6	30230	59	654	12	1.8	0.52	60|71|1499|5683|5684|5688|5691|5694|5695|5713|5714|7314	ACTB|ACTG1|CTNNB1|PSMA2|PSMA3|PSMA7|PSMB3|PSMB6|PSMB7|PSMD7|PSMD8|UBB	-6.4	MyList
Reactome Gene Sets	6	R-HSA-9013694	Signaling by NOTCH4		-8.4	8.3	9.3	30230	72	654	13	2	0.55	3280|5683|5684|5688|5691|5694|5695|5713|5714|7314|7534|9978|23462	HES1|PSMA2|PSMA3|PSMA7|PSMB3|PSMB6|PSMB7|PSMD7|PSMD8|UBB|YWHAZ|RBX1|HEY1	-6.4	MyList
GO Biological Processes	19	GO:0010001	glial cell differentiation	19_GO:0032502 developmental process	-8.3	4.7	8	30230	205	654	21	3.2	0.69	1191|1499|2596|2670|2885|2908|2950|3280|3398|3611|3845|4192|4774|4781|5080|5803|6657|6659|6664|7431|7846	CLU|CTNNB1|GAP43|GFAP|GRB2|NR3C1|GSTP1|HES1|ID2|ILK|KRAS|MDK|NFIA|NFIB|PAX6|PTPRZ1|SOX2|SOX4|SOX11|VIM|TUBA1A	-6.4	MyList
Reactome Gene Sets	6	R-HSA-9932298	Degradation of CRY and PER proteins		-8.3	11	9.9	30230	48	654	11	1.7	0.5	5187|5683|5684|5688|5691|5694|5695|5713|5714|7314|9978	PER1|PSMA2|PSMA3|PSMA7|PSMB3|PSMB6|PSMB7|PSMD7|PSMD8|UBB|RBX1	-6.3	MyList
Reactome Gene Sets	6	R-HSA-5683057	MAPK family signaling cascades		-8.3	3.9	7.6	30230	311	654	26	4	0.76	60|71|801|989|998|1843|2263|2885|3337|3845|4747|5063|5500|5683|5684|5688|5691|5694|5695|5713|5714|7314|7529|9978|23112|27327	ACTB|ACTG1|CALM1|SEPTIN7|CDC42|DUSP1|FGFR2|GRB2|DNAJB1|KRAS|NEFL|PAK3|PPP1CB|PSMA2|PSMA3|PSMA7|PSMB3|PSMB6|PSMB7|PSMD7|PSMD8|UBB|YWHAB|RBX1|TNRC6B|TNRC6A	-6.3	MyList
Reactome Gene Sets	6	R-HSA-6814122	Cooperation of PDCL (PhLP1) and TRiC/CCT in G-protein beta folding		-8.2	12	10	30230	38	654	10	1.5	0.48	908|2783|2785|2791|6950|7203|10575|10576|10694|22948	CCT6A|GNB2|GNG3|GNG11|TCP1|CCT3|CCT4|CCT2|CCT8|CCT5	-6.3	MyList
GO Biological Processes	19	GO:0007423	sensory organ development	19_GO:0032502 developmental process	-8.2	2.9	7	30230	631	654	39	6	0.93	358|682|793|1052|1410|1499|1641|1946|2202|2263|2353|2823|3066|3280|3638|4081|4212|4760|4761|4774|4781|5080|5090|5954|6169|6604|6641|6657|6659|6664|6678|7431|7482|8825|55636|63974|93986|113246|246213	AQP1|BSG|CALB1|CEBPD|CRYAB|CTNNB1|DCX|EFNA5|EFEMP1|FGFR2|FOS|GPM6A|HDAC2|HES1|INSIG1|MAB21L1|MEIS2|NEUROD1|NEUROD2|NFIA|NFIB|PAX6|PBX3|RCN1|RPL38|SMARCD3|SNTB1|SOX2|SOX4|SOX11|SPARC|VIM|WNT2B|LIN7A|CHD7|NEUROD6|FOXP2|C12orf57|SLC17A8	-6.3	MyList
GO Biological Processes	19	GO:0070848	response to growth factor	19_GO:0050896 response to stimulus	-8.2	3.1	7.1	30230	503	654	34	5.2	0.87	467|678|1072|1277|1278|1281|1499|2263|2353|2885|2908|2950|3066|3280|3397|4131|4212|4692|4774|6347|6657|6863|7122|7538|7791|8828|9638|9775|11075|25878|51324|54541|222008|285704	ATF3|ZFP36L2|CFL1|COL1A1|COL1A2|COL3A1|CTNNB1|FGFR2|FOS|GRB2|NR3C1|GSTP1|HDAC2|HES1|ID1|MAP1B|MEIS2|NDN|NFIA|CCL2|SOX2|TAC1|CLDN5|ZFP36|ZYX|NRP2|FEZ1|EIF4A3|STMN2|MXRA5|SPG21|DDIT4|VSTM2A|RGMB	-6.2	MyList
GO Biological Processes	19	GO:0050890	cognition	19_GO:0032501 multicellular organismal process	-8.2	3.7	7.4	30230	336	654	27	4.1	0.78	793|894|1996|2353|3845|4192|4204|4212|4761|5764|5803|6860|6863|7122|7162|7846|9378|9775|10769|11170|23208|23657|26047|55450|55636|93986|113246	CALB1|CCND2|ELAVL4|FOS|KRAS|MDK|MECP2|MEIS2|NEUROD2|PTN|PTPRZ1|SYT4|TAC1|CLDN5|TPBG|TUBA1A|NRXN1|EIF4A3|PLK2|FAM107A|SYT11|SLC7A11|CNTNAP2|CAMK2N1|CHD7|FOXP2|C12orf57	-6.2	MyList
Reactome Gene Sets	6	R-HSA-373760	L1CAM interactions		-8.1	6.2	8.4	30230	120	654	16	2.4	0.6	60|71|163|1641|1808|2596|3312|4897|5962|7280|7846|8828|10376|10383|347733|100133941	ACTB|ACTG1|AP2B1|DCX|DPYSL2|GAP43|HSPA8|NRCAM|RDX|TUBB2A|TUBA1A|NRP2|TUBA1B|TUBB4B|TUBB2B|CD24	-6.2	MyList
Reactome Gene Sets	6	R-HSA-349425	Autodegradation of the E3 ubiquitin ligase COP1		-8.1	12	10	30230	39	654	10	1.5	0.48	5683|5684|5688|5691|5694|5695|5713|5714|7314|64326	PSMA2|PSMA3|PSMA7|PSMB3|PSMB6|PSMB7|PSMD7|PSMD8|UBB|COP1	-6.2	MyList
GO Biological Processes	19	GO:0051640	organelle localization	19_GO:0051179 localization	-8.1	3	7	30230	561	654	36	5.5	0.89	547|801|998|1072|1113|1499|2697|2770|3020|3799|3800|4131|4134|4747|5080|5108|5861|6209|6860|7314|7345|7534|7846|8417|8766|8825|9378|9638|10142|10540|11127|23208|23224|25777|57584|201161	KIF1A|CALM1|CDC42|CFL1|CHGA|CTNNB1|GJA1|GNAI1|H3-3A|KIF5B|KIF5C|MAP1B|MAP4|NEFL|PAX6|PCM1|RAB1A|RPS15|SYT4|UBB|UCHL1|YWHAZ|TUBA1A|STX7|RAB11A|LIN7A|NRXN1|FEZ1|AKAP9|DCTN2|KIF3A|SYT11|SYNE2|SUN2|ARHGAP21|CENPV	-6.1	MyList
Reactome Gene Sets	6	R-HSA-5357801	Programmed Cell Death		-8	5.7	8.2	30230	139	654	17	2.6	0.62	708|1499|3320|5683|5684|5688|5691|5694|5695|5713|5714|7314|7431|7529|7533|7534|10971	C1QBP|CTNNB1|HSP90AA1|PSMA2|PSMA3|PSMA7|PSMB3|PSMB6|PSMB7|PSMD7|PSMD8|UBB|VIM|YWHAB|YWHAH|YWHAZ|YWHAQ	-6.1	MyList
WikiPathways	27	WP5546	22q11 2 distal CNV		-8	5.7	8.2	30230	139	654	17	2.6	0.62	3309|6188|6204|6205|6208|6209|6210|6218|6224|6227|6228|6229|6231|6234|6235|6635|9978	HSPA5|RPS3|RPS10|RPS11|RPS14|RPS15|RPS15A|RPS17|RPS20|RPS21|RPS23|RPS24|RPS26|RPS28|RPS29|SNRPE|RBX1	-6.1	MyList
GO Biological Processes	19	GO:0040017	positive regulation of locomotion	19_GO:0040011 locomotion	-8	2.8	6.9	30230	644	654	39	6	0.93	71|358|388|506|604|682|708|998|1072|1277|3309|3312|3488|3491|4192|5216|5530|5764|6347|6678|6863|6866|7114|7162|7857|8766|8828|9510|9590|10512|10769|11170|23224|25777|27086|51157|57142|79647|378938	ACTG1|AQP1|RHOB|ATP5F1B|BCL6|BSG|C1QBP|CDC42|CFL1|COL1A1|HSPA5|HSPA8|IGFBP5|CCN1|MDK|PFN1|PPP3CA|PTN|CCL2|SPARC|TAC1|TAC3|TMSB4X|TPBG|SCG2|RAB11A|NRP2|ADAMTS1|AKAP12|SEMA3C|PLK2|FAM107A|SYNE2|SUN2|FOXP1|ZNF580|RTN4|AKIRIN1|MALAT1	-6	MyList
GO Biological Processes	19	GO:0051961	negative regulation of nervous system development	19_GO:0032502 developmental process	-8	5.6	8.1	30230	140	654	17	2.6	0.62	706|869|1499|2664|3280|3398|4133|4504|5080|5108|5530|5764|6664|6860|7533|53335|57142	TSPO|CBLN1|CTNNB1|GDI1|HES1|ID2|MAP2|MT3|PAX6|PCM1|PPP3CA|PTN|SOX11|SYT4|YWHAH|BCL11A|RTN4	-6	MyList
GO Biological Processes	19	GO:0050804	modulation of chemical synaptic transmission	19_GO:0050789 regulation of biological process	-8	3	7	30230	540	654	35	5.4	0.88	793|801|869|1072|1136|2670|2891|3799|3845|4131|4204|4747|4761|5216|5217|5530|5764|6347|6860|6863|7533|8766|9118|9378|9590|9775|10769|11170|23208|23657|24141|27065|56853|57142|347733	CALB1|CALM1|CBLN1|CFL1|CHRNA3|GFAP|GRIA2|KIF5B|KRAS|MAP1B|MECP2|NEFL|NEUROD2|PFN1|PFN2|PPP3CA|PTN|CCL2|SYT4|TAC1|YWHAH|RAB11A|INA|NRXN1|AKAP12|EIF4A3|PLK2|FAM107A|SYT11|SLC7A11|LAMP5|NSG1|CELF4|RTN4|TUBB2B	-6	MyList
WikiPathways	27	WP4932	7q11 23 copy number variation syndrome		-8	6.5	8.4	30230	107	654	15	2.3	0.59	506|513|514|515|539|1072|1499|2597|2885|3066|3159|4508|7122|9246|10477	ATP5F1B|ATP5F1D|ATP5F1E|ATP5PB|ATP5PO|CFL1|CTNNB1|GAPDH|GRB2|HDAC2|HMGA1|ATP6|CLDN5|UBE2L6|UBE2E3	-6	MyList
GO Biological Processes	19	GO:0030902	hindbrain development	19_GO:0032502 developmental process	-7.9	5.2	8	30230	159	654	18	2.8	0.64	869|1499|3184|3212|3280|3309|4192|4204|4538|4760|4761|4781|5362|7846|9378|27089|79971|93986	CBLN1|CTNNB1|HNRNPD|HOXB2|HES1|HSPA5|MDK|MECP2|ND4|NEUROD1|NEUROD2|NFIB|PLXNA2|TUBA1A|NRXN1|UQCRQ|WLS|FOXP2	-6	MyList
KEGG Pathway	24	hsa04814	Motor proteins		-7.9	4.7	7.7	30230	197	654	20	3.1	0.67	60|71|547|832|1781|3799|3800|3831|6990|7170|7171|7280|7846|10376|10383|10540|11127|55605|203068|347733	ACTB|ACTG1|KIF1A|CAPZB|DYNC1I2|KIF5B|KIF5C|KLC1|DYNLT3|TPM3|TPM4|TUBB2A|TUBA1A|TUBA1B|TUBB4B|DCTN2|KIF3A|KIF21A|TUBB|TUBB2B	-6	MyList
GO Biological Processes	19	GO:0001654	eye development	19_GO:0032502 developmental process	-7.9	3.3	7.1	30230	418	654	30	4.6	0.82	358|682|793|1410|1499|1641|1946|2202|2353|2823|3066|4081|4212|4760|4774|4781|5080|5090|5954|6604|6641|6657|6659|6664|7431|7482|55636|93986|113246|246213	AQP1|BSG|CALB1|CRYAB|CTNNB1|DCX|EFNA5|EFEMP1|FOS|GPM6A|HDAC2|MAB21L1|MEIS2|NEUROD1|NFIA|NFIB|PAX6|PBX3|RCN1|SMARCD3|SNTB1|SOX2|SOX4|SOX11|VIM|WNT2B|CHD7|FOXP2|C12orf57|SLC17A8	-6	MyList
Reactome Gene Sets	6	R-HSA-180585	Vif-mediated degradation of APOBEC3G		-7.9	11	9.8	30230	41	654	10	1.5	0.48	5683|5684|5688|5691|5694|5695|5713|5714|7314|9978	PSMA2|PSMA3|PSMA7|PSMB3|PSMB6|PSMB7|PSMD7|PSMD8|UBB|RBX1	-6	MyList
Reactome Gene Sets	6	R-HSA-6798695	Neutrophil degranulation		-7.9	3.2	7	30230	469	654	32	4.9	0.84	1471|1509|2171|2512|2665|2950|3312|3320|3417|4282|5315|5660|5683|5695|5713|6727|7276|7520|9761|10092|10383|10487|10493|10576|10577|10694|10890|23406|25840|127829|203068|258010	CST3|CTSD|FABP5|FTL|GDI2|GSTP1|HSPA8|HSP90AA1|IDH1|MIF|PKM|PSAP|PSMA2|PSMB7|PSMD7|SRP14|TTR|XRCC5|MLEC|ARPC5|TUBB4B|CAP1|VAT1|CCT2|NPC2|CCT8|RAB10|COTL1|TMT1A|ARL8A|TUBB|SVIP	-5.9	MyList
Reactome Gene Sets	6	R-HSA-4086400	PCP/CE pathway		-7.8	7.6	8.7	30230	79	654	13	2	0.55	163|1212|5216|5683|5684|5688|5691|5694|5695|5713|5714|5881|7314	AP2B1|CLTB|PFN1|PSMA2|PSMA3|PSMA7|PSMB3|PSMB6|PSMB7|PSMD7|PSMD8|RAC3|UBB	-5.9	MyList
GO Biological Processes	19	GO:1903311	regulation of mRNA metabolic process	19_GO:0050789 regulation of biological process	-7.8	3.2	7	30230	445	654	31	4.7	0.83	678|708|1153|1996|3184|4904|6431|6434|6635|6651|7431|7538|8683|9584|9775|10657|10659|10929|23112|23589|27316|27327|56853|57060|60680|65109|65110|81892|91746|401115|647979	ZFP36L2|C1QBP|CIRBP|ELAVL4|HNRNPD|YBX1|SRSF6|TRA2B|SNRPE|SON|VIM|ZFP36|SRSF9|RBM39|EIF4A3|KHDRBS1|CELF2|SRSF8|TNRC6B|CARHSP1|RBMX|TNRC6A|CELF4|PCBP4|CELF5|UPF3B|UPF3A|SLIRP|YTHDC1|NICOL1|NORAD	-5.9	MyList
GO Biological Processes	19	GO:0043484	regulation of RNA splicing	19_GO:0050789 regulation of biological process	-7.8	4.6	7.7	30230	199	654	20	3.1	0.67	708|3187|6231|6431|6434|6635|6651|6880|8683|9584|10657|10659|10929|27316|56853|57060|60680|65109|65110|91746	C1QBP|HNRNPH1|RPS26|SRSF6|TRA2B|SNRPE|SON|TAF9|SRSF9|RBM39|KHDRBS1|CELF2|SRSF8|RBMX|CELF4|PCBP4|CELF5|UPF3B|UPF3A|YTHDC1	-5.9	MyList
Reactome Gene Sets	6	R-HSA-69563	p53-Dependent G1 DNA Damage Response		-7.8	9.6	9.3	30230	53	654	11	1.7	0.5	5683|5684|5688|5691|5694|5695|5713|5714|7314|57060|64326	PSMA2|PSMA3|PSMA7|PSMB3|PSMB6|PSMB7|PSMD7|PSMD8|UBB|PCBP4|COP1	-5.9	MyList
Reactome Gene Sets	6	R-HSA-69580	p53-Dependent G1/S DNA damage checkpoint		-7.8	9.6	9.3	30230	53	654	11	1.7	0.5	5683|5684|5688|5691|5694|5695|5713|5714|7314|57060|64326	PSMA2|PSMA3|PSMA7|PSMB3|PSMB6|PSMB7|PSMD7|PSMD8|UBB|PCBP4|COP1	-5.9	MyList
Reactome Gene Sets	6	R-HSA-1234176	Oxygen-dependent proline hydroxylation of Hypoxia-inducible Factor Alpha		-7.8	9.6	9.3	30230	53	654	11	1.7	0.5	5683|5684|5688|5691|5694|5695|5713|5714|7314|9978|64344	PSMA2|PSMA3|PSMA7|PSMB3|PSMB6|PSMB7|PSMD7|PSMD8|UBB|RBX1|HIF3A	-5.9	MyList
GO Biological Processes	19	GO:0150063	visual system development	19_GO:0032502 developmental process	-7.8	3.3	7	30230	421	654	30	4.6	0.82	358|682|793|1410|1499|1641|1946|2202|2353|2823|3066|4081|4212|4760|4774|4781|5080|5090|5954|6604|6641|6657|6659|6664|7431|7482|55636|93986|113246|246213	AQP1|BSG|CALB1|CRYAB|CTNNB1|DCX|EFNA5|EFEMP1|FOS|GPM6A|HDAC2|MAB21L1|MEIS2|NEUROD1|NFIA|NFIB|PAX6|PBX3|RCN1|SMARCD3|SNTB1|SOX2|SOX4|SOX11|VIM|WNT2B|CHD7|FOXP2|C12orf57|SLC17A8	-5.9	MyList
Reactome Gene Sets	6	R-HSA-9762114	GSK3B and BTRC:CUL1-mediated-degradation of NFE2L2		-7.8	11	9.6	30230	42	654	10	1.5	0.48	5683|5684|5688|5691|5694|5695|5713|5714|7314|9978	PSMA2|PSMA3|PSMA7|PSMB3|PSMB6|PSMB7|PSMD7|PSMD8|UBB|RBX1	-5.9	MyList
Reactome Gene Sets	6	R-HSA-8854050	FBXL7 down-regulates AURKA during mitotic entry and in early mitosis		-7.8	11	9.6	30230	42	654	10	1.5	0.48	5683|5684|5688|5691|5694|5695|5713|5714|7314|9978	PSMA2|PSMA3|PSMA7|PSMB3|PSMB6|PSMB7|PSMD7|PSMD8|UBB|RBX1	-5.9	MyList
WikiPathways	27	WP2003	miR targeted genes in leukocytes		-7.8	5.8	8.1	30230	127	654	16	2.4	0.6	604|1499|3159|3337|3417|4170|5315|7170|7846|8763|10487|10797|10971|23657|57142|83442	BCL6|CTNNB1|HMGA1|DNAJB1|IDH1|MCL1|PKM|TPM3|TUBA1A|CD164|CAP1|MTHFD2|YWHAQ|SLC7A11|RTN4|SH3BGRL3	-5.9	MyList
GO Biological Processes	19	GO:0008037	cell recognition	19_GO:0009987 cellular process	-7.7	5.4	7.9	30230	145	654	17	2.6	0.62	682|1268|1946|2596|4692|4897|6950|7203|7417|7534|10575|10576|10694|22948|26047|50863|57142	BSG|CNR1|EFNA5|GAP43|NDN|NRCAM|TCP1|CCT3|VDAC2|YWHAZ|CCT4|CCT2|CCT8|CCT5|CNTNAP2|NTM|RTN4	-5.8	MyList
GO Biological Processes	19	GO:0007611	learning or memory	19_GO:0032501 multicellular organismal process	-7.7	3.9	7.3	30230	285	654	24	3.7	0.74	793|894|1996|2353|3845|4192|4204|4212|4761|5764|5803|6860|6863|7122|7162|7846|9378|9775|10769|23208|23657|26047|55450|93986	CALB1|CCND2|ELAVL4|FOS|KRAS|MDK|MECP2|MEIS2|NEUROD2|PTN|PTPRZ1|SYT4|TAC1|CLDN5|TPBG|TUBA1A|NRXN1|EIF4A3|PLK2|SYT11|SLC7A11|CNTNAP2|CAMK2N1|FOXP2	-5.8	MyList
Reactome Gene Sets	6	R-HSA-174084	Autodegradation of Cdh1 by Cdh1:APC/C		-7.7	9.4	9.2	30230	54	654	11	1.7	0.5	5683|5684|5688|5691|5694|5695|5713|5714|7314|27338|119504	PSMA2|PSMA3|PSMA7|PSMB3|PSMB6|PSMB7|PSMD7|PSMD8|UBB|UBE2S|ANAPC16	-5.8	MyList
GO Biological Processes	19	GO:0034341	response to type II interferon	19_GO:0044419 biological process involved in interspecies interaction between organisms	-7.7	5.8	8.1	30230	128	654	16	2.4	0.6	71|467|801|998|2597|3460|3799|4345|5683|5684|5688|5691|6347|7431|7791|10410	ACTG1|ATF3|CALM1|CDC42|GAPDH|IFNGR2|KIF5B|CD200|PSMA2|PSMA3|PSMA7|PSMB3|CCL2|VIM|ZYX|IFITM3	-5.8	MyList
Reactome Gene Sets	6	R-HSA-1168372	Downstream signaling events of B Cell Receptor (BCR)		-7.7	8.3	8.9	30230	67	654	12	1.8	0.52	801|3845|5530|5683|5684|5688|5691|5694|5695|5713|5714|7314	CALM1|KRAS|PPP3CA|PSMA2|PSMA3|PSMA7|PSMB3|PSMB6|PSMB7|PSMD7|PSMD8|UBB	-5.8	MyList
Reactome Gene Sets	6	R-HSA-69615	G1/S DNA Damage Checkpoints		-7.7	8.3	8.9	30230	67	654	12	1.8	0.52	5683|5684|5688|5691|5694|5695|5713|5714|7314|9978|57060|64326	PSMA2|PSMA3|PSMA7|PSMB3|PSMB6|PSMB7|PSMD7|PSMD8|UBB|RBX1|PCBP4|COP1	-5.8	MyList
CORUM	33	CORUM:6247	BBS-chaperonin complex		-7.7	28	13	30230	10	654	6	0.92	0.37	6950|7203|10575|10576|10694|22948	TCP1|CCT3|CCT4|CCT2|CCT8|CCT5	-5.8	MyList
Reactome Gene Sets	6	R-HSA-1592230	Mitochondrial biogenesis		-7.7	6.7	8.4	30230	96	654	14	2.1	0.57	506|513|514|515|521|539|801|4508|6604|9556|10632|10651|84833|440574	ATP5F1B|ATP5F1D|ATP5F1E|ATP5PB|ATP5ME|ATP5PO|CALM1|ATP6|SMARCD3|ATP5MJ|ATP5MG|MTX2|ATP5MK|MICOS10	-5.8	MyList
GO Biological Processes	19	GO:0043068	positive regulation of programmed cell death	19_GO:0048518 positive regulation of biological process	-7.7	2.9	6.8	30230	580	654	36	5.5	0.89	388|467|573|604|694|706|708|1191|1499|1509|1647|1843|2908|3312|3329|3399|3491|3956|4170|4616|4760|6154|6188|6347|6659|7164|7314|9240|9590|10439|10962|23787|23788|27086|27166|51079	RHOB|ATF3|BAG1|BCL6|BTG1|TSPO|C1QBP|CLU|CTNNB1|CTSD|GADD45A|DUSP1|NR3C1|HSPA8|HSPD1|ID3|CCN1|LGALS1|MCL1|GADD45B|NEUROD1|RPL26|RPS3|CCL2|SOX4|TPD52L1|UBB|PNMA1|AKAP12|OLFM1|MLLT11|MTCH1|MTCH2|FOXP1|PRELID1|NDUFA13	-5.8	MyList
GO Biological Processes	19	GO:0010721	negative regulation of cell development	19_GO:0032502 developmental process	-7.7	3.9	7.3	30230	287	654	24	3.7	0.74	604|706|1072|1499|2664|3280|3398|3956|4133|4192|4504|5080|5108|5530|5683|5684|5688|5691|5764|6664|6860|7533|53335|57142	BCL6|TSPO|CFL1|CTNNB1|GDI1|HES1|ID2|LGALS1|MAP2|MDK|MT3|PAX6|PCM1|PPP3CA|PSMA2|PSMA3|PSMA7|PSMB3|PTN|SOX11|SYT4|YWHAH|BCL11A|RTN4	-5.8	MyList
GO Biological Processes	19	GO:0048880	sensory system development	19_GO:0032502 developmental process	-7.7	3.2	6.9	30230	428	654	30	4.6	0.82	358|682|793|1410|1499|1641|1946|2202|2353|2823|3066|4081|4212|4760|4774|4781|5080|5090|5954|6604|6641|6657|6659|6664|7431|7482|55636|93986|113246|246213	AQP1|BSG|CALB1|CRYAB|CTNNB1|DCX|EFNA5|EFEMP1|FOS|GPM6A|HDAC2|MAB21L1|MEIS2|NEUROD1|NFIA|NFIB|PAX6|PBX3|RCN1|SMARCD3|SNTB1|SOX2|SOX4|SOX11|VIM|WNT2B|CHD7|FOXP2|C12orf57|SLC17A8	-5.8	MyList
GO Biological Processes	19	GO:0032984	protein-containing complex disassembly	19_GO:0009987 cellular process	-7.6	5.3	7.9	30230	147	654	17	2.6	0.62	801|1072|3159|3312|3799|3831|3925|6604|9349|9948|11034|11075|11198|54541|81551|81631|344148	CALM1|CFL1|HMGA1|HSPA8|KIF5B|KLC1|STMN1|SMARCD3|RPL23|WDR1|DSTN|STMN2|SUPT16H|DDIT4|STMN4|MAP1LC3B|NCKAP5	-5.8	MyList
Reactome Gene Sets	6	R-HSA-174154	APC/C:Cdc20 mediated degradation of Securin		-7.6	9.2	9.1	30230	55	654	11	1.7	0.5	5683|5684|5688|5691|5694|5695|5713|5714|7314|27338|119504	PSMA2|PSMA3|PSMA7|PSMB3|PSMB6|PSMB7|PSMD7|PSMD8|UBB|UBE2S|ANAPC16	-5.8	MyList
Reactome Gene Sets	6	R-HSA-5658442	Regulation of RAS by GAPs		-7.6	9.2	9.1	30230	55	654	11	1.7	0.5	3845|5683|5684|5688|5691|5694|5695|5713|5714|7314|9978	KRAS|PSMA2|PSMA3|PSMA7|PSMB3|PSMB6|PSMB7|PSMD7|PSMD8|UBB|RBX1	-5.8	MyList
Reactome Gene Sets	6	R-HSA-449147	Signaling by Interleukins		-7.6	3.2	6.9	30230	454	654	31	4.7	0.83	604|998|1052|1072|1278|2353|2885|3312|3320|3726|4170|4282|4692|5683|5684|5688|5691|5694|5695|5713|5714|5803|6175|6347|6657|6950|7314|7431|7534|9978|54014	BCL6|CDC42|CEBPD|CFL1|COL1A2|FOS|GRB2|HSPA8|HSP90AA1|JUNB|MCL1|MIF|NDN|PSMA2|PSMA3|PSMA7|PSMB3|PSMB6|PSMB7|PSMD7|PSMD8|PTPRZ1|RPLP0|CCL2|SOX2|TCP1|UBB|VIM|YWHAZ|RBX1|BRWD1	-5.7	MyList
Reactome Gene Sets	6	R-HSA-9006934	Signaling by Receptor Tyrosine Kinases		-7.6	3	6.8	30230	531	654	34	5.2	0.87	60|71|163|534|801|998|1277|1278|1281|1287|1499|1509|2263|2353|2670|2885|3066|3187|3320|3397|3398|3399|3726|3845|3925|4192|5063|5441|5764|5803|6678|7314|7529|8828	ACTB|ACTG1|AP2B1|ATP6V1G2|CALM1|CDC42|COL1A1|COL1A2|COL3A1|COL4A5|CTNNB1|CTSD|FGFR2|FOS|GFAP|GRB2|HDAC2|HNRNPH1|HSP90AA1|ID1|ID2|ID3|JUNB|KRAS|STMN1|MDK|PAK3|POLR2L|PTN|PTPRZ1|SPARC|UBB|YWHAB|NRP2	-5.7	MyList
GO Biological Processes	19	GO:0006417	regulation of translation	19_GO:0050789 regulation of biological process	-7.6	3.1	6.9	30230	455	654	31	4.7	0.83	333|678|708|1153|1653|1978|2597|3184|3488|4904|5315|6125|6154|6169|6188|7538|8507|8667|8894|9669|9775|10209|10657|10988|23112|27327|29081|51123|56853|65109|65110	APLP1|ZFP36L2|C1QBP|CIRBP|DDX1|EIF4EBP1|GAPDH|HNRNPD|IGFBP5|YBX1|PKM|RPL5|RPL26|RPL38|RPS3|ZFP36|ENC1|EIF3H|EIF2S2|EIF5B|EIF4A3|EIF1|KHDRBS1|METAP2|TNRC6B|TNRC6A|METTL5|ZNF706|CELF4|UPF3B|UPF3A	-5.7	MyList
Reactome Gene Sets	6	R-HSA-4641258	Degradation of DVL		-7.6	11	9.4	30230	44	654	10	1.5	0.48	5683|5684|5688|5691|5694|5695|5713|5714|7314|9978	PSMA2|PSMA3|PSMA7|PSMB3|PSMB6|PSMB7|PSMD7|PSMD8|UBB|RBX1	-5.7	MyList
Reactome Gene Sets	6	R-HSA-9929356	GSK3B-mediated proteasomal degradation of PD-L1(CD274)		-7.6	11	9.4	30230	44	654	10	1.5	0.48	5683|5684|5688|5691|5694|5695|5713|5714|7314|9978	PSMA2|PSMA3|PSMA7|PSMB3|PSMB6|PSMB7|PSMD7|PSMD8|UBB|RBX1	-5.7	MyList
Reactome Gene Sets	6	R-HSA-69541	Stabilization of p53		-7.6	11	9.4	30230	44	654	10	1.5	0.48	5683|5684|5688|5691|5694|5695|5713|5714|7314|64326	PSMA2|PSMA3|PSMA7|PSMB3|PSMB6|PSMB7|PSMD7|PSMD8|UBB|COP1	-5.7	MyList
GO Biological Processes	19	GO:2000573	positive regulation of DNA biosynthetic process	19_GO:0048518 positive regulation of biological process	-7.6	11	9.4	30230	44	654	10	1.5	0.48	908|1499|3184|3320|6950|7203|10575|10576|10694|22948	CCT6A|CTNNB1|HNRNPD|HSP90AA1|TCP1|CCT3|CCT4|CCT2|CCT8|CCT5	-5.7	MyList
GO Biological Processes	19	GO:0050684	regulation of mRNA processing	19_GO:0050789 regulation of biological process	-7.6	5.3	7.8	30230	149	654	17	2.6	0.62	708|6431|6434|6635|6651|8683|9584|10657|10659|10929|27316|56853|57060|60680|65109|65110|91746	C1QBP|SRSF6|TRA2B|SNRPE|SON|SRSF9|RBM39|KHDRBS1|CELF2|SRSF8|RBMX|CELF4|PCBP4|CELF5|UPF3B|UPF3A|YTHDC1	-5.7	MyList
WikiPathways	27	WP4324	Mitochondrial complex I assembly model OXPHOS system		-7.6	9.1	9	30230	56	654	11	1.7	0.5	4535|4538|4539|4540|4694|4695|4696|4707|4720|51079|55967	ND1|ND4|ND4L|ND5|NDUFA1|NDUFA2|NDUFA3|NDUFB1|NDUFS2|NDUFA13|NDUFA12	-5.7	MyList
GO Biological Processes	19	GO:0006457	protein folding	19_GO:0009987 cellular process	-7.5	4.3	7.3	30230	228	654	21	3.2	0.69	573|908|1155|1191|1410|2288|3309|3312|3320|3329|3337|5202|6950|7203|7411|7846|10575|10576|10694|22948|23386	BAG1|CCT6A|TBCB|CLU|CRYAB|FKBP4|HSPA5|HSPA8|HSP90AA1|HSPD1|DNAJB1|PFDN2|TCP1|CCT3|VBP1|TUBA1A|CCT4|CCT2|CCT8|CCT5|NUDCD3	-5.6	MyList
Canonical Pathways	11	M167	PID AP1 PATHWAY		-7.5	7.9	8.6	30230	70	654	12	1.8	0.52	467|573|1278|1499|1843|2353|2697|2908|3491|3726|4502|6347	ATF3|BAG1|COL1A2|CTNNB1|DUSP1|FOS|GJA1|NR3C1|CCN1|JUNB|MT2A|CCL2	-5.6	MyList
GO Biological Processes	19	GO:0050768	negative regulation of neurogenesis	19_GO:0032502 developmental process	-7.5	5.6	7.8	30230	133	654	16	2.4	0.6	706|1499|2664|3280|3398|4133|4504|5080|5108|5530|5764|6664|6860|7533|53335|57142	TSPO|CTNNB1|GDI1|HES1|ID2|MAP2|MT3|PAX6|PCM1|PPP3CA|PTN|SOX11|SYT4|YWHAH|BCL11A|RTN4	-5.6	MyList
GO Biological Processes	19	GO:0032210	regulation of telomere maintenance via telomerase	19_GO:0050789 regulation of biological process	-7.5	10	9.3	30230	45	654	10	1.5	0.48	908|1499|3184|3320|6950|7203|10575|10576|10694|22948	CCT6A|CTNNB1|HNRNPD|HSP90AA1|TCP1|CCT3|CCT4|CCT2|CCT8|CCT5	-5.6	MyList
CORUM	33	CORUM:5380	TRBP containing complex (DICER, RPL7A, EIF6, MOV10 and subunits of the 60S ribosomal particle)		-7.4	15	10	30230	25	654	8	1.2	0.43	6129|6136|6144|6164|6165|6168|6181|25873	RPL7|RPL12|RPL21|RPL34|RPL35A|RPL37A|RPLP2|RPL36	-5.6	MyList
GO Biological Processes	19	GO:0010970	transport along microtubule	19_GO:0051179 localization	-7.4	4.6	7.4	30230	190	654	19	2.9	0.66	547|998|1781|3799|3800|4131|4747|5108|5861|6990|7314|7345|7846|11127|23224|25777|55605|57584|127829	KIF1A|CDC42|DYNC1I2|KIF5B|KIF5C|MAP1B|NEFL|PCM1|RAB1A|DYNLT3|UBB|UCHL1|TUBA1A|KIF3A|SYNE2|SUN2|KIF21A|ARHGAP21|ARL8A	-5.6	MyList
Reactome Gene Sets	6	R-HSA-9929491	SPOP-mediated proteasomal degradation of PD-L1(CD274)		-7.4	10	9.1	30230	46	654	10	1.5	0.48	5683|5684|5688|5691|5694|5695|5713|5714|7314|9978	PSMA2|PSMA3|PSMA7|PSMB3|PSMB6|PSMB7|PSMD7|PSMD8|UBB|RBX1	-5.5	MyList
GO Biological Processes	19	GO:0043010	camera-type eye development	19_GO:0032502 developmental process	-7.4	3.4	6.9	30230	368	654	27	4.1	0.78	358|682|793|1410|1499|1641|1946|2202|2353|2823|3066|4081|4760|4774|4781|5080|5954|6604|6641|6659|6664|7431|7482|55636|93986|113246|246213	AQP1|BSG|CALB1|CRYAB|CTNNB1|DCX|EFNA5|EFEMP1|FOS|GPM6A|HDAC2|MAB21L1|NEUROD1|NFIA|NFIB|PAX6|RCN1|SMARCD3|SNTB1|SOX4|SOX11|VIM|WNT2B|CHD7|FOXP2|C12orf57|SLC17A8	-5.5	MyList
Reactome Gene Sets	6	R-HSA-5358351	Signaling by Hedgehog		-7.3	5.4	7.7	30230	136	654	16	2.4	0.6	5683|5684|5688|5691|5694|5695|5713|5714|7280|7314|7846|9978|10376|10383|11127|347733	PSMA2|PSMA3|PSMA7|PSMB3|PSMB6|PSMB7|PSMD7|PSMD8|TUBB2A|UBB|TUBA1A|RBX1|TUBA1B|TUBB4B|KIF3A|TUBB2B	-5.5	MyList
GO Biological Processes	19	GO:2000147	positive regulation of cell motility	19_GO:0040011 locomotion	-7.3	2.7	6.5	30230	627	654	37	5.7	0.9	71|358|388|506|604|682|708|998|1072|1277|3309|3312|3488|3491|4192|5216|5530|5764|6347|6678|6863|6866|7114|8766|8828|9510|9590|10512|10769|11170|23224|25777|27086|51157|57142|79647|378938	ACTG1|AQP1|RHOB|ATP5F1B|BCL6|BSG|C1QBP|CDC42|CFL1|COL1A1|HSPA5|HSPA8|IGFBP5|CCN1|MDK|PFN1|PPP3CA|PTN|CCL2|SPARC|TAC1|TAC3|TMSB4X|RAB11A|NRP2|ADAMTS1|AKAP12|SEMA3C|PLK2|FAM107A|SYNE2|SUN2|FOXP1|ZNF580|RTN4|AKIRIN1|MALAT1	-5.5	MyList
Reactome Gene Sets	6	R-HSA-8939902	Regulation of RUNX2 expression and activity		-7.3	8.6	8.7	30230	59	654	11	1.7	0.5	2908|5683|5684|5688|5691|5694|5695|5713|5714|7314|9978	NR3C1|PSMA2|PSMA3|PSMA7|PSMB3|PSMB6|PSMB7|PSMD7|PSMD8|UBB|RBX1	-5.4	MyList
GO Biological Processes	19	GO:0051493	regulation of cytoskeleton organization	19_GO:0050789 regulation of biological process	-7.3	2.9	6.6	30230	547	654	34	5.2	0.87	71|832|998|1072|1946|2288|2770|2885|3925|4131|4133|4204|5063|5202|5216|5217|5881|5962|6188|6863|7114|9948|10092|10109|10142|10297|11034|11075|11170|11214|23406|55605|79969|81551	ACTG1|CAPZB|CDC42|CFL1|EFNA5|FKBP4|GNAI1|GRB2|STMN1|MAP1B|MAP2|MECP2|PAK3|PFDN2|PFN1|PFN2|RAC3|RDX|RPS3|TAC1|TMSB4X|WDR1|ARPC5|ARPC2|AKAP9|APC2|DSTN|STMN2|FAM107A|AKAP13|COTL1|KIF21A|ATAT1|STMN4	-5.4	MyList
Reactome Gene Sets	6	R-HSA-9909648	Regulation of PD-L1(CD274) expression		-7.3	4.5	7.3	30230	194	654	19	2.9	0.66	467|746|1499|2353|3020|5683|5684|5688|5691|5694|5695|5713|5714|7314|8364|9978|23112|27327|100128731	ATF3|TMEM258|CTNNB1|FOS|H3-3A|PSMA2|PSMA3|PSMA7|PSMB3|PSMB6|PSMB7|PSMD7|PSMD8|UBB|H4C3|RBX1|TNRC6B|TNRC6A|OST4	-5.4	MyList
Reactome Gene Sets	6	R-HSA-5610783	Degradation of GLI2 by the proteasome		-7.3	9.8	9	30230	47	654	10	1.5	0.48	5683|5684|5688|5691|5694|5695|5713|5714|7314|9978	PSMA2|PSMA3|PSMA7|PSMB3|PSMB6|PSMB7|PSMD7|PSMD8|UBB|RBX1	-5.4	MyList
Reactome Gene Sets	6	R-HSA-5610780	Degradation of GLI1 by the proteasome		-7.3	9.8	9	30230	47	654	10	1.5	0.48	5683|5684|5688|5691|5694|5695|5713|5714|7314|9978	PSMA2|PSMA3|PSMA7|PSMB3|PSMB6|PSMB7|PSMD7|PSMD8|UBB|RBX1	-5.4	MyList
Reactome Gene Sets	6	R-HSA-5610785	GLI3 is processed to GLI3R by the proteasome		-7.3	9.8	9	30230	47	654	10	1.5	0.48	5683|5684|5688|5691|5694|5695|5713|5714|7314|9978	PSMA2|PSMA3|PSMA7|PSMB3|PSMB6|PSMB7|PSMD7|PSMD8|UBB|RBX1	-5.4	MyList
Reactome Gene Sets	6	R-HSA-3700989	Transcriptional Regulation by TP53		-7.3	3.5	6.8	30230	348	654	26	4	0.76	604|900|1337|1350|1647|2353|3066|4514|5052|5300|5441|6880|6882|7295|7314|7529|7533|7534|10769|10971|11198|23112|27166|27327|54541|57060	BCL6|CCNG1|COX6A1|COX7C|GADD45A|FOS|HDAC2|COX3|PRDX1|PIN1|POLR2L|TAF9|TAF11|TXN|UBB|YWHAB|YWHAH|YWHAZ|PLK2|YWHAQ|SUPT16H|TNRC6B|PRELID1|TNRC6A|DDIT4|PCBP4	-5.4	MyList
WikiPathways	27	WP5193	Cholesterol synthesis disorders		-7.3	18	11	30230	18	654	7	1.1	0.4	2222|2224|3157|3422|6307|6713|10682	FDFT1|FDPS|HMGCS1|IDI1|MSMO1|SQLE|EBP	-5.4	MyList
GO Biological Processes	19	GO:0007610	behavior	19_GO:0032501 multicellular organismal process	-7.2	2.7	6.4	30230	659	654	38	5.8	0.91	706|793|894|1136|1996|2353|2571|2908|3066|3398|3845|4192|4204|4212|4761|4929|5090|5108|5764|5803|6860|6863|7122|7162|7345|7846|9378|9775|10769|23208|23657|26047|51324|55450|55636|93986|113246|127343	TSPO|CALB1|CCND2|CHRNA3|ELAVL4|FOS|GAD1|NR3C1|HDAC2|ID2|KRAS|MDK|MECP2|MEIS2|NEUROD2|NR4A2|PBX3|PCM1|PTN|PTPRZ1|SYT4|TAC1|CLDN5|TPBG|UCHL1|TUBA1A|NRXN1|EIF4A3|PLK2|SYT11|SLC7A11|CNTNAP2|SPG21|CAMK2N1|CHD7|FOXP2|C12orf57|DMBX1	-5.4	MyList
Reactome Gene Sets	6	R-HSA-174184	Cdc20:Phospho-APC/C mediated degradation of Cyclin A		-7.2	8.5	8.6	30230	60	654	11	1.7	0.5	5683|5684|5688|5691|5694|5695|5713|5714|7314|27338|119504	PSMA2|PSMA3|PSMA7|PSMB3|PSMB6|PSMB7|PSMD7|PSMD8|UBB|UBE2S|ANAPC16	-5.4	MyList
Reactome Gene Sets	6	R-HSA-69017	CDK-mediated phosphorylation and removal of Cdc6		-7.2	8.5	8.6	30230	60	654	11	1.7	0.5	5683|5684|5688|5691|5694|5695|5713|5714|7314|27338|119504	PSMA2|PSMA3|PSMA7|PSMB3|PSMB6|PSMB7|PSMD7|PSMD8|UBB|UBE2S|ANAPC16	-5.4	MyList
GO Biological Processes	19	GO:0032206	positive regulation of telomere maintenance	19_GO:0048518 positive regulation of biological process	-7.2	7.5	8.3	30230	74	654	12	1.8	0.52	546|908|1499|3184|3320|6950|7203|10575|10576|10694|22948|54386	ATRX|CCT6A|CTNNB1|HNRNPD|HSP90AA1|TCP1|CCT3|CCT4|CCT2|CCT8|CCT5|TERF2IP	-5.4	MyList
GO Biological Processes	19	GO:0051384	response to glucocorticoid	19_GO:0050896 response to stimulus	-7.2	5.3	7.6	30230	139	654	16	2.4	0.6	358|678|1036|1843|2353|2908|2950|3845|4192|4537|4747|4760|6752|7538|11170|54541	AQP1|ZFP36L2|CDO1|DUSP1|FOS|NR3C1|GSTP1|KRAS|MDK|ND3|NEFL|NEUROD1|SSTR2|ZFP36|FAM107A|DDIT4	-5.4	MyList
GO Biological Processes	19	GO:0043065	positive regulation of apoptotic process	19_GO:0048518 positive regulation of biological process	-7.2	2.8	6.5	30230	554	654	34	5.2	0.87	388|467|573|604|694|706|708|1191|1499|1509|1647|1843|2908|3329|3399|3491|3956|4170|4616|4760|6154|6188|6347|6659|7164|7314|9240|9590|10439|10962|23787|23788|27166|51079	RHOB|ATF3|BAG1|BCL6|BTG1|TSPO|C1QBP|CLU|CTNNB1|CTSD|GADD45A|DUSP1|NR3C1|HSPD1|ID3|CCN1|LGALS1|MCL1|GADD45B|NEUROD1|RPL26|RPS3|CCL2|SOX4|TPD52L1|UBB|PNMA1|AKAP12|OLFM1|MLLT11|MTCH1|MTCH2|PRELID1|NDUFA13	-5.3	MyList
Reactome Gene Sets	6	R-HSA-179419	APC:Cdc20 mediated degradation of cell cycle proteins prior to satisfation of the cell cycle checkpoint		-7.2	8.3	8.5	30230	61	654	11	1.7	0.5	5683|5684|5688|5691|5694|5695|5713|5714|7314|27338|119504	PSMA2|PSMA3|PSMA7|PSMB3|PSMB6|PSMB7|PSMD7|PSMD8|UBB|UBE2S|ANAPC16	-5.3	MyList
Reactome Gene Sets	6	R-HSA-174178	APC/C:Cdh1 mediated degradation of Cdc20 and other APC/C:Cdh1 targeted proteins in late mitosis/early G1		-7.2	8.3	8.5	30230	61	654	11	1.7	0.5	5683|5684|5688|5691|5694|5695|5713|5714|7314|27338|119504	PSMA2|PSMA3|PSMA7|PSMB3|PSMB6|PSMB7|PSMD7|PSMD8|UBB|UBE2S|ANAPC16	-5.3	MyList
Reactome Gene Sets	6	R-HSA-191273	Cholesterol biosynthesis		-7.1	14	9.8	30230	27	654	8	1.2	0.43	39|2222|2224|3157|3422|6307|6713|10682	ACAT2|FDFT1|FDPS|HMGCS1|IDI1|MSMO1|SQLE|EBP	-5.3	MyList
Reactome Gene Sets	6	R-HSA-211733	Regulation of activated PAK-2p34 by proteasome mediated degradation		-7.1	11	9.3	30230	37	654	9	1.4	0.46	5683|5684|5688|5691|5694|5695|5713|5714|7314	PSMA2|PSMA3|PSMA7|PSMB3|PSMB6|PSMB7|PSMD7|PSMD8|UBB	-5.3	MyList
Reactome Gene Sets	6	R-HSA-8878166	Transcriptional regulation by RUNX2		-7.1	6.1	7.8	30230	106	654	14	2.1	0.57	1277|2908|3280|5683|5684|5688|5691|5694|5695|5713|5714|7314|9978|23462	COL1A1|NR3C1|HES1|PSMA2|PSMA3|PSMA7|PSMB3|PSMB6|PSMB7|PSMD7|PSMD8|UBB|RBX1|HEY1	-5.3	MyList
GO Biological Processes	19	GO:1903312	negative regulation of mRNA metabolic process	19_GO:0048519 negative regulation of biological process	-7.1	5.6	7.7	30230	123	654	15	2.3	0.59	708|1153|1996|3184|4904|6431|6635|7538|8683|27316|56853|57060|65110|81892|401115	C1QBP|CIRBP|ELAVL4|HNRNPD|YBX1|SRSF6|SNRPE|ZFP36|SRSF9|RBMX|CELF4|PCBP4|UPF3A|SLIRP|NICOL1	-5.3	MyList
GO Biological Processes	19	GO:0048232	male gamete generation	19_GO:0022414 reproductive process	-7.1	2.5	6.3	30230	752	654	41	6.3	0.95	546|604|694|989|1069|2697|5127|5683|5684|5691|5694|5695|6125|6128|6129|6136|6139|6144|6147|6157|6160|6164|6165|6167|6168|6169|6171|6175|6181|7314|9349|9978|10657|10983|11224|23157|25873|79969|81892|91746|401115	ATRX|BCL6|BTG1|SEPTIN7|CETN2|GJA1|CDK16|PSMA2|PSMA3|PSMB3|PSMB6|PSMB7|RPL5|RPL6|RPL7|RPL12|RPL17|RPL21|RPL23A|RPL27A|RPL31|RPL34|RPL35A|RPL37|RPL37A|RPL38|RPL41|RPLP0|RPLP2|UBB|RPL23|RBX1|KHDRBS1|CCNI|RPL35|SEPTIN6|RPL36|ATAT1|SLIRP|YTHDC1|NICOL1	-5.3	MyList
Reactome Gene Sets	6	R-HSA-9612973	Autophagy		-7.1	4.9	7.4	30230	160	654	17	2.6	0.62	1781|2670|3312|3320|7280|7314|7417|7431|7846|10133|10376|10383|10452|26100|54543|81631|347733	DYNC1I2|GFAP|HSPA8|HSP90AA1|TUBB2A|UBB|VDAC2|VIM|TUBA1A|OPTN|TUBA1B|TUBB4B|TOMM40|WIPI2|TOMM7|MAP1LC3B|TUBB2B	-5.3	MyList
Reactome Gene Sets	6	R-HSA-437239	Recycling pathway of L1		-7.1	9.4	8.8	30230	49	654	10	1.5	0.48	60|71|163|1808|5962|7280|7846|10376|10383|347733	ACTB|ACTG1|AP2B1|DPYSL2|RDX|TUBB2A|TUBA1A|TUBA1B|TUBB4B|TUBB2B	-5.3	MyList
GO Biological Processes	19	GO:0072384	organelle transport along microtubule	19_GO:0051179 localization	-7.1	6.6	8	30230	91	654	13	2	0.55	547|998|3799|4131|4747|5861|7314|7345|7846|11127|23224|25777|57584	KIF1A|CDC42|KIF5B|MAP1B|NEFL|RAB1A|UBB|UCHL1|TUBA1A|KIF3A|SYNE2|SUN2|ARHGAP21	-5.3	MyList
Reactome Gene Sets	6	R-HSA-1234174	Cellular response to hypoxia		-7.1	8.2	8.4	30230	62	654	11	1.7	0.5	5683|5684|5688|5691|5694|5695|5713|5714|7314|9978|64344	PSMA2|PSMA3|PSMA7|PSMB3|PSMB6|PSMB7|PSMD7|PSMD8|UBB|RBX1|HIF3A	-5.2	MyList
Reactome Gene Sets	6	R-HSA-2467813	Separation of Sister Chromatids		-7.1	4.6	7.2	30230	180	654	18	2.8	0.64	1781|5683|5684|5688|5691|5694|5695|5713|5714|6232|7280|7314|7846|10376|10383|27338|119504|347733	DYNC1I2|PSMA2|PSMA3|PSMA7|PSMB3|PSMB6|PSMB7|PSMD7|PSMD8|RPS27|TUBB2A|UBB|TUBA1A|TUBA1B|TUBB4B|UBE2S|ANAPC16|TUBB2B	-5.2	MyList
GO Biological Processes	19	GO:0032535	regulation of cellular component size	19_GO:0065007 biological regulation	-7.1	3.4	6.7	30230	356	654	26	4	0.76	358|832|1072|1946|2664|2885|3320|4131|4133|4504|4747|4897|5063|5216|5217|5962|7114|9948|10092|10109|10439|11034|23406|50809|53335|57142	AQP1|CAPZB|CFL1|EFNA5|GDI1|GRB2|HSP90AA1|MAP1B|MAP2|MT3|NEFL|NRCAM|PAK3|PFN1|PFN2|RDX|TMSB4X|WDR1|ARPC5|ARPC2|OLFM1|DSTN|COTL1|HP1BP3|BCL11A|RTN4	-5.2	MyList
Reactome Gene Sets	6	R-HSA-68886	M Phase		-7.1	3.2	6.6	30230	405	654	28	4.3	0.79	1069|1781|3020|3320|5108|5683|5684|5688|5691|5694|5695|5713|5714|5861|6232|7280|7314|7846|8364|10142|10376|10383|10540|27338|80097|119504|203068|347733	CETN2|DYNC1I2|H3-3A|HSP90AA1|PCM1|PSMA2|PSMA3|PSMA7|PSMB3|PSMB6|PSMB7|PSMD7|PSMD8|RAB1A|RPS27|TUBB2A|UBB|TUBA1A|H4C3|AKAP9|TUBA1B|TUBB4B|DCTN2|UBE2S|MZT2B|ANAPC16|TUBB|TUBB2B	-5.2	MyList
GO Biological Processes	19	GO:0033489	cholesterol biosynthetic process via desmosterol	19_GO:0009987 cellular process	-7.1	17	10	30230	19	654	7	1.1	0.4	2222|2224|3157|3422|6307|6713|10682	FDFT1|FDPS|HMGCS1|IDI1|MSMO1|SQLE|EBP	-5.2	MyList
GO Biological Processes	19	GO:0010499	proteasomal ubiquitin-independent protein catabolic process	19_GO:0009987 cellular process	-7.1	17	10	30230	19	654	7	1.1	0.4	5683|5684|5688|5691|5694|5695|8507	PSMA2|PSMA3|PSMA7|PSMB3|PSMB6|PSMB7|ENC1	-5.2	MyList
GO Biological Processes	19	GO:0033490	cholesterol biosynthetic process via lathosterol	19_GO:0009987 cellular process	-7.1	17	10	30230	19	654	7	1.1	0.4	2222|2224|3157|3422|6307|6713|10682	FDFT1|FDPS|HMGCS1|IDI1|MSMO1|SQLE|EBP	-5.2	MyList
GO Biological Processes	19	GO:1901137	carbohydrate derivative biosynthetic process	19_GO:0009987 cellular process	-7	2.8	6.4	30230	561	654	34	5.2	0.87	506|513|514|515|521|539|746|1854|2650|4508|4535|4537|4538|4539|4540|4694|4695|4696|4704|4707|4720|4830|7167|9556|10632|51079|55858|55907|55967|57134|80055|84833|126328|100128731	ATP5F1B|ATP5F1D|ATP5F1E|ATP5PB|ATP5ME|ATP5PO|TMEM258|DUT|GCNT1|ATP6|ND1|ND3|ND4|ND4L|ND5|NDUFA1|NDUFA2|NDUFA3|NDUFA9|NDUFB1|NDUFS2|NME1|TPI1|ATP5MJ|ATP5MG|NDUFA13|TMEM165|CMAS|NDUFA12|MAN1C1|PGAP1|ATP5MK|NDUFA11|OST4	-5.2	MyList
Reactome Gene Sets	6	R-HSA-350562	Regulation of ornithine decarboxylase (ODC)		-7	11	9.1	30230	38	654	9	1.4	0.46	4953|5683|5684|5688|5691|5694|5695|5713|5714	ODC1|PSMA2|PSMA3|PSMA7|PSMB3|PSMB6|PSMB7|PSMD7|PSMD8	-5.2	MyList
Reactome Gene Sets	6	R-HSA-388841	Regulation of T cell activation by CD28 family		-7	3.8	6.9	30230	265	654	22	3.4	0.71	467|746|998|1499|2353|2885|3020|5063|5683|5684|5688|5691|5694|5695|5713|5714|7314|8364|9978|23112|27327|100128731	ATF3|TMEM258|CDC42|CTNNB1|FOS|GRB2|H3-3A|PAK3|PSMA2|PSMA3|PSMA7|PSMB3|PSMB6|PSMB7|PSMD7|PSMD8|UBB|H4C3|RBX1|TNRC6B|TNRC6A|OST4	-5.2	MyList
GO Biological Processes	19	GO:0008038	neuron recognition	19_GO:0032502 developmental process	-7	9.2	8.7	30230	50	654	10	1.5	0.48	682|1268|1946|2596|4692|4897|7534|26047|50863|57142	BSG|CNR1|EFNA5|GAP43|NDN|NRCAM|YWHAZ|CNTNAP2|NTM|RTN4	-5.2	MyList
Reactome Gene Sets	6	R-HSA-176409	APC/C:Cdc20 mediated degradation of mitotic proteins		-7	8.1	8.4	30230	63	654	11	1.7	0.5	5683|5684|5688|5691|5694|5695|5713|5714|7314|27338|119504	PSMA2|PSMA3|PSMA7|PSMB3|PSMB6|PSMB7|PSMD7|PSMD8|UBB|UBE2S|ANAPC16	-5.2	MyList
GO Biological Processes	19	GO:0007015	actin filament organization	19_GO:0009987 cellular process	-7	3.7	6.8	30230	289	654	23	3.5	0.72	388|800|832|998|1072|3611|5358|5881|7114|7170|7171|7791|9168|9948|10092|10109|10487|10552|11013|11034|11170|29114|65108	RHOB|CALD1|CAPZB|CDC42|CFL1|ILK|PLS3|RAC3|TMSB4X|TPM3|TPM4|ZYX|TMSB10|WDR1|ARPC5|ARPC2|CAP1|ARPC1A|TMSB15A|DSTN|FAM107A|TAGLN3|MARCKSL1	-5.2	MyList
Reactome Gene Sets	6	R-HSA-1632852	Macroautophagy		-6.9	5.1	7.4	30230	145	654	16	2.4	0.6	1781|3312|3320|7280|7314|7417|7431|7846|10133|10376|10383|10452|26100|54543|81631|347733	DYNC1I2|HSPA8|HSP90AA1|TUBB2A|UBB|VDAC2|VIM|TUBA1A|OPTN|TUBA1B|TUBB4B|TOMM40|WIPI2|TOMM7|MAP1LC3B|TUBB2B	-5.1	MyList
GO Biological Processes	19	GO:0007612	learning	19_GO:0032501 multicellular organismal process	-6.9	4.8	7.2	30230	164	654	17	2.6	0.62	1996|2353|3845|4204|4212|4761|5764|6863|7122|7162|7846|9378|9775|23208|23657|26047|93986	ELAVL4|FOS|KRAS|MECP2|MEIS2|NEUROD2|PTN|TAC1|CLDN5|TPBG|TUBA1A|NRXN1|EIF4A3|SYT11|SLC7A11|CNTNAP2|FOXP2	-5.1	MyList
GO Biological Processes	19	GO:0007283	spermatogenesis	19_GO:0022414 reproductive process	-6.9	2.5	6.2	30230	734	654	40	6.1	0.94	546|604|694|989|1069|2697|5127|5683|5684|5691|5694|5695|6125|6128|6129|6136|6139|6144|6147|6157|6160|6164|6165|6167|6168|6169|6171|6175|6181|9349|9978|10657|10983|11224|23157|25873|79969|81892|91746|401115	ATRX|BCL6|BTG1|SEPTIN7|CETN2|GJA1|CDK16|PSMA2|PSMA3|PSMB3|PSMB6|PSMB7|RPL5|RPL6|RPL7|RPL12|RPL17|RPL21|RPL23A|RPL27A|RPL31|RPL34|RPL35A|RPL37|RPL37A|RPL38|RPL41|RPLP0|RPLP2|RPL23|RBX1|KHDRBS1|CCNI|RPL35|SEPTIN6|RPL36|ATAT1|SLIRP|YTHDC1|NICOL1	-5.1	MyList
Reactome Gene Sets	6	R-HSA-180534	Vpu mediated degradation of CD4		-6.9	11	9	30230	39	654	9	1.4	0.46	5683|5684|5688|5691|5694|5695|5713|5714|7314	PSMA2|PSMA3|PSMA7|PSMB3|PSMB6|PSMB7|PSMD7|PSMD8|UBB	-5.1	MyList
Reactome Gene Sets	6	R-HSA-75815	Ubiquitin-dependent degradation of Cyclin D		-6.9	11	9	30230	39	654	9	1.4	0.46	5683|5684|5688|5691|5694|5695|5713|5714|7314	PSMA2|PSMA3|PSMA7|PSMB3|PSMB6|PSMB7|PSMD7|PSMD8|UBB	-5.1	MyList
Reactome Gene Sets	6	R-HSA-176814	Activation of APC/C and APC/C:Cdc20 mediated degradation of mitotic proteins		-6.9	7.9	8.3	30230	64	654	11	1.7	0.5	5683|5684|5688|5691|5694|5695|5713|5714|7314|27338|119504	PSMA2|PSMA3|PSMA7|PSMB3|PSMB6|PSMB7|PSMD7|PSMD8|UBB|UBE2S|ANAPC16	-5.1	MyList
Reactome Gene Sets	6	R-HSA-69613	p53-Independent G1/S DNA Damage Checkpoint		-6.9	9.1	8.6	30230	51	654	10	1.5	0.48	5683|5684|5688|5691|5694|5695|5713|5714|7314|9978	PSMA2|PSMA3|PSMA7|PSMB3|PSMB6|PSMB7|PSMD7|PSMD8|UBB|RBX1	-5.1	MyList
Reactome Gene Sets	6	R-HSA-69601	Ubiquitin-Mediated Degradation of Phosphorylated Cdc25A		-6.9	9.1	8.6	30230	51	654	10	1.5	0.48	5683|5684|5688|5691|5694|5695|5713|5714|7314|9978	PSMA2|PSMA3|PSMA7|PSMB3|PSMB6|PSMB7|PSMD7|PSMD8|UBB|RBX1	-5.1	MyList
GO Biological Processes	19	GO:0072594	establishment of protein localization to organelle	19_GO:0051179 localization	-6.9	3.3	6.6	30230	363	654	26	4	0.76	706|1072|1191|3309|3312|3320|3329|3838|5300|5530|6727|7095|8766|9349|10452|10651|10890|11331|23787|23788|24141|26517|51079|54543|55506|140823	TSPO|CFL1|CLU|HSPA5|HSPA8|HSP90AA1|HSPD1|KPNA2|PIN1|PPP3CA|SRP14|SEC62|RAB11A|RPL23|TOMM40|MTX2|RAB10|PHB2|MTCH1|MTCH2|LAMP5|TIMM13|NDUFA13|TOMM7|MACROH2A2|ROMO1	-5.1	MyList
Reactome Gene Sets	6	R-HSA-69052	Switching of origins to a post-replicative state		-6.9	7	8	30230	79	654	12	1.8	0.52	5683|5684|5688|5691|5694|5695|5713|5714|7314|9978|27338|119504	PSMA2|PSMA3|PSMA7|PSMB3|PSMB6|PSMB7|PSMD7|PSMD8|UBB|RBX1|UBE2S|ANAPC16	-5.1	MyList
Reactome Gene Sets	6	R-HSA-380320	Recruitment of NuMA to mitotic centrosomes		-6.9	6.3	7.7	30230	95	654	13	2	0.55	1069|1781|3320|5108|7280|7846|10142|10376|10383|10540|80097|203068|347733	CETN2|DYNC1I2|HSP90AA1|PCM1|TUBB2A|TUBA1A|AKAP9|TUBA1B|TUBB4B|DCTN2|MZT2B|TUBB|TUBB2B	-5.1	MyList
Reactome Gene Sets	6	R-HSA-9766229	Degradation of CDH1		-6.8	8.9	8.5	30230	52	654	10	1.5	0.48	1499|5683|5684|5688|5691|5694|5695|5713|5714|7314	CTNNB1|PSMA2|PSMA3|PSMA7|PSMB3|PSMB6|PSMB7|PSMD7|PSMD8|UBB	-5	MyList
WikiPathways	27	WP5426	HDAC6 interactions in the central nervous system		-6.8	5.8	7.5	30230	112	654	14	2.1	0.57	1499|1781|2617|2891|2908|3312|3320|4131|4190|4282|5052|7431|10133|203068	CTNNB1|DYNC1I2|GARS1|GRIA2|NR3C1|HSPA8|HSP90AA1|MAP1B|MDH1|MIF|PRDX1|VIM|OPTN|TUBB	-5	MyList
Reactome Gene Sets	6	R-HSA-169911	Regulation of Apoptosis		-6.8	10	8.8	30230	40	654	9	1.4	0.46	5683|5684|5688|5691|5694|5695|5713|5714|7314	PSMA2|PSMA3|PSMA7|PSMB3|PSMB6|PSMB7|PSMD7|PSMD8|UBB	-5	MyList
Canonical Pathways	11	M223	PID BETA CATENIN NUC PATHWAY		-6.8	6.9	7.9	30230	80	654	12	1.8	0.52	894|1499|3066|3398|3491|6925|7088|7091|7529|7533|7534|10971	CCND2|CTNNB1|HDAC2|ID2|CCN1|TCF4|TLE1|TLE4|YWHAB|YWHAH|YWHAZ|YWHAQ	-5	MyList
GO Biological Processes	19	GO:0072655	establishment of protein localization to mitochondrion	19_GO:0051179 localization	-6.8	6.9	7.9	30230	80	654	12	1.8	0.52	706|3320|3329|5300|10452|10651|23787|23788|26517|51079|54543|140823	TSPO|HSP90AA1|HSPD1|PIN1|TOMM40|MTX2|MTCH1|MTCH2|TIMM13|NDUFA13|TOMM7|ROMO1	-5	MyList
CORUM	33	CORUM:2919	Respiratory chain complex I (gamma subunit) mitochondrial		-6.8	21	11	30230	13	654	6	0.92	0.37	4535|4537|4539|4694|4696|4704	ND1|ND3|ND4L|NDUFA1|NDUFA3|NDUFA9	-5	MyList
GO Biological Processes	19	GO:0021987	cerebral cortex development	19_GO:0032502 developmental process	-6.8	5.3	7.4	30230	130	654	15	2.3	0.59	1281|1499|2353|4192|4747|5080|6434|7280|7846|23224|25777|26047|57142|93986|347733	COL3A1|CTNNB1|FOS|MDK|NEFL|PAX6|TRA2B|TUBB2A|TUBA1A|SYNE2|SUN2|CNTNAP2|RTN4|FOXP2|TUBB2B	-5	MyList
Reactome Gene Sets	6	R-HSA-983705	Signaling by the B Cell Receptor (BCR)		-6.8	6.3	7.7	30230	96	654	13	2	0.55	801|2885|3845|5530|5683|5684|5688|5691|5694|5695|5713|5714|7314	CALM1|GRB2|KRAS|PPP3CA|PSMA2|PSMA3|PSMA7|PSMB3|PSMB6|PSMB7|PSMD7|PSMD8|UBB	-5	MyList
Reactome Gene Sets	6	R-HSA-2454202	Fc epsilon receptor (FCERI) signaling		-6.8	5.7	7.5	30230	113	654	14	2.1	0.57	801|2353|2885|3845|5530|5683|5684|5688|5691|5694|5695|5713|5714|7314	CALM1|FOS|GRB2|KRAS|PPP3CA|PSMA2|PSMA3|PSMA7|PSMB3|PSMB6|PSMB7|PSMD7|PSMD8|UBB	-5	MyList
GO Biological Processes	19	GO:0007346	regulation of mitotic cell cycle	19_GO:0050789 regulation of biological process	-6.8	2.8	6.3	30230	549	654	33	5	0.86	60|604|678|894|998|1032|1499|1781|1843|1978|2273|3280|3398|4212|5300|5683|5684|5688|5691|5694|5695|5962|6347|6604|6990|8766|8899|9510|9978|11170|25949|57492|119504	ACTB|BCL6|ZFP36L2|CCND2|CDC42|CDKN2D|CTNNB1|DYNC1I2|DUSP1|EIF4EBP1|FHL1|HES1|ID2|MEIS2|PIN1|PSMA2|PSMA3|PSMA7|PSMB3|PSMB6|PSMB7|RDX|CCL2|SMARCD3|DYNLT3|RAB11A|PRP4K|ADAMTS1|RBX1|FAM107A|SYF2|ARID1B|ANAPC16	-5	MyList
GO Biological Processes	19	GO:0071363	cellular response to growth factor stimulus	19_GO:0050896 response to stimulus	-6.7	2.9	6.3	30230	471	654	30	4.6	0.82	467|678|1072|1277|1278|1281|1499|2263|2353|2885|2908|2950|3066|3280|3397|4131|4692|4774|6347|6863|7122|7538|7791|8828|9638|9775|11075|54541|222008|285704	ATF3|ZFP36L2|CFL1|COL1A1|COL1A2|COL3A1|CTNNB1|FGFR2|FOS|GRB2|NR3C1|GSTP1|HDAC2|HES1|ID1|MAP1B|NDN|NFIA|CCL2|TAC1|CLDN5|ZFP36|ZYX|NRP2|FEZ1|EIF4A3|STMN2|DDIT4|VSTM2A|RGMB	-5	MyList
GO Biological Processes	19	GO:0033044	regulation of chromosome organization	19_GO:0050789 regulation of biological process	-6.7	3.8	6.7	30230	253	654	21	3.2	0.69	60|546|908|1499|1781|1843|3184|3320|6604|6950|6990|7203|7520|8899|10575|10576|10694|22948|54386|57492|201161	ACTB|ATRX|CCT6A|CTNNB1|DYNC1I2|DUSP1|HNRNPD|HSP90AA1|SMARCD3|TCP1|DYNLT3|CCT3|XRCC5|PRP4K|CCT4|CCT2|CCT8|CCT5|TERF2IP|ARID1B|CENPV	-5	MyList
Reactome Gene Sets	6	R-HSA-162909	Host Interactions of HIV factors		-6.7	5.7	7.4	30230	114	654	14	2.1	0.57	163|3159|5683|5684|5688|5691|5694|5695|5713|5714|7314|8905|9978|11168	AP2B1|HMGA1|PSMA2|PSMA3|PSMA7|PSMB3|PSMB6|PSMB7|PSMD7|PSMD8|UBB|AP1S2|RBX1|PSIP1	-5	MyList
GO Biological Processes	19	GO:0042274	ribosomal small subunit biogenesis	19_GO:0009987 cellular process	-6.7	5.7	7.4	30230	114	654	14	2.1	0.57	5134|6189|6205|6208|6209|6210|6218|6227|6228|6229|6230|6232|6234|7520	PDCD2|RPS3A|RPS11|RPS14|RPS15|RPS15A|RPS17|RPS21|RPS23|RPS24|RPS25|RPS27|RPS28|XRCC5	-5	MyList
Reactome Gene Sets	6	R-HSA-69278	Cell Cycle, Mitotic		-6.7	2.8	6.2	30230	553	654	33	5	0.86	894|1032|1069|1781|3020|3320|5108|5500|5683|5684|5688|5691|5694|5695|5713|5714|5861|6232|7280|7314|7846|8364|9978|10133|10142|10376|10383|10540|27338|80097|119504|203068|347733	CCND2|CDKN2D|CETN2|DYNC1I2|H3-3A|HSP90AA1|PCM1|PPP1CB|PSMA2|PSMA3|PSMA7|PSMB3|PSMB6|PSMB7|PSMD7|PSMD8|RAB1A|RPS27|TUBB2A|UBB|TUBA1A|H4C3|RBX1|OPTN|AKAP9|TUBA1B|TUBB4B|DCTN2|UBE2S|MZT2B|ANAPC16|TUBB|TUBB2B	-4.9	MyList
Reactome Gene Sets	6	R-HSA-5628897	TP53 Regulates Metabolic Genes		-6.7	6.8	7.8	30230	82	654	12	1.8	0.52	1337|1350|4514|5052|7295|7529|7533|7534|10971|23112|27327|54541	COX6A1|COX7C|COX3|PRDX1|TXN|YWHAB|YWHAH|YWHAZ|YWHAQ|TNRC6B|TNRC6A|DDIT4	-4.9	MyList
GO Biological Processes	19	GO:0051962	positive regulation of nervous system development	19_GO:0032502 developmental process	-6.7	3.7	6.6	30230	278	654	22	3.4	0.71	706|869|1499|1946|2664|2670|3066|3280|3398|4131|4192|4747|5080|5176|5764|5803|6604|6664|7162|7520|9378|53335	TSPO|CBLN1|CTNNB1|EFNA5|GDI1|GFAP|HDAC2|HES1|ID2|MAP1B|MDK|NEFL|PAX6|SERPINF1|PTN|PTPRZ1|SMARCD3|SOX11|TPBG|XRCC5|NRXN1|BCL11A	-4.9	MyList
GO Biological Processes	19	GO:1904356	regulation of telomere maintenance via telomere lengthening	19_GO:0050789 regulation of biological process	-6.7	8.6	8.3	30230	54	654	10	1.5	0.48	908|1499|3184|3320|6950|7203|10575|10576|10694|22948	CCT6A|CTNNB1|HNRNPD|HSP90AA1|TCP1|CCT3|CCT4|CCT2|CCT8|CCT5	-4.9	MyList
Reactome Gene Sets	6	R-HSA-176408	Regulation of APC/C activators between G1/S and early anaphase		-6.6	7.5	8	30230	68	654	11	1.7	0.5	5683|5684|5688|5691|5694|5695|5713|5714|7314|27338|119504	PSMA2|PSMA3|PSMA7|PSMB3|PSMB6|PSMB7|PSMD7|PSMD8|UBB|UBE2S|ANAPC16	-4.9	MyList
Reactome Gene Sets	6	R-HSA-174113	SCF-beta-TrCP mediated degradation of Emi1		-6.6	9.9	8.6	30230	42	654	9	1.4	0.46	5683|5684|5688|5691|5694|5695|5713|5714|7314	PSMA2|PSMA3|PSMA7|PSMB3|PSMB6|PSMB7|PSMD7|PSMD8|UBB	-4.9	MyList
Reactome Gene Sets	6	R-HSA-4641257	Degradation of AXIN		-6.6	9.9	8.6	30230	42	654	9	1.4	0.46	5683|5684|5688|5691|5694|5695|5713|5714|7314	PSMA2|PSMA3|PSMA7|PSMB3|PSMB6|PSMB7|PSMD7|PSMD8|UBB	-4.9	MyList
Reactome Gene Sets	6	R-HSA-162906	HIV Infection		-6.6	4.1	6.8	30230	214	654	19	2.9	0.66	163|3159|5441|5683|5684|5688|5691|5694|5695|5713|5714|6880|6882|7314|7520|8905|9978|11168|11198	AP2B1|HMGA1|POLR2L|PSMA2|PSMA3|PSMA7|PSMB3|PSMB6|PSMB7|PSMD7|PSMD8|TAF9|TAF11|UBB|XRCC5|AP1S2|RBX1|PSIP1|SUPT16H	-4.8	MyList
Reactome Gene Sets	6	R-HSA-389948	Co-inhibition by PD-1		-6.6	4.1	6.8	30230	214	654	19	2.9	0.66	467|746|1499|2353|3020|5683|5684|5688|5691|5694|5695|5713|5714|7314|8364|9978|23112|27327|100128731	ATF3|TMEM258|CTNNB1|FOS|H3-3A|PSMA2|PSMA3|PSMA7|PSMB3|PSMB6|PSMB7|PSMD7|PSMD8|UBB|H4C3|RBX1|TNRC6B|TNRC6A|OST4	-4.8	MyList
Reactome Gene Sets	6	R-HSA-9839923	Dengue Virus Infection		-6.6	3.1	6.3	30230	401	654	27	4.1	0.78	163|689|746|1191|1499|3184|3187|3309|3312|3320|3838|4904|5441|6383|6431|6635|7314|7431|8364|8683|9775|23168|25777|27316|81631|90701|100128731	AP2B1|BTF3|TMEM258|CLU|CTNNB1|HNRNPD|HNRNPH1|HSPA5|HSPA8|HSP90AA1|KPNA2|YBX1|POLR2L|SDC2|SRSF6|SNRPE|UBB|VIM|H4C3|SRSF9|EIF4A3|RTF1|SUN2|RBMX|MAP1LC3B|SEC11C|OST4	-4.8	MyList
GO Biological Processes	19	GO:0000278	mitotic cell cycle	19_GO:0009987 cellular process	-6.6	2.7	6.1	30230	586	654	34	5.2	0.87	388|801|894|900|1069|1072|1978|2697|3020|3611|3925|4134|4774|4781|5080|5530|6651|7164|7280|7846|8766|9978|10376|10383|10540|10657|10769|10983|23157|25777|25949|27338|203068|347733	RHOB|CALM1|CCND2|CCNG1|CETN2|CFL1|EIF4EBP1|GJA1|H3-3A|ILK|STMN1|MAP4|NFIA|NFIB|PAX6|PPP3CA|SON|TPD52L1|TUBB2A|TUBA1A|RAB11A|RBX1|TUBA1B|TUBB4B|DCTN2|KHDRBS1|PLK2|CCNI|SEPTIN6|SUN2|SYF2|UBE2S|TUBB|TUBB2B	-4.8	MyList
GO Biological Processes	19	GO:0010638	positive regulation of organelle organization	19_GO:0048518 positive regulation of biological process	-6.6	2.8	6.2	30230	505	654	31	4.7	0.83	546|908|989|998|1072|1499|2885|3184|3320|4131|4204|5202|5216|5217|6188|6860|6863|6950|7203|9948|10109|10142|10575|10576|10694|10962|11034|11075|22948|23208|54386	ATRX|CCT6A|SEPTIN7|CDC42|CFL1|CTNNB1|GRB2|HNRNPD|HSP90AA1|MAP1B|MECP2|PFDN2|PFN1|PFN2|RPS3|SYT4|TAC1|TCP1|CCT3|WDR1|ARPC2|AKAP9|CCT4|CCT2|CCT8|MLLT11|DSTN|STMN2|CCT5|SYT11|TERF2IP	-4.8	MyList
GO Biological Processes	19	GO:0036197	zymosterol biosynthetic process	19_GO:0009987 cellular process	-6.6	20	10	30230	14	654	6	0.92	0.37	2222|2224|3157|3422|6307|6713	FDFT1|FDPS|HMGCS1|IDI1|MSMO1|SQLE	-4.8	MyList
CORUM	33	CORUM:191	20S proteasome		-6.6	20	10	30230	14	654	6	0.92	0.37	5683|5684|5688|5691|5694|5695	PSMA2|PSMA3|PSMA7|PSMB3|PSMB6|PSMB7	-4.8	MyList
GO Biological Processes	19	GO:0036196	zymosterol metabolic process	19_GO:0009987 cellular process	-6.6	20	10	30230	14	654	6	0.92	0.37	2222|2224|3157|3422|6307|6713	FDFT1|FDPS|HMGCS1|IDI1|MSMO1|SQLE	-4.8	MyList
Reactome Gene Sets	6	R-HSA-9969896	Lanosterol biosynthesis		-6.6	20	10	30230	14	654	6	0.92	0.37	39|2222|2224|3157|3422|6713	ACAT2|FDFT1|FDPS|HMGCS1|IDI1|SQLE	-4.8	MyList
GO Biological Processes	19	GO:0099111	microtubule-based transport	19_GO:0051179 localization	-6.6	3.9	6.7	30230	237	654	20	3.1	0.67	547|998|1781|2697|3799|3800|4131|4747|5108|5861|6990|7314|7345|7846|11127|23224|25777|55605|57584|127829	KIF1A|CDC42|DYNC1I2|GJA1|KIF5B|KIF5C|MAP1B|NEFL|PCM1|RAB1A|DYNLT3|UBB|UCHL1|TUBA1A|KIF3A|SYNE2|SUN2|KIF21A|ARHGAP21|ARL8A	-4.8	MyList
Reactome Gene Sets	6	R-HSA-5362768	Hh mutants are degraded by ERAD		-6.5	9.7	8.5	30230	43	654	9	1.4	0.46	5683|5684|5688|5691|5694|5695|5713|5714|7314	PSMA2|PSMA3|PSMA7|PSMB3|PSMB6|PSMB7|PSMD7|PSMD8|UBB	-4.8	MyList
GO Biological Processes	19	GO:0008347	glial cell migration	19_GO:0032502 developmental process	-6.5	9.7	8.5	30230	43	654	9	1.4	0.46	706|1281|1499|4692|6347|23224|25777|57142|147495	TSPO|COL3A1|CTNNB1|NDN|CCL2|SYNE2|SUN2|RTN4|APCDD1	-4.8	MyList
GO Biological Processes	19	GO:0070585	protein localization to mitochondrion	19_GO:0051179 localization	-6.5	7.3	7.8	30230	70	654	11	1.7	0.5	706|3320|3329|10452|10651|23787|23788|26517|51079|54543|140823	TSPO|HSP90AA1|HSPD1|TOMM40|MTX2|MTCH1|MTCH2|TIMM13|NDUFA13|TOMM7|ROMO1	-4.8	MyList
GO Biological Processes	19	GO:0051204	protein insertion into mitochondrial membrane	19_GO:0051179 localization	-6.5	12	8.9	30230	32	654	8	1.2	0.43	10452|10651|23787|23788|26517|51079|54543|140823	TOMM40|MTX2|MTCH1|MTCH2|TIMM13|NDUFA13|TOMM7|ROMO1	-4.8	MyList
WikiPathways	27	WP289	Myometrial relaxation and contraction pathways		-6.5	4.7	7	30230	156	654	16	2.4	0.6	60|71|467|800|801|2353|2697|2783|2785|2791|3488|6004|7529|7533|7534|10971	ACTB|ACTG1|ATF3|CALD1|CALM1|FOS|GJA1|GNB2|GNG3|GNG11|IGFBP5|RGS16|YWHAB|YWHAH|YWHAZ|YWHAQ	-4.8	MyList
Reactome Gene Sets	6	R-HSA-76002	Platelet activation, signaling and aggregation		-6.5	3.7	6.5	30230	262	654	21	3.2	0.69	334|388|801|998|1072|1191|1277|1278|2770|2783|2785|2791|2885|3309|5216|5660|6678|7114|7534|9948|10487	APLP2|RHOB|CALM1|CDC42|CFL1|CLU|COL1A1|COL1A2|GNAI1|GNB2|GNG3|GNG11|GRB2|HSPA5|PFN1|PSAP|SPARC|TMSB4X|YWHAZ|WDR1|CAP1	-4.7	MyList
GO Biological Processes	19	GO:0050808	synapse organization	19_GO:0009987 cellular process	-6.5	3.1	6.3	30230	382	654	26	4	0.76	60|71|869|998|1072|1287|1499|1946|2823|4131|4204|4747|4774|4897|5063|5216|5217|5300|5358|5362|5881|7846|8404|9118|9378|10487	ACTB|ACTG1|CBLN1|CDC42|CFL1|COL4A5|CTNNB1|EFNA5|GPM6A|MAP1B|MECP2|NEFL|NFIA|NRCAM|PAK3|PFN1|PFN2|PIN1|PLS3|PLXNA2|RAC3|TUBA1A|SPARCL1|INA|NRXN1|CAP1	-4.7	MyList
Reactome Gene Sets	6	R-HSA-8878159	Transcriptional regulation by RUNX3		-6.5	6.4	7.5	30230	86	654	12	1.8	0.52	1499|3280|3845|5683|5684|5688|5691|5694|5695|5713|5714|7314	CTNNB1|HES1|KRAS|PSMA2|PSMA3|PSMA7|PSMB3|PSMB6|PSMB7|PSMD7|PSMD8|UBB	-4.7	MyList
Reactome Gene Sets	6	R-HSA-9909615	Regulation of PD-L1(CD274) Post-translational modification		-6.5	6.4	7.5	30230	86	654	12	1.8	0.52	746|5683|5684|5688|5691|5694|5695|5713|5714|7314|9978|100128731	TMEM258|PSMA2|PSMA3|PSMA7|PSMB3|PSMB6|PSMB7|PSMD7|PSMD8|UBB|RBX1|OST4	-4.7	MyList
KEGG Pathway	24	hsa04390	Hippo signaling pathway		-6.5	4.7	6.9	30230	157	654	16	2.4	0.6	60|71|268|894|1499|3397|3398|5500|5521|6657|7482|7529|7533|7534|10297|10971	ACTB|ACTG1|AMH|CCND2|CTNNB1|ID1|ID2|PPP1CB|PPP2R2B|SOX2|WNT2B|YWHAB|YWHAH|YWHAZ|APC2|YWHAQ	-4.7	MyList
WikiPathways	27	WP2359	Parkin ubiquitin proteasomal system pathway		-6.5	7.2	7.7	30230	71	654	11	1.7	0.5	3309|3312|5713|5714|7280|7846|9246|10376|10383|203068|347733	HSPA5|HSPA8|PSMD7|PSMD8|TUBB2A|TUBA1A|UBE2L6|TUBA1B|TUBB4B|TUBB|TUBB2B	-4.7	MyList
Reactome Gene Sets	6	R-HSA-9646399	Aggrephagy		-6.5	9.5	8.3	30230	44	654	9	1.4	0.46	1781|3320|7280|7314|7431|7846|10376|10383|347733	DYNC1I2|HSP90AA1|TUBB2A|UBB|VIM|TUBA1A|TUBA1B|TUBB4B|TUBB2B	-4.7	MyList
GO Biological Processes	19	GO:0098655	monoatomic cation transmembrane transport	19_GO:0051179 localization	-6.4	2.5	5.9	30230	709	654	38	5.8	0.91	292|358|478|483|506|513|514|515|521|534|539|1537|2823|2891|3769|4508|4514|4519|4535|4537|4538|4539|4540|4694|4695|4696|4704|4707|4720|5250|10632|23657|29796|55858|55967|80036|140823|246213	SLC25A5|AQP1|ATP1A3|ATP1B3|ATP5F1B|ATP5F1D|ATP5F1E|ATP5PB|ATP5ME|ATP6V1G2|ATP5PO|CYC1|GPM6A|GRIA2|KCNJ13|ATP6|COX3|CYTB|ND1|ND3|ND4|ND4L|ND5|NDUFA1|NDUFA2|NDUFA3|NDUFA9|NDUFB1|NDUFS2|SLC25A3|ATP5MG|SLC7A11|UQCR10|TMEM165|NDUFA12|TRPM3|ROMO1|SLC17A8	-4.7	MyList
GO Biological Processes	19	GO:1902806	regulation of cell cycle G1/S phase transition	19_GO:0050789 regulation of biological process	-6.4	4	6.6	30230	220	654	19	2.9	0.66	60|894|1032|2273|3398|5683|5684|5688|5691|5694|5695|5962|6347|6604|6657|7114|9510|11170|57492	ACTB|CCND2|CDKN2D|FHL1|ID2|PSMA2|PSMA3|PSMA7|PSMB3|PSMB6|PSMB7|RDX|CCL2|SMARCD3|SOX2|TMSB4X|ADAMTS1|FAM107A|ARID1B	-4.7	MyList
Reactome Gene Sets	6	R-HSA-2565942	Regulation of PLK1 Activity at G2/M Transition		-6.4	6.4	7.5	30230	87	654	12	1.8	0.52	1069|1781|3320|5108|5500|7314|7846|10133|10142|10383|10540|203068	CETN2|DYNC1I2|HSP90AA1|PCM1|PPP1CB|UBB|TUBA1A|OPTN|AKAP9|TUBB4B|DCTN2|TUBB	-4.7	MyList
KEGG Pathway	24	hsa04260	Cardiac muscle contraction		-6.4	6.4	7.5	30230	87	654	12	1.8	0.52	478|483|1337|1350|1537|4514|4519|7170|7171|10975|27089|29796	ATP1A3|ATP1B3|COX6A1|COX7C|CYC1|COX3|CYTB|TPM3|TPM4|UQCR11|UQCRQ|UQCR10	-4.7	MyList
Reactome Gene Sets	6	R-HSA-5632684	Hedgehog 'on' state		-6.4	7.1	7.7	30230	72	654	11	1.7	0.5	5683|5684|5688|5691|5694|5695|5713|5714|7314|9978|11127	PSMA2|PSMA3|PSMA7|PSMB3|PSMB6|PSMB7|PSMD7|PSMD8|UBB|RBX1|KIF3A	-4.6	MyList
WikiPathways	27	WP197	Cholesterol biosynthesis pathway		-6.4	18	10	30230	15	654	6	0.92	0.37	2222|2224|3157|3422|6307|6713	FDFT1|FDPS|HMGCS1|IDI1|MSMO1|SQLE	-4.6	MyList
CORUM	33	CORUM:194	PA28gamma-20S proteasome		-6.4	18	10	30230	15	654	6	0.92	0.37	5683|5684|5688|5691|5694|5695	PSMA2|PSMA3|PSMA7|PSMB3|PSMB6|PSMB7	-4.6	MyList
Reactome Gene Sets	6	R-HSA-68949	Orc1 removal from chromatin		-6.4	8	7.9	30230	58	654	10	1.5	0.48	5683|5684|5688|5691|5694|5695|5713|5714|7314|9978	PSMA2|PSMA3|PSMA7|PSMB3|PSMB6|PSMB7|PSMD7|PSMD8|UBB|RBX1	-4.6	MyList
GO Biological Processes	19	GO:0050769	positive regulation of neurogenesis	19_GO:0032502 developmental process	-6.4	4	6.6	30230	222	654	19	2.9	0.66	706|1499|1946|2664|2670|3066|3280|3398|4131|4192|4747|5080|5176|5764|5803|6604|6664|7520|53335	TSPO|CTNNB1|EFNA5|GDI1|GFAP|HDAC2|HES1|ID2|MAP1B|MDK|NEFL|PAX6|SERPINF1|PTN|PTPRZ1|SMARCD3|SOX11|XRCC5|BCL11A	-4.6	MyList
Reactome Gene Sets	6	R-HSA-9824272	Somitogenesis		-6.4	9.2	8.2	30230	45	654	9	1.4	0.46	1499|5683|5684|5688|5691|5694|5695|5713|5714	CTNNB1|PSMA2|PSMA3|PSMA7|PSMB3|PSMB6|PSMB7|PSMD7|PSMD8	-4.6	MyList
Reactome Gene Sets	6	R-HSA-8941858	Regulation of RUNX3 expression and activity		-6.4	9.2	8.2	30230	45	654	9	1.4	0.46	5683|5684|5688|5691|5694|5695|5713|5714|7314	PSMA2|PSMA3|PSMA7|PSMB3|PSMB6|PSMB7|PSMD7|PSMD8|UBB	-4.6	MyList
GO Biological Processes	19	GO:0031960	response to corticosteroid	19_GO:0050896 response to stimulus	-6.4	4.6	6.8	30230	160	654	16	2.4	0.6	358|678|1036|1843|2353|2908|2950|3845|4192|4537|4747|4760|6752|7538|11170|54541	AQP1|ZFP36L2|CDO1|DUSP1|FOS|NR3C1|GSTP1|KRAS|MDK|ND3|NEFL|NEUROD1|SSTR2|ZFP36|FAM107A|DDIT4	-4.6	MyList
GO Biological Processes	19	GO:0030029	actin filament-based process	19_GO:0009987 cellular process	-6.3	2.6	5.9	30230	630	654	35	5.4	0.88	60|71|358|388|604|800|832|998|1072|2697|2885|3611|3845|3856|5216|5217|5358|5881|7114|7170|7171|7791|9168|9948|10092|10109|10487|10552|11013|11034|11170|23224|25777|29114|65108	ACTB|ACTG1|AQP1|RHOB|BCL6|CALD1|CAPZB|CDC42|CFL1|GJA1|GRB2|ILK|KRAS|KRT8|PFN1|PFN2|PLS3|RAC3|TMSB4X|TPM3|TPM4|ZYX|TMSB10|WDR1|ARPC5|ARPC2|CAP1|ARPC1A|TMSB15A|DSTN|FAM107A|SYNE2|SUN2|TAGLN3|MARCKSL1	-4.6	MyList
GO Biological Processes	19	GO:1902904	negative regulation of supramolecular fiber organization	19_GO:0048519 negative regulation of biological process	-6.3	4.6	6.8	30230	161	654	16	2.4	0.6	832|1072|1191|1410|2288|3312|3925|4131|4133|5202|5216|5962|7114|7411|10297|11075	CAPZB|CFL1|CLU|CRYAB|FKBP4|HSPA8|STMN1|MAP1B|MAP2|PFDN2|PFN1|RDX|TMSB4X|VBP1|APC2|STMN2	-4.6	MyList
KEGG Pathway	24	hsa05418	Fluid shear stress and atherosclerosis		-6.3	4.9	6.9	30230	142	654	15	2.3	0.59	60|71|801|1499|1843|2353|2941|2950|3320|4259|5881|6347|6383|6613|7295	ACTB|ACTG1|CALM1|CTNNB1|DUSP1|FOS|GSTA4|GSTP1|HSP90AA1|MGST3|RAC3|CCL2|SDC2|SUMO2|TXN	-4.6	MyList
GO Biological Processes	19	GO:0090151	establishment of protein localization to mitochondrial membrane	19_GO:0051179 localization	-6.3	11	8.6	30230	34	654	8	1.2	0.43	10452|10651|23787|23788|26517|51079|54543|140823	TOMM40|MTX2|MTCH1|MTCH2|TIMM13|NDUFA13|TOMM7|ROMO1	-4.6	MyList
KEGG Pathway	24	hsa05130	Pathogenic Escherichia coli infection		-6.3	4.1	6.6	30230	203	654	18	2.8	0.64	60|71|998|2353|2597|5063|5861|6188|7122|7280|7846|10092|10109|10376|10383|10552|203068|347733	ACTB|ACTG1|CDC42|FOS|GAPDH|PAK3|RAB1A|RPS3|CLDN5|TUBB2A|TUBA1A|ARPC5|ARPC2|TUBA1B|TUBB4B|ARPC1A|TUBB|TUBB2B	-4.6	MyList
Reactome Gene Sets	6	R-HSA-5676590	NIK-->noncanonical NF-kB signaling		-6.3	9	8.1	30230	46	654	9	1.4	0.46	5683|5684|5688|5691|5694|5695|5713|5714|7314	PSMA2|PSMA3|PSMA7|PSMB3|PSMB6|PSMB7|PSMD7|PSMD8|UBB	-4.5	MyList
Reactome Gene Sets	6	R-HSA-5387390	Hh mutants abrogate ligand secretion		-6.3	9	8.1	30230	46	654	9	1.4	0.46	5683|5684|5688|5691|5694|5695|5713|5714|7314	PSMA2|PSMA3|PSMA7|PSMB3|PSMB6|PSMB7|PSMD7|PSMD8|UBB	-4.5	MyList
GO Biological Processes	19	GO:0060411	cardiac septum morphogenesis	19_GO:0032502 developmental process	-6.3	6.9	7.5	30230	74	654	11	1.7	0.5	2263|3280|3398|3491|6659|6664|8828|9249|10512|23462|55636	FGFR2|HES1|ID2|CCN1|SOX4|SOX11|NRP2|DHRS3|SEMA3C|HEY1|CHD7	-4.5	MyList
GO Biological Processes	19	GO:2000794	regulation of epithelial cell proliferation involved in lung morphogenesis	19_GO:0032502 developmental process	-6.3	26	11	30230	9	654	5	0.76	0.34	998|2263|4781|6431|93986	CDC42|FGFR2|NFIB|SRSF6|FOXP2	-4.5	MyList
Reactome Gene Sets	6	R-HSA-2682334	EPH-Ephrin signaling		-6.3	6.2	7.3	30230	90	654	12	1.8	0.52	60|71|163|998|1072|1212|1946|5063|6383|10092|10109|10552	ACTB|ACTG1|AP2B1|CDC42|CFL1|CLTB|EFNA5|PAK3|SDC2|ARPC5|ARPC2|ARPC1A	-4.5	MyList
GO Biological Processes	19	GO:0031333	negative regulation of protein-containing complex assembly	19_GO:0048519 negative regulation of biological process	-6.2	4.8	6.8	30230	144	654	15	2.3	0.59	832|998|1191|1410|2288|2597|3309|3312|3925|4133|5962|7114|11075|53335|258010	CAPZB|CDC42|CLU|CRYAB|FKBP4|GAPDH|HSPA5|HSPA8|STMN1|MAP2|RDX|TMSB4X|STMN2|BCL11A|SVIP	-4.5	MyList
Reactome Gene Sets	6	R-HSA-72163	mRNA Splicing - Major Pathway		-6.2	4.1	6.5	30230	205	654	18	2.8	0.64	3184|3187|3312|4904|5441|6431|6434|6635|8683|8899|9584|9775|10929|11017|25949|27316|59286|65109	HNRNPD|HNRNPH1|HSPA8|YBX1|POLR2L|SRSF6|TRA2B|SNRPE|SRSF9|PRP4K|RBM39|EIF4A3|SRSF8|SNRNP27|SYF2|RBMX|UBL5|UPF3B	-4.5	MyList
Reactome Gene Sets	6	R-HSA-453276	Regulation of mitotic cell cycle		-6.2	6.8	7.5	30230	75	654	11	1.7	0.5	5683|5684|5688|5691|5694|5695|5713|5714|7314|27338|119504	PSMA2|PSMA3|PSMA7|PSMB3|PSMB6|PSMB7|PSMD7|PSMD8|UBB|UBE2S|ANAPC16	-4.5	MyList
Reactome Gene Sets	6	R-HSA-174143	APC/C-mediated degradation of cell cycle proteins		-6.2	6.8	7.5	30230	75	654	11	1.7	0.5	5683|5684|5688|5691|5694|5695|5713|5714|7314|27338|119504	PSMA2|PSMA3|PSMA7|PSMB3|PSMB6|PSMB7|PSMD7|PSMD8|UBB|UBE2S|ANAPC16	-4.5	MyList
Reactome Gene Sets	6	R-HSA-112314	Neurotransmitter receptors and postsynaptic signal transmission		-6.2	4	6.5	30230	206	654	18	2.8	0.64	163|801|1136|2770|2783|2785|2791|2891|3838|3845|4747|5613|7280|7846|8825|10376|10383|347733	AP2B1|CALM1|CHRNA3|GNAI1|GNB2|GNG3|GNG11|GRIA2|KPNA2|KRAS|NEFL|PRKX|TUBB2A|TUBA1A|LIN7A|TUBA1B|TUBB4B|TUBB2B	-4.5	MyList
Reactome Gene Sets	6	R-HSA-2132295	MHC class II antigen presentation		-6.2	5.1	6.9	30230	126	654	14	2.1	0.57	163|832|1509|1781|3799|3831|7280|7846|8905|10376|10383|10540|11127|347733	AP2B1|CAPZB|CTSD|DYNC1I2|KIF5B|KLC1|TUBB2A|TUBA1A|AP1S2|TUBA1B|TUBB4B|DCTN2|KIF3A|TUBB2B	-4.5	MyList
Reactome Gene Sets	6	R-HSA-5607761	Dectin-1 mediated noncanonical NF-kB signaling		-6.2	8.9	8	30230	47	654	9	1.4	0.46	5683|5684|5688|5691|5694|5695|5713|5714|7314	PSMA2|PSMA3|PSMA7|PSMB3|PSMB6|PSMB7|PSMD7|PSMD8|UBB	-4.5	MyList
WikiPathways	27	WP4718	Cholesterol metabolism with Bloch and Kandutsch Russell pathways		-6.2	8.9	8	30230	47	654	9	1.4	0.46	39|2181|2222|2224|3157|3422|6307|6713|10682	ACAT2|ACSL3|FDFT1|FDPS|HMGCS1|IDI1|MSMO1|SQLE|EBP	-4.5	MyList
Canonical Pathways	11	M16801	SIG REGULATION OF THE ACTIN CYTOSKELETON BY RHO GTPASES		-6.2	11	8.4	30230	35	654	8	1.2	0.43	71|998|1072|2664|2665|5063|5216|5217	ACTG1|CDC42|CFL1|GDI1|GDI2|PAK3|PFN1|PFN2	-4.5	MyList
CORUM	33	CORUM:192	PA28-20S proteasome		-6.2	17	9.7	30230	16	654	6	0.92	0.37	5683|5684|5688|5691|5694|5695	PSMA2|PSMA3|PSMA7|PSMB3|PSMB6|PSMB7	-4.5	MyList
CORUM	33	CORUM:5199	Kinase maturation complex 1		-6.2	17	9.7	30230	16	654	6	0.92	0.37	3320|5202|7529|7533|7534|10971	HSP90AA1|PFDN2|YWHAB|YWHAH|YWHAZ|YWHAQ	-4.5	MyList
GO Biological Processes	19	GO:0007018	microtubule-based movement	19_GO:0009987 cellular process	-6.2	2.8	5.9	30230	502	654	30	4.6	0.82	547|998|1781|3799|3800|3831|3895|4131|4134|4747|5108|5683|5684|5688|5691|5694|5695|5861|6990|7314|7345|7846|10383|11127|23224|25777|55605|57584|81892|127829	KIF1A|CDC42|DYNC1I2|KIF5B|KIF5C|KLC1|KTN1|MAP1B|MAP4|NEFL|PCM1|PSMA2|PSMA3|PSMA7|PSMB3|PSMB6|PSMB7|RAB1A|DYNLT3|UBB|UCHL1|TUBA1A|TUBB4B|KIF3A|SYNE2|SUN2|KIF21A|ARHGAP21|SLIRP|ARL8A	-4.5	MyList
GO Biological Processes	19	GO:0030036	actin cytoskeleton organization	19_GO:0009987 cellular process	-6.2	2.7	5.9	30230	557	654	32	4.9	0.84	60|71|358|388|604|800|832|998|1072|2885|3611|3845|3856|5216|5217|5358|5881|7114|7170|7171|7791|9168|9948|10092|10109|10487|10552|11013|11034|11170|29114|65108	ACTB|ACTG1|AQP1|RHOB|BCL6|CALD1|CAPZB|CDC42|CFL1|GRB2|ILK|KRAS|KRT8|PFN1|PFN2|PLS3|RAC3|TMSB4X|TPM3|TPM4|ZYX|TMSB10|WDR1|ARPC5|ARPC2|CAP1|ARPC1A|TMSB15A|DSTN|FAM107A|TAGLN3|MARCKSL1	-4.4	MyList
Reactome Gene Sets	6	R-HSA-983189	Kinesins		-6.2	7.6	7.6	30230	61	654	10	1.5	0.48	547|3799|3831|7280|7846|10376|10383|11127|55605|347733	KIF1A|KIF5B|KLC1|TUBB2A|TUBA1A|TUBA1B|TUBB4B|KIF3A|KIF21A|TUBB2B	-4.4	MyList
GO Biological Processes	19	GO:0071385	cellular response to glucocorticoid stimulus	19_GO:0050896 response to stimulus	-6.2	7.6	7.6	30230	61	654	10	1.5	0.48	358|678|2908|2950|4537|4760|6752|7538|11170|54541	AQP1|ZFP36L2|NR3C1|GSTP1|ND3|NEUROD1|SSTR2|ZFP36|FAM107A|DDIT4	-4.4	MyList
GO Biological Processes	19	GO:0008380	RNA splicing	19_GO:0009987 cellular process	-6.2	3	6	30230	423	654	27	4.1	0.78	708|1153|1653|1996|3187|3312|4904|6431|6434|6635|6651|8683|8899|9584|9775|10659|10929|11017|11168|11171|23091|25949|27316|56853|59286|60680|91746	C1QBP|CIRBP|DDX1|ELAVL4|HNRNPH1|HSPA8|YBX1|SRSF6|TRA2B|SNRPE|SON|SRSF9|PRP4K|RBM39|EIF4A3|CELF2|SRSF8|SNRNP27|PSIP1|STRAP|ZC3H13|SYF2|RBMX|CELF4|UBL5|CELF5|YTHDC1	-4.4	MyList
Reactome Gene Sets	6	R-HSA-5678895	Defective CFTR causes cystic fibrosis		-6.1	8.7	7.9	30230	48	654	9	1.4	0.46	5683|5684|5688|5691|5694|5695|5713|5714|7314	PSMA2|PSMA3|PSMA7|PSMB3|PSMB6|PSMB7|PSMD7|PSMD8|UBB	-4.4	MyList
WikiPathways	27	WP5333	Enterocyte cholesterol metabolism		-6.1	10	8.3	30230	36	654	8	1.2	0.43	39|2222|2224|3157|3422|6307|6713|10682	ACAT2|FDFT1|FDPS|HMGCS1|IDI1|MSMO1|SQLE|EBP	-4.4	MyList
GO Biological Processes	19	GO:0051261	protein depolymerization	19_GO:0009987 cellular process	-6.1	10	8.3	30230	36	654	8	1.2	0.43	1072|3312|3925|9948|11034|11075|81551|344148	CFL1|HSPA8|STMN1|WDR1|DSTN|STMN2|STMN4|NCKAP5	-4.4	MyList
CORUM	33	CORUM:193	PA700-20S-PA28 complex		-6.1	10	8.3	30230	36	654	8	1.2	0.43	5683|5684|5688|5691|5694|5695|5713|5714	PSMA2|PSMA3|PSMA7|PSMB3|PSMB6|PSMB7|PSMD7|PSMD8	-4.4	MyList
WikiPathways	27	WP183	Proteasome degradation		-6.1	7.5	7.6	30230	62	654	10	1.5	0.48	5683|5684|5688|5691|5694|5695|5713|5714|7314|7345	PSMA2|PSMA3|PSMA7|PSMB3|PSMB6|PSMB7|PSMD7|PSMD8|UBB|UCHL1	-4.4	MyList
GO Biological Processes	19	GO:0021761	limbic system development	19_GO:0032502 developmental process	-6.1	5	6.8	30230	129	654	14	2.1	0.57	1072|1499|2263|4192|4747|4760|7314|7846|8828|9638|26047|27089|63974|79969	CFL1|CTNNB1|FGFR2|MDK|NEFL|NEUROD1|UBB|TUBA1A|NRP2|FEZ1|CNTNAP2|UQCRQ|NEUROD6|ATAT1	-4.4	MyList
KEGG Pathway	24	hsa04517	IgSF CAM signaling		-6.1	3.4	6.1	30230	302	654	22	3.4	0.71	60|71|998|1499|2885|4133|4897|5063|5362|5803|5962|7280|7846|8828|10092|10109|10376|10383|10552|26047|203068|347733	ACTB|ACTG1|CDC42|CTNNB1|GRB2|MAP2|NRCAM|PAK3|PLXNA2|PTPRZ1|RDX|TUBB2A|TUBA1A|NRP2|ARPC5|ARPC2|TUBA1B|TUBB4B|ARPC1A|CNTNAP2|TUBB|TUBB2B	-4.4	MyList
Reactome Gene Sets	6	R-HSA-9909396	Circadian clock		-6.1	5.4	6.9	30230	111	654	13	2	0.55	5187|5500|5683|5684|5688|5691|5694|5695|5713|5714|6604|7314|9978	PER1|PPP1CB|PSMA2|PSMA3|PSMA7|PSMB3|PSMB6|PSMB7|PSMD7|PSMD8|SMARCD3|UBB|RBX1	-4.4	MyList
GO Biological Processes	19	GO:0032204	regulation of telomere maintenance	19_GO:0050789 regulation of biological process	-6.1	5.4	6.9	30230	111	654	13	2	0.55	546|908|1499|3184|3320|6950|7203|7520|10575|10576|10694|22948|54386	ATRX|CCT6A|CTNNB1|HNRNPD|HSP90AA1|TCP1|CCT3|XRCC5|CCT4|CCT2|CCT8|CCT5|TERF2IP	-4.4	MyList
KEGG Pathway	24	hsa04820	Cytoskeleton in muscle cells		-6	3.8	6.3	30230	233	654	19	2.9	0.66	60|71|478|483|832|1277|1278|1281|1287|2026|2273|6383|6641|7170|7171|7431|7791|23224|25777	ACTB|ACTG1|ATP1A3|ATP1B3|CAPZB|COL1A1|COL1A2|COL3A1|COL4A5|ENO2|FHL1|SDC2|SNTB1|TPM3|TPM4|VIM|ZYX|SYNE2|SUN2	-4.3	MyList
Reactome Gene Sets	6	R-HSA-442755	Activation of NMDA receptors and postsynaptic events		-6	5.9	7.1	30230	94	654	12	1.8	0.52	801|2891|3838|3845|4747|5613|7280|7846|8825|10376|10383|347733	CALM1|GRIA2|KPNA2|KRAS|NEFL|PRKX|TUBB2A|TUBA1A|LIN7A|TUBA1B|TUBB4B|TUBB2B	-4.3	MyList
GO Biological Processes	19	GO:0000302	response to reactive oxygen species	19_GO:0050896 response to stimulus	-6	4.4	6.5	30230	169	654	16	2.4	0.6	358|388|1072|1277|1410|1843|2353|2950|3066|4504|4540|5052|6188|7295|51157|140823	AQP1|RHOB|CFL1|COL1A1|CRYAB|DUSP1|FOS|GSTP1|HDAC2|MT3|ND5|PRDX1|RPS3|TXN|ZNF580|ROMO1	-4.3	MyList
Reactome Gene Sets	6	R-HSA-190828	Gap junction trafficking		-6	8.5	7.8	30230	49	654	9	1.4	0.46	60|71|1212|2697|7280|7846|10376|10383|347733	ACTB|ACTG1|CLTB|GJA1|TUBB2A|TUBA1A|TUBA1B|TUBB4B|TUBB2B	-4.3	MyList
KEGG Pathway	24	hsa05100	Bacterial invasion of epithelial cells		-6	6.5	7.3	30230	78	654	11	1.7	0.5	60|71|998|1212|1499|3611|10092|10109|10552|23157|55752	ACTB|ACTG1|CDC42|CLTB|CTNNB1|ILK|ARPC5|ARPC2|ARPC1A|SEPTIN6|SEPTIN11	-4.3	MyList
GO Biological Processes	19	GO:0021953	central nervous system neuron differentiation	19_GO:0032502 developmental process	-6	3.9	6.4	30230	212	654	18	2.8	0.64	869|1499|1996|2263|4133|4760|4781|4929|5080|5881|6695|7314|7846|8828|9378|27089|93986|113246	CBLN1|CTNNB1|ELAVL4|FGFR2|MAP2|NEUROD1|NFIB|NR4A2|PAX6|RAC3|SPOCK1|UBB|TUBA1A|NRP2|NRXN1|UQCRQ|FOXP2|C12orf57	-4.3	MyList
Reactome Gene Sets	6	R-HSA-983231	Factors involved in megakaryocyte development and platelet production		-6	4.4	6.5	30230	170	654	16	2.4	0.6	60|547|832|998|3020|3066|3799|3831|7280|7846|10376|10383|11127|23468|55605|347733	ACTB|KIF1A|CAPZB|CDC42|H3-3A|HDAC2|KIF5B|KLC1|TUBB2A|TUBA1A|TUBA1B|TUBB4B|KIF3A|CBX5|KIF21A|TUBB2B	-4.3	MyList
GO Biological Processes	19	GO:0006695	cholesterol biosynthetic process	19_GO:0009987 cellular process	-6	10	8.1	30230	37	654	8	1.2	0.43	2222|2224|3157|3422|3638|6307|6713|10682	FDFT1|FDPS|HMGCS1|IDI1|INSIG1|MSMO1|SQLE|EBP	-4.3	MyList
GO Biological Processes	19	GO:1902653	secondary alcohol biosynthetic process	19_GO:0009987 cellular process	-6	10	8.1	30230	37	654	8	1.2	0.43	2222|2224|3157|3422|3638|6307|6713|10682	FDFT1|FDPS|HMGCS1|IDI1|INSIG1|MSMO1|SQLE|EBP	-4.3	MyList
WikiPathways	27	WP236	Adipogenesis		-6	4.9	6.7	30230	131	654	14	2.1	0.57	1052|1499|1647|1879|2908|2971|3159|3399|4282|4616|4692|6695|7025|8788	CEBPD|CTNNB1|GADD45A|EBF1|NR3C1|GTF3A|HMGA1|ID3|MIF|GADD45B|NDN|SPOCK1|NR2F1|DLK1	-4.3	MyList
GO Biological Processes	19	GO:0010977	negative regulation of neuron projection development	19_GO:0032502 developmental process	-6	4.9	6.7	30230	131	654	14	2.1	0.57	1400|2288|2664|2670|3066|3280|4133|4504|6695|7025|7431|11075|53335|57142	CRMP1|FKBP4|GDI1|GFAP|HDAC2|HES1|MAP2|MT3|SPOCK1|NR2F1|VIM|STMN2|BCL11A|RTN4	-4.3	MyList
Reactome Gene Sets	6	R-HSA-72172	mRNA Splicing		-6	3.9	6.3	30230	213	654	18	2.8	0.64	3184|3187|3312|4904|5441|6431|6434|6635|8683|8899|9584|9775|10929|11017|25949|27316|59286|65109	HNRNPD|HNRNPH1|HSPA8|YBX1|POLR2L|SRSF6|TRA2B|SNRPE|SRSF9|PRP4K|RBM39|EIF4A3|SRSF8|SNRNP27|SYF2|RBMX|UBL5|UPF3B	-4.3	MyList
GO Biological Processes	19	GO:0042176	regulation of protein catabolic process	19_GO:0050789 regulation of biological process	-6	3	5.9	30230	406	654	26	4	0.76	1191|1471|2670|3320|4953|5300|5683|5684|5688|5691|5694|5695|5713|5714|5962|6613|6880|7314|8078|8667|9978|10098|10769|51079|64326|258010	CLU|CST3|GFAP|HSP90AA1|ODC1|PIN1|PSMA2|PSMA3|PSMA7|PSMB3|PSMB6|PSMB7|PSMD7|PSMD8|RDX|SUMO2|TAF9|UBB|USP5|EIF3H|RBX1|TSPAN5|PLK2|NDUFA13|COP1|SVIP	-4.3	MyList
Canonical Pathways	11	M66	PID MYC ACTIV PATHWAY		-6	6.4	7.2	30230	79	654	11	1.7	0.5	894|2597|3159|3320|3329|3398|3939|4830|4953|6880|23089	CCND2|GAPDH|HMGA1|HSP90AA1|HSPD1|ID2|LDHA|NME1|ODC1|TAF9|PEG10	-4.3	MyList
CORUM	33	CORUM:2903	Respiratory chain complex I (intermediate V/380kD and VI/480kD), mitochondrial		-6	37	12	30230	5	654	4	0.61	0.3	4535|4695|4704|4720	ND1|NDUFA2|NDUFA9|NDUFS2	-4.3	MyList
GO Biological Processes	19	GO:0051248	negative regulation of protein metabolic process	19_GO:0048519 negative regulation of biological process	-6	2.5	5.7	30230	654	654	35	5.4	0.88	678|706|1153|1191|1410|1471|1499|1647|1978|2597|3488|4232|4282|4904|5202|5300|6125|6188|6252|6880|7411|7538|8078|8507|8667|9349|9775|23112|27327|56853|57142|84707|150678|258010|374969	ZFP36L2|TSPO|CIRBP|CLU|CRYAB|CST3|CTNNB1|GADD45A|EIF4EBP1|GAPDH|IGFBP5|MEST|MIF|YBX1|PFDN2|PIN1|RPL5|RPS3|RTN1|TAF9|VBP1|ZFP36|USP5|ENC1|EIF3H|RPL23|EIF4A3|TNRC6B|TNRC6A|CELF4|RTN4|BEX2|COPS9|SVIP|SVBP	-4.3	MyList
GO Biological Processes	19	GO:2000045	regulation of G1/S transition of mitotic cell cycle	19_GO:0050789 regulation of biological process	-6	4.1	6.4	30230	192	654	17	2.6	0.62	60|894|1032|2273|3398|5683|5684|5688|5691|5694|5695|5962|6347|6604|9510|11170|57492	ACTB|CCND2|CDKN2D|FHL1|ID2|PSMA2|PSMA3|PSMA7|PSMB3|PSMB6|PSMB7|RDX|CCL2|SMARCD3|ADAMTS1|FAM107A|ARID1B	-4.3	MyList
Reactome Gene Sets	6	R-HSA-9614085	FOXO-mediated transcription		-6	7.2	7.4	30230	64	654	10	1.5	0.48	604|694|1647|2908|3066|7295|7529|7534|10971|57060	BCL6|BTG1|GADD45A|NR3C1|HDAC2|TXN|YWHAB|YWHAZ|YWHAQ|PCBP4	-4.3	MyList
Reactome Gene Sets	6	R-HSA-187577	SCF(Skp2)-mediated degradation of p27/p21		-6	8.3	7.7	30230	50	654	9	1.4	0.46	5683|5684|5688|5691|5694|5695|5713|5714|7314	PSMA2|PSMA3|PSMA7|PSMB3|PSMB6|PSMB7|PSMD7|PSMD8|UBB	-4.3	MyList
WikiPathways	27	WP5417	Cell lineage map for neuronal differentiation		-5.9	4.9	6.7	30230	132	654	14	2.1	0.57	1641|2173|2571|2670|3280|4133|4741|4747|4929|5077|5080|6657|8825|100133941	DCX|FABP7|GAD1|GFAP|HES1|MAP2|NEFM|NEFL|NR4A2|PAX3|PAX6|SOX2|LIN7A|CD24	-4.3	MyList
Reactome Gene Sets	6	R-HSA-9837999	Mitochondrial protein degradation		-5.9	5.8	7	30230	96	654	12	1.8	0.52	384|506|539|3329|4508|4535|4540|4695|10632|27089|27166|51079	ARG2|ATP5F1B|ATP5PO|HSPD1|ATP6|ND1|ND5|NDUFA2|ATP5MG|UQCRQ|PRELID1|NDUFA13	-4.3	MyList
GO Biological Processes	19	GO:0001944	vasculature development	19_GO:0032502 developmental process	-5.9	2.6	5.7	30230	570	654	32	4.9	0.84	71|163|358|388|506|682|1277|1278|1281|1499|2263|3280|3397|3491|3726|4897|5080|5613|6303|6347|6659|7026|7534|7763|7857|8828|9378|10512|23462|55636|57142|64344	ACTG1|AP2B1|AQP1|RHOB|ATP5F1B|BSG|COL1A1|COL1A2|COL3A1|CTNNB1|FGFR2|HES1|ID1|CCN1|JUNB|NRCAM|PAX6|PRKX|SAT1|CCL2|SOX4|NR2F2|YWHAZ|ZFAND5|SCG2|NRP2|NRXN1|SEMA3C|HEY1|CHD7|RTN4|HIF3A	-4.3	MyList
GO Biological Processes	19	GO:0030335	positive regulation of cell migration	19_GO:0040011 locomotion	-5.9	2.5	5.7	30230	599	654	33	5	0.86	71|358|388|506|682|708|998|1277|3309|3312|3488|3491|4192|5216|5530|5764|6347|6678|6863|7114|8766|8828|9510|9590|10512|10769|11170|23224|25777|27086|51157|57142|79647	ACTG1|AQP1|RHOB|ATP5F1B|BSG|C1QBP|CDC42|COL1A1|HSPA5|HSPA8|IGFBP5|CCN1|MDK|PFN1|PPP3CA|PTN|CCL2|SPARC|TAC1|TMSB4X|RAB11A|NRP2|ADAMTS1|AKAP12|SEMA3C|PLK2|FAM107A|SYNE2|SUN2|FOXP1|ZNF580|RTN4|AKIRIN1	-4.3	MyList
Reactome Gene Sets	6	R-HSA-72187	mRNA 3'-end processing		-5.9	4.6	6.5	30230	152	654	15	2.3	0.59	3184|3187|4904|5441|5500|6431|6434|6635|7314|8683|9584|9775|10929|27316|65109	HNRNPD|HNRNPH1|YBX1|POLR2L|PPP1CB|SRSF6|TRA2B|SNRPE|UBB|SRSF9|RBM39|EIF4A3|SRSF8|RBMX|UPF3B	-4.3	MyList
Reactome Gene Sets	6	R-HSA-9758941	Gastrulation		-5.9	5.3	6.8	30230	114	654	13	2	0.55	1499|5015|5077|5080|5683|5684|5688|5691|5694|5695|5713|5714|6657	CTNNB1|OTX2|PAX3|PAX6|PSMA2|PSMA3|PSMA7|PSMB3|PSMB6|PSMB7|PSMD7|PSMD8|SOX2	-4.3	MyList
GO Biological Processes	19	GO:0001568	blood vessel development	19_GO:0032502 developmental process	-5.9	2.6	5.7	30230	544	654	31	4.7	0.83	71|163|358|388|506|682|1277|1278|1281|1499|2263|3280|3397|3491|3726|4897|5080|5613|6303|6347|6659|7026|7534|7857|8828|9378|10512|23462|55636|57142|64344	ACTG1|AP2B1|AQP1|RHOB|ATP5F1B|BSG|COL1A1|COL1A2|COL3A1|CTNNB1|FGFR2|HES1|ID1|CCN1|JUNB|NRCAM|PAX6|PRKX|SAT1|CCL2|SOX4|NR2F2|YWHAZ|SCG2|NRP2|NRXN1|SEMA3C|HEY1|CHD7|RTN4|HIF3A	-4.2	MyList
GO Biological Processes	19	GO:0090150	establishment of protein localization to membrane	19_GO:0051179 localization	-5.9	3.7	6.2	30230	238	654	19	2.9	0.66	3309|3875|5962|6727|7095|8766|10133|10452|10651|10890|23204|23787|23788|26517|27065|51079|54543|140823|100133941	HSPA5|KRT18|RDX|SRP14|SEC62|RAB11A|OPTN|TOMM40|MTX2|RAB10|ARL6IP1|MTCH1|MTCH2|TIMM13|NSG1|NDUFA13|TOMM7|ROMO1|CD24	-4.2	MyList
GO Biological Processes	19	GO:0031109	microtubule polymerization or depolymerization	19_GO:0009987 cellular process	-5.9	7.1	7.3	30230	65	654	10	1.5	0.48	60|1410|3925|4134|7846|10142|11075|80097|81551|344148	ACTB|CRYAB|STMN1|MAP4|TUBA1A|AKAP9|STMN2|MZT2B|STMN4|NCKAP5	-4.2	MyList
GO Biological Processes	19	GO:0010720	positive regulation of cell development	19_GO:0032502 developmental process	-5.9	2.9	5.8	30230	437	654	27	4.1	0.78	60|604|706|1499|1946|2353|2664|2670|3066|3280|3398|4131|4192|4747|5080|5176|5530|5764|5803|6604|6659|6664|7122|7520|8788|53335|57492	ACTB|BCL6|TSPO|CTNNB1|EFNA5|FOS|GDI1|GFAP|HDAC2|HES1|ID2|MAP1B|MDK|NEFL|PAX6|SERPINF1|PPP3CA|PTN|PTPRZ1|SMARCD3|SOX4|SOX11|CLDN5|XRCC5|DLK1|BCL11A|ARID1B	-4.2	MyList
Reactome Gene Sets	6	R-HSA-157858	Gap junction trafficking and regulation		-5.9	8.2	7.6	30230	51	654	9	1.4	0.46	60|71|1212|2697|7280|7846|10376|10383|347733	ACTB|ACTG1|CLTB|GJA1|TUBB2A|TUBA1A|TUBA1B|TUBB4B|TUBB2B	-4.2	MyList
Reactome Gene Sets	6	R-HSA-1169091	Activation of NF-kappaB in B cells		-5.9	8.2	7.6	30230	51	654	9	1.4	0.46	5683|5684|5688|5691|5694|5695|5713|5714|7314	PSMA2|PSMA3|PSMA7|PSMB3|PSMB6|PSMB7|PSMD7|PSMD8|UBB	-4.2	MyList
Reactome Gene Sets	6	R-HSA-4608870	Asymmetric localization of PCP proteins		-5.9	8.2	7.6	30230	51	654	9	1.4	0.46	5683|5684|5688|5691|5694|5695|5713|5714|7314	PSMA2|PSMA3|PSMA7|PSMB3|PSMB6|PSMB7|PSMD7|PSMD8|UBB	-4.2	MyList
Reactome Gene Sets	6	R-HSA-8856688	Golgi-to-ER retrograde transport		-5.9	4.8	6.6	30230	134	654	14	2.1	0.57	547|832|1781|3799|3831|5861|7280|7846|10376|10383|10540|11127|55605|347733	KIF1A|CAPZB|DYNC1I2|KIF5B|KLC1|RAB1A|TUBB2A|TUBA1A|TUBA1B|TUBB4B|DCTN2|KIF3A|KIF21A|TUBB2B	-4.2	MyList
Reactome Gene Sets	6	R-HSA-438064	Post NMDA receptor activation events		-5.9	6.3	7.1	30230	81	654	11	1.7	0.5	801|2891|3838|3845|4747|5613|7280|7846|10376|10383|347733	CALM1|GRIA2|KPNA2|KRAS|NEFL|PRKX|TUBB2A|TUBA1A|TUBA1B|TUBB4B|TUBB2B	-4.2	MyList
WikiPathways	27	WP411	mRNA processing		-5.8	4.8	6.6	30230	135	654	14	2.1	0.57	1653|3184|3187|4904|5496|6431|6434|6635|8683|8899|9584|10659|27316|56853	DDX1|HNRNPD|HNRNPH1|YBX1|PPM1G|SRSF6|TRA2B|SNRPE|SRSF9|PRP4K|RBM39|CELF2|RBMX|CELF4	-4.2	MyList
Reactome Gene Sets	6	R-HSA-201681	TCF dependent signaling in response to WNT		-5.8	3.8	6.2	30230	219	654	18	2.8	0.64	1499|3020|5683|5684|5688|5691|5694|5695|5713|5714|6657|6659|7088|7091|7314|7534|8364|9978	CTNNB1|H3-3A|PSMA2|PSMA3|PSMA7|PSMB3|PSMB6|PSMB7|PSMD7|PSMD8|SOX2|SOX4|TLE1|TLE4|UBB|YWHAZ|H4C3|RBX1	-4.1	MyList
GO Biological Processes	19	GO:0033119	negative regulation of RNA splicing	19_GO:0048519 negative regulation of biological process	-5.8	9.5	7.9	30230	39	654	8	1.2	0.43	708|6231|6431|6635|8683|27316|56853|57060	C1QBP|RPS26|SRSF6|SNRPE|SRSF9|RBMX|CELF4|PCBP4	-4.1	MyList
GO Biological Processes	19	GO:0007005	mitochondrion organization	19_GO:0009987 cellular process	-5.8	3.1	5.9	30230	363	654	24	3.7	0.74	292|513|1191|3329|4170|4535|4538|4540|4720|7417|9638|10452|10651|11331|23787|23788|26517|51079|54543|81892|132299|140823|440574|100131801	SLC25A5|ATP5F1D|CLU|HSPD1|MCL1|ND1|ND4|ND5|NDUFS2|VDAC2|FEZ1|TOMM40|MTX2|PHB2|MTCH1|MTCH2|TIMM13|NDUFA13|TOMM7|SLIRP|OCIAD2|ROMO1|MICOS10|PET100	-4.1	MyList
Reactome Gene Sets	6	R-HSA-5358346	Hedgehog ligand biogenesis		-5.8	8	7.5	30230	52	654	9	1.4	0.46	5683|5684|5688|5691|5694|5695|5713|5714|7314	PSMA2|PSMA3|PSMA7|PSMB3|PSMB6|PSMB7|PSMD7|PSMD8|UBB	-4.1	MyList
Reactome Gene Sets	6	R-HSA-9012999	RHO GTPase cycle		-5.8	2.8	5.7	30230	442	654	27	4.1	0.78	60|71|388|708|832|908|998|1123|1152|2697|2885|3320|3895|5063|5881|6434|7170|7171|7431|9590|10376|10409|10576|11075|11214|27316|57584	ACTB|ACTG1|RHOB|C1QBP|CAPZB|CCT6A|CDC42|CHN1|CKB|GJA1|GRB2|HSP90AA1|KTN1|PAK3|RAC3|TRA2B|TPM3|TPM4|VIM|AKAP12|TUBA1B|BASP1|CCT2|STMN2|AKAP13|RBMX|ARHGAP21	-4.1	MyList
Reactome Gene Sets	6	R-HSA-5673001	RAF/MAP kinase cascade		-5.8	3.5	6	30230	266	654	20	3.1	0.67	60|71|801|1843|2263|2885|3845|4747|5500|5683|5684|5688|5691|5694|5695|5713|5714|7314|7529|9978	ACTB|ACTG1|CALM1|DUSP1|FGFR2|GRB2|KRAS|NEFL|PPP1CB|PSMA2|PSMA3|PSMA7|PSMB3|PSMB6|PSMB7|PSMD7|PSMD8|UBB|YWHAB|RBX1	-4.1	MyList
GO Biological Processes	19	GO:2000278	regulation of DNA biosynthetic process	19_GO:0050789 regulation of biological process	-5.8	6.1	7	30230	83	654	11	1.7	0.5	908|1499|1843|3184|3320|6950|7203|10575|10576|10694|22948	CCT6A|CTNNB1|DUSP1|HNRNPD|HSP90AA1|TCP1|CCT3|CCT4|CCT2|CCT8|CCT5	-4.1	MyList
Reactome Gene Sets	6	R-HSA-8878171	Transcriptional regulation by RUNX1		-5.8	3.8	6.1	30230	221	654	18	2.8	0.64	894|3020|4004|5683|5684|5688|5691|5694|5695|5713|5714|6604|7122|7314|8364|23112|27327|57492	CCND2|H3-3A|LMO1|PSMA2|PSMA3|PSMA7|PSMB3|PSMB6|PSMB7|PSMD7|PSMD8|SMARCD3|CLDN5|UBB|H4C3|TNRC6B|TNRC6A|ARID1B	-4.1	MyList
GO Biological Processes	19	GO:0071383	cellular response to steroid hormone stimulus	19_GO:0050896 response to stimulus	-5.7	4.4	6.4	30230	157	654	15	2.3	0.59	358|478|678|2288|2908|2950|3066|3312|4537|4760|6752|7533|7538|11170|54541	AQP1|ATP1A3|ZFP36L2|FKBP4|NR3C1|GSTP1|HDAC2|HSPA8|ND3|NEUROD1|SSTR2|YWHAH|ZFP36|FAM107A|DDIT4	-4.1	MyList
Reactome Gene Sets	6	R-HSA-69620	Cell Cycle Checkpoints		-5.7	3.3	5.9	30230	292	654	21	3.2	0.69	1781|5683|5684|5688|5691|5694|5695|5713|5714|6232|7314|7529|7533|7534|8364|9978|10971|27338|57060|64326|119504	DYNC1I2|PSMA2|PSMA3|PSMA7|PSMB3|PSMB6|PSMB7|PSMD7|PSMD8|RPS27|UBB|YWHAB|YWHAH|YWHAZ|H4C3|RBX1|YWHAQ|UBE2S|PCBP4|COP1|ANAPC16	-4.1	MyList
GO Biological Processes	19	GO:0035239	tube morphogenesis	19_GO:0032502 developmental process	-5.7	2.4	5.5	30230	701	654	36	5.5	0.89	71|388|506|682|1072|1281|1499|2263|2908|3280|3397|3398|3491|3611|3726|3845|4781|4897|5216|5613|6303|6347|6659|6664|6678|7026|7534|7857|8828|9378|11331|23462|25789|55636|57142|64344	ACTG1|RHOB|ATP5F1B|BSG|CFL1|COL3A1|CTNNB1|FGFR2|NR3C1|HES1|ID1|ID2|CCN1|ILK|JUNB|KRAS|NFIB|NRCAM|PFN1|PRKX|SAT1|CCL2|SOX4|SOX11|SPARC|NR2F2|YWHAZ|SCG2|NRP2|NRXN1|PHB2|HEY1|TMEM59L|CHD7|RTN4|HIF3A	-4.1	MyList
Reactome Gene Sets	6	R-HSA-5607764	CLEC7A (Dectin-1) signaling		-5.7	6.1	6.9	30230	84	654	11	1.7	0.5	801|5530|5683|5684|5688|5691|5694|5695|5713|5714|7314	CALM1|PPP3CA|PSMA2|PSMA3|PSMA7|PSMB3|PSMB6|PSMB7|PSMD7|PSMD8|UBB	-4	MyList
Reactome Gene Sets	6	R-HSA-72203	Processing of Capped Intron-Containing Pre-mRNA		-5.7	3.3	5.9	30230	294	654	21	3.2	0.69	3184|3187|3312|4904|5441|5500|6431|6434|6635|7314|7884|8683|8899|9584|9775|10929|11017|25949|27316|59286|65109	HNRNPD|HNRNPH1|HSPA8|YBX1|POLR2L|PPP1CB|SRSF6|TRA2B|SNRPE|UBB|SLBP|SRSF9|PRP4K|RBM39|EIF4A3|SRSF8|SNRNP27|SYF2|RBMX|UBL5|UPF3B	-4	MyList
GO Biological Processes	19	GO:0009314	response to radiation	19_GO:0050896 response to stimulus	-5.7	2.8	5.7	30230	448	654	27	4.1	0.78	358|388|894|1032|1153|1281|1410|1647|1843|2353|2885|3398|3845|4204|4212|4537|5187|5500|6154|7295|7520|7846|9978|23657|23788|64326|150678	AQP1|RHOB|CCND2|CDKN2D|CIRBP|COL3A1|CRYAB|GADD45A|DUSP1|FOS|GRB2|ID2|KRAS|MECP2|MEIS2|ND3|PER1|PPP1CB|RPL26|TXN|XRCC5|TUBA1A|RBX1|SLC7A11|MTCH2|COP1|COPS9	-4	MyList
Reactome Gene Sets	6	R-HSA-68882	Mitotic Anaphase		-5.7	3.7	6.1	30230	224	654	18	2.8	0.64	1781|5683|5684|5688|5691|5694|5695|5713|5714|6232|7280|7314|7846|10376|10383|27338|119504|347733	DYNC1I2|PSMA2|PSMA3|PSMA7|PSMB3|PSMB6|PSMB7|PSMD7|PSMD8|RPS27|TUBB2A|UBB|TUBA1A|TUBA1B|TUBB4B|UBE2S|ANAPC16|TUBB2B	-4	MyList
Reactome Gene Sets	6	R-HSA-9912633	Antigen processing: Ub, ATP-independent proteasomal degradation		-5.7	15	8.8	30230	19	654	6	0.92	0.37	5683|5684|5688|5691|5694|5695	PSMA2|PSMA3|PSMA7|PSMB3|PSMB6|PSMB7	-4	MyList
GO Biological Processes	19	GO:0016071	mRNA metabolic process	19_GO:0009987 cellular process	-5.7	2.4	5.5	30230	675	654	35	5.4	0.88	333|678|708|1153|1653|1996|3187|3312|4904|6431|6434|6635|6651|6880|6882|7538|7884|8683|8899|9584|9775|10657|10659|10929|11017|11168|11171|23091|25949|27316|56853|59286|60680|65109|91746	APLP1|ZFP36L2|C1QBP|CIRBP|DDX1|ELAVL4|HNRNPH1|HSPA8|YBX1|SRSF6|TRA2B|SNRPE|SON|TAF9|TAF11|ZFP36|SLBP|SRSF9|PRP4K|RBM39|EIF4A3|KHDRBS1|CELF2|SRSF8|SNRNP27|PSIP1|STRAP|ZC3H13|SYF2|RBMX|CELF4|UBL5|CELF5|UPF3B|YTHDC1	-4	MyList
Reactome Gene Sets	6	R-HSA-112315	Transmission across Chemical Synapses		-5.7	3.4	5.9	30230	271	654	20	3.1	0.67	163|801|1136|2571|2770|2783|2785|2791|2891|3312|3838|3845|4747|5613|7280|7846|8825|10376|10383|347733	AP2B1|CALM1|CHRNA3|GAD1|GNAI1|GNB2|GNG3|GNG11|GRIA2|HSPA8|KPNA2|KRAS|NEFL|PRKX|TUBB2A|TUBA1A|LIN7A|TUBA1B|TUBB4B|TUBB2B	-4	MyList
Reactome Gene Sets	6	R-HSA-2555396	Mitotic Metaphase and Anaphase		-5.6	3.7	6	30230	225	654	18	2.8	0.64	1781|5683|5684|5688|5691|5694|5695|5713|5714|6232|7280|7314|7846|10376|10383|27338|119504|347733	DYNC1I2|PSMA2|PSMA3|PSMA7|PSMB3|PSMB6|PSMB7|PSMD7|PSMD8|RPS27|TUBB2A|UBB|TUBA1A|TUBA1B|TUBB4B|UBE2S|ANAPC16|TUBB2B	-4	MyList
KEGG Pathway	24	hsa05200	Pathways in cancer		-5.6	2.6	5.5	30230	533	654	30	4.6	0.82	801|862|894|998|1287|1499|1647|2263|2353|2770|2783|2785|2791|2885|2941|2950|3066|3280|3320|3460|3845|4259|4616|5881|7170|7482|9618|9978|10297|23462	CALM1|RUNX1T1|CCND2|CDC42|COL4A5|CTNNB1|GADD45A|FGFR2|FOS|GNAI1|GNB2|GNG3|GNG11|GRB2|GSTA4|GSTP1|HDAC2|HES1|HSP90AA1|IFNGR2|KRAS|MGST3|GADD45B|RAC3|TPM3|WNT2B|TRAF4|RBX1|APC2|HEY1	-4	MyList
GO Biological Processes	19	GO:0048713	regulation of oligodendrocyte differentiation	19_GO:0032502 developmental process	-5.6	9	7.6	30230	41	654	8	1.2	0.43	1499|3066|3280|3398|4192|5764|5803|9948	CTNNB1|HDAC2|HES1|ID2|MDK|PTN|PTPRZ1|WDR1	-4	MyList
Reactome Gene Sets	6	R-HSA-1236978	Cross-presentation of soluble exogenous antigens (endosomes)		-5.6	9	7.6	30230	41	654	8	1.2	0.43	5683|5684|5688|5691|5694|5695|5713|5714	PSMA2|PSMA3|PSMA7|PSMB3|PSMB6|PSMB7|PSMD7|PSMD8	-4	MyList
Reactome Gene Sets	6	R-HSA-3928662	EPHB-mediated forward signaling		-5.6	9	7.6	30230	41	654	8	1.2	0.43	60|71|998|1072|6383|10092|10109|10552	ACTB|ACTG1|CDC42|CFL1|SDC2|ARPC5|ARPC2|ARPC1A	-4	MyList
Reactome Gene Sets	6	R-HSA-5684996	MAPK1/MAPK3 signaling		-5.6	3.4	5.9	30230	272	654	20	3.1	0.67	60|71|801|1843|2263|2885|3845|4747|5500|5683|5684|5688|5691|5694|5695|5713|5714|7314|7529|9978	ACTB|ACTG1|CALM1|DUSP1|FGFR2|GRB2|KRAS|NEFL|PPP1CB|PSMA2|PSMA3|PSMA7|PSMB3|PSMB6|PSMB7|PSMD7|PSMD8|UBB|YWHAB|RBX1	-4	MyList
GO Biological Processes	19	GO:0030162	regulation of proteolysis	19_GO:0050789 regulation of biological process	-5.6	2.8	5.6	30230	425	654	26	4	0.76	1072|1191|1471|2597|3066|5683|5684|5688|5691|5694|5695|5713|5714|6125|6613|6880|7314|8078|8667|9349|9978|10098|27166|64326|258010|374969	CFL1|CLU|CST3|GAPDH|HDAC2|PSMA2|PSMA3|PSMA7|PSMB3|PSMB6|PSMB7|PSMD7|PSMD8|RPL5|SUMO2|TAF9|UBB|USP5|EIF3H|RPL23|RBX1|TSPAN5|PRELID1|COP1|SVIP|SVBP	-4	MyList
Reactome Gene Sets	6	R-HSA-9931269	AMPK-induced ERAD and lysosome mediated degradation of PD-L1(CD274)		-5.6	7.6	7.2	30230	55	654	9	1.4	0.46	5683|5684|5688|5691|5694|5695|5713|5714|7314	PSMA2|PSMA3|PSMA7|PSMB3|PSMB6|PSMB7|PSMD7|PSMD8|UBB	-3.9	MyList
Reactome Gene Sets	6	R-HSA-8948751	Regulation of PTEN stability and activity		-5.6	7.6	7.2	30230	55	654	9	1.4	0.46	5683|5684|5688|5691|5694|5695|5713|5714|7314	PSMA2|PSMA3|PSMA7|PSMB3|PSMB6|PSMB7|PSMD7|PSMD8|UBB	-3.9	MyList
GO Biological Processes	19	GO:0000381	regulation of alternative mRNA splicing, via spliceosome	19_GO:0050789 regulation of biological process	-5.6	6.6	7	30230	70	654	10	1.5	0.48	6431|6434|8683|10657|10659|10929|27316|56853|60680|91746	SRSF6|TRA2B|SRSF9|KHDRBS1|CELF2|SRSF8|RBMX|CELF4|CELF5|YTHDC1	-3.9	MyList
Reactome Gene Sets	6	R-HSA-5689603	UCH proteinases		-5.5	5.8	6.7	30230	87	654	11	1.7	0.5	60|5683|5684|5688|5691|5694|5695|5713|5714|7314|7345	ACTB|PSMA2|PSMA3|PSMA7|PSMB3|PSMB6|PSMB7|PSMD7|PSMD8|UBB|UCHL1	-3.9	MyList
KEGG Pathway	24	hsa04216	Ferroptosis		-5.5	8.8	7.5	30230	42	654	8	1.2	0.43	2181|2512|6303|6520|7417|23657|81631|112483	ACSL3|FTL|SAT1|SLC3A2|VDAC2|SLC7A11|MAP1LC3B|SAT2	-3.9	MyList
Reactome Gene Sets	6	R-HSA-9824443	Parasitic Infection Pathways		-5.5	4.3	6.2	30230	163	654	15	2.3	0.59	60|71|801|998|2770|2783|2785|2791|2885|5613|7295|10092|10109|10552|10769	ACTB|ACTG1|CALM1|CDC42|GNAI1|GNB2|GNG3|GNG11|GRB2|PRKX|TXN|ARPC5|ARPC2|ARPC1A|PLK2	-3.9	MyList
Reactome Gene Sets	6	R-HSA-9658195	Leishmania infection		-5.5	4.3	6.2	30230	163	654	15	2.3	0.59	60|71|801|998|2770|2783|2785|2791|2885|5613|7295|10092|10109|10552|10769	ACTB|ACTG1|CALM1|CDC42|GNAI1|GNB2|GNG3|GNG11|GRB2|PRKX|TXN|ARPC5|ARPC2|ARPC1A|PLK2	-3.9	MyList
GO Biological Processes	19	GO:0006397	mRNA processing	19_GO:0009987 cellular process	-5.5	2.6	5.5	30230	511	654	29	4.4	0.8	708|1153|1653|1996|3187|3312|4904|6431|6434|6635|6651|7884|8683|8899|9584|9775|10657|10659|10929|11017|11168|11171|23091|25949|27316|56853|59286|60680|91746	C1QBP|CIRBP|DDX1|ELAVL4|HNRNPH1|HSPA8|YBX1|SRSF6|TRA2B|SNRPE|SON|SLBP|SRSF9|PRP4K|RBM39|EIF4A3|KHDRBS1|CELF2|SRSF8|SNRNP27|PSIP1|STRAP|ZC3H13|SYF2|RBMX|CELF4|UBL5|CELF5|YTHDC1	-3.9	MyList
GO Biological Processes	19	GO:0031099	regeneration	19_GO:0032502 developmental process	-5.5	4.5	6.3	30230	143	654	14	2.1	0.57	706|2596|2670|2950|4131|4192|4519|4747|4781|5530|5764|6209|9315|79647	TSPO|GAP43|GFAP|GSTP1|MAP1B|MDK|CYTB|NEFL|NFIB|PPP3CA|PTN|RPS15|NREP|AKIRIN1	-3.9	MyList
GO Biological Processes	19	GO:0071384	cellular response to corticosteroid stimulus	19_GO:0050896 response to stimulus	-5.5	6.5	6.9	30230	71	654	10	1.5	0.48	358|678|2908|2950|4537|4760|6752|7538|11170|54541	AQP1|ZFP36L2|NR3C1|GSTP1|ND3|NEUROD1|SSTR2|ZFP36|FAM107A|DDIT4	-3.9	MyList
GO Biological Processes	19	GO:2001252	positive regulation of chromosome organization	19_GO:0048518 positive regulation of biological process	-5.5	5.3	6.5	30230	105	654	12	1.8	0.52	546|908|1499|3184|3320|6950|7203|10575|10576|10694|22948|54386	ATRX|CCT6A|CTNNB1|HNRNPD|HSP90AA1|TCP1|CCT3|CCT4|CCT2|CCT8|CCT5|TERF2IP	-3.9	MyList
Canonical Pathways	11	M164	PID ERBB1 DOWNSTREAM PATHWAY		-5.5	5.3	6.5	30230	105	654	12	1.8	0.52	998|1843|2353|2885|3845|7529|7533|7534|7538|10092|10109|10971	CDC42|DUSP1|FOS|GRB2|KRAS|YWHAB|YWHAH|YWHAZ|ZFP36|ARPC5|ARPC2|YWHAQ	-3.9	MyList
Reactome Gene Sets	6	R-HSA-190840	Microtubule-dependent trafficking of connexons from Golgi to the plasma membrane		-5.5	14	8.6	30230	20	654	6	0.92	0.37	2697|7280|7846|10376|10383|347733	GJA1|TUBB2A|TUBA1A|TUBA1B|TUBB4B|TUBB2B	-3.9	MyList
CORUM	33	CORUM:2837	Profilin 1 complex		-5.5	31	11	30230	6	654	4	0.61	0.3	71|3312|5216|347733	ACTG1|HSPA8|PFN1|TUBB2B	-3.9	MyList
GO Biological Processes	19	GO:0045338	farnesyl diphosphate metabolic process	19_GO:0009987 cellular process	-5.5	19	9.4	30230	12	654	5	0.76	0.34	39|2222|2224|3157|3422	ACAT2|FDFT1|FDPS|HMGCS1|IDI1	-3.9	MyList
Reactome Gene Sets	6	R-HSA-6785807	Interleukin-4 and Interleukin-13 signaling		-5.5	5.2	6.5	30230	106	654	12	1.8	0.52	604|1052|1278|2353|3312|3320|3726|4170|4692|6347|6657|7431	BCL6|CEBPD|COL1A2|FOS|HSPA8|HSP90AA1|JUNB|MCL1|NDN|CCL2|SOX2|VIM	-3.9	MyList
GO Biological Processes	19	GO:1901990	regulation of mitotic cell cycle phase transition	19_GO:0050789 regulation of biological process	-5.5	2.9	5.6	30230	379	654	24	3.7	0.74	60|678|894|1032|1781|1843|2273|3398|5683|5684|5688|5691|5694|5695|5962|6347|6604|6990|8766|8899|9510|11170|25949|57492	ACTB|ZFP36L2|CCND2|CDKN2D|DYNC1I2|DUSP1|FHL1|ID2|PSMA2|PSMA3|PSMA7|PSMB3|PSMB6|PSMB7|RDX|CCL2|SMARCD3|DYNLT3|RAB11A|PRP4K|ADAMTS1|FAM107A|SYF2|ARID1B	-3.9	MyList
WikiPathways	27	WP5304	Cholesterol metabolism		-5.5	6.4	6.8	30230	72	654	10	1.5	0.48	39|706|2222|2224|3157|3422|6307|6713|10577|10682	ACAT2|TSPO|FDFT1|FDPS|HMGCS1|IDI1|MSMO1|SQLE|NPC2|EBP	-3.8	MyList
WikiPathways	27	WP5329	Cholesterol biosynthesis pathway in hepatocytes		-5.5	8.6	7.4	30230	43	654	8	1.2	0.43	39|2181|2222|2224|3157|3422|6307|10682	ACAT2|ACSL3|FDFT1|FDPS|HMGCS1|IDI1|MSMO1|EBP	-3.8	MyList
GO Biological Processes	19	GO:0016126	sterol biosynthetic process	19_GO:0009987 cellular process	-5.5	8.6	7.4	30230	43	654	8	1.2	0.43	2222|2224|3157|3422|3638|6307|6713|10682	FDFT1|FDPS|HMGCS1|IDI1|INSIG1|MSMO1|SQLE|EBP	-3.8	MyList
GO Biological Processes	19	GO:0032886	regulation of microtubule-based process	19_GO:0050789 regulation of biological process	-5.4	3.3	5.8	30230	280	654	20	3.1	0.67	1946|2288|2770|3925|4131|4133|4204|6188|6863|6866|9638|9978|10142|10297|10769|11075|11170|55605|79969|81551	EFNA5|FKBP4|GNAI1|STMN1|MAP1B|MAP2|MECP2|RPS3|TAC1|TAC3|FEZ1|RBX1|AKAP9|APC2|PLK2|STMN2|FAM107A|KIF21A|ATAT1|STMN4	-3.8	MyList
Reactome Gene Sets	6	R-HSA-5621481	C-type lectin receptors (CLRs)		-5.4	4.8	6.3	30230	126	654	13	2	0.55	801|3845|5063|5530|5683|5684|5688|5691|5694|5695|5713|5714|7314	CALM1|KRAS|PAK3|PPP3CA|PSMA2|PSMA3|PSMA7|PSMB3|PSMB6|PSMB7|PSMD7|PSMD8|UBB	-3.8	MyList
Reactome Gene Sets	6	R-HSA-6807070	PTEN Regulation		-5.4	4.8	6.3	30230	126	654	13	2	0.55	3066|5683|5684|5688|5691|5694|5695|5713|5714|7314|23112|27327|84232	HDAC2|PSMA2|PSMA3|PSMA7|PSMB3|PSMB6|PSMB7|PSMD7|PSMD8|UBB|TNRC6B|TNRC6A|MAF1	-3.8	MyList
Reactome Gene Sets	6	R-HSA-9700206	Signaling by ALK in cancer		-5.4	5.6	6.6	30230	90	654	11	1.7	0.5	2885|3726|3799|3831|4170|4204|7170|7171|7314|9978|53335	GRB2|JUNB|KIF5B|KLC1|MCL1|MECP2|TPM3|TPM4|UBB|RBX1|BCL11A	-3.8	MyList
Reactome Gene Sets	6	R-HSA-9725370	Signaling by ALK fusions and activated point mutants		-5.4	5.6	6.6	30230	90	654	11	1.7	0.5	2885|3726|3799|3831|4170|4204|7170|7171|7314|9978|53335	GRB2|JUNB|KIF5B|KLC1|MCL1|MECP2|TPM3|TPM4|UBB|RBX1|BCL11A	-3.8	MyList
Reactome Gene Sets	6	R-HSA-69239	Synthesis of DNA		-5.4	5.1	6.4	30230	108	654	12	1.8	0.52	5683|5684|5688|5691|5694|5695|5713|5714|7314|9978|27338|119504	PSMA2|PSMA3|PSMA7|PSMB3|PSMB6|PSMB7|PSMD7|PSMD8|UBB|RBX1|UBE2S|ANAPC16	-3.8	MyList
Reactome Gene Sets	6	R-HSA-9770562	mRNA Polyadenylation		-5.4	4.7	6.3	30230	127	654	13	2	0.55	3184|3187|4904|5441|5500|6431|6434|6635|7314|8683|9584|10929|27316	HNRNPD|HNRNPH1|YBX1|POLR2L|PPP1CB|SRSF6|TRA2B|SNRPE|UBB|SRSF9|RBM39|SRSF8|RBMX	-3.8	MyList
Reactome Gene Sets	6	R-HSA-190872	Transport of connexons to the plasma membrane		-5.4	13	8.3	30230	21	654	6	0.92	0.37	2697|7280|7846|10376|10383|347733	GJA1|TUBB2A|TUBA1A|TUBA1B|TUBB4B|TUBB2B	-3.8	MyList
GO Biological Processes	19	GO:0070507	regulation of microtubule cytoskeleton organization	19_GO:0050789 regulation of biological process	-5.4	4.1	6	30230	168	654	15	2.3	0.59	1946|2288|2770|3925|4131|4133|4204|6188|10142|10297|11075|11170|55605|79969|81551	EFNA5|FKBP4|GNAI1|STMN1|MAP1B|MAP2|MECP2|RPS3|AKAP9|APC2|STMN2|FAM107A|KIF21A|ATAT1|STMN4	-3.8	MyList
GO Biological Processes	19	GO:0033365	protein localization to organelle	19_GO:0051179 localization	-5.4	2.3	5.2	30230	725	654	36	5.5	0.89	546|706|1072|1113|1191|1277|1653|3309|3312|3320|3329|3638|3838|4904|5108|5530|7520|8364|8766|9349|10133|10452|10540|10651|11331|23386|23468|23787|23788|25777|26517|51079|54386|54543|57142|140823	ATRX|TSPO|CFL1|CHGA|CLU|COL1A1|DDX1|HSPA5|HSPA8|HSP90AA1|HSPD1|INSIG1|KPNA2|YBX1|PCM1|PPP3CA|XRCC5|H4C3|RAB11A|RPL23|OPTN|TOMM40|DCTN2|MTX2|PHB2|NUDCD3|CBX5|MTCH1|MTCH2|SUN2|TIMM13|NDUFA13|TERF2IP|TOMM7|RTN4|ROMO1	-3.8	MyList
WikiPathways	27	WP35	G protein signaling		-5.4	5.6	6.5	30230	91	654	11	1.7	0.5	801|2770|2783|2785|2791|3845|5136|5530|9590|10142|11214	CALM1|GNAI1|GNB2|GNG3|GNG11|KRAS|PDE1A|PPP3CA|AKAP12|AKAP9|AKAP13	-3.7	MyList
GO Biological Processes	19	GO:0010996	response to auditory stimulus	19_GO:0050896 response to stimulus	-5.3	10	7.7	30230	32	654	7	1.1	0.4	793|2596|4192|5764|9378|26047|93986	CALB1|GAP43|MDK|PTN|NRXN1|CNTNAP2|FOXP2	-3.7	MyList
GO Biological Processes	19	GO:1901987	regulation of cell cycle phase transition	19_GO:0050789 regulation of biological process	-5.3	2.6	5.4	30230	495	654	28	4.3	0.79	60|678|894|1032|1781|1843|2273|3398|5127|5683|5684|5688|5691|5694|5695|5962|6347|6604|6657|6990|7114|8766|8899|9510|9978|11170|25949|57492	ACTB|ZFP36L2|CCND2|CDKN2D|DYNC1I2|DUSP1|FHL1|ID2|CDK16|PSMA2|PSMA3|PSMA7|PSMB3|PSMB6|PSMB7|RDX|CCL2|SMARCD3|SOX2|DYNLT3|TMSB4X|RAB11A|PRP4K|ADAMTS1|RBX1|FAM107A|SYF2|ARID1B	-3.7	MyList
Reactome Gene Sets	6	R-HSA-9793380	Formation of paraxial mesoderm		-5.3	7.1	6.9	30230	59	654	9	1.4	0.46	1499|5683|5684|5688|5691|5694|5695|5713|5714	CTNNB1|PSMA2|PSMA3|PSMA7|PSMB3|PSMB6|PSMB7|PSMD7|PSMD8	-3.7	MyList
WikiPathways	27	WP2006	miR targeted genes in squamous cell		-5.3	4.7	6.2	30230	129	654	13	2	0.55	546|3159|3280|3337|3417|5315|7170|7846|8683|10971|23224|57142|83442	ATRX|HMGA1|HES1|DNAJB1|IDH1|PKM|TPM3|TUBA1A|SRSF9|YWHAQ|SYNE2|RTN4|SH3BGRL3	-3.7	MyList
GO Biological Processes	19	GO:0001701	in utero embryonic development	19_GO:0032502 developmental process	-5.3	2.8	5.4	30230	415	654	25	3.8	0.75	689|1281|1499|2263|2885|3280|3491|3726|3856|4538|4695|4836|4904|5954|6227|7026|7763|8894|23168|23462|25949|55636|56853|57142|91746	BTF3|COL3A1|CTNNB1|FGFR2|GRB2|HES1|CCN1|JUNB|KRT8|ND4|NDUFA2|NMT1|YBX1|RCN1|RPS21|NR2F2|ZFAND5|EIF2S2|RTF1|HEY1|SYF2|CHD7|CELF4|RTN4|YTHDC1	-3.7	MyList
GO Biological Processes	19	GO:0071356	cellular response to tumor necrosis factor	19_GO:0050896 response to stimulus	-5.3	4.3	6.1	30230	150	654	14	2.1	0.57	678|1072|1277|2353|3280|3611|3856|3875|6347|7114|7538|9590|9705|27086	ZFP36L2|CFL1|COL1A1|FOS|HES1|ILK|KRT8|KRT18|CCL2|TMSB4X|ZFP36|AKAP12|ST18|FOXP1	-3.7	MyList
WikiPathways	27	WP4190	Mevalonate arm of cholesterol biosynthesis pathway		-5.3	18	9	30230	13	654	5	0.76	0.34	39|2222|2224|3157|3422	ACAT2|FDFT1|FDPS|HMGCS1|IDI1	-3.7	MyList
GO Biological Processes	19	GO:0045040	protein insertion into mitochondrial outer membrane	19_GO:0051179 localization	-5.3	18	9	30230	13	654	5	0.76	0.34	10452|10651|23787|23788|54543	TOMM40|MTX2|MTCH1|MTCH2|TOMM7	-3.7	MyList
GO Biological Processes	19	GO:0003279	cardiac septum development	19_GO:0032502 developmental process	-5.3	5	6.3	30230	111	654	12	1.8	0.52	163|2263|3280|3398|3491|6659|6664|8828|9249|10512|23462|55636	AP2B1|FGFR2|HES1|ID2|CCN1|SOX4|SOX11|NRP2|DHRS3|SEMA3C|HEY1|CHD7	-3.7	MyList
GO Biological Processes	19	GO:0021549	cerebellum development	19_GO:0032502 developmental process	-5.3	5	6.3	30230	111	654	12	1.8	0.52	869|3184|3309|4192|4204|4538|4760|4761|7846|9378|27089|93986	CBLN1|HNRNPD|HSPA5|MDK|MECP2|ND4|NEUROD1|NEUROD2|TUBA1A|NRXN1|UQCRQ|FOXP2	-3.7	MyList
WikiPathways	27	WP4949	16p11 2 proximal deletion syndrome		-5.3	6.1	6.6	30230	76	654	10	1.5	0.48	908|2908|6950|7203|10575|10576|10694|22948|83719|83723	CCT6A|NR3C1|TCP1|CCT3|CCT4|CCT2|CCT8|CCT5|YPEL3|TLCD3B	-3.6	MyList
GO Biological Processes	19	GO:0072001	renal system development	19_GO:0032502 developmental process	-5.3	3.1	5.6	30230	313	654	21	3.2	0.69	163|358|384|793|1499|2263|2650|3280|3398|3399|3611|4774|4953|5530|5613|6659|6664|9510|10409|25789|100133941	AP2B1|AQP1|ARG2|CALB1|CTNNB1|FGFR2|GCNT1|HES1|ID2|ID3|ILK|NFIA|ODC1|PPP3CA|PRKX|SOX4|SOX11|ADAMTS1|BASP1|TMEM59L|CD24	-3.6	MyList
CORUM	33	CORUM:181	26S proteasome		-5.3	13	8.1	30230	22	654	6	0.92	0.37	5683|5684|5688|5691|5694|5695	PSMA2|PSMA3|PSMA7|PSMB3|PSMB6|PSMB7	-3.6	MyList
Canonical Pathways	11	M266	PID NCADHERIN PATHWAY		-5.2	9.8	7.5	30230	33	654	7	1.1	0.4	998|1268|1499|2596|2697|2891|3799	CDC42|CNR1|CTNNB1|GAP43|GJA1|GRIA2|KIF5B	-3.6	MyList
GO Biological Processes	19	GO:0048025	negative regulation of mRNA splicing, via spliceosome	19_GO:0048519 negative regulation of biological process	-5.2	9.8	7.5	30230	33	654	7	1.1	0.4	708|6431|6635|8683|27316|56853|57060	C1QBP|SRSF6|SNRPE|SRSF9|RBMX|CELF4|PCBP4	-3.6	MyList
KEGG Pathway	24	hsa03050	Proteasome		-5.2	8	7.1	30230	46	654	8	1.2	0.43	5683|5684|5688|5691|5694|5695|5713|5714	PSMA2|PSMA3|PSMA7|PSMB3|PSMB6|PSMB7|PSMD7|PSMD8	-3.6	MyList
GO Biological Processes	19	GO:1903829	positive regulation of protein localization	19_GO:0051179 localization	-5.2	2.7	5.4	30230	446	654	26	4	0.76	163|682|908|1072|1946|2181|2770|3320|3799|4760|4826|5108|5962|6659|6950|7203|8766|8899|9378|10575|10576|10694|22948|23208|57142|79971	AP2B1|BSG|CCT6A|CFL1|EFNA5|ACSL3|GNAI1|HSP90AA1|KIF5B|NEUROD1|NNAT|PCM1|RDX|SOX4|TCP1|CCT3|RAB11A|PRP4K|NRXN1|CCT4|CCT2|CCT8|CCT5|SYT11|RTN4|WLS	-3.6	MyList
GO Biological Processes	19	GO:0034612	response to tumor necrosis factor	19_GO:0050896 response to stimulus	-5.2	4	5.9	30230	173	654	15	2.3	0.59	678|1072|1277|2353|3280|3611|3856|3875|6347|7114|7538|7846|9590|9705|27086	ZFP36L2|CFL1|COL1A1|FOS|HES1|ILK|KRT8|KRT18|CCL2|TMSB4X|ZFP36|TUBA1A|AKAP12|ST18|FOXP1	-3.6	MyList
GO Biological Processes	19	GO:0042542	response to hydrogen peroxide	19_GO:0050896 response to stimulus	-5.2	5.4	6.4	30230	94	654	11	1.7	0.5	358|388|1072|1277|1410|1843|3066|4540|6188|7295|51157	AQP1|RHOB|CFL1|COL1A1|CRYAB|DUSP1|HDAC2|ND5|RPS3|TXN|ZNF580	-3.6	MyList
GO Biological Processes	19	GO:0003206	cardiac chamber morphogenesis	19_GO:0032502 developmental process	-5.2	4.6	6.1	30230	132	654	13	2	0.55	2263|3280|3398|3491|6604|6659|6664|8828|9249|9510|10512|23462|55636	FGFR2|HES1|ID2|CCN1|SMARCD3|SOX4|SOX11|NRP2|DHRS3|ADAMTS1|SEMA3C|HEY1|CHD7	-3.6	MyList
Reactome Gene Sets	6	R-HSA-68867	Assembly of the pre-replicative complex		-5.2	4.6	6.1	30230	132	654	13	2	0.55	3020|5683|5684|5688|5691|5694|5695|5713|5714|7314|8364|27338|119504	H3-3A|PSMA2|PSMA3|PSMA7|PSMB3|PSMB6|PSMB7|PSMD7|PSMD8|UBB|H4C3|UBE2S|ANAPC16	-3.6	MyList
Reactome Gene Sets	6	R-HSA-2029482	Regulation of actin dynamics for phagocytic cup formation		-5.2	6.8	6.8	30230	61	654	9	1.4	0.46	60|71|998|1072|2885|3320|10092|10109|10552	ACTB|ACTG1|CDC42|CFL1|GRB2|HSP90AA1|ARPC5|ARPC2|ARPC1A	-3.6	MyList
GO Biological Processes	19	GO:0003007	heart morphogenesis	19_GO:0032502 developmental process	-5.2	3.3	5.6	30230	266	654	19	2.9	0.66	998|1499|2263|3280|3398|3491|3611|6604|6659|6664|7122|8828|9249|9510|10439|10512|23462|55636|57142	CDC42|CTNNB1|FGFR2|HES1|ID2|CCN1|ILK|SMARCD3|SOX4|SOX11|CLDN5|NRP2|DHRS3|ADAMTS1|OLFM1|SEMA3C|HEY1|CHD7|RTN4	-3.6	MyList
GO Biological Processes	19	GO:1902905	positive regulation of supramolecular fiber organization	19_GO:0048518 positive regulation of biological process	-5.2	4	5.8	30230	175	654	15	2.3	0.59	998|1072|1191|2885|4131|4204|5216|5217|6188|6863|9948|10109|10142|11034|11075	CDC42|CFL1|CLU|GRB2|MAP1B|MECP2|PFN1|PFN2|RPS3|TAC1|WDR1|ARPC2|AKAP9|DSTN|STMN2	-3.6	MyList
Canonical Pathways	11	M87	PID LKB1 PATHWAY		-5.2	7.9	7	30230	47	654	8	1.2	0.43	1509|3320|4133|6604|7529|7533|7534|10971	CTSD|HSP90AA1|MAP2|SMARCD3|YWHAB|YWHAH|YWHAZ|YWHAQ	-3.6	MyList
GO Biological Processes	19	GO:0050686	negative regulation of mRNA processing	19_GO:0048519 negative regulation of biological process	-5.2	9.5	7.4	30230	34	654	7	1.1	0.4	708|6431|6635|8683|27316|56853|57060	C1QBP|SRSF6|SNRPE|SRSF9|RBMX|CELF4|PCBP4	-3.6	MyList
Reactome Gene Sets	6	R-HSA-9706574	RHOBTB GTPase Cycle		-5.2	9.5	7.4	30230	34	654	7	1.1	0.4	71|908|3320|6434|7431|10576|27316	ACTG1|CCT6A|HSP90AA1|TRA2B|VIM|CCT2|RBMX	-3.6	MyList
Reactome Gene Sets	6	R-HSA-4086398	Ca2+ pathway		-5.1	6.7	6.7	30230	62	654	9	1.4	0.46	801|1499|2783|2785|2791|3845|5530|23112|27327	CALM1|CTNNB1|GNB2|GNG3|GNG11|KRAS|PPP3CA|TNRC6B|TNRC6A	-3.6	MyList
GO Biological Processes	19	GO:0060501	positive regulation of epithelial cell proliferation involved in lung morphogenesis	19_GO:0032502 developmental process	-5.1	26	10	30230	7	654	4	0.61	0.3	998|2263|6431|93986	CDC42|FGFR2|SRSF6|FOXP2	-3.5	MyList
Reactome Gene Sets	6	R-HSA-389977	Post-chaperonin tubulin folding pathway		-5.1	12	7.9	30230	23	654	6	0.92	0.37	1155|7280|7846|10376|10383|347733	TBCB|TUBB2A|TUBA1A|TUBA1B|TUBB4B|TUBB2B	-3.5	MyList
Reactome Gene Sets	6	R-HSA-5620922	BBSome-mediated cargo-targeting to cilium		-5.1	12	7.9	30230	23	654	6	0.92	0.37	6950|7203|10575|10576|10694|22948	TCP1|CCT3|CCT4|CCT2|CCT8|CCT5	-3.5	MyList
Reactome Gene Sets	6	R-HSA-9013418	RHOBTB2 GTPase cycle		-5.1	12	7.9	30230	23	654	6	0.92	0.37	71|908|3320|6434|10576|27316	ACTG1|CCT6A|HSP90AA1|TRA2B|CCT2|RBMX	-3.5	MyList
WikiPathways	27	WP5434	Cancer pathways		-5.1	2.5	5.2	30230	509	654	28	4.3	0.79	862|894|1287|1499|1647|2263|2353|2770|2783|2785|2791|2885|2941|2950|3066|3280|3320|3460|3845|4259|4616|5881|7170|7482|9618|9978|10297|23462	RUNX1T1|CCND2|COL4A5|CTNNB1|GADD45A|FGFR2|FOS|GNAI1|GNB2|GNG3|GNG11|GRB2|GSTA4|GSTP1|HDAC2|HES1|HSP90AA1|IFNGR2|KRAS|MGST3|GADD45B|RAC3|TPM3|WNT2B|TRAF4|RBX1|APC2|HEY1	-3.5	MyList
Reactome Gene Sets	6	R-HSA-8939236	RUNX1 regulates transcription of genes involved in differentiation of HSCs		-5.1	4.8	6.1	30230	115	654	12	1.8	0.52	3020|4004|5683|5684|5688|5691|5694|5695|5713|5714|7314|8364	H3-3A|LMO1|PSMA2|PSMA3|PSMA7|PSMB3|PSMB6|PSMB7|PSMD7|PSMD8|UBB|H4C3	-3.5	MyList
GO Biological Processes	19	GO:0043009	chordate embryonic development	19_GO:0032502 developmental process	-5.1	2.3	5.1	30230	685	654	34	5.2	0.87	689|1072|1277|1281|1499|2263|2885|3212|3280|3491|3726|3856|4538|4695|4836|4904|5080|5216|5362|5954|6227|6664|7026|7763|8894|9775|10512|23168|23462|25949|55636|56853|57142|91746	BTF3|CFL1|COL1A1|COL3A1|CTNNB1|FGFR2|GRB2|HOXB2|HES1|CCN1|JUNB|KRT8|ND4|NDUFA2|NMT1|YBX1|PAX6|PFN1|PLXNA2|RCN1|RPS21|SOX11|NR2F2|ZFAND5|EIF2S2|EIF4A3|SEMA3C|RTF1|HEY1|SYF2|CHD7|CELF4|RTN4|YTHDC1	-3.5	MyList
GO Biological Processes	19	GO:0006122	mitochondrial electron transport, ubiquinol to cytochrome c	19_GO:0009987 cellular process	-5.1	17	8.6	30230	14	654	5	0.76	0.34	1537|4519|10975|27089|29796	CYC1|CYTB|UQCR11|UQCRQ|UQCR10	-3.5	MyList
GO Biological Processes	19	GO:0007008	outer mitochondrial membrane organization	19_GO:0009987 cellular process	-5.1	17	8.6	30230	14	654	5	0.76	0.34	10452|10651|23787|23788|54543	TOMM40|MTX2|MTCH1|MTCH2|TOMM7	-3.5	MyList
GO Biological Processes	19	GO:0021781	glial cell fate commitment	19_GO:0032502 developmental process	-5.1	17	8.6	30230	14	654	5	0.76	0.34	1499|4774|4781|5080|6657	CTNNB1|NFIA|NFIB|PAX6|SOX2	-3.5	MyList
Reactome Gene Sets	6	R-HSA-69481	G2/M Checkpoints		-5.1	4.1	5.9	30230	156	654	14	2.1	0.57	5683|5684|5688|5691|5694|5695|5713|5714|7314|7529|7533|7534|8364|10971	PSMA2|PSMA3|PSMA7|PSMB3|PSMB6|PSMB7|PSMD7|PSMD8|UBB|YWHAB|YWHAH|YWHAZ|H4C3|YWHAQ	-3.5	MyList
WikiPathways	27	WP4155	Endometrial cancer		-5.1	6.6	6.6	30230	63	654	9	1.4	0.46	1499|1647|2263|2353|2885|3611|3845|4616|10297	CTNNB1|GADD45A|FGFR2|FOS|GRB2|ILK|KRAS|GADD45B|APC2	-3.5	MyList
Reactome Gene Sets	6	R-HSA-3000171	Non-integrin membrane-ECM interactions		-5.1	5.8	6.4	30230	80	654	10	1.5	0.48	60|71|1277|1278|1281|1287|6383|6641|7276|9378	ACTB|ACTG1|COL1A1|COL1A2|COL3A1|COL4A5|SDC2|SNTB1|TTR|NRXN1	-3.5	MyList
GO Biological Processes	19	GO:0070201	regulation of establishment of protein localization	19_GO:0051179 localization	-5	2.5	5.1	30230	542	654	29	4.4	0.8	682|908|1113|1509|1946|2181|2664|3312|3320|3638|4345|4760|4826|4836|5108|5127|6659|6717|6860|6950|7529|8766|8899|10055|23657|54543|59286|79971|258010	BSG|CCT6A|CHGA|CTSD|EFNA5|ACSL3|GDI1|HSPA8|HSP90AA1|INSIG1|CD200|NEUROD1|NNAT|NMT1|PCM1|CDK16|SOX4|SRI|SYT4|TCP1|YWHAB|RAB11A|PRP4K|SAE1|SLC7A11|TOMM7|UBL5|WLS|SVIP	-3.5	MyList
GO Biological Processes	19	GO:0034330	cell junction organization	19_GO:0009987 cellular process	-5	2.4	5.1	30230	571	654	30	4.6	0.82	60|71|869|998|1006|1072|1287|1499|1946|2697|2823|4131|4204|4747|4774|4897|5063|5216|5217|5300|5358|5362|5881|7122|7846|8404|9118|9378|9948|10487	ACTB|ACTG1|CBLN1|CDC42|CDH8|CFL1|COL4A5|CTNNB1|EFNA5|GJA1|GPM6A|MAP1B|MECP2|NEFL|NFIA|NRCAM|PAK3|PFN1|PFN2|PIN1|PLS3|PLXNA2|RAC3|CLDN5|TUBA1A|SPARCL1|INA|NRXN1|WDR1|CAP1	-3.5	MyList
Reactome Gene Sets	6	R-HSA-9679191	Potential therapeutics for SARS		-5	5.2	6.2	30230	98	654	11	1.7	0.5	163|478|483|2288|2885|2908|3066|3320|3460|9978|203068	AP2B1|ATP1A3|ATP1B3|FKBP4|GRB2|NR3C1|HDAC2|HSP90AA1|IFNGR2|RBX1|TUBB	-3.5	MyList
Reactome Gene Sets	6	R-HSA-2871837	FCERI mediated NF-kB activation		-5	6.5	6.5	30230	64	654	9	1.4	0.46	5683|5684|5688|5691|5694|5695|5713|5714|7314	PSMA2|PSMA3|PSMA7|PSMB3|PSMB6|PSMB7|PSMD7|PSMD8|UBB	-3.4	MyList
Canonical Pathways	11	M136	PID FOXO PATHWAY		-5	7.5	6.8	30230	49	654	8	1.2	0.43	604|1499|1647|7529|7533|7534|7763|10971	BCL6|CTNNB1|GADD45A|YWHAB|YWHAH|YWHAZ|ZFAND5|YWHAQ	-3.4	MyList
Reactome Gene Sets	6	R-HSA-380270	Recruitment of mitotic centrosome proteins and complexes		-5	5.7	6.3	30230	81	654	10	1.5	0.48	1069|1781|3320|5108|7846|10142|10383|10540|80097|203068	CETN2|DYNC1I2|HSP90AA1|PCM1|TUBA1A|AKAP9|TUBB4B|DCTN2|MZT2B|TUBB	-3.4	MyList
GO Biological Processes	19	GO:0003151	outflow tract morphogenesis	19_GO:0032502 developmental process	-5	5.7	6.3	30230	81	654	10	1.5	0.48	998|1499|2263|3280|3611|6664|7122|8828|9249|10512	CDC42|CTNNB1|FGFR2|HES1|ILK|SOX11|CLDN5|NRP2|DHRS3|SEMA3C	-3.4	MyList
Reactome Gene Sets	6	R-HSA-380287	Centrosome maturation		-5	5.7	6.3	30230	81	654	10	1.5	0.48	1069|1781|3320|5108|7846|10142|10383|10540|80097|203068	CETN2|DYNC1I2|HSP90AA1|PCM1|TUBA1A|AKAP9|TUBB4B|DCTN2|MZT2B|TUBB	-3.4	MyList
Reactome Gene Sets	6	R-HSA-6811442	Intra-Golgi and retrograde Golgi-to-ER traffic		-5	3.6	5.6	30230	203	654	16	2.4	0.6	547|832|1781|3799|3831|5861|7280|7846|10376|10383|10540|11127|55605|57134|84316|347733	KIF1A|CAPZB|DYNC1I2|KIF5B|KLC1|RAB1A|TUBB2A|TUBA1A|TUBA1B|TUBB4B|DCTN2|KIF3A|KIF21A|MAN1C1|NAA38|TUBB2B	-3.4	MyList
CORUM	33	CORUM:2255	Cofilin-actin-CAP1 complex		-5	46	12	30230	3	654	3	0.46	0.26	60|1072|10487	ACTB|CFL1|CAP1	-3.4	MyList
CORUM	33	CORUM:7025	GNAI1-GNB2-GNG3 complex		-5	46	12	30230	3	654	3	0.46	0.26	2770|2783|2785	GNAI1|GNB2|GNG3	-3.4	MyList
CORUM	33	CORUM:7082	GNAI1-GNB2-GNG11 complex		-5	46	12	30230	3	654	3	0.46	0.26	2770|2783|2791	GNAI1|GNB2|GNG11	-3.4	MyList
Reactome Gene Sets	6	R-HSA-5663213	RHO GTPases Activate WASPs and WAVEs		-5	9	7.1	30230	36	654	7	1.1	0.4	60|71|998|2885|10092|10109|10552	ACTB|ACTG1|CDC42|GRB2|ARPC5|ARPC2|ARPC1A	-3.4	MyList
GO Biological Processes	19	GO:0031113	regulation of microtubule polymerization	19_GO:0050789 regulation of biological process	-5	6.4	6.5	30230	65	654	9	1.4	0.46	2288|3925|4131|4133|4204|6188|10142|11075|55605	FKBP4|STMN1|MAP1B|MAP2|MECP2|RPS3|AKAP9|STMN2|KIF21A	-3.4	MyList
Reactome Gene Sets	6	R-HSA-5619084	ABC transporter disorders		-5	6.4	6.5	30230	65	654	9	1.4	0.46	5683|5684|5688|5691|5694|5695|5713|5714|7314	PSMA2|PSMA3|PSMA7|PSMB3|PSMB6|PSMB7|PSMD7|PSMD8|UBB	-3.4	MyList
GO Biological Processes	19	GO:1903050	regulation of proteolysis involved in protein catabolic process	19_GO:0050789 regulation of biological process	-5	3.2	5.4	30230	276	654	19	2.9	0.66	1191|5683|5684|5688|5691|5694|5695|5713|5714|6125|6613|6880|7314|8078|8667|9349|9978|64326|258010	CLU|PSMA2|PSMA3|PSMA7|PSMB3|PSMB6|PSMB7|PSMD7|PSMD8|RPL5|SUMO2|TAF9|UBB|USP5|EIF3H|RPL23|RBX1|COP1|SVIP	-3.4	MyList
Reactome Gene Sets	6	R-HSA-6811434	COPI-dependent Golgi-to-ER retrograde traffic		-5	5.1	6.1	30230	100	654	11	1.7	0.5	547|3799|3831|5861|7280|7846|10376|10383|11127|55605|347733	KIF1A|KIF5B|KLC1|RAB1A|TUBB2A|TUBA1A|TUBA1B|TUBB4B|KIF3A|KIF21A|TUBB2B	-3.4	MyList
GO Biological Processes	19	GO:0050678	regulation of epithelial cell proliferation	19_GO:0050789 regulation of biological process	-4.9	2.8	5.2	30230	381	654	23	3.5	0.72	998|1499|2263|3280|4192|4781|4830|5080|5176|5764|6347|6431|6664|6678|7026|7538|7857|8828|11331|51157|57142|64743|93986	CDC42|CTNNB1|FGFR2|HES1|MDK|NFIB|NME1|PAX6|SERPINF1|PTN|CCL2|SRSF6|SOX11|SPARC|NR2F2|ZFP36|SCG2|NRP2|PHB2|ZNF580|RTN4|WDR13|FOXP2	-3.4	MyList
GO Biological Processes	19	GO:0000398	mRNA splicing, via spliceosome	19_GO:0009987 cellular process	-4.9	3.1	5.3	30230	303	654	20	3.1	0.67	1153|1653|3187|3312|6431|6434|6635|8683|8899|9775|10659|11017|11168|11171|25949|27316|56853|59286|60680|91746	CIRBP|DDX1|HNRNPH1|HSPA8|SRSF6|TRA2B|SNRPE|SRSF9|PRP4K|EIF4A3|CELF2|SNRNP27|PSIP1|STRAP|SYF2|RBMX|CELF4|UBL5|CELF5|YTHDC1	-3.4	MyList
GO Biological Processes	19	GO:0000377	RNA splicing, via transesterification reactions with bulged adenosine as nucleophile	19_GO:0009987 cellular process	-4.9	3.1	5.3	30230	303	654	20	3.1	0.67	1153|1653|3187|3312|6431|6434|6635|8683|8899|9775|10659|11017|11168|11171|25949|27316|56853|59286|60680|91746	CIRBP|DDX1|HNRNPH1|HSPA8|SRSF6|TRA2B|SNRPE|SRSF9|PRP4K|EIF4A3|CELF2|SNRNP27|PSIP1|STRAP|SYF2|RBMX|CELF4|UBL5|CELF5|YTHDC1	-3.4	MyList
GO Biological Processes	19	GO:0001822	kidney development	19_GO:0032502 developmental process	-4.9	3.1	5.3	30230	303	654	20	3.1	0.67	163|358|384|793|1499|2263|2650|3280|3398|3399|3611|4953|5530|5613|6659|6664|9510|10409|25789|100133941	AP2B1|AQP1|ARG2|CALB1|CTNNB1|FGFR2|GCNT1|HES1|ID2|ID3|ILK|ODC1|PPP3CA|PRKX|SOX4|SOX11|ADAMTS1|BASP1|TMEM59L|CD24	-3.4	MyList
WikiPathways	27	WP4313	Ferroptosis		-4.9	6.3	6.4	30230	66	654	9	1.4	0.46	2181|2222|2512|6303|6520|7417|23657|81631|112483	ACSL3|FDFT1|FTL|SAT1|SLC3A2|VDAC2|SLC7A11|MAP1LC3B|SAT2	-3.3	MyList
Reactome Gene Sets	6	R-HSA-5419276	Mitochondrial translation termination		-4.9	5	6	30230	101	654	11	1.7	0.5	4508|4514|4519|4535|4537|4538|4539|4540|9553|51258|60488	ATP6|COX3|CYTB|ND1|ND3|ND4|ND4L|ND5|MRPL33|MRPL51|MRPS35	-3.3	MyList
GO Biological Processes	19	GO:0022037	metencephalon development	19_GO:0032502 developmental process	-4.9	4.6	5.9	30230	121	654	12	1.8	0.52	869|3184|3309|4192|4204|4538|4760|4761|7846|9378|27089|93986	CBLN1|HNRNPD|HSPA5|MDK|MECP2|ND4|NEUROD1|NEUROD2|TUBA1A|NRXN1|UQCRQ|FOXP2	-3.3	MyList
GO Biological Processes	19	GO:0048568	embryonic organ development	19_GO:0032502 developmental process	-4.9	2.6	5.1	30230	467	654	26	4	0.76	998|1499|2202|2263|2885|3212|3280|3398|3399|3491|3638|3726|3856|4760|5080|5090|6169|6434|6664|6678|7026|9775|23462|25949|55636|347733	CDC42|CTNNB1|EFEMP1|FGFR2|GRB2|HOXB2|HES1|ID2|ID3|CCN1|INSIG1|JUNB|KRT8|NEUROD1|PAX6|PBX3|RPL38|TRA2B|SOX11|SPARC|NR2F2|EIF4A3|HEY1|SYF2|CHD7|TUBB2B	-3.3	MyList
GO Biological Processes	19	GO:0031110	regulation of microtubule polymerization or depolymerization	19_GO:0050789 regulation of biological process	-4.9	5	6	30230	102	654	11	1.7	0.5	2288|3925|4131|4133|4204|6188|10142|10297|11075|55605|81551	FKBP4|STMN1|MAP1B|MAP2|MECP2|RPS3|AKAP9|APC2|STMN2|KIF21A|STMN4	-3.3	MyList
GO Biological Processes	19	GO:0060341	regulation of cellular localization	19_GO:0051179 localization	-4.9	2.4	5	30230	554	654	29	4.4	0.8	60|163|1410|1781|1946|2181|2664|3320|3638|3799|4131|4133|4232|5108|5127|5962|6717|6990|7529|8417|8766|8899|9378|9638|10439|10657|23657|80055|258010	ACTB|AP2B1|CRYAB|DYNC1I2|EFNA5|ACSL3|GDI1|HSP90AA1|INSIG1|KIF5B|MAP1B|MAP2|MEST|PCM1|CDK16|RDX|SRI|DYNLT3|YWHAB|STX7|RAB11A|PRP4K|NRXN1|FEZ1|OLFM1|KHDRBS1|SLC7A11|PGAP1|SVIP	-3.3	MyList
Reactome Gene Sets	6	R-HSA-5663220	RHO GTPases Activate Formins		-4.9	4.2	5.7	30230	142	654	13	2	0.55	60|71|388|998|1781|5216|5217|6232|7280|7846|10376|10383|347733	ACTB|ACTG1|RHOB|CDC42|DYNC1I2|PFN1|PFN2|RPS27|TUBB2A|TUBA1A|TUBA1B|TUBB4B|TUBB2B	-3.3	MyList
GO Biological Processes	19	GO:0044772	mitotic cell cycle phase transition	19_GO:0009987 cellular process	-4.9	4.2	5.7	30230	142	654	13	2	0.55	801|894|900|1978|4774|4781|5530|7164|9978|10657|10769|10983|27338	CALM1|CCND2|CCNG1|EIF4EBP1|NFIA|NFIB|PPP3CA|TPD52L1|RBX1|KHDRBS1|PLK2|CCNI|UBE2S	-3.3	MyList
Canonical Pathways	11	M295	SIG PIP3 SIGNALING IN CARDIAC MYOCTES		-4.9	6.2	6.3	30230	67	654	9	1.4	0.46	998|1647|2885|5063|7529|7533|7534|10682|10971	CDC42|GADD45A|GRB2|PAK3|YWHAB|YWHAH|YWHAZ|EBP|YWHAQ	-3.3	MyList
GO Biological Processes	19	GO:0009792	embryo development ending in birth or egg hatching	19_GO:0032502 developmental process	-4.9	2.2	4.9	30230	704	654	34	5.2	0.87	689|1072|1277|1281|1499|2263|2885|3212|3280|3491|3726|3856|4538|4695|4836|4904|5080|5216|5362|5954|6227|6664|7026|7763|8894|9775|10512|23168|23462|25949|55636|56853|57142|91746	BTF3|CFL1|COL1A1|COL3A1|CTNNB1|FGFR2|GRB2|HOXB2|HES1|CCN1|JUNB|KRT8|ND4|NDUFA2|NMT1|YBX1|PAX6|PFN1|PLXNA2|RCN1|RPS21|SOX11|NR2F2|ZFAND5|EIF2S2|EIF4A3|SEMA3C|RTF1|HEY1|SYF2|CHD7|CELF4|RTN4|YTHDC1	-3.3	MyList
KEGG Pathway	24	hsa04810	Regulation of actin cytoskeleton		-4.9	3.4	5.4	30230	232	654	17	2.6	0.62	60|71|998|1072|2263|3845|5063|5216|5217|5500|5881|5962|7114|10092|10109|10297|10552	ACTB|ACTG1|CDC42|CFL1|FGFR2|KRAS|PAK3|PFN1|PFN2|PPP1CB|RAC3|RDX|TMSB4X|ARPC5|ARPC2|APC2|ARPC1A	-3.3	MyList
GO Biological Processes	19	GO:0022411	cellular component disassembly	19_GO:0009987 cellular process	-4.8	3	5.3	30230	307	654	20	3.1	0.67	801|1072|3159|3312|3799|3831|3925|4134|4830|6604|9349|9948|11034|11075|11198|22980|54541|81551|81631|344148	CALM1|CFL1|HMGA1|HSPA8|KIF5B|KLC1|STMN1|MAP4|NME1|SMARCD3|RPL23|WDR1|DSTN|STMN2|SUPT16H|TCF25|DDIT4|STMN4|MAP1LC3B|NCKAP5	-3.3	MyList
GO Biological Processes	19	GO:0030534	adult behavior	19_GO:0032501 multicellular organismal process	-4.8	3.9	5.6	30230	164	654	14	2.1	0.57	894|1136|3066|3398|4204|4929|5090|7345|7846|9378|23657|26047|55636|127343	CCND2|CHRNA3|HDAC2|ID2|MECP2|NR4A2|PBX3|UCHL1|TUBA1A|NRXN1|SLC7A11|CNTNAP2|CHD7|DMBX1	-3.3	MyList
GO Biological Processes	19	GO:0009895	negative regulation of catabolic process	19_GO:0048519 negative regulation of biological process	-4.8	2.7	5.1	30230	387	654	23	3.5	0.72	706|1153|1471|1996|3184|4170|4504|4904|5300|6125|6880|7538|8078|8667|9349|9638|9978|23788|54541|65110|81892|258010|401115	TSPO|CIRBP|CST3|ELAVL4|HNRNPD|MCL1|MT3|YBX1|PIN1|RPL5|TAF9|ZFP36|USP5|EIF3H|RPL23|FEZ1|RBX1|MTCH2|DDIT4|UPF3A|SLIRP|SVIP|NICOL1	-3.3	MyList
GO Biological Processes	19	GO:0000375	RNA splicing, via transesterification reactions	19_GO:0009987 cellular process	-4.8	3	5.3	30230	308	654	20	3.1	0.67	1153|1653|3187|3312|6431|6434|6635|8683|8899|9775|10659|11017|11168|11171|25949|27316|56853|59286|60680|91746	CIRBP|DDX1|HNRNPH1|HSPA8|SRSF6|TRA2B|SNRPE|SRSF9|PRP4K|EIF4A3|CELF2|SNRNP27|PSIP1|STRAP|SYF2|RBMX|CELF4|UBL5|CELF5|YTHDC1	-3.3	MyList
Reactome Gene Sets	6	R-HSA-9907900	Proteasome assembly		-4.8	7.1	6.6	30230	52	654	8	1.2	0.43	5683|5684|5688|5691|5694|5695|5713|5714	PSMA2|PSMA3|PSMA7|PSMB3|PSMB6|PSMB7|PSMD7|PSMD8	-3.3	MyList
Reactome Gene Sets	6	R-HSA-390471	Association of TriC/CCT with target proteins during biosynthesis		-4.8	8.5	6.9	30230	38	654	7	1.1	0.4	908|6950|7203|10575|10576|10694|22948	CCT6A|TCP1|CCT3|CCT4|CCT2|CCT8|CCT5	-3.3	MyList
GO Biological Processes	19	GO:0045664	regulation of neuron differentiation	19_GO:0032502 developmental process	-4.8	3.7	5.5	30230	187	654	15	2.3	0.59	604|3280|3398|4131|4760|4761|4897|5080|5881|6657|6664|6925|7533|9315|23462	BCL6|HES1|ID2|MAP1B|NEUROD1|NEUROD2|NRCAM|PAX6|RAC3|SOX2|SOX11|TCF4|YWHAH|NREP|HEY1	-3.3	MyList
Reactome Gene Sets	6	R-HSA-1169410	Antimicrobial mechanism of IFN-stimulated genes		-4.8	3.9	5.6	30230	165	654	14	2.1	0.57	60|71|3312|3838|5300|7280|7314|7846|8894|9246|9775|10376|10383|347733	ACTB|ACTG1|HSPA8|KPNA2|PIN1|TUBB2A|UBB|TUBA1A|EIF2S2|UBE2L6|EIF4A3|TUBA1B|TUBB4B|TUBB2B	-3.3	MyList
GO Biological Processes	19	GO:0070482	response to oxygen levels	19_GO:0050896 response to stimulus	-4.8	2.9	5.2	30230	336	654	21	3.2	0.69	358|1277|1410|2263|2353|3066|4204|4504|4508|4519|4535|4538|4540|4720|4929|5300|50809|54541|57142|64344|100133941	AQP1|COL1A1|CRYAB|FGFR2|FOS|HDAC2|MECP2|MT3|ATP6|CYTB|ND1|ND4|ND5|NDUFS2|NR4A2|PIN1|HP1BP3|DDIT4|RTN4|HIF3A|CD24	-3.2	MyList
CORUM	33	CORUM:2920	Respiratory chain complex I (lambda subunit) mitochondrial		-4.8	14	8	30230	16	654	5	0.76	0.34	4695|4720|51079|55967|126328	NDUFA2|NDUFS2|NDUFA13|NDUFA12|NDUFA11	-3.2	MyList
WikiPathways	27	WP4921	Mitochondrial complex III assembly		-4.8	14	8	30230	16	654	5	0.76	0.34	1537|4519|10975|27089|29796	CYC1|CYTB|UQCR11|UQCRQ|UQCR10	-3.2	MyList
GO Biological Processes	19	GO:0045165	cell fate commitment	19_GO:0032502 developmental process	-4.8	3.2	5.3	30230	260	654	18	2.8	0.64	998|1499|2263|2596|3280|3398|4170|4760|4774|4781|5080|6657|7026|7482|10297|10890|23040|23168	CDC42|CTNNB1|FGFR2|GAP43|HES1|ID2|MCL1|NEUROD1|NFIA|NFIB|PAX6|SOX2|NR2F2|WNT2B|APC2|RAB10|MYT1L|RTF1	-3.2	MyList
GO Biological Processes	19	GO:0051591	response to cAMP	19_GO:0050896 response to stimulus	-4.8	5.4	6	30230	86	654	10	1.5	0.48	358|539|682|1036|1277|1843|2353|3488|5187|10142	AQP1|ATP5PO|BSG|CDO1|COL1A1|DUSP1|FOS|IGFBP5|PER1|AKAP9	-3.2	MyList
GO Biological Processes	19	GO:0071346	cellular response to type II interferon	19_GO:0044419 biological process involved in interspecies interaction between organisms	-4.8	5.4	6	30230	86	654	10	1.5	0.48	71|801|998|2597|3460|3799|4345|6347|7431|7791	ACTG1|CALM1|CDC42|GAPDH|IFNGR2|KIF5B|CD200|CCL2|VIM|ZYX	-3.2	MyList
GO Biological Processes	19	GO:0048514	blood vessel morphogenesis	19_GO:0032502 developmental process	-4.8	2.6	5	30230	446	654	25	3.8	0.75	71|388|506|682|1281|1499|2263|3280|3397|3491|3726|4897|5613|6303|6347|6659|7026|7534|7857|8828|9378|23462|55636|57142|64344	ACTG1|RHOB|ATP5F1B|BSG|COL3A1|CTNNB1|FGFR2|HES1|ID1|CCN1|JUNB|NRCAM|PRKX|SAT1|CCL2|SOX4|NR2F2|YWHAZ|SCG2|NRP2|NRXN1|HEY1|CHD7|RTN4|HIF3A	-3.2	MyList
GO Biological Processes	19	GO:0061136	regulation of proteasomal protein catabolic process	19_GO:0050789 regulation of biological process	-4.8	3.3	5.3	30230	236	654	17	2.6	0.62	1191|5683|5684|5688|5691|5694|5695|5713|5714|6613|6880|7314|8078|8667|9978|64326|258010	CLU|PSMA2|PSMA3|PSMA7|PSMB3|PSMB6|PSMB7|PSMD7|PSMD8|SUMO2|TAF9|UBB|USP5|EIF3H|RBX1|COP1|SVIP	-3.2	MyList
Reactome Gene Sets	6	R-HSA-6811436	COPI-independent Golgi-to-ER retrograde traffic		-4.8	7	6.5	30230	53	654	8	1.2	0.43	832|1781|7280|7846|10376|10383|10540|347733	CAPZB|DYNC1I2|TUBB2A|TUBA1A|TUBA1B|TUBB4B|DCTN2|TUBB2B	-3.2	MyList
GO Biological Processes	19	GO:0006413	translational initiation	19_GO:0009987 cellular process	-4.8	6	6.2	30230	69	654	9	1.4	0.46	6188|6189|6218|7884|8667|8669|8894|9669|10209	RPS3|RPS3A|RPS17|SLBP|EIF3H|EIF3J|EIF2S2|EIF5B|EIF1	-3.2	MyList
Reactome Gene Sets	6	R-HSA-380284	Loss of proteins required for interphase microtubule organization from the centrosome		-4.8	6	6.2	30230	69	654	9	1.4	0.46	1069|1781|3320|5108|7846|10142|10383|10540|203068	CETN2|DYNC1I2|HSP90AA1|PCM1|TUBA1A|AKAP9|TUBB4B|DCTN2|TUBB	-3.2	MyList
Reactome Gene Sets	6	R-HSA-380259	Loss of Nlp from mitotic centrosomes		-4.8	6	6.2	30230	69	654	9	1.4	0.46	1069|1781|3320|5108|7846|10142|10383|10540|203068	CETN2|DYNC1I2|HSP90AA1|PCM1|TUBA1A|AKAP9|TUBB4B|DCTN2|TUBB	-3.2	MyList
GO Biological Processes	19	GO:0042391	regulation of membrane potential	19_GO:0065007 biological regulation	-4.8	2.5	5	30230	475	654	26	4	0.76	478|483|706|801|869|1136|1192|2273|2697|2891|3769|3799|4204|4897|5530|6863|7314|7533|9378|9775|9948|10142|10962|23788|27166|56853	ATP1A3|ATP1B3|TSPO|CALM1|CBLN1|CHRNA3|CLIC1|FHL1|GJA1|GRIA2|KCNJ13|KIF5B|MECP2|NRCAM|PPP3CA|TAC1|UBB|YWHAH|NRXN1|EIF4A3|WDR1|AKAP9|MLLT11|MTCH2|PRELID1|CELF4	-3.2	MyList
Reactome Gene Sets	6	R-HSA-913531	Interferon Signaling		-4.8	3.1	5.2	30230	286	654	19	2.9	0.66	60|71|3309|3312|3460|3838|4502|4904|5300|7280|7314|7846|8894|9246|9775|10376|10383|10410|347733	ACTB|ACTG1|HSPA5|HSPA8|IFNGR2|KPNA2|MT2A|YBX1|PIN1|TUBB2A|UBB|TUBA1A|EIF2S2|UBE2L6|EIF4A3|TUBA1B|TUBB4B|IFITM3|TUBB2B	-3.2	MyList
GO Biological Processes	19	GO:0007339	binding of sperm to zona pellucida	19_GO:0022414 reproductive process	-4.7	8.3	6.8	30230	39	654	7	1.1	0.4	6950|7203|7417|10575|10576|10694|22948	TCP1|CCT3|VDAC2|CCT4|CCT2|CCT8|CCT5	-3.2	MyList
GO Biological Processes	19	GO:0051495	positive regulation of cytoskeleton organization	19_GO:0048518 positive regulation of biological process	-4.7	3.6	5.4	30230	190	654	15	2.3	0.59	998|1072|2885|4131|4204|5202|5216|5217|6188|6863|9948|10109|10142|11034|11075	CDC42|CFL1|GRB2|MAP1B|MECP2|PFDN2|PFN1|PFN2|RPS3|TAC1|WDR1|ARPC2|AKAP9|DSTN|STMN2	-3.2	MyList
GO Biological Processes	19	GO:0120032	regulation of plasma membrane bounded cell projection assembly	19_GO:0050789 regulation of biological process	-4.7	3.5	5.4	30230	214	654	16	2.4	0.6	989|998|1072|2596|2665|2823|3320|4134|5216|5217|8766|9378|10109|10890|23224|79647	SEPTIN7|CDC42|CFL1|GAP43|GDI2|GPM6A|HSP90AA1|MAP4|PFN1|PFN2|RAB11A|NRXN1|ARPC2|RAB10|SYNE2|AKIRIN1	-3.2	MyList
GO Biological Processes	19	GO:0032870	cellular response to hormone stimulus	19_GO:0050896 response to stimulus	-4.7	2.4	4.9	30230	565	654	29	4.4	0.8	358|478|678|760|1072|1843|1946|2288|2353|2885|2908|2950|3066|3312|3638|4131|4504|4537|4760|4929|5315|5962|6752|7533|7538|10890|11170|54541|64397	AQP1|ATP1A3|ZFP36L2|CA2|CFL1|DUSP1|EFNA5|FKBP4|FOS|GRB2|NR3C1|GSTP1|HDAC2|HSPA8|INSIG1|MAP1B|MT3|ND3|NEUROD1|NR4A2|PKM|RDX|SSTR2|YWHAH|ZFP36|RAB10|FAM107A|DDIT4|ZNF106	-3.2	MyList
WikiPathways	27	WP2880	Glucocorticoid receptor pathway		-4.7	5.9	6.2	30230	70	654	9	1.4	0.46	1831|2908|3320|3895|4616|6347|8507|10769|11214	TSC22D3|NR3C1|HSP90AA1|KTN1|GADD45B|CCL2|ENC1|PLK2|AKAP13	-3.2	MyList
WikiPathways	27	WP5510	16p12 2 copy number variation syndrome 520kb		-4.7	6.8	6.4	30230	54	654	8	1.2	0.43	801|1350|1537|4519|4704|10975|27089|29796	CALM1|COX7C|CYC1|CYTB|NDUFA9|UQCR11|UQCRQ|UQCR10	-3.2	MyList
GO Biological Processes	19	GO:0010639	negative regulation of organelle organization	19_GO:0048519 negative regulation of biological process	-4.7	2.8	5.1	30230	341	654	21	3.2	0.69	292|546|832|1072|1191|2288|2665|3925|4131|4133|4134|5216|5962|7114|9638|10297|10493|10890|11075|27166|54386	SLC25A5|ATRX|CAPZB|CFL1|CLU|FKBP4|GDI2|STMN1|MAP1B|MAP2|MAP4|PFN1|RDX|TMSB4X|FEZ1|APC2|VAT1|RAB10|STMN2|PRELID1|TERF2IP	-3.2	MyList
GO Biological Processes	19	GO:0010038	response to metal ion	19_GO:0050896 response to stimulus	-4.7	2.8	5.1	30230	341	654	21	3.2	0.69	358|513|682|706|801|1843|2353|2664|3184|3398|3726|4493|4502|4504|4519|4761|5066|5530|7846|9378|27101	AQP1|ATP5F1D|BSG|TSPO|CALM1|DUSP1|FOS|GDI1|HNRNPD|ID2|JUNB|MT1E|MT2A|MT3|CYTB|NEUROD2|PAM|PPP3CA|TUBA1A|NRXN1|CACYBP	-3.2	MyList
GO Biological Processes	19	GO:1903047	mitotic cell cycle process	19_GO:0009987 cellular process	-4.7	2.5	4.9	30230	509	654	27	4.1	0.78	388|801|894|900|1072|1978|2697|3020|3611|3925|4134|4774|4781|5080|5530|6651|7164|8766|9978|10540|10657|10769|10983|23157|25777|25949|27338	RHOB|CALM1|CCND2|CCNG1|CFL1|EIF4EBP1|GJA1|H3-3A|ILK|STMN1|MAP4|NFIA|NFIB|PAX6|PPP3CA|SON|TPD52L1|RAB11A|RBX1|DCTN2|KHDRBS1|PLK2|CCNI|SEPTIN6|SUN2|SYF2|UBE2S	-3.1	MyList
GO Biological Processes	19	GO:1902229	regulation of intrinsic apoptotic signaling pathway in response to DNA damage	19_GO:0050896 response to stimulus	-4.7	8.1	6.7	30230	40	654	7	1.1	0.4	1032|1191|4282|6154|6188|6880|23788	CDKN2D|CLU|MIF|RPL26|RPS3|TAF9|MTCH2	-3.1	MyList
KEGG Pathway	24	hsa05225	Hepatocellular carcinoma		-4.7	3.8	5.5	30230	170	654	14	2.1	0.57	60|71|1499|1647|2885|2941|2950|3845|4259|4616|6604|7482|10297|57492	ACTB|ACTG1|CTNNB1|GADD45A|GRB2|GSTA4|GSTP1|KRAS|MGST3|GADD45B|SMARCD3|WNT2B|APC2|ARID1B	-3.1	MyList
GO Biological Processes	19	GO:0042255	ribosome assembly	19_GO:0009987 cellular process	-4.7	5.9	6.1	30230	71	654	9	1.4	0.46	708|6125|6169|6208|6209|6232|6234|7520|9669	C1QBP|RPL5|RPL38|RPS14|RPS15|RPS27|RPS28|XRCC5|EIF5B	-3.1	MyList
GO Biological Processes	19	GO:0060491	regulation of cell projection assembly	19_GO:0050789 regulation of biological process	-4.6	3.4	5.3	30230	217	654	16	2.4	0.6	989|998|1072|2596|2665|2823|3320|4134|5216|5217|8766|9378|10109|10890|23224|79647	SEPTIN7|CDC42|CFL1|GAP43|GDI2|GPM6A|HSP90AA1|MAP4|PFN1|PFN2|RAB11A|NRXN1|ARPC2|RAB10|SYNE2|AKIRIN1	-3.1	MyList
GO Biological Processes	19	GO:0009952	anterior/posterior pattern specification	19_GO:0032502 developmental process	-4.6	3.4	5.3	30230	217	654	16	2.4	0.6	1499|3212|3280|4300|4760|5015|5080|5090|5362|7026|10409|10512|23462|55502|79971|80055	CTNNB1|HOXB2|HES1|MLLT3|NEUROD1|OTX2|PAX6|PBX3|PLXNA2|NR2F2|BASP1|SEMA3C|HEY1|HES6|WLS|PGAP1	-3.1	MyList
Reactome Gene Sets	6	R-HSA-69002	DNA Replication Pre-Initiation		-4.6	4	5.5	30230	149	654	13	2	0.55	3020|5683|5684|5688|5691|5694|5695|5713|5714|7314|8364|27338|119504	H3-3A|PSMA2|PSMA3|PSMA7|PSMB3|PSMB6|PSMB7|PSMD7|PSMD8|UBB|H4C3|UBE2S|ANAPC16	-3.1	MyList
Reactome Gene Sets	6	R-HSA-8957275	Post-translational protein phosphorylation		-4.6	4.7	5.7	30230	108	654	11	1.7	0.5	334|1471|3488|3491|3895|3956|5954|6383|7857|8404|11167	APLP2|CST3|IGFBP5|CCN1|KTN1|LGALS1|RCN1|SDC2|SCG2|SPARCL1|FSTL1	-3.1	MyList
GO Biological Processes	19	GO:1903706	regulation of hemopoiesis	19_GO:0002376 immune system process	-4.6	2.5	4.9	30230	455	654	25	3.8	0.75	60|604|678|1499|2353|3398|3726|3956|4192|4212|5530|5683|5684|5688|5691|5764|6604|6659|7538|8364|8788|27086|27166|57492|84293	ACTB|BCL6|ZFP36L2|CTNNB1|FOS|ID2|JUNB|LGALS1|MDK|MEIS2|PPP3CA|PSMA2|PSMA3|PSMA7|PSMB3|PTN|SMARCD3|SOX4|ZFP36|H4C3|DLK1|FOXP1|PRELID1|ARID1B|PRXL2A	-3.1	MyList
GO Biological Processes	19	GO:0008064	regulation of actin polymerization or depolymerization	19_GO:0050789 regulation of biological process	-4.6	4	5.5	30230	150	654	13	2	0.55	832|1072|2885|5063|5216|5217|5962|7114|9948|10092|10109|11034|23406	CAPZB|CFL1|GRB2|PAK3|PFN1|PFN2|RDX|TMSB4X|WDR1|ARPC5|ARPC2|DSTN|COTL1	-3.1	MyList
WikiPathways	27	WP51	Regulation of actin cytoskeleton		-4.6	4	5.5	30230	150	654	13	2	0.55	60|71|998|1072|2263|3845|5063|5216|5881|5962|7114|10092|10297	ACTB|ACTG1|CDC42|CFL1|FGFR2|KRAS|PAK3|PFN1|RAC3|RDX|TMSB4X|ARPC5|APC2	-3.1	MyList
Reactome Gene Sets	6	R-HSA-8854518	AURKA Activation by TPX2		-4.6	5.8	6	30230	72	654	9	1.4	0.46	1069|1781|3320|5108|7846|10142|10383|10540|203068	CETN2|DYNC1I2|HSP90AA1|PCM1|TUBA1A|AKAP9|TUBB4B|DCTN2|TUBB	-3.1	MyList
GO Biological Processes	19	GO:0010142	farnesyl diphosphate biosynthetic process, mevalonate pathway	19_GO:0009987 cellular process	-4.6	21	8.7	30230	9	654	4	0.61	0.3	39|2224|3157|3422	ACAT2|FDPS|HMGCS1|IDI1	-3.1	MyList
GO Biological Processes	19	GO:1902767	isoprenoid biosynthetic process via mevalonate	19_GO:0009987 cellular process	-4.6	21	8.7	30230	9	654	4	0.61	0.3	39|2224|3157|3422	ACAT2|FDPS|HMGCS1|IDI1	-3.1	MyList
Reactome Gene Sets	6	R-HSA-382556	ABC-family proteins mediated transport		-4.6	5.1	5.8	30230	90	654	10	1.5	0.48	5683|5684|5688|5691|5694|5695|5713|5714|7314|8894	PSMA2|PSMA3|PSMA7|PSMB3|PSMB6|PSMB7|PSMD7|PSMD8|UBB|EIF2S2	-3.1	MyList
GO Biological Processes	19	GO:0032970	regulation of actin filament-based process	19_GO:0050789 regulation of biological process	-4.6	2.7	4.9	30230	401	654	23	3.5	0.72	71|832|998|1072|1946|2885|5063|5216|5217|5881|5962|6717|6863|7114|9948|10092|10109|10142|11034|11170|11214|23406|58527	ACTG1|CAPZB|CDC42|CFL1|EFNA5|GRB2|PAK3|PFN1|PFN2|RAC3|RDX|SRI|TAC1|TMSB4X|WDR1|ARPC5|ARPC2|AKAP9|DSTN|FAM107A|AKAP13|COTL1|ABRACL	-3.1	MyList
GO Biological Processes	19	GO:0048729	tissue morphogenesis	19_GO:0032502 developmental process	-4.6	2.3	4.8	30230	604	654	30	4.6	0.82	60|71|388|682|998|1072|1281|1499|2263|2650|2885|2908|3212|3280|3488|3611|3845|3858|5216|5613|6664|8828|9948|10512|10890|11331|23462|25789|55636|79971	ACTB|ACTG1|RHOB|BSG|CDC42|CFL1|COL3A1|CTNNB1|FGFR2|GCNT1|GRB2|NR3C1|HOXB2|HES1|IGFBP5|ILK|KRAS|KRT10|PFN1|PRKX|SOX11|NRP2|WDR1|SEMA3C|RAB10|PHB2|HEY1|TMEM59L|CHD7|WLS	-3.1	MyList
Reactome Gene Sets	6	R-HSA-69202	Cyclin E associated events during G1/S transition		-4.6	5.7	6	30230	73	654	9	1.4	0.46	5683|5684|5688|5691|5694|5695|5713|5714|7314	PSMA2|PSMA3|PSMA7|PSMB3|PSMB6|PSMB7|PSMD7|PSMD8|UBB	-3	MyList
GO Biological Processes	19	GO:0003205	cardiac chamber development	19_GO:0032502 developmental process	-4.6	3.7	5.3	30230	174	654	14	2.1	0.57	163|2263|3280|3398|3491|6604|6659|6664|8828|9249|9510|10512|23462|55636	AP2B1|FGFR2|HES1|ID2|CCN1|SMARCD3|SOX4|SOX11|NRP2|DHRS3|ADAMTS1|SEMA3C|HEY1|CHD7	-3	MyList
Reactome Gene Sets	6	R-HSA-9006931	Signaling by Nuclear Receptors		-4.5	3	5.1	30230	296	654	19	2.9	0.66	801|1381|1509|2171|2288|2353|2770|2783|2785|2791|3020|3320|3838|3845|5441|8364|9249|23112|27327	CALM1|CRABP1|CTSD|FABP5|FKBP4|FOS|GNAI1|GNB2|GNG3|GNG11|H3-3A|HSP90AA1|KPNA2|KRAS|POLR2L|H4C3|DHRS3|TNRC6B|TNRC6A	-3	MyList
GO Biological Processes	19	GO:0009612	response to mechanical stimulus	19_GO:0050896 response to stimulus	-4.5	3.3	5.2	30230	221	654	16	2.4	0.6	358|793|1277|1499|1647|2353|2596|4131|4192|4212|5764|7846|9378|26047|79969|93986	AQP1|CALB1|COL1A1|CTNNB1|GADD45A|FOS|GAP43|MAP1B|MDK|MEIS2|PTN|TUBA1A|NRXN1|CNTNAP2|ATAT1|FOXP2	-3	MyList
Reactome Gene Sets	6	R-HSA-8939211	ESR-mediated signaling		-4.5	3.3	5.2	30230	222	654	16	2.4	0.6	801|1509|2288|2353|2770|2783|2785|2791|3020|3320|3838|3845|5441|8364|23112|27327	CALM1|CTSD|FKBP4|FOS|GNAI1|GNB2|GNG3|GNG11|H3-3A|HSP90AA1|KPNA2|KRAS|POLR2L|H4C3|TNRC6B|TNRC6A	-3	MyList
[truncated: 1,049 more rows]
