# Supplementary material for: Glucocorticoid Signaling in PSC-Derived Neural Systems to Elucidate Mechanisms of Stress-Induced Psychiatric Vulnerability
Source: Mol Neurobiol. 2026 Jul 7;63(1):748. doi: 10.1007/s12035-026-06041-1 (PMC13341972; doi:10.1007/s12035-026-06041-1)
Supplement: Supplementary file 6 — Supplementary Material 6 (XLSX 325 KB) [file 12035_2026_6041_MOESM6_ESM.xlsx]

## Sheet: Sheet1
Gene_set	Term	Overlap	P-value	Adjusted P-value	Old P-value	Old Adjusted P-value	Odds Ratio	Combined Score	Genes	Comparison
ChEA_2022	RING1B 27294783 Chip-Seq ESCs Mouse	54/1651	1.02068e-14	4.37193e-12	0	0	4.04804	130.411	NRP2;PGAP1;NR3C1;SYNE2;DMBX1;GJA1;CCND2;HEY1;KIF5C;NEFL;KIF21A;NRCAM;KIF1A;APC2;HES6;SUPT16H;TLE1;IGFBP5;HPCAL1;SOX11;PAX6;MIF;SSTR2;ISL1;CLDN5;HNRNPH1;RBP1;DDIT4;SPARCL1;VSTM2A;FKBP5;SMARCD3;CEBPD;NRXN1;CRABP1;ATP1A3;ABHD6;LIN7A;MLLT3;ZFP36L2;NEUROD1;NEUROD2;PCBP4;PLXNA2;BCL11A;ECEL1;NR2F2;SCRT1;NR4A2;PER1;NFIA;MAB21L1;SPATS2L;FGFR2	Acute
ChEA_2022	SUZ12 27294783 Chip-Seq ESCs Mouse	54/1657	1.18641e-14	4.37193e-12	0	0	4.03156	129.273	SNED1;NRP2;WNT2B;FAM107A;CELF5;ENO2;NR3C1;SYNE2;DMBX1;GJA1;CCND2;HEY1;ADAMTS1;NEFL;KIF1A;AMH;NCKAP5;APC2;HES6;IGFBP5;HPCAL1;SOX11;PAX6;SSTR2;ISL1;RBP1;DDIT4;VSTM2A;CHRNA3;SMARCD3;PDE1C;RGS16;CRABP1;ABHD6;LIN7A;MLLT3;NEUROD1;NEUROD2;NEUROD6;PLXNA2;MAN1C1;OTX2;PCDH9;BCL11A;ECEL1;NR2F2;NSG1;SCRT1;NR4A2;NFIA;MAB21L1;CD200;FGFR2;SNTB1	Acute
ChEA_2022	RING1B 27294783 Chip-Seq NPCs Mouse	53/1632	2.58856e-14	6.35922e-12	0	0	3.99606	125.017	SNED1;NRP2;MYT1L;CELF2;NR3C1;SYNE2;DMBX1;CCND2;BASP1;ENC1;KIF21A;NRCAM;KIF1A;GLUL;HES6;IGFBP5;SOX11;PAX6;SSTR2;ISL1;HNRNPH1;FEZ1;DDIT4;SPARCL1;FKBP5;SMARCD3;NUFIP2;CRABP1;GCNT1;SLC3A2;APCDD1;MLLT3;FSTL1;ZFP36L2;NEUROD2;PCBP4;PLXNA2;CCL2;OTX2;CD164;CENPV;ARPP21;BCL11A;ECEL1;NR2F2;SCRT1;NR4A2;NFIA;BCL6;NFIB;MAB21L1;ID1;SPATS2L	Acute
ChEA_2022	SMARCA4 23332759 ChIP-Seq OLIGODENDROCYTES Mouse	57/2089	3.20029e-12	5.89654e-10	0	0	3.34393	88.5063	NRP2;PGAP1;WNT2B;CELF2;NR3C1;PRSS23;GJA1;CCND2;EFEMP1;BASP1;ADAMTS1;KIF5B;NEFL;NRCAM;TLE1;HPCAL1;SOX11;ISL1;FOXP1;CLDN5;ARL4A;GRIA2;PDE1C;SEMA3C;PDE1A;NRXN1;GCNT1;PHYHIPL;LIN7A;MLLT3;NEUROD1;ARHGAP21;TTR;PTPRZ1;CNR1;PLXNA2;CD164;PCDH9;ARPP21;BCL11A;GADD45A;RDX;NR2F2;ST18;NR4A2;SQLE;NFIA;BCL6;NFIB;PSAT1;PPP2R2B;MAB21L1;SPATS2L;TCF4;CD200;FGFR2;SNTB1	Acute
ChEA_2022	SUZ12 18692474 ChIP-Seq MESCs Mouse	46/1531	2.90977e-11	4.289e-09	0	0	3.54467	85.995	GRIA2;NRP2;CHRNA3;WNT2B;SMARCD3;SEMA3C;CRABP1;LIN7A;MLLT3;PRSS23;SYNE2;DMBX1;NEUROD2;CCND2;EFEMP1;CALB1;PTPRZ1;ADAMTS1;CNR1;NNAT;PLXNA2;NEFL;OTX2;NRCAM;KIF1A;IGFBP5;ARPP21;BCL11A;ECEL1;SOX11;PAX6;NR2F2;NSG1;SSTR2;ISL1;SCRT1;NR4A2;CLDN5;SLC7A8;NFIA;NFIB;DOK5;PPP2R2B;MAB21L1;ID1;SNTB1	Acute
ChEA_2022	SUZ12 20075857 ChIP-Seq MESCs Mouse	76/3611	1.02128e-10	1.25447e-08	0	0	2.6889	61.8576	CNTNAP2;SNED1;NRP2;PGAP1;WNT2B;MYT1L;ENO2;NR3C1;PRSS23;SYNE2;DMBX1;CCND2;EFEMP1;CALB1;HEY1;KIF5C;ADAMTS1;NEFL;KIF21A;NEFM;NRCAM;KIF1A;APC2;HES6;IGFBP5;TSC22D3;HPCAL1;SOX11;PAX6;SSTR2;ISL1;CLDN5;SLC7A8;DOK5;RBP1;VSTM2A;CRYAB;GRIA2;CHRNA3;SMARCD3;PDE1C;CEBPD;SEMA3C;NRXN1;CRABP1;ANKRD12;ATP1A3;ABHD6;LIN7A;FSTL1;ZFP36L2;NEUROD1;NEUROD2;PTPRZ1;NEUROD6;CNR1;PLXNA2;MAN1C1;OTX2;CENPV;PCDH9;BCL11A;ECEL1;N…	Acute
ChEA_2022	SOX2 18692474 ChIP-Seq MEFs Mouse	45/1566	2.15939e-10	2.27353e-08	0	0	3.3579	74.7334	IFITM3;CNTNAP2;NUFIP2;CEBPD;DDX24;MYT1L;PDE1A;RGS16;GCNT1;SLC3A2;FSTL1;ZFP36L2;NEUROD1;RPS14;GJA1;PTPRZ1;PCBP4;KIF3A;MDK;ENC1;PLXNA2;NEFL;KIF21A;OTX2;FDFT1;MCL1;TPI1;TLE1;RPL21;GADD45A;RDX;ATRX;SOX11;PAX6;MIF;PER1;CLDN5;RCN1;SLC7A8;NFIB;ID1;TCF4;CALM1;YPEL3;FGFR2	Acute
ChEA_2022	SUZ12 18692474 ChIP-Seq MEFs Mouse	35/1019	3.15566e-10	2.75051e-08	0	0	3.9126	85.5946	GRIA2;NRP2;WNT2B;SMARCD3;SEMA3C;CRABP1;MLLT3;NEUROD2;CCND2;CALB1;PTPRZ1;ADAMTS1;CNR1;NNAT;PLXNA2;NEFL;OTX2;KIF1A;IGFBP5;BCL11A;ECEL1;SOX11;PAX6;NR2F2;NSG1;SSTR2;ISL1;NR4A2;CLDN5;SLC7A8;NFIA;NFIB;MAB21L1;ID1;SNTB1	Acute
ChEA_2022	MTF2 20144788 ChIP-Seq MESCs Mouse	59/2488	3.57946e-10	2.75051e-08	0	0	2.86934	62.41	SNED1;NRP2;WNT2B;NR3C1;PRSS23;SYNE2;DMBX1;AKAP13;CCND2;ADAMTS1;NEFL;NEFM;NRCAM;KIF1A;HES6;TLE1;IGFBP5;TSC22D3;HPCAL1;SOX11;PAX6;SSTR2;ISL1;CLDN5;SLC7A8;FEZ1;VSTM2A;GRIA2;CHRNA3;SMARCD3;CEBPD;SEMA3C;CRABP1;ATP1A3;LIN7A;APCDD1;MLLT3;NEUROD1;NEUROD2;PTPRZ1;KIF3A;CNR1;PLXNA2;MAN1C1;OTX2;BCL11A;ECEL1;NR2F2;NSG1;DHRS3;SCRT1;NR4A2;NFIA;BCL6;NFIB;PPP2R2B;MAB21L1;FGFR2;SNTB1	Acute
ChEA_2022	NANOG 18692474 ChIP-Seq MEFs Mouse	44/1533	3.73204e-10	2.75051e-08	0	0	3.33897	72.4854	NRP2;NUFIP2;PDE1A;GSTP1;RGS16;SLC3A2;PRSS23;ZFP36L2;NEUROD1;RPS14;NEUROD2;ARHGAP21;GJA1;LDHA;PTPRZ1;BASP1;KIF3A;TMSB4X;ENC1;PLXNA2;NEFL;KIF21A;SH3BGRL3;OTX2;GLUL;FDFT1;MCL1;RPL21;BCL11A;GADD45A;RDX;SOX11;PAX6;DHRS3;RCN1;NFIB;PPP2R2B;ID1;DDIT4;SPARCL1;TCF4;CALM1;FGFR2;FKBP5	Acute
ChEA_2022	MBD3 35695185 ChIP-Seq nicBasalRootGanglia Mouse Embryo	75/3656	4.95342e-10	3.31879e-08	0	0	2.59208	55.5374	CNTNAP2;SNED1;NRP2;WNT2B;MSMO1;ETFB;NR3C1;PRSS23;SYNE2;RPS14;CCND2;HEY1;RASSF4;BASP1;MDK;KIF5B;KIF21A;SH3BGRL3;NEFM;NRCAM;KIF1A;NCKAP5;APC2;HES6;TLE1;HMGCS1;HPCAL1;SOX11;PAX6;SSTR2;FOXP1;SELENOO;RCN1;ARL4A;PKM;FKBP5;GRIA2;SMARCD3;PDE1C;ANKRD12;PHYHIPL;ATP1A3;ABHD6;PRKX;LIN7A;SLC3A2;APCDD1;MLLT3;FSTL1;ZFP36L2;NEUROD1;NEUROD2;LDHA;PCBP4;CNR1;NNAT;PLXNA2;OTX2;FDFT1;MCL1;BCL11A;GADD45A;RDX;NSG1;ST18;…	Acute
ChEA_2022	ZFP281 27345836 Chip-Seq ESCs Mouse	45/1646	1.06226e-09	6.21758e-08	0	0	3.17614	65.6281	CNTNAP2;NRP2;PGAP1;WNT2B;NUFIP2;MYT1L;PIK3R1;CSAD;NR3C1;ZFP36L2;PPM1G;NEUROD2;GJA1;LDHA;ZFP36;CCND2;PCBP4;MDK;ADAMTS1;BSG;OTX2;KIF1A;AMH;GLUL;CLIC1;NCKAP5;MCL1;PCDH9;IGFBP5;BCL11A;ECEL1;SOX11;PAX6;NR2F2;SSTR2;MT3;SCRT1;NR4A2;BCL6;HNRNPH1;NFIB;PPP2R2B;ID1;DDIT4;FKBP5	Acute
ChEA_2022	EZH2 27294783 Chip-Seq ESCs Mouse	45/1649	1.12514e-09	6.21758e-08	0	0	3.16968	65.3123	GRIA2;SNED1;NRP2;WNT2B;PDE1C;CELF2;NRXN1;FAM107A;LIN7A;MLLT3;SYNE2;DMBX1;NEUROD1;NEUROD2;CCND2;HEY1;NEUROD6;ADAMTS1;PLXNA2;MAN1C1;KIF21A;NEFM;NRCAM;KIF1A;NCKAP5;APC2;HES6;PCDH9;IGFBP5;BCL11A;ECEL1;HPCAL1;SOX11;PAX6;NR2F2;SSTR2;ISL1;SCRT1;NR4A2;NFIA;MAB21L1;RBP1;DDIT4;FGFR2;SNTB1	Acute
ChEA_2022	BMI1 23680149 ChIP-Seq NPCS Mouse	31/860	1.18109e-09	6.21758e-08	0	0	4.05249	83.3064	CEBPD;SEMA3C;MYT1L;PDE1A;RGS16;CRABP1;APCDD1;MLLT3;DMBX1;NEUROD1;NEUROD2;GJA1;CCND2;CALB1;NEUROD6;CNR1;NEFL;NEFM;ZC3H13;TLE1;PCDH9;IGFBP5;ARPP21;BCL11A;NR2F2;ISL1;DHRS3;NR4A2;SLC7A8;ID1;VSTM2A	Acute
ChEA_2022	HAND2 30127528 ChIP-Seq KELLY Human Brain Neuroblastoma	70/3383	1.80081e-09	8.40232e-08	0	0	2.56048	51.5553	NRP2;PGAP1;WNT2B;MYT1L;FAM107A;MSMO1;HIF3A;ETFB;NR3C1;AQP1;AKAP13;HEY1;KIF5C;MDK;BSG;ENC1;NEFL;TSPO;PLS3;KIF21A;NEFM;NRCAM;KIF1A;GLUL;TLE1;IGFBP5;ATRX;HPCAL1;ACSL3;MIF;SSTR2;ISL1;FOXP1;SELENOO;CLDN5;ARL4A;PKM;MTHFD2;RBP1;AKAP9;DDIT4;FKBP5;IDI1;CHRNA3;SEMA3C;GSTP1;RGS16;NRXN1;PHYHIPL;ATP1A3;PIK3R1;ZFP36L2;LDHA;PCBP4;METTL7A;MCL1;BCL11A;GADD45A;DHRS3;SCRT1;PER1;NFIA;PRXL2A;NFIB;PSAT1;PPP2R2B;ID1;SP…	Acute
ChEA_2022	TCF3 18347094 ChIP-ChIP MESCs Mouse	44/1613	1.82411e-09	8.40232e-08	0	0	3.15488	63.483	IFITM3;GRIA2;NUFIP2;DDX24;PDE1A;SLC3A2;MLLT3;FSTL1;NEUROD1;ARHGAP21;GJA1;CCND2;PTPRZ1;PCBP4;BASP1;KIF3A;MDK;TMSB4X;PLXNA2;NEFL;KIF21A;OTX2;GLUL;MCL1;TLE1;BCL11A;LMO3;RDX;SOX11;PAX6;NR2F2;DHRS3;FOXP1;NR4A2;RCN1;BCL6;NFIB;PPP2R2B;ID1;DDIT4;SPARCL1;TCF4;CALM1;FGFR2	Acute
ChEA_2022	RNF2 27304074 Chip-Seq ESCs Mouse	37/1205	2.01881e-09	8.75214e-08	0	0	3.49134	69.8992	NRP2;NRXN1;FAM107A;PHYHIPL;ABHD6;LIN7A;MLLT3;NR3C1;ZFP36L2;DMBX1;NEUROD2;CCND2;CNR1;PLXNA2;MAN1C1;NEFL;PLS3;KIF21A;NRCAM;KIF1A;HES6;IGFBP5;BCL11A;TSC22D3;ECEL1;SOX11;PAX6;NR2F2;ISL1;SCRT1;NR4A2;NFIA;NFIB;MAB21L1;SPATS2L;FGFR2;SNTB1	Acute
ChEA_2022	SUZ12 18974828 ChIP-Seq MESCs Mouse	43/1564	2.29868e-09	9.4118e-08	0	0	3.16929	63.0401	GRIA2;NRP2;WNT2B;SMARCD3;CEBPD;CRABP1;ABHD6;LIN7A;SLC7A11;MLLT3;PRSS23;DMBX1;NEUROD2;CCND2;CALB1;HEY1;ADAMTS1;CNR1;NEFL;NEFM;OTX2;KIF1A;MCL1;IGFBP5;BCL11A;TSC22D3;ECEL1;SOX11;PAX6;NR2F2;NSG1;ISL1;DHRS3;NR4A2;CLDN5;SLC7A8;NFIA;NFIB;DOK5;PPP2R2B;MAB21L1;FGFR2;SNTB1	Acute
ChEA_2022	ARNT 22903824 ChIP-Seq MCF-7 Human	30/846	3.29893e-09	1.27964e-07	0	0	3.96432	77.4219	GRIA2;SEMA3C;GSTP1;NRXN1;LIN7A;PIK3R1;HIF3A;NR3C1;ARHGAP21;EFEMP1;HEY1;BASP1;KIF5C;CNR1;NRCAM;NCKAP5;SUPT16H;TLE1;IGFBP5;NR2F2;KLHL4;FOXP1;NR4A2;BCL6;DOK5;PSAT1;DDIT4;SPATS2L;VSTM2A;FGFR2	Acute
ChEA_2022	RNF2 18974828 ChIP-Seq MESCs Mouse	34/1066	3.90435e-09	1.37024e-07	0	0	3.59377	69.5795	NRP2;WNT2B;SMARCD3;CRABP1;ATP1A3;LIN7A;MLLT3;PRSS23;DMBX1;NEUROD2;CCND2;HEY1;PTPRZ1;ADAMTS1;NEFL;NEFM;OTX2;KIF1A;IGFBP5;BCL11A;TSC22D3;ECEL1;SOX11;PAX6;NR2F2;NSG1;DHRS3;SCRT1;NR4A2;SLC7A8;NFIA;MAB21L1;FGFR2;SNTB1	Acute
ChEA_2022	EZH2 18974828 ChIP-Seq MESCs Mouse	34/1066	3.90435e-09	1.37024e-07	0	0	3.59377	69.5795	NRP2;WNT2B;SMARCD3;CRABP1;ATP1A3;LIN7A;MLLT3;PRSS23;DMBX1;NEUROD2;CCND2;HEY1;PTPRZ1;ADAMTS1;NEFL;NEFM;OTX2;KIF1A;IGFBP5;BCL11A;TSC22D3;ECEL1;SOX11;PAX6;NR2F2;NSG1;DHRS3;SCRT1;NR4A2;SLC7A8;NFIA;MAB21L1;FGFR2;SNTB1	Acute
ChEA_2022	POU5F1 18347094 ChIP-ChIP MESCs Mouse	42/1555	6.19661e-09	1.98573e-07	0	0	3.09433	58.4805	IFITM3;NUFIP2;SEMA3C;PDE1A;RGS16;SLC3A2;FSTL1;SYNE2;NEUROD1;ARHGAP21;GJA1;KIF3A;MDK;CNR1;ENC1;PLXNA2;NEFL;TSPO;KIF21A;OTX2;GLUL;HES6;CD164;BCL11A;ECEL1;SOX11;PAX6;ACSL3;DHRS3;FOXP1;NR4A2;RCN1;NFIA;BCL6;NFIB;SYT11;ID1;DDIT4;COL4A5;TCF4;CALM1;FGFR2	Acute
ChEA_2022	OLIG2 23332759 ChIP-Seq OLIGODENDROCYTES Mouse	44/1679	6.19697e-09	1.98573e-07	0	0	3.01656	57.0106	GRIA2;IDI1;PGAP1;WNT2B;PDE1C;SEMA3C;PDE1A;CELF2;NRXN1;CRABP1;PHYHIPL;PIK3R1;SLC7A11;NR3C1;PRSS23;ARHGAP21;GJA1;CCND2;EFEMP1;TTR;NEUROD6;BASP1;KIF5C;TMSB4X;KIF5B;PLXNA2;NRCAM;TLE1;PCDH9;GADD45A;TSC22D3;SOX11;NR2F2;NSG1;NR4A2;RCN1;ARL4A;RPS27;NFIA;PSAT1;FEZ1;SPATS2L;FGFR2;SNTB1	Acute
ChEA_2022	AHR 22903824 ChIP-Seq MCF-7 Human	24/577	6.99744e-09	2.1488e-07	0	0	4.5882	86.1559	GRIA2;SUPT16H;TLE1;IGFBP5;SEMA3C;GSTP1;LIN7A;NR2F2;PIK3R1;NR3C1;FOXP1;NR4A2;ARHGAP21;EFEMP1;HEY1;BCL6;BASP1;KIF5C;DDIT4;SPATS2L;NRCAM;VSTM2A;NCKAP5;FGFR2	Acute
ChEA_2022	P300 19829295 ChIP-Seq ESCs Human	42/1594	1.27053e-08	3.74554e-07	0	0	3.01014	54.728	CNTNAP2;NUFIP2;PDE1A;NRXN1;PRKX;PIK3R1;SLC7A11;MLLT3;PRSS23;ZFP36L2;SYNE2;NEUROD2;ARHGAP21;GJA1;PTPRZ1;BASP1;KIF5C;ENC1;PLXNA2;PLS3;CCL2;OTX2;SLC17A8;ZC3H13;GLUL;NCKAP5;TLE1;PCDH9;BCL11A;SOX11;NR2F2;ISL1;NR4A2;ARL4A;NFIA;NFIB;DOK5;PSAT1;PPP2R2B;VSTM2A;FGFR2;SNTB1	Acute
ChEA_2022	SA1 22415368 ChIP-Seq MEFs Mouse	41/1549	1.73199e-08	4.90953e-07	0	0	3.01313	53.8488	GRIA2;IDI1;NRP2;PGAP1;CEBPD;DDX24;RGS16;PHYHIPL;PIK3R1;MLLT3;NR3C1;FSTL1;ZFP36L2;GJA1;CALB1;BASP1;ADAMTS1;TMSB4X;KIF5B;ENC1;PLXNA2;MAN1C1;AMH;CD164;TLE1;PCDH9;IGFBP5;BCL11A;GADD45A;SOX11;ISL1;NR4A2;ARL4A;RPS27;NFIA;BCL6;NFIB;SPATS2L;TCF4;CALM1;FGFR2	Acute
ChEA_2022	ZFP281 18757296 ChIP-ChIP E14 Mouse	39/1466	3.6267e-08	9.89954e-07	0	0	3.00582	51.4967	WNT2B;NUFIP2;GSTP1;ATP1A3;SLC3A2;PIK3R1;ENO2;ZFP36L2;NEUROD2;GJA1;LDHA;ZFP36;CCND2;PCBP4;MDK;ADAMTS1;NEFL;SH3BGRL3;OTX2;KIF1A;AMH;GLUL;TLE1;IGFBP5;DYNLT3;ECEL1;SOX11;PAX6;KLHL4;WDR13;MT3;SCRT1;NR4A2;NFIB;RBP1;DDIT4;TCF4;FGFR2;FKBP5	Acute
ChEA_2022	CEBPD 21427703 ChIP-Seq 3T3-L1 Mouse	37/1349	3.98181e-08	1.04807e-06	0	0	3.08411	52.55	SNED1;NRP2;PGAP1;SEMA3C;PDE1A;CRABP1;GCNT1;FAM107A;LIN7A;SLC3A2;PIK3R1;NR3C1;FSTL1;PRSS23;ZFP36L2;RPS14;ZFP36;CCND2;EFEMP1;BASP1;ADAMTS1;ENC1;CCL2;NCKAP5;RBM39;TPI1;GADD45A;NR2F2;RCN1;NFIA;BCL6;HNRNPH1;NFIB;SYT11;MAB21L1;ID1;FKBP5	Acute
ChEA_2022	RARB 27405468 Chip-Seq BRAIN Mouse	41/1611	5.16547e-08	1.31274e-06	0	0	2.88432	48.3952	GRIA2;IDI1;CNTNAP2;PGAP1;SMARCD3;SEMA3C;DDX24;MYT1L;CELF2;PHYHIPL;ATP1A3;CELF5;ABHD6;PIK3R1;ENO2;NR3C1;NEUROD2;ARHGAP21;CCND2;HEY1;MDK;CNR1;ENC1;PLXNA2;NEFM;SUN2;RPL21;PCDH9;IGFBP5;ARPP21;BCL11A;GADD45A;UPF3B;ISL1;MT3;SCRT1;PER1;HNRNPH1;FEZ1;DDIT4;CALM1	Acute
ChEA_2022	EP300 20729851 ChIP-Seq FORBRAIN MIDBRAIN LIMB HEART Mouse	36/1313	6.3303e-08	1.55514e-06	0	0	3.07067	50.8974	CNTNAP2;NRXN1;MLLT3;ZFP36L2;RPS14;CCND2;TTR;RASSF4;PCBP4;BASP1;NNAT;ENC1;PLXNA2;KIF21A;OTX2;NRCAM;KIF1A;MCL1;HES6;BCL11A;SOX11;NR2F2;ST18;DHRS3;FOXP1;NR4A2;NFIA;MTHFD2;NFIB;MAB21L1;AKAP9;ID1;DDIT4;SPARCL1;TCF4;FGFR2	Acute
ChEA_2022	KLF4 19030024 ChIP-ChIP MESCs Mouse	33/1157	9.83945e-08	2.31763e-06	0	0	3.16844	51.1205	NRP2;PDE1A;CRABP1;PRKX;SLC3A2;MLLT3;DMBX1;NEUROD1;GJA1;LDHA;ZFP36;CCND2;KIF5C;NNAT;NEFL;NEFM;OTX2;MCL1;RBM39;TLE1;RPL21;IGFBP5;BCL11A;PAX6;MIF;NR2F2;NR4A2;SQLE;RCN1;ARL4A;NFIA;NFIB;COL4A5	Acute
ChEA_2022	NANOG 18347094 ChIP-ChIP MESCs Mouse	37/1399	1.0063e-07	2.31763e-06	0	0	2.96285	47.737	PDE1A;RGS16;PIK3R1;FSTL1;SYNE2;NEUROD1;ARHGAP21;GJA1;CCND2;PTPRZ1;BASP1;KIF3A;MDK;TMSB4X;NEFL;KIF21A;OTX2;GLUL;MCL1;RPL21;BCL11A;LMO3;RDX;PAX6;DHRS3;SCRT1;FOXP1;RCN1;SLC7A8;BCL6;NFIB;PPP2R2B;ID1;DDIT4;SPARCL1;CALM1;FGFR2	Acute
ChEA_2022	NFKB1 27076634 ChIP-Seq BEAS2B Human Lung Inflammation	71/3823	1.27748e-07	2.85303e-06	0	0	2.24864	35.6932	CNTNAP2;SNED1;NRP2;MYT1L;NR3C1;SYNE2;AKAP13;GJA1;ZFP36;CCND2;EFEMP1;RASSF4;CA2;ADAMTS1;KIF5B;TSPO;NRCAM;ZNF385D;NCKAP5;TLE1;HMGCS1;LMO3;HPCAL1;PAX6;ACSL3;SSTR2;ISL1;FOXP1;ARL4A;HNRNPH1;DOK5;AKAP9;DDIT4;VSTM2A;MT1E;FKBP5;GRIA2;PDE1C;SEMA3C;PDE1A;NRXN1;PHYHIPL;PIK3R1;APCDD1;FSTL1;ZFP36L2;ARHGAP21;LDHA;PTPRZ1;CNR1;PLXNA2;CCL2;PCDH9;ARPP21;GADD45A;RDX;NR2F2;NSG1;ST18;DHRS3;NR4A2;NFIA;BCL6;NFIB;PSAT1;…	Acute
ChEA_2022	RNF2 16625203 ChIP-ChIP MESCs Mouse	27/854	2.23473e-07	4.7805e-06	0	0	3.45942	52.9775	NRP2;WNT2B;CRABP1;ABHD6;MLLT3;NEUROD1;NEUROD2;GJA1;CCND2;HEY1;KIF5C;ADAMTS1;CNR1;NEFL;KIF21A;OTX2;TLE1;IGFBP5;BCL11A;SOX11;PAX6;NR2F2;ISL1;NFIA;NFIB;MAB21L1;FGFR2	Acute
ChEA_2022	NANOG 18692474 ChIP-Seq MESCs Mouse	48/2172	2.27025e-07	4.7805e-06	0	0	2.52735	38.664	NRP2;NUFIP2;PDE1A;GSTP1;RGS16;SLC3A2;PRSS23;ZFP36L2;NEUROD1;RPS14;NEUROD2;ARHGAP21;GJA1;LDHA;PTPRZ1;RASSF4;BASP1;KIF3A;TMSB4X;ENC1;PLXNA2;NEFL;KIF21A;SH3BGRL3;OTX2;GLUL;FDFT1;MCL1;RPL21;BCL11A;GADD45A;LMO3;RDX;SOX11;PAX6;DHRS3;SCRT1;FOXP1;RCN1;NFIB;PPP2R2B;ID1;DDIT4;SPARCL1;TCF4;CALM1;FGFR2;FKBP5	Acute
ChEA_2022	CEBPD 23245923 ChIP-Seq MEFs Mouse	18/413	3.00668e-07	6.15535e-06	0	0	4.70215	70.6135	PGAP1;PCDH9;GADD45A;PDE1A;CELF2;GCNT1;PAX6;NR2F2;SLC7A11;FOXP1;AKAP13;ARHGAP21;NFIA;NFIB;BASP1;KIF21A;FGFR2;SNTB1	Acute
ChEA_2022	KDM2B 26808549 Chip-Seq DND41 Human	40/1657	3.14557e-07	6.26564e-06	0	0	2.70872	40.5552	IFITM3;SMARCD3;RGS16;CELF2;ATP1A3;PIK3R1;ENO2;ZFP36L2;NEUROD2;ARHGAP21;LDHA;ZFP36;CCND2;HEY1;RASSF4;MDK;BSG;PLXNA2;MAN1C1;SH3BGRL3;GLUL;MCL1;APC2;CD164;IGFBP5;ARPP21;BCL11A;GADD45A;HPCAL1;MIF;DHRS3;FOXP1;NR4A2;PER1;RCN1;BCL6;ID1;DDIT4;CALM1;FKBP5	Acute
ChEA_2022	SMAD4 21741376 ChIP-Seq HESCs Human	43/1862	3.48859e-07	6.76602e-06	0	0	2.60686	38.7603	CNTNAP2;NRP2;PGAP1;WNT2B;SMARCD3;PDE1C;GCNT1;SLC3A2;SLC7A11;ETFB;CSAD;NR3C1;ZFP36L2;DMBX1;AKAP13;GJA1;LDHA;ZFP36;BASP1;KIF5B;NNAT;ENC1;PLXNA2;MAN1C1;CCL2;OTX2;NRCAM;ZNF385D;ZC3H13;GLUL;GADD45A;UPF3A;PAX6;ISL1;DHRS3;DOK5;ID1;DDIT4;TCF4;MXRA5;CD200;FGFR2;FKBP5	Acute
ChEA_2022	ZNF217 24962896 ChIP-Seq MCF-7 Human	34/1289	3.84601e-07	7.26798e-06	0	0	2.92007	43.1325	SEMA3C;GCNT1;PIK3R1;MLLT3;NR3C1;PRSS23;ZFP36L2;SYNE2;NEUROD1;AKAP13;EFEMP1;HEY1;BASP1;KIF5C;KIF5B;ENC1;OTX2;NRCAM;ZC3H13;TLE1;ACSL3;NR2F2;FOXP1;NR4A2;ARL4A;SLC7A8;NFIA;BCL6;NFIB;ID1;SPATS2L;CALM1;FGFR2;SNTB1	Acute
ChEA_2022	EZH2 27304074 Chip-Seq ESCs Mouse	24/722	4.57775e-07	8.4345e-06	0	0	3.60767	52.6608	NRP2;WNT2B;IGFBP5;BCL11A;NRXN1;DYNLT3;ECEL1;GCNT1;PAX6;LIN7A;NR2F2;MLLT3;ISL1;SCRT1;DMBX1;NR4A2;CCND2;NFIA;NFIB;MAN1C1;NEFL;OTX2;KIF1A;GLUL	Acute
ChEA_2022	AR 19668381 ChIP-Seq PC3 Human	56/2803	4.82173e-07	8.66735e-06	0	0	2.31679	33.6976	CNTNAP2;PGAP1;MYT1L;HIF3A;ENO2;AKAP13;CCND2;KIF5B;NEFL;NEFM;NRCAM;GLUL;TLE1;RPL21;IGFBP5;TSC22D3;ATRX;HPCAL1;SOX11;PAX6;ISL1;FOXP1;SPARCL1;COL4A5;MXRA5;CHRNA3;SMARCD3;NUFIP2;RGS16;NRXN1;ANKRD12;ATP1A3;LIN7A;PIK3R1;APCDD1;MLLT3;ZFP36L2;ARHGAP21;LDHA;CNR1;PLXNA2;MAN1C1;TAC3;MCL1;PCDH9;ECEL1;NR2F2;ST18;DHRS3;NFIA;NFIB;PSAT1;PPP2R2B;CALM1;FGFR2;SNTB1	Acute
ChEA_2022	AR 27270436 ChIP-Seq VCaP Human Prostate Carcinoma	66/3565	5.09007e-07	8.93187e-06	0	0	2.19546	31.814	PGAP1;FAM107A;MSMO1;HIF3A;SLC7A11;CSAD;AQP1;AKAP13;HEY1;BASP1;KIF5C;ADAMTS1;KIF5B;KIF21A;NRCAM;GLUL;NCKAP5;SUN2;SUPT16H;TLE1;IGFBP5;TSC22D3;PAX6;ACSL3;FOXP1;SELENOO;PKM;SLC7A8;AKAP9;DDIT4;VSTM2A;CRYAB;MT1E;FKBP5;NUFIP2;CEBPD;SEMA3C;GSTP1;NRXN1;ANKRD12;PHYHIPL;LIN7A;SLC3A2;PIK3R1;MLLT3;FSTL1;ZFP36L2;LDHA;MAN1C1;METTL7A;MCL1;CD164;RBM39;BCL11A;GADD45A;RDX;WDR13;DHRS3;NR4A2;SQLE;PER1;RPS27;NFIA;BCL6…	Acute
ChEA_2022	ZFP57 27257070 Chip-Seq ESCs Mouse	24/744	7.81302e-07	1.33912e-05	0	0	3.49341	49.1253	GRIA2;NRP2;PCDH9;PDE1A;CELF2;NRXN1;GCNT1;PHYHIPL;NR2F2;MLLT3;ISL1;ST18;NR4A2;EFEMP1;NFIA;PTPRZ1;NFIB;PPP2R2B;ADAMTS1;NNAT;SPATS2L;NEFM;NCKAP5;SNTB1	Acute
ChEA_2022	SOX2 20726797 ChIP-Seq SW620 Human	43/1931	9.31715e-07	1.56062e-05	0	0	2.50194	34.7426	NRP2;CEBPD;SEMA3C;PHYHIPL;PIK3R1;APCDD1;MLLT3;NR3C1;PRSS23;ZFP36L2;SYNE2;AKAP13;MT2A;ZFP36;CALB1;HEY1;PTPRZ1;CA2;BSG;ENC1;PLXNA2;PLS3;SH3BGRL3;METTL7A;GLUL;FDFT1;HES6;TLE1;GADD45A;UPF3B;PAX6;NR2F2;ISL1;DHRS3;SQLE;SLC7A8;NFIA;BCL6;NFIB;PSAT1;RBP1;DDIT4;FGFR2	Acute
ChEA_2022	NANOG 18358816 ChIP-ChIP MESCs Mouse	26/865	9.91462e-07	1.62379e-05	0	0	3.26334	45.1127	NUFIP2;RGS16;CSAD;NR3C1;NEUROD1;GJA1;BASP1;CNR1;ENC1;NEFL;OTX2;GLUL;MCL1;RDX;PAX6;MIF;DHRS3;SCRT1;RCN1;NFIB;DOK5;PSAT1;PPP2R2B;ID1;SPARCL1;FGFR2	Acute
ChEA_2022	SOX2 18692474 ChIP-Seq MESCs Mouse	48/2302	1.24384e-06	1.99284e-05	0	0	2.36407	32.145	IFITM3;CNTNAP2;NUFIP2;CEBPD;DDX24;MYT1L;PDE1A;RGS16;GCNT1;SLC3A2;FSTL1;ZFP36L2;NEUROD1;RPS14;GJA1;PTPRZ1;PCBP4;KIF3A;MDK;ENC1;PLXNA2;NEFL;KIF21A;OTX2;CLIC1;FDFT1;MCL1;TPI1;TLE1;RPL21;GADD45A;RDX;ATRX;SOX11;PAX6;MIF;FOXP1;PER1;CLDN5;RCN1;SLC7A8;NFIB;ID1;DDIT4;TCF4;CALM1;YPEL3;FGFR2	Acute
ChEA_2022	SOX9 26525672 Chip-Seq HEART Mouse	33/1299	1.34485e-06	2.10883e-05	0	0	2.79166	37.7411	IDI1;WNT2B;NUFIP2;MYT1L;CELF2;NRXN1;PHYHIPL;ABHD6;FSTL1;ARHGAP21;GJA1;BASP1;ENC1;PLXNA2;GLUL;NCKAP5;FDFT1;CD164;PCDH9;IGFBP5;SOX11;ISL1;ST18;NR4A2;NFIA;BCL6;NFIB;DOK5;PPP2R2B;ID1;TCF4;CALM1;SNTB1	Acute
ChEA_2022	CBX2 27304074 Chip-Seq ESCs Mouse	21/609	1.40763e-06	2.1613e-05	0	0	3.70772	49.9564	IDI1;TLE1;IGFBP5;SEMA3C;BCL11A;MYT1L;DYNLT3;RDX;ECEL1;NR2F2;ISL1;SCRT1;DMBX1;NR4A2;NEUROD2;CCND2;NFIA;NFIB;BSG;OTX2;GLUL	Acute
ChEA_2022	PPARG 20176806 ChIP-Seq 3T3-L1 Mouse	34/1369	1.50719e-06	2.26693e-05	0	0	2.73324	36.6398	CNTNAP2;NRP2;PGAP1;WNT2B;SEMA3C;PDE1A;PIK3R1;SLC7A11;ENO2;NR3C1;FSTL1;AQP1;GJA1;CCND2;EFEMP1;KIF5C;CNR1;ENC1;PLXNA2;TSPO;TLE1;GADD45A;DHRS3;FOXP1;ARL4A;RPS27;NFIA;BCL6;NFIB;PSAT1;TCF4;CRYAB;SNTB1;FKBP5	Acute
ChEA_2022	BACH1 22875853 ChIP-PCR HELA AND SCP4 Human	30/1127	1.69526e-06	2.49882e-05	0	0	2.90519	38.6032	CNTNAP2;SNED1;CHRNA3;PGAP1;WNT2B;PDE1C;CEBPD;RGS16;NRXN1;PIK3R1;SLC7A11;SYNE2;NEUROD1;GJA1;CCND2;EFEMP1;CALB1;PTPRZ1;KIF5C;MDK;SOX11;PAX6;SSTR2;DHRS3;NR4A2;BCL6;SYT11;AKAP9;CALM1;FGFR2	Acute
ChEA_2022	CHD4 35695185 ChIP-Seq nicBasalRootGanglia Mouse Embryo	45/2119	1.79623e-06	2.59572e-05	0	0	2.38804	31.5933	SMARCD3;NUFIP2;CELF2;PHYHIPL;ATP1A3;ABHD6;SLC3A2;HIF3A;ETFB;NR3C1;FSTL1;ZFP36L2;SYNE2;NEUROD2;PTPRZ1;RASSF4;PCBP4;KIF5C;KIF5B;NNAT;ENC1;NEFL;KIF21A;NEFM;NRCAM;NCKAP5;MCL1;HES6;GADD45A;LMO3;HPCAL1;SOX11;ST18;SQLE;RCN1;MTHFD2;NFIB;PSAT1;FEZ1;DDIT4;SPATS2L;TCF4;FGFR2;SNTB1;FKBP5	Acute
ChEA_2022	NR3C1 27076634 ChIP-Seq BEAS2B Human Lung Inflammation	58/3084	2.06517e-06	2.92697e-05	0	0	2.17159	28.4268	CNTNAP2;NRP2;WNT2B;CELF2;FAM107A;HIF3A;SLC7A11;PRSS23;SYNE2;AKAP13;GJA1;ZFP36;EFEMP1;RASSF4;KIF5C;KIF21A;NRCAM;ZNF385D;TLE1;HPCAL1;ACSL3;ISL1;FOXP1;ARL4A;PKM;SLC7A8;DOK5;DDIT4;SPARCL1;MT1E;FKBP5;CEBPD;SEMA3C;PDE1A;NRXN1;PIK3R1;APCDD1;FSTL1;ZFP36L2;CNR1;PLXNA2;CCL2;METTL7A;PCDH9;GADD45A;RDX;NR2F2;PER1;NFIA;BCL6;NFIB;PSAT1;SYT11;PPP2R2B;SPATS2L;TCF4;FGFR2;SNTB1	Acute
ChEA_2022	CLOCK 20551151 ChIP-Seq 293T Human	16/382	2.34812e-06	3.26522e-05	0	0	4.47006	57.9405	HES6;IDI1;GADD45A;TSC22D3;ABHD6;NR2F2;DHRS3;AQP1;PER1;CLDN5;BCL6;ID1;DDIT4;YPEL3;FKBP5;MCL1	Acute
ChEA_2022	FOXM1 26456572 ChIP-Seq MCF-7 Human	37/1595	2.43957e-06	3.32956e-05	0	0	2.56258	33.118	SNED1;PDE1C;SEMA3C;RGS16;PIK3R1;CSAD;MLLT3;NR3C1;NEUROD1;AKAP13;ARHGAP21;BASP1;ENC1;NRCAM;NCKAP5;TLE1;PCDH9;IGFBP5;KCNJ13;RDX;ACSL3;NR2F2;NR4A2;PER1;RCN1;SLC7A8;NFIA;BCL6;NFIB;DOK5;PPP2R2B;ID1;SPARCL1;SPATS2L;VSTM2A;FGFR2;SNTB1	Acute
ChEA_2022	VDR 24763502 ChIP-Seq THP-1 Human	28/1034	2.82172e-06	3.78111e-05	0	0	2.93779	37.5395	IDI1;NUFIP2;CEBPD;CELF2;ZFP36L2;GJA1;ZFP36;BASP1;CA2;MDK;TMSB4X;ENC1;PLXNA2;TSPO;CLIC1;FDFT1;TLE1;HMGCS1;BCL11A;GADD45A;LMO3;HPCAL1;BCL6;MTHFD2;HNRNPH1;DDIT4;SNTB1;FTL	Acute
ChEA_2022	PPARD 21283829 ChIP-Seq MYOFIBROBLAST Human	53/2749	3.23219e-06	4.2538e-05	0	0	2.1969	27.774	CNTNAP2;NRP2;SLC7A11;NR3C1;GJA1;EFEMP1;BASP1;BSG;TSPO;PLS3;NEFM;ZNF385D;GLUL;SOX11;PAX6;ACSL3;ISL1;ARL4A;HNRNPH1;FEZ1;AKAP9;DDIT4;FTL;SMARCD3;CEBPD;SEMA3C;GSTP1;GCNT1;ABHD6;LIN7A;MLLT3;ZFP36L2;NEUROD1;NEUROD2;PLXNA2;CCL2;PCDH9;ARPP21;BCL11A;GADD45A;ST18;DHRS3;NR4A2;NFIA;BCL6;NFIB;PSAT1;PPP2R2B;ID1;TCF4;YPEL3;FGFR2;SNTB1	Acute
ChEA_2022	SUZ12 18555785 ChIP-Seq MESCs Mouse	25/866	3.3398e-06	4.3183e-05	0	0	3.11274	39.2505	SNED1;NRP2;WNT2B;CRABP1;ATP1A3;ABHD6;LIN7A;DMBX1;CALB1;PLXNA2;NEFL;OTX2;IGFBP5;BCL11A;ECEL1;HPCAL1;NR2F2;DHRS3;NR4A2;CLDN5;SLC7A8;NFIA;PPP2R2B;MAB21L1;SNTB1	Acute
ChEA_2022	PHC1 16625203 ChIP-ChIP MESCs Mouse	22/700	3.54008e-06	4.49834e-05	0	0	3.3711	42.312	NRP2;WNT2B;IGFBP5;BCL11A;CRABP1;SOX11;PAX6;ABHD6;NR2F2;MLLT3;ISL1;NEUROD2;CCND2;NFIA;HEY1;ADAMTS1;CNR1;MAB21L1;NEFL;KIF21A;OTX2;FGFR2	Acute
ChEA_2022	NRF2 31884422 ChIP-Seq A549 Human Lung Carcinoma	36/1563	4.01986e-06	5.02141e-05	0	0	2.53327	31.474	NRP2;PDE1C;CEBPD;SEMA3C;MYT1L;GSTP1;PIK3R1;SLC7A11;ETFB;CSAD;NR3C1;PRSS23;AKAP13;GJA1;ZFP36;CALB1;NEUROD6;ENC1;NEFL;NRCAM;NCKAP5;SUN2;RBM39;TPI1;TLE1;PCDH9;LMO3;RDX;HPCAL1;PKM;NFIA;PPP2R2B;AKAP9;CALM1;FGFR2;FTL	Acute
ChEA_2022	JARID2 20075857 ChIP-Seq MESCs Mouse	28/1055	4.13662e-06	5.08115e-05	0	0	2.8745	35.6312	NRP2;WNT2B;CRABP1;ATP1A3;LIN7A;DMBX1;NEUROD2;CCND2;ADAMTS1;CNR1;NEFL;KIF21A;NEFM;KIF1A;IGFBP5;BCL11A;ECEL1;SOX11;PAX6;NR2F2;NSG1;SSTR2;ISL1;SCRT1;NFIA;MAB21L1;FGFR2;SNTB1	Acute
ChEA_2022	GATA6 25053715 ChIP-Seq YYC3 Human	37/1639	4.57977e-06	5.53326e-05	0	0	2.48618	30.5648	WNT2B;MYT1L;GSTP1;GCNT1;ABHD6;HIF3A;ENO2;ARHGAP21;LDHA;HEY1;RASSF4;CA2;MDK;KIF5B;ENC1;PLXNA2;KIF21A;NRCAM;RBM39;TLE1;PCDH9;GADD45A;UPF3A;NR2F2;DHRS3;FOXP1;RCN1;RPS27;MTHFD2;HNRNPH1;ID1;DDIT4;SPATS2L;CALM1;VSTM2A;YPEL3;FTL	Acute
ChEA_2022	SUZ12 16625203 ChIP-ChIP MESCs Mouse	26/944	4.89296e-06	5.81631e-05	0	0	2.97008	36.3173	GRIA2;NRP2;WNT2B;SEMA3C;CRABP1;ABHD6;ENO2;MLLT3;NEUROD2;CCND2;ADAMTS1;CNR1;MAN1C1;NEFL;OTX2;KIF1A;IGFBP5;BCL11A;PAX6;NR2F2;NSG1;ISL1;SLC7A8;NFIA;NFIB;MAB21L1	Acute
ChEA_2022	TCF3 18692474 ChIP-Seq MEFs Mouse	20/611	5.54035e-06	6.48133e-05	0	0	3.4938	42.2871	SMARCD3;RPL21;NUFIP2;GADD45A;PDE1A;RDX;PAX6;SLC3A2;RPS14;CLDN5;GJA1;RCN1;NFIB;KIF3A;ID1;KIF21A;TCF4;OTX2;FGFR2;MCL1	Acute
ChEA_2022	OCT4 18692474 ChIP-Seq MEFs Mouse	37/1655	5.71837e-06	6.58506e-05	0	0	2.45943	29.6898	IFITM3;CNTNAP2;CEBPD;PDE1A;RGS16;SLC3A2;NEUROD1;RPS14;GJA1;ZFP36;KIF3A;NNAT;ENC1;RPS3;PLXNA2;NEFL;KIF21A;OTX2;FDFT1;MCL1;HES6;RPL21;BCL11A;GADD45A;SOX11;PAX6;MIF;PER1;CLDN5;NFIA;NFIB;ID1;SPARCL1;TCF4;CALM1;CRYAB;FGFR2	Acute
ChEA_2022	RUNX1 17652178 ChIP-ChIP JURKAT Human	22/724	6.05484e-06	6.86526e-05	0	0	3.25177	39.0688	CD164;GRIA2;SUPT16H;NUFIP2;BCL11A;GADD45A;HPCAL1;PAX6;SLC3A2;ACSL3;KLHL4;NR4A2;GJA1;EFEMP1;SLC7A8;HEY1;RASSF4;DOK5;ADAMTS1;MAB21L1;SLC17A8;FTL	Acute
ChEA_2022	STAT3 24763339 ChIP-Seq IMN-ESCs Mouse	33/1398	6.48918e-06	7.24625e-05	0	0	2.57535	30.7636	CNTNAP2;NRP2;NUFIP2;NRXN1;GCNT1;PHYHIPL;SLC3A2;DMBX1;TTR;BASP1;CNR1;KIF5B;ENC1;PLXNA2;MAN1C1;KIF21A;GLUL;MCL1;PCDH9;IGFBP5;GADD45A;LMO3;ATRX;HPCAL1;PAX6;NR2F2;ISL1;ARL4A;NFIA;HNRNPH1;NFIB;CALM1;VSTM2A	Acute
ChEA_2022	NR3C1 23031785 ChIP-Seq PC12 Mouse	22/730	6.89684e-06	7.58653e-05	0	0	3.22319	38.3059	GRIA2;TLE1;MYT1L;TSC22D3;PHYHIPL;NR2F2;PIK3R1;NSG1;ISL1;FSTL1;FOXP1;PER1;MT2A;ZFP36;RCN1;EFEMP1;PTPRZ1;MAB21L1;ID1;DDIT4;PLXNA2;NEFL	Acute
ChEA_2022	KDM2B 26808549 Chip-Seq K562 Human	37/1673	7.30937e-06	7.92207e-05	0	0	2.42996	28.7376	SNED1;WNT2B;SMARCD3;RGS16;ATP1A3;SLC3A2;PIK3R1;NR3C1;ZFP36L2;NEUROD2;ARHGAP21;MDK;CNR1;BSG;ENC1;MAN1C1;SH3BGRL3;GLUL;APC2;HES6;PCDH9;BCL11A;GADD45A;HPCAL1;PAX6;SCRT1;NR4A2;NFIA;BCL6;SYT11;FEZ1;ID1;DDIT4;SPATS2L;CALM1;FKBP5;FTL	Acute
ChEA_2022	SMAD4 21799915 ChIP-Seq A2780 Human	44/2167	7.72593e-06	8.25219e-05	0	0	2.26073	26.6109	GRIA2;CNTNAP2;NRP2;NUFIP2;MYT1L;PDE1A;NRXN1;PRKX;LIN7A;PIK3R1;MLLT3;FSTL1;DMBX1;NEUROD1;ARHGAP21;EFEMP1;CALB1;HEY1;PTPRZ1;KIF5C;KIF5B;PLXNA2;KIF21A;NRCAM;ZNF385D;NCKAP5;RBM39;RPL21;BCL11A;GADD45A;LMO3;KCNJ13;RDX;PAX6;WDR13;FOXP1;PER1;NFIA;NFIB;PPP2R2B;SPATS2L;CALM1;FGFR2;SNTB1	Acute
ChEA_2022	TP53 18474530 ChIP-ChIP U2OS Human	21/687	9.11616e-06	9.52568e-05	0	0	3.26019	37.836	NRP2;TLE1;IGFBP5;SEMA3C;GADD45A;RGS16;PHYHIPL;NR3C1;DHRS3;FOXP1;CCND2;NEUROD6;PSAT1;ENC1;DDIT4;PLXNA2;NEFL;TAC3;CD200;FGFR2;SNTB1	Acute
ChEA_2022	PAX3-FKHR 20663909 ChIP-Seq RHABDOMYOSARCOMA Human	25/918	9.17671e-06	9.52568e-05	0	0	2.92344	33.9086	NRP2;SEMA3C;PDE1A;FAM107A;PRKX;PIK3R1;PRSS23;RASSF4;BASP1;ENC1;PLXNA2;ZNF385D;TLE1;BCL11A;GADD45A;LMO3;RDX;NR2F2;NR4A2;NFIA;NFIB;DOK5;MAB21L1;MXRA5;FGFR2	Acute
ChEA_2022	PPARG 20887899 ChIP-Seq 3T3-L1 Mouse	52/2774	9.32168e-06	9.54178e-05	0	0	2.11777	24.5305	CNTNAP2;SNED1;MYT1L;CELF2;CELF5;ENO2;SYNE2;RPS14;ZFP36;CCND2;EFEMP1;KIF5C;ENC1;KIF21A;KIF1A;SOX11;FOXP1;RCN1;DDIT4;FKBP5;IDI1;NUFIP2;SEMA3C;PDE1A;RGS16;LIN7A;SLC3A2;PIK3R1;FSTL1;ZFP36L2;PPM1G;ARHGAP21;LDHA;NNAT;MAN1C1;MCL1;CD164;CENPV;GADD45A;NR2F2;DHRS3;SCRT1;SQLE;PER1;BCL6;NFIB;PSAT1;MAB21L1;ID1;TCF4;CD200;FGFR2	Acute
ChEA_2022	POU5F1 16153702 ChIP-ChIP HESCs Human	16/433	1.14362e-05	0.000115458	0	0	3.91306	44.5257	PAX6;NR2F2;KLHL4;CSAD;ISL1;DHRS3;NR4A2;GJA1;NFIA;CA2;FEZ1;MAB21L1;NEFL;CCL2;TCF4;FGFR2	Acute
ChEA_2022	WT1 20215353 ChIP-ChIP NEPHRON PROGENITOR Mouse	31/1307	1.16954e-05	0.00011648	0	0	2.57079	29.1947	PIK3R1;ETFB;MLLT3;ZFP36L2;ZFP36;CCND2;PCBP4;KIF5C;TMSB4X;PLXNA2;SH3BGRL3;KIF1A;ZC3H13;GLUL;CLIC1;RBM39;TLE1;SOX11;NR2F2;NSG1;DHRS3;SCRT1;NR4A2;PER1;RCN1;NFIA;NFIB;RBP1;COL4A5;CALM1;FGFR2	Acute
ChEA_2022	NR3C1 34362910 ChIP-Seq WistarRat Hippocampus Stress	21/709	1.46337e-05	0.000143801	0	0	3.15231	35.0921	GRIA2;FAM107A;SLC3A2;HIF3A;SLC7A11;FOXP1;RPS14;PER1;MT2A;ZFP36;NFIA;NFIB;ENC1;PLXNA2;MAN1C1;SPARCL1;TCF4;CRYAB;GLUL;NCKAP5;FKBP5	Acute
ChEA_2022	YAP1 20516196 ChIP-Seq MESCs Mouse	39/1868	1.5162e-05	0.000145772	0	0	2.29383	25.454	CNTNAP2;PDE1C;NUFIP2;ABHD6;SLC3A2;PIK3R1;SLC7A11;SYNE2;AQP1;DMBX1;AKAP13;ARHGAP21;CCND2;BASP1;KIF3A;TMSB4X;ENC1;RPS3;PLXNA2;MAN1C1;NRCAM;GLUL;MCL1;CD164;PCDH9;BCL11A;GADD45A;NR2F2;KLHL4;ARL4A;SLC7A8;NFIA;HNRNPH1;NFIB;PPP2R2B;MAB21L1;SPARCL1;COL4A5;FGFR2	Acute
ChEA_2022	KDM2B 26808549 Chip-Seq JURKAT Human	36/1660	1.52299e-05	0.000145772	0	0	2.36931	26.281	IFITM3;SMARCD3;RGS16;CELF2;ATP1A3;ZFP36L2;ARHGAP21;LDHA;ZFP36;CCND2;HEY1;PCBP4;ADAMTS1;PLXNA2;MAN1C1;SH3BGRL3;GLUL;MCL1;APC2;IGFBP5;BCL11A;HPCAL1;SOX11;PAX6;DHRS3;SCRT1;FOXP1;NR4A2;RPS27;NFIA;BCL6;NFIB;DDIT4;CALM1;SNTB1;FKBP5	Acute
ChEA_2022	SOX2 21211035 ChIP-Seq LN229 Gbm	50/2673	1.55556e-05	0.00014698	0	0	2.09818	23.2291	CNTNAP2;NRP2;PGAP1;MYT1L;SLC7A11;NR3C1;SYNE2;DMBX1;MT2A;EFEMP1;HEY1;RASSF4;BASP1;ENC1;PLS3;TLE1;LMO3;ATRX;HPCAL1;SOX11;FOXP1;RCN1;ARL4A;DOK5;COL4A5;MXRA5;FKBP5;GRIA2;SMARCD3;CEBPD;SEMA3C;NRXN1;ATP1A3;PRKX;SLC3A2;MLLT3;PPM1G;PTPRZ1;NEUROD6;PLXNA2;PCDH9;BCL11A;GADD45A;ECEL1;NR2F2;NR4A2;NFIB;PSAT1;FGFR2;SNTB1	Acute
ChEA_2022	ISL1 30127528 ChIP-Seq BE2C Human Brain Neuroblastoma	22/776	1.78159e-05	0.000166207	0	0	3.01926	33.0169	CHRNA3;PGAP1;TLE1;SEMA3C;BCL11A;GADD45A;MYT1L;GSTP1;LMO3;NRXN1;PHYHIPL;NR3C1;FOXP1;LDHA;NFIA;ENC1;SPATS2L;KIF21A;TCF4;NRCAM;KIF1A;METTL7A	Acute
ChEA_2022	TP63 23658742 ChIP-Seq EP156T Human	53/2937	2.20038e-05	0.00020271	0	0	2.03111	21.7822	NRP2;WNT2B;SLC7A11;NR3C1;DMBX1;AKAP13;EFEMP1;CALB1;ADAMTS1;KIF5B;NEFL;KIF21A;TLE1;IGFBP5;LMO3;HPCAL1;PAX6;ACSL3;CLDN5;RCN1;ARL4A;SLC7A8;FEZ1;RBP1;AKAP9;VSTM2A;MXRA5;FTL;CEBPD;GSTP1;RGS16;PHYHIPL;PIK3R1;APCDD1;MLLT3;ARHGAP21;TTR;PTPRZ1;PLXNA2;TAC3;RBM39;BCL11A;GADD45A;RDX;SQLE;NFIA;NFIB;PSAT1;PPP2R2B;SPATS2L;CALM1;FGFR2;SNTB1	Acute
ChEA_2022	TP53 20018659 ChIP-ChIP R1E Mouse	24/909	2.32432e-05	0.000210039	0	0	2.81751	30.0614	IGFBP5;BCL11A;ECEL1;HPCAL1;SOX11;PAX6;NR2F2;NSG1;MLLT3;ISL1;DMBX1;NEUROD1;NR4A2;NEUROD2;GJA1;CCND2;NFIA;MAB21L1;ENC1;DDIT4;NEFL;NEFM;OTX2;CLIC1	Acute
ChEA_2022	CDX2 20551321 ChIP-Seq CACO-2 Human	14/360	2.33693e-05	0.000210039	0	0	4.09851	43.7068	GADD45A;GSTP1;PHYHIPL;NR2F2;PIK3R1;NR3C1;DHRS3;ZFP36L2;FOXP1;EFEMP1;ID1;ENC1;DDIT4;MAN1C1	Acute
ChEA_2022	MAF 26560356 Chip-Seq TH1 Human	35/1631	2.54489e-05	0.000225974	0	0	2.3338	24.6888	IFITM3;IDI1;CHRNA3;SMARCD3;CELF2;ATP1A3;ZFP36L2;DMBX1;ARHGAP21;MT2A;LDHA;ZFP36;CCND2;RASSF4;MDK;TMSB4X;MAN1C1;SH3BGRL3;GLUL;CLIC1;MCL1;HES6;CD164;SUPT16H;TPI1;IGFBP5;GADD45A;DHRS3;PER1;SYT11;DDIT4;TCF4;CALM1;SNTB1;FTL	Acute
ChEA_2022	TOP2B 26459242 ChIP-Seq MCF-7 Human	34/1575	2.99768e-05	0.000263011	0	0	2.34143	24.3862	CNTNAP2;SMARCD3;PDE1C;SEMA3C;NRXN1;CELF5;PIK3R1;HIF3A;SLC7A11;FSTL1;CCND2;CALB1;PCBP4;NEUROD6;BASP1;KIF5C;CNR1;NEFL;OTX2;NRCAM;NCKAP5;FDFT1;TLE1;LMO3;SOX11;NR2F2;ISL1;BCL6;DOK5;PSAT1;MAB21L1;AKAP9;SNTB1;FKBP5	Acute
ChEA_2022	ZFP281 18358816 ChIP-ChIP MESCs Mouse	15/419	3.1171e-05	0.000270271	0	0	3.76924	39.1098	ECEL1;SLC3A2;NR2F2;NR3C1;ISL1;MT3;SCRT1;ZFP36;CCND2;NFIA;PCBP4;ADAMTS1;OTX2;GLUL;YPEL3	Acute
ChEA_2022	KDM2B 26808549 Chip-Seq SIL-ALL Human	35/1652	3.31884e-05	0.000281426	0	0	2.30083	23.7291	IFITM3;IDI1;SMARCD3;NUFIP2;RGS16;CELF2;ILK;ENO2;ZFP36L2;NEUROD2;ARHGAP21;LDHA;ZFP36;CCND2;RPS3;PLXNA2;MAN1C1;GLUL;MCL1;APC2;BCL11A;GADD45A;RDX;HPCAL1;SSTR2;DHRS3;NR4A2;PER1;RPS27;NFIA;BCL6;ID1;CALM1;FKBP5;FTL	Acute
ChEA_2022	SMC1 22415368 ChIP-Seq MEFs Mouse	34/1583	3.32212e-05	0.000281426	0	0	2.32832	24.0104	GRIA2;SNED1;NRP2;CEBPD;SEMA3C;RGS16;PIK3R1;NR3C1;FSTL1;PRSS23;ZFP36L2;RPS14;GJA1;CCND2;HEY1;ENC1;PLXNA2;MAN1C1;PLS3;CCL2;AMH;NCKAP5;CD164;TLE1;IGFBP5;SOX11;NR2F2;ARL4A;BCL6;HNRNPH1;ID1;DDIT4;SPATS2L;CALM1	Acute
ChEA_2022	POU5F1 18700969 ChIP-ChIP MESCs Mouse	13/330	4.02143e-05	0.000336795	0	0	4.13856	41.8875	BCL11A;GSTP1;PAX6;MIF;GJA1;MTHFD2;PSAT1;TMSB4X;NNAT;NEFL;SH3BGRL3;OTX2;CLIC1	Acute
ChEA_2022	MNX1 26342078 ChIP-Seq MIN6-4N Mouse	33/1533	4.22083e-05	0.000349523	0	0	2.3264	23.4336	SNED1;NRP2;HIF3A;NEUROD2;CCND2;BASP1;BSG;ENC1;PLXNA2;MAN1C1;KIF21A;NRCAM;AMH;GLUL;FDFT1;MCL1;APC2;SUPT16H;IGFBP5;SOX11;PAX6;SCRT1;SQLE;PER1;CLDN5;MTHFD2;HNRNPH1;SYT11;SPARCL1;SPATS2L;CD200;SNTB1;FKBP5	Acute
ChEA_2022	NR3C1 34362910 ChIP-Seq WistarRat Hippocampus	19/647	4.2741e-05	0.000350001	0	0	3.10087	31.1959	GRIA2;FAM107A;SLC3A2;HIF3A;SLC7A11;RPS14;PER1;MT2A;ZFP36;NFIA;NFIB;ENC1;PLXNA2;MAN1C1;TCF4;CRYAB;GLUL;NCKAP5;FKBP5	Acute
ChEA_2022	TTF2 22483619 ChIP-Seq HELA Human	29/1272	4.74539e-05	0.000382299	0	0	2.44524	24.3442	GRIA2;CNTNAP2;NUFIP2;RGS16;ILK;SLC3A2;RPS14;LDHA;ZFP36;ADAMTS1;RPS3;PLS3;GLUL;NCKAP5;MCL1;RBM39;TPI1;GADD45A;UPF3A;ACSL3;NR2F2;SCRT1;PER1;RPS27;NFIA;MTHFD2;HNRNPH1;DDIT4;CALM1	Acute
ChEA_2022	JARID2 20064375 ChIP-Seq MESCs Mouse	24/951	4.77225e-05	0.000382299	0	0	2.68388	26.7049	NRP2;WNT2B;SMARCD3;IGFBP5;BCL11A;NRXN1;CRABP1;ECEL1;PAX6;LIN7A;NR2F2;NSG1;MLLT3;ISL1;SCRT1;DMBX1;NR4A2;NEUROD2;NFIA;ADAMTS1;CNR1;MAN1C1;NEFL;SNTB1	Acute
ChEA_2022	GATA3 27048872 Chip-Seq THYMUS Human	34/1617	5.09051e-05	0.00040341	0	0	2.27407	22.4804	SNED1;SMARCD3;DDX24;RGS16;CELF2;SLC3A2;PIK3R1;MLLT3;NR3C1;SYNE2;AQP1;AKAP13;ZFP36;EBP;CCND2;RASSF4;TMSB4X;BSG;ENC1;SH3BGRL3;TAC3;ZC3H13;GLUL;NCKAP5;TLE1;ARPP21;FOXP1;SQLE;CLDN5;BCL6;HNRNPH1;DDIT4;CALM1;FKBP5	Acute
ChEA_2022	SMAD3 21741376 ChIP-Seq ESCs Human	33/1552	5.37114e-05	0.00042112	0	0	2.29492	22.5634	NRP2;WNT2B;MYT1L;PDE1A;NRXN1;FAM107A;PIK3R1;APCDD1;ZFP36L2;SYNE2;RPS14;CCND2;NEUROD6;BASP1;CNR1;KIF5B;PLXNA2;PLS3;CCL2;NRCAM;TLE1;BCL11A;SOX11;MT3;ARL4A;SLC7A8;NFIA;HNRNPH1;DOK5;PPP2R2B;AKAP9;FGFR2;SNTB1	Acute
ChEA_2022	VDR 24787735 ChIP-Seq THP-1 Human	19/663	5.92278e-05	0.000459483	0	0	3.02131	29.4098	HMGCS1;NUFIP2;CEBPD;BCL11A;LMO3;NR3C1;GJA1;NFIA;BCL6;MTHFD2;BASP1;CA2;ENC1;PLXNA2;SPATS2L;CLIC1;SNTB1;FKBP5;FTL	Acute
ChEA_2022	RNF2 27304074 Chip-Seq NSC Mouse	21/782	6.10049e-05	0.000468339	0	0	2.83903	27.5515	NRP2;WNT2B;PDE1C;PCDH9;BCL11A;PHYHIPL;SOX11;NR2F2;ISL1;ST18;DHRS3;ZFP36L2;DMBX1;CCND2;SLC7A8;RASSF4;KIF5C;ADAMTS1;AKAP9;OTX2;CALM1	Acute
ChEA_2022	TRIM28 17542650 ChIP-ChIP NTERA2 Human	19/668	6.54298e-05	0.000497132	0	0	2.99725	28.8771	PDE1C;LMO3;PAX6;PRKX;ACSL3;ETFB;CSAD;ISL1;FSTL1;DHRS3;FOXP1;ARL4A;CCND2;NFIA;HEY1;AKAP9;ID1;ENC1;OTX2	Acute
ChEA_2022	TCF3 18692474 ChIP-Seq MESCs Mouse	24/976	7.15511e-05	0.000538093	0	0	2.60994	24.9121	SMARCD3;RPL21;NUFIP2;GADD45A;PDE1A;LMO3;RDX;PAX6;SLC3A2;FOXP1;RPS14;CLDN5;GJA1;RCN1;NFIB;PSAT1;KIF3A;ID1;DDIT4;KIF21A;TCF4;OTX2;FGFR2;MCL1	Acute
ChEA_2022	SA1 27219007 Chip-Seq ERYTHROID Human	34/1646	7.23542e-05	0.000538637	0	0	2.2296	21.2569	GSTP1;RGS16;CELF2;LIN7A;PIK3R1;ENO2;ARHGAP21;GJA1;LDHA;CCND2;MDK;KIF5B;PLXNA2;MAN1C1;SH3BGRL3;GLUL;MCL1;CENPV;TPI1;BCL11A;GADD45A;TSC22D3;RDX;PAX6;MT3;DHRS3;SCRT1;PER1;RPS27;NFIA;DDIT4;SPATS2L;CALM1;YPEL3	Acute
ChEA_2022	TCF3 18467660 ChIP-ChIP MESCs Mouse	24/982	7.86626e-05	0.000579743	0	0	2.59276	24.5025	HES6;NRP2;TLE1;RPL21;RDX;ANKRD12;SOX11;PAX6;NR2F2;ZFP36L2;SCRT1;PPM1G;GJA1;RCN1;ARL4A;HEY1;NFIB;BASP1;AKAP9;ID1;MAN1C1;FGFR2;SNTB1;MCL1	Acute
ChEA_2022	NANOG 16518401 ChIP-PET MESCs Mouse	34/1657	8.2438e-05	0.000601552	0	0	2.21315	20.8113	IFITM3;NRP2;PDE1C;MYT1L;NRXN1;PHYHIPL;SLC7A11;MLLT3;GJA1;EBP;BASP1;TMSB4X;ENC1;MAN1C1;NEFL;OTX2;CD164;TPI1;TLE1;IGFBP5;MIF;MT3;FOXP1;SQLE;RCN1;SLC7A8;NFIB;DOK5;PPP2R2B;AKAP9;DDIT4;TCF4;FGFR2;FKBP5	Acute
ChEA_2022	OLIG2 26023283 ChIP-Seq AINV15 Mouse	33/1588	8.36181e-05	0.000604182	0	0	2.23737	21.0073	GRIA2;NRP2;MYT1L;RGS16;ATP1A3;CELF5;DMBX1;NEUROD1;AKAP13;LDHA;RASSF4;PCBP4;KIF5C;KIF5B;ENC1;PLXNA2;NEFL;KIF21A;SH3BGRL3;HES6;RBM39;TLE1;BCL11A;GADD45A;PAX6;DHRS3;SCRT1;PER1;MTHFD2;DOK5;RBP1;ID1;SPARCL1	Acute
ChEA_2022	CHD1 19587682 ChIP-ChIP MESCs Mouse	18/626	8.93168e-05	0.000639092	0	0	3.02131	28.1687	IDI1;TLE1;RPL21;DDX24;GADD45A;SLC3A2;MIF;ETFB;WDR13;PPM1G;ARL4A;TMSB4X;KIF5B;RPS3;TSPO;TCF4;ZC3H13;FDFT1	Acute
ChEA_2022	MEIS1 26253404 ChIP-Seq OPTIC CUPS Mouse	31/1461	9.67458e-05	0.000685593	0	0	2.27486	21.0275	NRP2;PDE1C;MYT1L;PDE1A;LIN7A;SLC7A11;NR3C1;PRSS23;SYNE2;NEUROD1;AKAP13;EFEMP1;MDK;ADAMTS1;KIF5B;ENC1;CD164;TLE1;PCDH9;IGFBP5;LMO3;SOX11;PAX6;SSTR2;ISL1;FOXP1;SLC7A8;FEZ1;MAB21L1;RBP1;SNTB1	Acute
ChEA_2022	TCFAP2C 20176728 ChIP-ChIP TROPHOBLAST STEM CELLS Mouse	38/1980	0.000121944	0.000854897	0	0	2.07928	18.7383	SNED1;NRP2;ILK;ABHD6;SLC3A2;PRSS23;ZFP36L2;PPM1G;ZFP36;HEY1;RASSF4;PCBP4;KIF3A;ENC1;MAN1C1;NEFL;TSPO;KIF21A;OTX2;CLIC1;FDFT1;MCL1;CD164;RBM39;SUPT16H;IGFBP5;BCL11A;RDX;PAX6;PER1;SLC7A8;BCL6;SYT11;ID1;DDIT4;CALM1;YPEL3;FGFR2	Acute
ChEA_2022	SALL4 18804426 ChIP-ChIP MESCs Mouse	20/761	0.000122957	0.000854897	0	0	2.76479	24.8933	IFITM3;TLE1;ARPP21;NUFIP2;PDE1A;RGS16;RDX;SOX11;PAX6;DHRS3;ZFP36L2;NEUROD1;GJA1;RCN1;HEY1;PCBP4;NFIB;BASP1;FGFR2;MCL1	Acute
ChEA_2022	PIAS1 25552417 ChIP-Seq VCAP Human	17/589	0.000134522	0.000926568	0	0	3.02266	26.9434	TLE1;PCDH9;NUFIP2;CEBPD;RDX;ACSL3;PIK3R1;NR3C1;ISL1;BCL6;DOK5;PSAT1;CA2;ADAMTS1;KIF5B;CD200;SNTB1	Acute
ChEA_2022	TBX3 20139965 ChIP-Seq ESCs Mouse	20/767	0.000136553	0.000931851	0	0	2.74172	24.398	PCDH9;NUFIP2;PDE1A;RDX;GCNT1;ANKRD12;PAX6;NR2F2;GJA1;ARL4A;CCND2;NFIB;DOK5;CNR1;DDIT4;KIF21A;OTX2;YPEL3;FGFR2;MCL1	Acute
ChEA_2022	TBX3 20139965 ChIP-Seq MESCs Mouse	20/770	0.000143838	0.000972554	0	0	2.73032	24.1547	PCDH9;NUFIP2;PDE1A;RDX;GCNT1;ANKRD12;PAX6;NR2F2;GJA1;ARL4A;CCND2;NFIB;DOK5;CNR1;DDIT4;KIF21A;OTX2;YPEL3;FGFR2;MCL1	Acute
ChEA_2022	FUS 26573619 Chip-Seq HEK293 Human	14/428	0.000148915	0.000997732	0	0	3.41335	30.0789	PCDH9;SEMA3C;GADD45A;PDE1A;TSC22D3;NRXN1;ATRX;NR2F2;ISL1;FSTL1;GJA1;TTR;VSTM2A;MXRA5	Acute
ChEA_2022	TCF3/E2A 22897851 ChIP-Seq JUKARTE6-1 Human	31/1501	0.000157449	0.00104541	0	0	2.20814	19.3354	GRIA2;PGAP1;PDE1C;CEBPD;CELF2;PIK3R1;NR3C1;NEUROD2;CALB1;HEY1;PTPRZ1;ENC1;CCL2;OTX2;KIF1A;METTL7A;ZC3H13;TLE1;PCDH9;ARPP21;BCL11A;LMO3;HPCAL1;FOXP1;RCN1;NFIA;HNRNPH1;FEZ1;TCF4;CALM1;SNTB1	Acute
ChEA_2022	DPY 21335234 ChIP-Seq ESCs Mouse	32/1575	0.000164376	0.00108165	0	0	2.17531	18.9543	IFITM3;NRP2;PGAP1;WNT2B;NUFIP2;NRXN1;PHYHIPL;ATP1A3;PIK3R1;HIF3A;ENO2;NR3C1;SYNE2;NEUROD2;GJA1;MDK;PLXNA2;NEFM;AMH;CLIC1;NCKAP5;MCL1;APC2;CENPV;BCL11A;SOX11;SCRT1;NFIA;BCL6;DDIT4;SPARCL1;SPATS2L	Acute
ChEA_2022	KLF5 25053715 ChIP-Seq YYC3 Human	32/1591	0.000197405	0.0012875	0	0	2.1511	18.3494	NRP2;WNT2B;PDE1C;CEBPD;GCNT1;SLC3A2;PIK3R1;NR3C1;ZFP36L2;RPS14;ARHGAP21;ZFP36;BASP1;RPS3;PLXNA2;NEFM;ZNF385D;RBM39;SUPT16H;PCDH9;ARPP21;GADD45A;UPF3A;SOX11;NR2F2;ST18;ARL4A;BCL6;PSAT1;ID1;CALM1;FTL	Acute
ChEA_2022	ENL 26711339 ChIP-Seq SEM Human Blood Leukemia	31/1523	0.000203802	0.00131745	0	0	2.17297	18.4667	IDI1;NUFIP2;MYT1L;ANKRD12;SLC3A2;PIK3R1;NR3C1;ZFP36L2;AKAP13;TMSB4X;KIF5B;ENC1;METTL7A;FDFT1;MCL1;CD164;CENPV;SUPT16H;RPL21;BCL11A;RDX;HPCAL1;SOX11;PAX6;FOXP1;NR4A2;BCL6;MTHFD2;HNRNPH1;AKAP9;FKBP5	Acute
ChEA_2022	KDM2B 26808549 Chip-Seq SUP-B15 Human	33/1666	0.000205572	0.00131745	0	0	2.12139	18.01	SNED1;NRP2;SMARCD3;DDX24;RGS16;SLC3A2;NR3C1;ZFP36L2;ARHGAP21;LDHA;ZFP36;CCND2;MDK;RPS3;PLXNA2;MAN1C1;AMH;GLUL;FDFT1;SUN2;BCL11A;GADD45A;SSTR2;DHRS3;FOXP1;NR4A2;RCN1;BCL6;NFIB;DDIT4;SPATS2L;CALM1;FKBP5	Acute
ChEA_2022	SMAD3 21741376 ChIP-Seq HESCs Human	23/984	0.000214224	0.00136106	0	0	2.46305	20.809	CNTNAP2;PGAP1;GADD45A;GCNT1;UPF3A;PAX6;KLHL4;ETFB;NR3C1;DHRS3;DMBX1;AKAP13;DOK5;NNAT;ENC1;DDIT4;PLXNA2;CCL2;TCF4;NRCAM;MXRA5;GLUL;FGFR2	Acute
ChEA_2022	RUNX2 24764292 ChIP-Seq MC3T3 Mouse	32/1600	0.000218497	0.00137634	0	0	2.1377	18.0181	IFITM3;NRP2;CEBPD;GCNT1;ILK;SLC3A2;CSAD;ZFP36L2;AQP1;PPM1G;LDHA;KIF5C;MDK;ADAMTS1;TMSB4X;NNAT;ENC1;CLIC1;MCL1;CD164;RBM39;TLE1;IGFBP5;TSC22D3;WDR13;FOXP1;NR4A2;PER1;NFIA;HNRNPH1;NFIB;CALM1	Acute
ChEA_2022	AF4 26711339 ChIP-Seq SEM Human Blood Leukemia	50/2966	0.000228191	0.00142523	0	0	1.85515	15.556	PGAP1;ILK;SLC7A11;CSAD;NR3C1;SYNE2;RPS14;AKAP13;TMSB4X;KIF5B;ENC1;KIF21A;SH3BGRL3;CLIC1;SUPT16H;RPL21;HMGCS1;SOX11;PAX6;ACSL3;FOXP1;MTHFD2;HNRNPH1;AKAP9;DDIT4;FKBP5;IDI1;NUFIP2;GCNT1;ANKRD12;PRKX;PIK3R1;ZFP36L2;PPM1G;ARHGAP21;LDHA;METTL7A;FDFT1;MCL1;CD164;RBM39;CENPV;BCL11A;RDX;NR4A2;SQLE;RPS27;BCL6;PSAT1;SNTB1	Acute
ChEA_2022	SMC3 22415368 ChIP-Seq MEFs Mouse	31/1546	0.000265007	0.00164126	0	0	2.13729	17.6022	GRIA2;NRP2;CHRNA3;SMARCD3;CEBPD;SEMA3C;DDX24;RGS16;FAM107A;PIK3R1;MLLT3;ZFP36L2;GJA1;HEY1;ADAMTS1;ENC1;PLXNA2;MAN1C1;CCL2;CD164;PCDH9;IGFBP5;TSC22D3;SOX11;DHRS3;ARL4A;BCL6;SPATS2L;CALM1;CD200;FGFR2	Acute
ChEA_2022	WT1 25993318 ChIP-Seq PODOCYTE Human	49/2909	0.000273922	0.00168234	0	0	1.84795	15.1581	SNED1;NRP2;CELF2;NR3C1;PRSS23;RPS14;AKAP13;GJA1;ZFP36;CCND2;HEY1;KIF5C;ADAMTS1;TMSB4X;ENC1;NEFL;NCKAP5;IGFBP5;HPCAL1;SOX11;ISL1;FOXP1;RCN1;HNRNPH1;AKAP9;FKBP5;SMARCD3;PRKX;PIK3R1;APCDD1;MLLT3;LDHA;PLXNA2;MAN1C1;ZC3H13;FDFT1;RBM39;CENPV;PCDH9;ARPP21;NR2F2;PER1;NFIA;NFIB;PSAT1;ID1;TCF4;FGFR2;SNTB1	Acute
ChEA_2022	SMAD3 21741376 ChIP-Seq EPCs Human	27/1272	0.0002831	0.00172434	0	0	2.2473	18.3598	NRP2;PGAP1;RGS16;NRXN1;PIK3R1;NR3C1;DMBX1;BASP1;CNR1;ENC1;CCL2;SH3BGRL3;OTX2;RBM39;TLE1;PCDH9;ARPP21;SOX11;PAX6;NR2F2;KLHL4;NR4A2;ARL4A;DOK5;TCF4;MXRA5;FGFR2	Acute
ChEA_2022	EED 16625203 ChIP-ChIP MESCs Mouse	17/628	0.000285588	0.00172523	0	0	2.82399	23.0464	GRIA2;NRP2;WNT2B;SMARCD3;IGFBP5;BCL11A;CRABP1;PAX6;NR2F2;NEUROD2;CCND2;ADAMTS1;CNR1;MAB21L1;NEFL;KIF1A;FGFR2	Acute
ChEA_2022	JUN 21703547 ChIP-Seq K562 Human	26/1206	0.000291523	0.00174677	0	0	2.27855	18.5483	IDI1;CNTNAP2;PGAP1;CEBPD;MYT1L;GSTP1;NRXN1;ATP1A3;PIK3R1;APCDD1;AQP1;NEUROD2;AKAP13;HEY1;NEUROD6;BASP1;ADAMTS1;CCL2;KIF21A;PCDH9;HPCAL1;NR4A2;CLDN5;BCL6;PPP2R2B;TCF4	Acute
ChEA_2022	NR3C2 34362910 ChIP-Seq WistarRat Hippocampus	30/1496	0.000335815	0.00199594	0	0	2.13103	17.046	GRIA2;NRP2;SEMA3C;MYT1L;CELF2;NRXN1;FAM107A;ATP1A3;MSMO1;HIF3A;SLC7A11;PPM1G;RPS14;MT2A;ZFP36;KIF3A;PLXNA2;MAN1C1;GLUL;NCKAP5;ARPP21;BCL11A;NR2F2;WDR13;FOXP1;PER1;ARL4A;ID1;TCF4;FKBP5	Acute
ChEA_2022	FOXM1 26100407 CHIP-SEQ Hek293 Flp-In Human	31/1577	0.000373339	0.00220121	0	0	2.09088	16.5034	SNED1;NRP2;PGAP1;SEMA3C;RGS16;PIK3R1;NR3C1;PPM1G;NEUROD2;EFEMP1;BASP1;ENC1;PLXNA2;PLS3;GLUL;HES6;BCL11A;RDX;PAX6;NR2F2;SCRT1;FOXP1;PER1;NFIA;NFIB;DDIT4;TCF4;CALM1;FGFR2;SNTB1;FKBP5	Acute
ChEA_2022	UBF1/2 26484160 Chip-Seq HMEC-DERIVED Human	32/1650	0.000376873	0.00220441	0	0	2.06595	16.2872	IFITM3;GRIA2;PGAP1;LIN7A;MLLT3;FSTL1;NEUROD2;LDHA;CCND2;HEY1;RASSF4;MAN1C1;SH3BGRL3;CLIC1;CENPV;IGFBP5;BCL11A;GADD45A;LMO3;PAX6;NR2F2;NR4A2;PER1;CLDN5;NFIA;PPP2R2B;ID1;DDIT4;CALM1;MT1E;FKBP5;FTL	Acute
ChEA_2022	UBF1/2 26484160 Chip-Seq FIBROBLAST Human	31/1583	0.000398366	0.00231178	0	0	2.08211	16.2991	CEBPD;SEMA3C;RGS16;CELF2;NRXN1;CRABP1;CELF5;ABHD6;LIN7A;PIK3R1;SLC7A11;NR3C1;PRSS23;AKAP13;CCND2;BASP1;NEFL;GLUL;ARPP21;BCL11A;NR2F2;ISL1;DHRS3;NR4A2;NFIB;PSAT1;PPP2R2B;SPARCL1;TCF4;FGFR2;SNTB1	Acute
ChEA_2022	SOX2 18358816 ChIP-ChIP MESCs Mouse	16/591	0.000430822	0.00248059	0	0	2.81468	21.8133	NRP2;NUFIP2;RGS16;RDX;PAX6;SLC3A2;SCRT1;GJA1;RCN1;ID1;ENC1;SPARCL1;NEFL;OTX2;FGFR2;MCL1	Acute
ChEA_2022	CREM 20920259 ChIP-Seq GC1-SPG Mouse	69/4643	0.000478768	0.00273529	0	0	1.6759	12.811	HIF3A;PRSS23;SYNE2;RPS14;AKAP13;ZFP36;HEY1;KIF5C;BSG;KIF21A;SH3BGRL3;GLUL;SUPT16H;TLE1;RPL21;IGFBP5;ACSL3;MIF;SSTR2;ARL4A;MTHFD2;HNRNPH1;DOK5;AKAP9;FKBP5;IDI1;NUFIP2;CEBPD;DDX24;NRXN1;ANKRD12;PHYHIPL;ATP1A3;PRKX;SLC3A2;MLLT3;ZFP36L2;PPM1G;ARHGAP21;LDHA;PCBP4;KIF3A;CNR1;RPS3;PLXNA2;MAN1C1;ZC3H13;FDFT1;MCL1;CD164;RBM39;CENPV;BCL11A;RDX;UPF3A;NR2F2;NSG1;SCRT1;NR4A2;SQLE;PER1;RPS27;NFIA;BCL6;PSAT1;SY…	Acute
ChEA_2022	KLF4 26769127 Chip-Seq PDAC-Cell Line Human	32/1678	0.000504584	0.0028606	0	0	2.02768	15.3937	GRIA2;NRP2;NUFIP2;GSTP1;SLC3A2;MLLT3;ARHGAP21;GJA1;LDHA;MDK;KIF5B;BSG;MAN1C1;PLS3;KIF21A;SH3BGRL3;GLUL;MCL1;CENPV;SUPT16H;RPL21;GADD45A;RDX;HPCAL1;NR2F2;DHRS3;PER1;RPS27;NFIA;DDIT4;SPATS2L;TCF4	Acute
ChEA_2022	ELK3 25401928 ChIP-Seq HUVEC Human	32/1689	0.000564439	0.0031639	0	0	2.013	15.0566	IFITM3;SNED1;NRP2;SMARCD3;NUFIP2;GSTP1;ILK;ZFP36L2;NEUROD1;ARHGAP21;LDHA;ZFP36;MDK;PLXNA2;SH3BGRL3;FDFT1;MCL1;TLE1;GADD45A;HPCAL1;PAX6;NR4A2;PER1;RCN1;SLC7A8;SYT11;FEZ1;ID1;DDIT4;SPATS2L;FKBP5;FTL	Acute
ChEA_2022	CCND1 20090754 ChIP-ChIP RETINA Mouse	29/1472	0.000566669	0.0031639	0	0	2.08362	15.5766	IDI1;SMARCD3;SLC3A2;ETFB;ZFP36L2;CCND2;HEY1;PCBP4;MDK;PLXNA2;NEFL;PLS3;GLUL;CLIC1;FDFT1;HES6;CD164;TPI1;TLE1;IGFBP5;BCL11A;NR2F2;WDR13;NR4A2;PER1;NFIA;MTHFD2;DDIT4;YPEL3	Acute
ChEA_2022	NANOG 16153702 ChIP-ChIP HESCs Human	23/1057	0.000585076	0.00324211	0	0	2.28028	16.9739	RPL21;SEMA3C;LMO3;PAX6;KLHL4;SLC7A11;CSAD;ISL1;DHRS3;NEUROD1;NR4A2;GJA1;CALB1;NFIA;CA2;FEZ1;MAB21L1;RBP1;ID1;COL4A5;CCL2;CLIC1;FGFR2	Acute
ChEA_2022	NFI 21473784 ChIP-Seq ESCs Mouse	30/1549	0.000598161	0.00326593	0	0	2.05073	15.2198	IFITM3;NRP2;SMARCD3;PDE1C;RGS16;CELF5;SLC7A11;APCDD1;PRSS23;NEUROD2;CCND2;RASSF4;TMSB4X;CCL2;SH3BGRL3;NCKAP5;SUPT16H;TPI1;ARPP21;DYNLT3;PAX6;ST18;DHRS3;NR4A2;PER1;RCN1;NFIA;NFIB;AKAP9;SPARCL1	Acute
ChEA_2022	TAL1 21186366 ChIP-Seq BM-HSCs Mouse	29/1477	0.000598237	0.00326593	0	0	2.07586	15.406	CEBPD;MYT1L;NRXN1;PHYHIPL;CELF5;LIN7A;PIK3R1;SYNE2;NEUROD2;GJA1;EFEMP1;BSG;ENC1;NEFM;OTX2;NRCAM;SLC17A8;ZC3H13;APC2;CD164;BCL11A;HPCAL1;SOX11;MIF;ISL1;ARL4A;DDIT4;CALM1;VSTM2A	Acute
ChEA_2022	SOX2 16153702 ChIP-ChIP HESCs Human	19/797	0.000609915	0.0033052	0	0	2.48343	18.3828	TLE1;LMO3;PAX6;SLC3A2;SLC7A11;CSAD;ISL1;DHRS3;FOXP1;NR4A2;GJA1;NFIA;CA2;FEZ1;MAB21L1;ID1;CCL2;FGFR2;FTL	Acute
ChEA_2022	NACC1 18358816 ChIP-ChIP MESCs Mouse	15/554	0.000649577	0.00348195	0	0	2.80552	20.5902	IFITM3;NUFIP2;MYT1L;PHYHIPL;CSAD;NR3C1;FSTL1;DHRS3;PSAT1;BASP1;ADAMTS1;ENC1;OTX2;METTL7A;GLUL	Acute
ChEA_2022	STAT3 18555785 ChIP-Seq MESCs Mouse	29/1485	0.00065198	0.00348195	0	0	2.06355	15.1372	CNTNAP2;NRP2;SMARCD3;NUFIP2;DDX24;CELF2;CRABP1;ANKRD12;PHYHIPL;PIK3R1;APCDD1;ENO2;CSAD;MLLT3;PRSS23;AKAP13;KIF3A;CNR1;KIF5B;NEFL;GLUL;CENPV;PCDH9;HPCAL1;ARL4A;NFIB;DOK5;TCF4;FKBP5	Acute
ChEA_2022	NCOR1 26117541 ChIP-Seq K562 Human	31/1631	0.000658607	0.00349204	0	0	2.01434	14.7558	IDI1;RGS16;CELF2;GCNT1;ANKRD12;ZFP36L2;ARHGAP21;MT2A;LDHA;CCND2;MDK;KIF5B;BSG;KIF21A;SH3BGRL3;METTL7A;FDFT1;APC2;CD164;RBM39;GADD45A;UPF3A;DHRS3;PER1;CLDN5;ARL4A;SLC7A8;BCL6;ID1;TCF4;FTL	Acute
ChEA_2022	KDM2B 26808549 Chip-Seq HPB-ALL Human	31/1636	0.000692889	0.00364756	0	0	2.00751	14.6039	RGS16;SLC3A2;PIK3R1;MLLT3;ZFP36L2;NEUROD2;ARHGAP21;ZFP36;MDK;BSG;PLXNA2;SH3BGRL3;GLUL;CLIC1;MCL1;APC2;TLE1;IGFBP5;BCL11A;GADD45A;UPF3A;MIF;NR4A2;PER1;RCN1;RPS27;BCL6;NFIB;DDIT4;CALM1;FKBP5	Acute
ChEA_2022	TBX2 30127528 ChIP-Seq BE2C Human Brain Neuroblastoma	20/878	0.000772262	0.00403085	0	0	2.37311	17.0062	CHRNA3;PGAP1;TLE1;GADD45A;MYT1L;NRXN1;DYNLT3;PHYHIPL;FOXP1;HEY1;NFIB;MDK;ADAMTS1;BSG;ENC1;KIF21A;TCF4;NRCAM;KIF1A;METTL7A	Acute
ChEA_2022	EBF1 22473956 ChIP-Seq BONE MARROW Mouse	29/1502	0.000780509	0.00403085	0	0	2.03785	14.5819	SNED1;NRP2;PGAP1;PDE1A;RGS16;CELF2;SLC7A11;NEUROD1;ARHGAP21;CALB1;HEY1;KIF5C;NNAT;PLXNA2;KIF1A;GLUL;NCKAP5;HES6;IGFBP5;KCNJ13;ECEL1;PAX6;ST18;NR4A2;RCN1;NFIB;DOK5;MAB21L1;SPATS2L	Acute
ChEA_2022	PPAR 26484153 Chip-Seq NCI-H1993 Human	21/945	0.000782105	0.00403085	0	0	2.31818	16.5832	NRP2;TLE1;SEMA3C;GADD45A;ACSL3;NR2F2;NR3C1;FSTL1;ZFP36L2;ARL4A;HEY1;BCL6;NFIB;BASP1;PPP2R2B;DDIT4;RPS3;PLXNA2;PLS3;NRCAM;SNTB1	Acute
ChEA_2022	P53 22387025 ChIP-Seq ESCs Mouse	29/1511	0.000857179	0.00438709	0	0	2.02447	14.2966	GRIA2;SNED1;NRP2;PGAP1;SEMA3C;PDE1A;RGS16;CELF2;SLC7A11;NEUROD1;ARHGAP21;HEY1;KIF5C;CNR1;NNAT;PLXNA2;KIF1A;GLUL;NCKAP5;HES6;IGFBP5;KCNJ13;ECEL1;PAX6;ST18;NR4A2;RCN1;DOK5;SPATS2L	Acute
ChEA_2022	NR3C1 21868756 ChIP-Seq MCF10A Human	20/887	0.00087501	0.00444746	0	0	2.34736	16.5284	GRIA2;NRP2;TLE1;PCDH9;HPCAL1;CELF5;PRKX;APCDD1;MLLT3;NR3C1;ZFP36L2;AQP1;FOXP1;ARL4A;CALB1;BCL6;NFIB;PSAT1;PLXNA2;NRCAM	Acute
ChEA_2022	CDX2 21402776 ChIP-Seq INTESTINAL-VILLUS Mouse	29/1514	0.000884165	0.00446322	0	0	2.02005	14.2027	SNED1;NRP2;PGAP1;MYT1L;RGS16;PHYHIPL;CELF5;LIN7A;GJA1;ENC1;PLXNA2;KIF1A;SLC17A8;GLUL;NCKAP5;HES6;CD164;CENPV;IGFBP5;BCL11A;KCNJ13;ECEL1;HPCAL1;ST18;ARL4A;HNRNPH1;DDIT4;SPATS2L;VSTM2A	Acute
ChEA_2022	CTCF 26484167 Chip-Seq Bcells Mouse	29/1521	0.000950048	0.00476317	0	0	2.00981	13.9862	IFITM3;SNED1;NRP2;CHRNA3;PGAP1;SMARCD3;CEBPD;RGS16;CELF5;LIN7A;PIK3R1;HIF3A;ZFP36L2;RPS14;CCND2;MDK;MAN1C1;AMH;CD164;SUPT16H;TSC22D3;UPF3A;ISL1;DHRS3;RPS27;BCL6;HNRNPH1;DDIT4;CALM1	Acute
ChEA_2022	NANOG 18700969 ChIP-ChIP MESCs Mouse	8/196	0.000992082	0.0049403	0	0	4.21363	29.1402	NEUROD1;GJA1;RCN1;ID1;ENC1;NEFL;PAX6;GLUL	Acute
ChEA_2022	NELFA 20434984 ChIP-Seq ESCs Mouse	28/1454	0.00100654	0.00497865	0	0	2.02619	13.9832	IDI1;NUFIP2;SLC3A2;HIF3A;ETFB;ZFP36L2;PPM1G;ZFP36;TMSB4X;KIF5B;BSG;RPS3;GLUL;FDFT1;MCL1;HES6;CD164;RBM39;TPI1;RPL21;GADD45A;UPF3A;MIF;ARL4A;RPS27;DDIT4;TCF4;CALM1	Acute
ChEA_2022	EOMES 20176728 ChIP-ChIP TSCs Mouse	25/1243	0.0010442	0.00513051	0	0	2.10652	14.4602	RGS16;ILK;ABHD6;SLC3A2;HIF3A;MLLT3;PRSS23;PPM1G;ZFP36;ENC1;MAN1C1;NEFL;KIF21A;FDFT1;MCL1;CD164;RBM39;SUPT16H;ATRX;PAX6;NR2F2;RPS27;ID1;DDIT4;FGFR2	Acute
ChEA_2022	TRIM28 21343339 ChIP-Seq HEK293 Human	5/75	0.00106241	0.00518541	0	0	7.00924	47.9938	EFEMP1;SMARCD3;HEY1;PRSS23;ISL1	Acute
ChEA_2022	FOXM1 32153563 ChIP-Seq SKOV3 Human Ovary OvarianCancer	7/154	0.00110065	0.00533671	0	0	4.70136	32.025	GJA1;NRP2;HEY1;CEBPD;GADD45A;CA2;TSC22D3	Acute
ChEA_2022	REST 21632747 ChIP-Seq MESCs Mouse	32/1765	0.00117945	0.00565669	0	0	1.91666	12.9234	CNTNAP2;WNT2B;SMARCD3;MYT1L;CELF2;NRXN1;PHYHIPL;NEUROD1;NEUROD2;GJA1;CALB1;BASP1;KIF5C;ENC1;NEFL;CCL2;NEFM;NRCAM;ZC3H13;NCKAP5;SUPT16H;PCDH9;ECEL1;NR2F2;ST18;DHRS3;SCRT1;FOXP1;DOK5;PPP2R2B;TCF4;CALM1	Acute
ChEA_2022	ESR1 26153859 ChIP-Seq MCF-7 Human BreastCancer	55/3597	0.00118199	0.00565669	0	0	1.67126	11.2652	NRP2;WNT2B;MSMO1;CSAD;PRSS23;SYNE2;RPS14;ZFP36;BASP1;CA2;TMSB4X;BSG;KIF21A;GLUL;NCKAP5;SUN2;SUPT16H;TLE1;HMGCS1;DYNLT3;HPCAL1;ACSL3;MIF;SSTR2;ISL1;FOXP1;ARL4A;PKM;SLC7A8;HNRNPH1;AKAP9;DDIT4;NUFIP2;SEMA3C;RGS16;GCNT1;ANKRD12;LIN7A;SLC3A2;PIK3R1;LDHA;TTR;MCL1;CD164;RBM39;UPF3A;NR2F2;WDR13;DHRS3;NR4A2;SQLE;PER1;RPS27;ID1;CALM1	Acute
ChEA_2022	FOXO1 32281255 ChIP-Seq Chondrocytes Human Osteoarthritis	14/531	0.00126136	0.00599757	0	0	2.71879	18.1495	IDI1;TSC22D3;GSTP1;SLC7A11;DHRS3;PER1;GJA1;BCL6;AKAP9;CCL2;TCF4;YPEL3;FDFT1;FTL	Acute
ChEA_2022	LMO2 26923725 Chip-Seq HEMANGIOBLAST Mouse	27/1404	0.0012699	0.00599946	0	0	2.01742	13.4538	NRP2;NRXN1;GCNT1;SLC7A11;FSTL1;ZFP36L2;RPS14;HEY1;BASP1;NEFM;GLUL;NCKAP5;CD164;ECEL1;SOX11;NR2F2;NSG1;SQLE;SLC7A8;NFIA;BCL6;NFIB;DOK5;PSAT1;MAB21L1;DDIT4;YPEL3	Acute
ChEA_2022	ATF3 27146783 Chip-Seq COLON Human	30/1628	0.00132295	0.00619111	0	0	1.94092	12.8642	SNED1;SEMA3C;SLC7A11;PRSS23;MT2A;LDHA;ZFP36;ENC1;TSPO;SH3BGRL3;RPL21;HMGCS1;GADD45A;UPF3A;NR2F2;DHRS3;SCRT1;PER1;RCN1;MTHFD2;HNRNPH1;RBP1;ID1;DDIT4;SPATS2L;CALM1;SNTB1;MT1E;FKBP5;FTL	Acute
ChEA_2022	TCF21 26020271 ChIP-Seq SMOOTH MUSCLE Human	30/1629	0.00133567	0.00619111	0	0	1.9396	12.8369	SNED1;NRP2;CHRNA3;CRABP1;GCNT1;ANKRD12;FAM107A;PRSS23;ZFP36L2;SYNE2;AKAP13;MT2A;EFEMP1;HEY1;CCL2;MCL1;SUN2;IGFBP5;TSC22D3;ACSL3;NR2F2;ARL4A;SLC7A8;BCL6;RBP1;ID1;DDIT4;SPARCL1;YPEL3;SNTB1	Acute
ChEA_2022	GATA3 24758297 ChIP-Seq MCF-7 Human	30/1629	0.00133567	0.00619111	0	0	1.9396	12.8369	SNED1;GSTP1;RGS16;CRABP1;PIK3R1;PRSS23;SYNE2;AKAP13;MT2A;EBP;BSG;ZC3H13;FDFT1;CD164;TLE1;GADD45A;KCNJ13;RDX;ACSL3;NR2F2;CLDN5;ARL4A;RPS27;SLC7A8;HNRNPH1;NFIB;RBP1;DDIT4;SPATS2L;CALM1	Acute
ChEA_2022	PHOX2B 30127528 ChIP-Seq BE2C Human Brain Neuroblastoma	18/794	0.00149252	0.00687492	0	0	2.34648	15.2693	GRIA2;CHRNA3;GADD45A;MYT1L;LMO3;NRXN1;PIK3R1;FOXP1;CALB1;ENC1;PLS3;KIF21A;TCF4;NRCAM;KIF1A;METTL7A;ZC3H13;FKBP5	Acute
ChEA_2022	ZIC3 20872845 ChIP-ChIP MESCs Mouse	9/259	0.00150658	0.00689658	0	0	3.57149	23.2072	GJA1;ARPP21;PCBP4;BASP1;RDX;DDIT4;PAX6;ISL1;MCL1	Acute
ChEA_2022	FOXP2 23625967 ChIP-Seq PFSK-1 AND SK-N-MC Human	17/733	0.00158453	0.00718174	0	0	2.39666	15.4524	SUN2;PGAP1;GSTP1;CRABP1;ILK;CSAD;NR3C1;DHRS3;FOXP1;PPM1G;PKM;NFIA;AKAP9;DDIT4;PLXNA2;FKBP5;FTL	Acute
ChEA_2022	EGR1 20690147 ChIP-Seq ERYTHROLEUKEMIA Human	70/4931	0.00159799	0.00718174	0	0	1.58118	10.1812	CNTNAP2;WNT2B;MYT1L;HIF3A;ETFB;ENO2;CSAD;AQP1;DMBX1;ZFP36;HEY1;BASP1;KIF5C;MDK;BSG;SH3BGRL3;NRCAM;KIF1A;CLIC1;APC2;HMGCS1;TSC22D3;HPCAL1;PAX6;FOXP1;CLDN5;ARL4A;SLC7A8;DOK5;FEZ1;FKBP5;IDI1;SMARCD3;PDE1C;SEMA3C;PDE1A;RGS16;NRXN1;ANKRD12;ATP1A3;ABHD6;SLC3A2;APCDD1;FSTL1;ZFP36L2;NEUROD2;ARHGAP21;EBP;PLXNA2;MAN1C1;SLC17A8;RBM39;GADD45A;ECEL1;UPF3A;NR2F2;WDR13;DHRS3;SCRT1;NR4A2;SQLE;PER1;NFIA;BCL6;NFIB…	Acute
ChEA_2022	TAL1 26923725 Chip-Seq HEMANGIOBLAST Mouse	22/1070	0.00159811	0.00718174	0	0	2.13871	13.771	CNTNAP2;BCL11A;GADD45A;GCNT1;PHYHIPL;NR2F2;KLHL4;NSG1;NR3C1;FSTL1;ARL4A;SLC7A8;HEY1;BCL6;NFIB;DOK5;PPP2R2B;MAB21L1;DDIT4;NEFM;GLUL;FGFR2	Acute
ChEA_2022	ATF3 23680149 ChIP-Seq GBM1-GSC Human	30/1652	0.00165899	0.00741017	0	0	1.90968	12.2249	NRP2;WNT2B;ILK;SLC7A11;RPS14;MT2A;LDHA;ADAMTS1;TMSB4X;ENC1;CCL2;CLIC1;MCL1;RPL21;HMGCS1;GADD45A;TSC22D3;DYNLT3;PAX6;KLHL4;DHRS3;PER1;RCN1;ARL4A;BCL6;HNRNPH1;SYT11;RBP1;ID1;CALM1	Acute
ChEA_2022	TBX2 30127528 ChIP-Seq KELLY Human Brain Neuroblastoma	40/2425	0.00168167	0.0074662	0	0	1.75888	11.2357	NRP2;SEMA3C;MYT1L;GSTP1;NRXN1;PHYHIPL;HEY1;KIF3A;MDK;BSG;ENC1;PLXNA2;NEFL;KIF21A;NEFM;KIF1A;MCL1;CD164;SUN2;RBM39;IGFBP5;GADD45A;RDX;ACSL3;MIF;NR2F2;TUBB4B;ISL1;FOXP1;SQLE;PER1;ARL4A;RPS27;PKM;NFIA;HNRNPH1;DDIT4;TCF4;CALM1;FGFR2	Acute
ChEA_2022	LDB1 21186366 ChIP-Seq BM-HSCs Mouse	27/1435	0.00174013	0.0076795	0	0	1.96968	12.5149	PDE1A;GCNT1;ANKRD12;ILK;PRKX;SLC7A11;MLLT3;AQP1;PPM1G;GJA1;PTPRZ1;KIF5C;KIF3A;TMSB4X;NEFL;PLS3;KIF1A;SUPT16H;BCL11A;LMO3;NSG1;NR4A2;SQLE;PER1;MTHFD2;AKAP9;SPARCL1	Acute
ChEA_2022	ISL1 27105846 Chip-Seq CPCs Mouse	25/1293	0.00179805	0.00788788	0	0	2.01801	12.756	CNTNAP2;NRP2;SMARCD3;CELF2;NRXN1;CRABP1;PRSS23;AQP1;GJA1;CCND2;CNR1;ENC1;NEFM;PCDH9;LMO3;RDX;SOX11;NR2F2;ISL1;FOXP1;NFIB;DOK5;DDIT4;CALM1;FGFR2	Acute
ChEA_2022	OCT4 21477851 ChIP-Seq ESCs Mouse	28/1517	0.00188907	0.00823813	0	0	1.93381	12.1282	SNED1;NRP2;PGAP1;NUFIP2;RGS16;PHYHIPL;CELF5;LIN7A;SYNE2;GJA1;EFEMP1;PLXNA2;KIF1A;SLC17A8;GLUL;NCKAP5;APC2;HES6;CD164;CENPV;IGFBP5;BCL11A;KCNJ13;ECEL1;MIF;ST18;DDIT4;SPATS2L	Acute
ChEA_2022	KLF5 20875108 ChIP-Seq MESCs Mouse	29/1593	0.00191979	0.00832287	0	0	1.90974	11.9465	SEMA3C;NRXN1;CRABP1;CELF5;SLC7A11;NR3C1;PRSS23;RPS14;AKAP13;CALB1;NEUROD6;CA2;KIF5B;ENC1;RPS3;OTX2;NRCAM;GLUL;FDFT1;SUPT16H;LMO3;RDX;HPCAL1;SOX11;KLHL4;DHRS3;NR4A2;SYT11;MXRA5	Acute
ChEA_2022	POU5F1 18692474 ChIP-Seq MESCs Mouse	47/3012	0.00197597	0.00849059	0	0	1.67778	10.447	IFITM3;CNTNAP2;NUFIP2;CEBPD;PDE1A;RGS16;SLC3A2;NEUROD1;RPS14;ARHGAP21;GJA1;ZFP36;KIF3A;NNAT;ENC1;RPS3;PLXNA2;NEFL;KIF21A;OTX2;CLIC1;FDFT1;MCL1;HES6;RPL21;BCL11A;GADD45A;SOX11;PAX6;ACSL3;MIF;SCRT1;FOXP1;PER1;CLDN5;NFIA;NFIB;PSAT1;SYT11;PPP2R2B;ID1;DDIT4;SPARCL1;TCF4;CALM1;CRYAB;FGFR2	Acute
ChEA_2022	NANOG 18555785 Chip-Seq ESCs Mouse	28/1522	0.00198152	0.00849059	0	0	1.92681	11.9922	SNED1;NRP2;PGAP1;PDE1A;RGS16;CELF2;NEUROD1;ARHGAP21;HEY1;KIF5C;CNR1;NNAT;PLXNA2;KIF1A;GLUL;NCKAP5;IGFBP5;KCNJ13;ECEL1;PAX6;NR2F2;ST18;NR4A2;RCN1;NFIA;DOK5;MAB21L1;SPATS2L	Acute
ChEA_2022	CTBP1 25329375 ChIP-Seq LNCAP Human	19/885	0.00206031	0.00877718	0	0	2.22075	13.7351	CNTNAP2;CELF2;NRXN1;NR2F2;PIK3R1;ST18;SYNE2;ARHGAP21;RCN1;NFIB;DOK5;BASP1;KIF3A;PPP2R2B;FEZ1;MAB21L1;PLXNA2;KIF21A;TCF4	Acute
ChEA_2022	DMRT1 23473982 ChIP-Seq TESTES Mouse	30/1678	0.00210443	0.00891358	0	0	1.87686	11.5684	CRABP1;PIK3R1;HIF3A;NR3C1;SYNE2;RPS14;GJA1;LDHA;PCBP4;BASP1;KIF5C;ENC1;RPS3;FDFT1;RBM39;IGFBP5;UPF3A;NR2F2;ST18;FOXP1;NR4A2;NFIA;BCL6;HNRNPH1;NFIB;ID1;DDIT4;TCF4;CALM1;FGFR2	Acute
ChEA_2022	ELF3 26769127 Chip-Seq PDAC-Cell Line Human	30/1680	0.00214262	0.00902348	0	0	1.87438	11.5194	GRIA2;NRP2;PGAP1;LIN7A;MLLT3;PRSS23;ARHGAP21;MT2A;MDK;RPS3;PLXNA2;SH3BGRL3;GLUL;FDFT1;MCL1;PCDH9;GADD45A;LMO3;RDX;ACSL3;DHRS3;NR4A2;RCN1;NFIA;SYT11;ID1;DDIT4;TCF4;CALM1;FTL	Acute
ChEA_2022	RCOR3 21632747 ChIP-Seq MESCs Mouse	36/2142	0.00215765	0.00903516	0	0	1.77858	10.9182	WNT2B;MYT1L;GSTP1;NRXN1;PHYHIPL;NEUROD1;RPS14;NEUROD2;AKAP13;GJA1;CCND2;CALB1;BASP1;KIF5B;NNAT;ENC1;MAN1C1;NEFL;CCL2;SH3BGRL3;NEFM;NRCAM;KIF1A;ZC3H13;MCL1;CENPV;BCL11A;GADD45A;SCRT1;FOXP1;CLDN5;DOK5;ID1;DDIT4;CALM1;FKBP5	Acute
ChEA_2022	DNAJC2 21179169 ChIP-ChIP NT2 Human	17/758	0.00225131	0.00937409	0	0	2.31277	14.0992	CNTNAP2;TPI1;TLE1;IGFBP5;MYT1L;TSC22D3;HPCAL1;PHYHIPL;ATP1A3;SLC7A11;ENO2;DHRS3;BCL6;MAB21L1;TCF4;AMH;FTL	Acute
ChEA_2022	KDM2B 26808549 Chip-Seq REH Human	26/1389	0.00227884	0.00943541	0	0	1.95323	11.8836	PGAP1;CEBPD;GSTP1;GCNT1;PHYHIPL;PIK3R1;SLC7A11;MLLT3;PPM1G;ARHGAP21;CALB1;TTR;ADAMTS1;KIF21A;ZC3H13;GLUL;CENPV;TLE1;PCDH9;LMO3;ST18;SQLE;SLC7A8;NFIB;DOK5;SPATS2L	Acute
ChEA_2022	RELA 24523406 ChIP-Seq FIBROSARCOMA Human	22/1104	0.00235477	0.0096722	0	0	2.06775	12.5126	SUPT16H;TLE1;HMGCS1;CEBPD;GSTP1;GCNT1;UPF3B;SLC3A2;ENO2;CSAD;NR3C1;MT3;NR4A2;PER1;AKAP13;ARL4A;CCND2;MDK;CCL2;NRCAM;AMH;CLIC1	Acute
ChEA_2022	TFAP2C 20629094 ChIP-Seq MCF-7 Human	21/1034	0.00236227	0.0096722	0	0	2.10454	12.7285	SNED1;TLE1;WNT2B;IGFBP5;SEMA3C;TSC22D3;GSTP1;HPCAL1;LIN7A;SLC3A2;NR2F2;NR3C1;SLC7A8;MTHFD2;RASSF4;NFIB;CA2;PLXNA2;NRCAM;NCKAP5;FGFR2	Acute
ChEA_2022	FOXA2 19822575 ChIP-Seq HepG2 Human	41/2553	0.0024059	0.00979639	0	0	1.70952	10.3081	IDI1;SNED1;NRP2;PDE1A;GSTP1;SLC3A2;ETFB;CSAD;MLLT3;ZFP36L2;SYNE2;AKAP13;ZFP36;RASSF4;KIF5B;PLXNA2;NRCAM;FDFT1;MCL1;RBM39;SUPT16H;TLE1;IGFBP5;BCL11A;HPCAL1;ACSL3;NR2F2;ST18;DHRS3;FOXP1;RCN1;SLC7A8;NFIA;BCL6;PSAT1;PPP2R2B;AKAP9;ID1;DDIT4;FGFR2;SNTB1	Acute
ChEA_2022	NUCKS1 24931609 ChIP-Seq HEPATOCYTES Mouse	14/570	0.00242793	0.00983177	0	0	2.52297	15.1901	TLE1;CEBPD;GADD45A;SLC3A2;PIK3R1;NR3C1;LDHA;ZFP36;BCL6;PCBP4;DDIT4;TCF4;FKBP5;MCL1	Acute
ChEA_2022	RUNX2 22187159 ChIP-Seq PCA Human	43/2722	0.0025364	0.0102149	0	0	1.68533	10.0732	SNED1;PGAP1;CEBPD;MYT1L;NRXN1;ABHD6;PRKX;APCDD1;MLLT3;NR3C1;FSTL1;SYNE2;ARHGAP21;BASP1;KIF5C;KIF3A;NNAT;ENC1;PLXNA2;MAN1C1;NEFL;PLS3;KIF21A;METTL7A;TLE1;RPL21;SOX11;ACSL3;SSTR2;WDR13;MT3;ST18;SCRT1;RCN1;ARL4A;NFIA;BCL6;NFIB;AKAP9;SPATS2L;COL4A5;CALM1;FKBP5	Acute
ChEA_2022	REST 18959480 ChIP-ChIP MESCs Mouse	30/1701	0.00258113	0.0103386	0	0	1.84868	11.0173	GRIA2;CNTNAP2;SNED1;CHRNA3;SMARCD3;MYT1L;NRXN1;PHYHIPL;ATP1A3;PIK3R1;ETFB;NEUROD1;NEUROD2;CCND2;CALB1;ENC1;PLXNA2;NEFL;PLS3;APC2;RPL21;ARPP21;LMO3;ECEL1;NSG1;ST18;SCRT1;ARL4A;DOK5;CALM1	Acute
ChEA_2022	VDR 21846776 ChIP-Seq THP-1 Human	15/641	0.00272218	0.0108446	0	0	2.4047	14.2029	HMGCS1;CEBPD;GADD45A;LMO3;CELF2;ANKRD12;HPCAL1;ZFP36L2;FOXP1;RPS14;ZFP36;HNRNPH1;CA2;MDK;TSPO	Acute
ChEA_2022	LEF1 29337183 ChIP-Seq mESC Mouse Stem	38/2335	0.00282514	0.0111942	0	0	1.72297	10.1124	NRP2;WNT2B;GCNT1;SLC3A2;APCDD1;ZFP36L2;SYNE2;AKAP13;GJA1;ZFP36;ADAMTS1;PLXNA2;MAN1C1;PLS3;KIF21A;NCKAP5;SUN2;BCL11A;UPF3A;ACSL3;DHRS3;FOXP1;PER1;RPS27;PKM;SLC7A8;NFIA;BCL6;NFIB;DOK5;PPP2R2B;ID1;DDIT4;SPATS2L;TCF4;CALM1;FGFR2;SNTB1	Acute
ChEA_2022	GATA3 30127528 ChIP-Seq BE2C Human Brain Neuroblastoma	17/782	0.00309868	0.0122124	0	0	2.23739	12.9249	TLE1;GADD45A;MYT1L;GSTP1;NRXN1;PIK3R1;ISL1;CLDN5;MT2A;HNRNPH1;NFIB;BSG;KIF21A;TCF4;NRCAM;METTL7A;CALM1	Acute
ChEA_2022	FOXA1 27270436 ChIP-Seq VCaP Human Prostate Carcinoma	50/3331	0.00312287	0.0122423	0	0	1.61311	9.30606	FAM107A;SLC7A11;SYNE2;HEY1;KIF5C;CLIC1;NCKAP5;TLE1;RPL21;PAX6;ACSL3;FOXP1;ARL4A;PKM;HNRNPH1;AKAP9;DDIT4;FKBP5;FTL;CEBPD;SEMA3C;GSTP1;PHYHIPL;LIN7A;PIK3R1;MLLT3;ZFP36L2;TTR;CNR1;PLXNA2;MAN1C1;CCL2;METTL7A;FDFT1;MCL1;CD164;RBM39;BCL11A;RDX;NR2F2;WDR13;DHRS3;SQLE;RPS27;BCL6;PRXL2A;NFIB;ID1;SPATS2L;SNTB1	Acute
ChEA_2022	AF4 28076791 ChIP-Seq SEM Human Blood Leukemia	15/652	0.00319253	0.0124492	0	0	2.36182	13.5732	CENPV;BCL11A;RDX;GCNT1;HPCAL1;APCDD1;NR3C1;DHRS3;ZFP36L2;SYNE2;FOXP1;AKAP13;TMSB4X;CD200;FKBP5	Acute
ChEA_2022	PCGF2 27294783 Chip-Seq NPCs Mouse	10/346	0.00323536	0.0125498	0	0	2.95463	16.9407	HES6;SNED1;NRP2;PGAP1;IGFBP5;KCNJ13;ECEL1;SPATS2L;KIF1A;NCKAP5	Acute
ChEA_2022	GRHL2 25758223 ChIP-Seq PLACENTA Mouse	17/788	0.00334766	0.0128802	0	0	2.21928	12.6488	CHRNA3;CEBPD;CRABP1;PHYHIPL;SLC3A2;NR2F2;SLC7A11;PRSS23;DMBX1;NR4A2;AKAP13;SLC7A8;NEUROD6;BASP1;CNR1;TCF4;OTX2	Acute
ChEA_2022	FOXA1 25329375 ChIP-Seq VCAP Human	28/1580	0.0033734	0.0128802	0	0	1.84892	10.5238	IFITM3;IDI1;SNED1;NRP2;PGAP1;NUFIP2;PHYHIPL;ATP1A3;PRSS23;ZFP36L2;AQP1;ARHGAP21;CALB1;BASP1;KIF5C;CA2;MDK;NNAT;RPS3;SH3BGRL3;NRCAM;KIF1A;SLC17A8;ST18;NFIB;PSAT1;SPATS2L;TCF4	Acute
ChEA_2022	FOXA1 27270436 Chip-Seq PROSTATE Human	28/1580	0.0033734	0.0128802	0	0	1.84892	10.5238	IFITM3;IDI1;SNED1;NRP2;PGAP1;NUFIP2;PHYHIPL;ATP1A3;PRSS23;ZFP36L2;AQP1;ARHGAP21;CALB1;BASP1;KIF5C;CA2;MDK;NNAT;RPS3;SH3BGRL3;NRCAM;KIF1A;SLC17A8;ST18;NFIB;PSAT1;SPATS2L;TCF4	Acute
ChEA_2022	NR0B1 18358816 ChIP-ChIP MESCs Mouse	23/1210	0.00339044	0.0128802	0	0	1.97016	11.2039	CD164;NUFIP2;RDX;ATP1A3;PAX6;SLC3A2;ISL1;MT3;DHRS3;SCRT1;NEUROD1;RPS14;ZFP36;RCN1;NFIB;BASP1;ID1;ENC1;DDIT4;NEFL;OTX2;GLUL;MCL1	Acute
ChEA_2022	E2F1 21310950 ChIP-Seq MCF-7 Human	18/858	0.0034333	0.0129761	0	0	2.16041	12.2587	NRP2;TLE1;WNT2B;CEBPD;RDX;SLC3A2;MIF;SYNE2;PPM1G;NR4A2;AKAP13;ARHGAP21;NFIA;HEY1;NFIB;DOK5;BSG;FKBP5	Acute
ChEA_2022	TAL1 20887958 ChIP-Seq HPC-7 Mouse	28/1584	0.00349436	0.0131395	0	0	1.84377	10.4295	NUFIP2;GCNT1;ETFB;ZFP36L2;PPM1G;RPS14;LDHA;ZFP36;RASSF4;TMSB4X;BSG;ENC1;RPS3;SH3BGRL3;GLUL;CLIC1;MCL1;HES6;CD164;UPF3A;PAX6;DHRS3;ARL4A;RPS27;HNRNPH1;AKAP9;DDIT4;CALM1	Acute
ChEA_2022	CTCF 27219007 Chip-Seq ERYTHROID Human	29/1663	0.00358763	0.0134218	0	0	1.82091	10.2522	CHRNA3;NUFIP2;CELF2;SLC3A2;MLLT3;PRSS23;NEUROD2;ARHGAP21;LDHA;BASP1;MDK;KIF5B;NNAT;MAN1C1;AMH;GLUL;TPI1;TLE1;IGFBP5;GADD45A;ST18;DHRS3;NR4A2;PER1;NFIA;HNRNPH1;MAB21L1;DDIT4;CALM1	Acute
ChEA_2022	SRY 25088423 ChIP-ChIP EMBRYONIC GONADS Mouse	41/2614	0.00369024	0.0137359	0	0	1.6631	9.31679	CHRNA3;WNT2B;PDE1C;ANKRD12;PRKX;ENO2;NR3C1;ZFP36L2;DMBX1;LDHA;CCND2;PCBP4;MDK;BSG;NNAT;NEFL;TSPO;SH3BGRL3;NEFM;NRCAM;NCKAP5;APC2;HES6;TPI1;HMGCS1;BCL11A;TSC22D3;ECEL1;SOX11;PAX6;NR2F2;WDR13;SCRT1;PER1;SLC7A8;NFIB;FEZ1;RBP1;SPATS2L;CALM1;YPEL3	Acute
ChEA_2022	FOXO1 25302145 ChIP-Seq T-LYMPHOCYTE Mouse	28/1599	0.00398142	0.0147453	0	0	1.82466	10.0833	CELF2;SLC3A2;PIK3R1;MLLT3;NR3C1;ZFP36L2;ARHGAP21;ZFP36;HEY1;TMSB4X;MAN1C1;SH3BGRL3;MCL1;RBM39;CENPV;TPI1;ARPP21;TSC22D3;NR4A2;PER1;CLDN5;NFIA;BCL6;MAB21L1;DDIT4;SPATS2L;CALM1;SNTB1	Acute
ChEA_2022	PRDM14 20953172 ChIP-Seq ESCs Human	25/1374	0.00400294	0.0147508	0	0	1.88855	10.4262	GRIA2;SNED1;PGAP1;MYT1L;CELF2;LIN7A;PIK3R1;SYNE2;DMBX1;NEUROD2;BASP1;KIF3A;ENC1;PLXNA2;METTL7A;ZNF385D;CD164;PCDH9;ARPP21;BCL11A;NR2F2;RCN1;NFIA;FEZ1;SNTB1	Acute
ChEA_2022	RACK7 27058665 Chip-Seq MCF-7 Human	29/1679	0.00410752	0.0150609	0	0	1.80166	9.90003	IFITM3;IDI1;SNED1;DDX24;GSTP1;RGS16;ARHGAP21;MT2A;LDHA;ZFP36;MDK;SH3BGRL3;GLUL;HES6;TLE1;GADD45A;RDX;HPCAL1;NR2F2;DHRS3;FOXP1;PER1;NFIB;ID1;DDIT4;CALM1;YPEL3;FKBP5;FTL	Acute
ChEA_2022	E2F1 18555785 Chip-Seq ESCs Mouse	27/1528	0.00415165	0.0151474	0	0	1.83829	10.0817	SNED1;NRP2;PGAP1;PDE1A;RGS16;CELF2;SLC7A11;NEUROD1;ARHGAP21;HEY1;KIF5C;NNAT;PLXNA2;KIF1A;GLUL;NCKAP5;IGFBP5;KCNJ13;ECEL1;PAX6;ST18;NR4A2;RCN1;RPS27;DOK5;ID1;SPATS2L	Acute
ChEA_2022	STAT3 19079543 ChIP-ChIP MESCs Mouse	15/672	0.00421902	0.0153173	0	0	2.28753	12.5086	GRIA2;NRP2;WNT2B;ECEL1;PAX6;NR2F2;NSG1;MLLT3;PRSS23;DHRS3;NR4A2;ZFP36;ID1;ENC1;MCL1	Acute
ChEA_2022	STAT3 23295773 ChIP-Seq U87 Human	41/2637	0.00430936	0.0155033	0	0	1.64616	8.9666	CNTNAP2;SNED1;NRP2;PDE1C;SEMA3C;MYT1L;NRXN1;PHYHIPL;ETFB;CSAD;NR3C1;SYNE2;AQP1;DMBX1;AKAP13;GJA1;EFEMP1;PTPRZ1;PLXNA2;MAN1C1;NEFM;ZNF385D;ZC3H13;RBM39;TLE1;PCDH9;PAX6;ST18;FOXP1;NR4A2;RCN1;NFIA;BCL6;DOK5;PPP2R2B;AKAP9;DDIT4;SPATS2L;CALM1;VSTM2A;CD200	Acute
ChEA_2022	GF1 26923725 Chip-Seq HPCs Mouse	21/1089	0.00431231	0.0155033	0	0	1.99031	10.8398	GADD45A;GCNT1;CELF5;SOX11;NR2F2;PIK3R1;NSG1;ISL1;FSTL1;SCRT1;AKAP13;ARL4A;CCND2;SLC7A8;BCL6;DOK5;MAB21L1;NNAT;ENC1;DDIT4;SH3BGRL3	Acute
ChEA_2022	AR 27623747 ChIP-Seq 22Rv1 Mouse Prostate Carcinoma	43/2805	0.00442584	0.0158342	0	0	1.62676	8.81751	GRIA2;CNTNAP2;NRP2;WNT2B;NUFIP2;NRXN1;FAM107A;ATP1A3;CELF5;LIN7A;PIK3R1;HIF3A;ENO2;DMBX1;GJA1;CCND2;TTR;PCBP4;BASP1;BSG;PLXNA2;TSPO;METTL7A;ZNF385D;FDFT1;APC2;HES6;SUPT16H;ARPP21;LMO3;ECEL1;MIF;NSG1;TUBB4B;PER1;ARL4A;SLC7A8;BCL6;MTHFD2;ID1;TCF4;MT1E;FKBP5	Acute
ChEA_2022	MYC 27129775 Chip-Seq CORNEA Mouse	27/1547	0.00489448	0.0174263	0	0	1.81343	9.64681	NUFIP2;PDE1A;GCNT1;ENO2;CSAD;MLLT3;NR3C1;PCBP4;TMSB4X;ENC1;MAN1C1;CCL2;OTX2;AMH;GLUL;HPCAL1;MIF;SCRT1;NR4A2;PER1;BCL6;PPP2R2B;FEZ1;RBP1;AKAP9;ID1;TCF4	Acute
ChEA_2022	FOXA1 26457646 ChIP-Seq LHSAR Human ProstateCancer	33/2020	0.00517903	0.0183507	0	0	1.70947	8.99716	IFITM3;JPT1;IDI1;SNED1;GSTP1;ANKRD12;FAM107A;SLC3A2;SLC7A11;RPS14;BSG;FDFT1;MCL1;SUN2;RBM39;RPL21;GADD45A;TSC22D3;PAX6;MIF;TUBB4B;WDR13;DHRS3;FOXP1;NR4A2;PER1;PKM;SLC7A8;BCL6;HNRNPH1;TCF4;CRYAB;FKBP5	Acute
ChEA_2022	POU3F1 26484290 ChIP-Seq ESCss Mouse	27/1557	0.00532845	0.018642	0	0	1.80059	9.42555	GRIA2;PGAP1;WNT2B;DDX24;PDE1A;NRXN1;LIN7A;SLC3A2;NR3C1;NEUROD1;RPS14;PTPRZ1;BASP1;MDK;KIF5B;NRCAM;GLUL;NCKAP5;CENPV;PCDH9;SQLE;NFIA;HNRNPH1;DOK5;AKAP9;TCF4;FGFR2	Acute
ChEA_2022	AR 25329375 ChIP-Seq VCAP Human	26/1481	0.00533144	0.018642	0	0	1.8206	9.52924	CNTNAP2;NRP2;CEBPD;SEMA3C;NRXN1;PIK3R1;SLC7A11;NR3C1;BASP1;CA2;CCL2;ZNF385D;TLE1;GADD45A;LMO3;RDX;SOX11;ACSL3;ISL1;NFIA;DOK5;PSAT1;FEZ1;SPARCL1;SPATS2L;SNTB1	Acute
ChEA_2022	ESR1 22446102 ChIP-Seq UTERUS Mouse	22/1183	0.00534983	0.018642	0	0	1.91891	10.0372	SNED1;SMARCD3;SEMA3C;GADD45A;MYT1L;SOX11;SLC7A11;ETFB;APCDD1;NR3C1;FSTL1;PRSS23;FOXP1;AKAP13;RCN1;SLC7A8;BCL6;KIF5C;CNR1;RPS3;TCF4;METTL7A	Acute
ChEA_2022	TCF4 18268006 ChIP-ChIP LS174T Human	10/372	0.00536243	0.018642	0	0	2.73875	14.3191	NRP2;PGAP1;RPS27;WNT2B;BCL11A;PLXNA2;SOX11;ACSL3;DHRS3;ZFP36L2	Acute
ChEA_2022	TP53 22573176 ChIP-Seq HFKS Human	20/1039	0.00541519	0.0187371	0	0	1.98117	10.3389	TLE1;SMARCD3;RPL21;CELF2;ANKRD12;SLC3A2;NR3C1;NR4A2;SQLE;PER1;RCN1;RPS27;CCND2;MDK;AKAP9;DDIT4;NEFL;METTL7A;ZNF385D;CALM1	Acute
ChEA_2022	SOX2 19030024 ChIP-ChIP MESCs Mouse	14/625	0.00546911	0.0188352	0	0	2.2893	11.9241	LIN7A;SQLE;GJA1;EBP;RCN1;HEY1;MTHFD2;NFIB;BASP1;MAN1C1;NEFL;PLS3;FGFR2;FDFT1	Acute
ChEA_2022	TBX2 33478486 ChIP-Seq IMR90 Human Lung	37/2354	0.00571973	0.0196067	0	0	1.65141	8.52763	IDI1;SNED1;PDE1C;MYT1L;RGS16;NRXN1;FAM107A;PHYHIPL;SLC3A2;HIF3A;AQP1;CCND2;MDK;TMSB4X;NNAT;RPS3;MAN1C1;NEFL;NEFM;KIF1A;AMH;GLUL;GADD45A;PAX6;NSG1;SSTR2;ISL1;DHRS3;PER1;CLDN5;MTHFD2;PSAT1;PPP2R2B;ID1;DDIT4;MXRA5;YPEL3	Acute
ChEA_2022	PHOX2B 30127528 ChIP-Seq KELLY Human BrainNeuroblastoma	31/1877	0.00577978	0.0197208	0	0	1.7223	8.87567	CNTNAP2;CHRNA3;MYT1L;PDE1A;GSTP1;CELF2;NRXN1;PHYHIPL;PIK3R1;MLLT3;NR3C1;RPS14;AKAP13;CALB1;BASP1;ENC1;PLS3;KIF21A;NRCAM;KIF1A;ZC3H13;ARPP21;GADD45A;LMO3;ISL1;FOXP1;RPS27;PRXL2A;SPARCL1;TCF4;FKBP5	Acute
ChEA_2022	E2F1 18555785 ChIP-Seq MESCs Mouse	45/3015	0.00583363	0.0198104	0	0	1.58329	8.14461	IFITM3;IDI1;SNED1;GSTP1;GCNT1;ABHD6;SLC3A2;PIK3R1;HIF3A;ETFB;FSTL1;ZFP36L2;RPS14;GJA1;ZFP36;EBP;MDK;TMSB4X;BSG;RPS3;SH3BGRL3;GLUL;CLIC1;MCL1;HES6;CD164;RBM39;TPI1;TLE1;RPL21;GADD45A;ATRX;HPCAL1;UPF3B;MIF;WDR13;CLDN5;RCN1;ARL4A;RPS27;MTHFD2;PSAT1;ID1;DDIT4;CALM1	Acute
ChEA_2022	TAL1 20566737 ChIP-Seq PRIMARY FETAL LIVER ERYTHROID Mouse	26/1492	0.00585979	0.0198104	0	0	1.80585	9.28143	NRP2;GCNT1;ILK;PIK3R1;SLC7A11;ZFP36L2;AQP1;ARHGAP21;ZFP36;CNR1;KIF5B;BSG;ENC1;SH3BGRL3;FDFT1;MCL1;BCL11A;GADD45A;TSC22D3;DHRS3;SCRT1;ARL4A;NFIA;HNRNPH1;DDIT4;CALM1	Acute
ChEA_2022	TP53 22127205 ChIP-Seq IMR90 Human	16/766	0.00593828	0.0199841	0	0	2.13827	10.9615	TLE1;SMARCD3;RPL21;GADD45A;ANKRD12;ENO2;NR4A2;SQLE;NEUROD2;AKAP13;RCN1;CCND2;MDK;AKAP9;MAN1C1;FTL	Acute
ChEA_2022	POU5F1 16518401 ChIP-PET MESCs Mouse	17/836	0.00600036	0.0201012	0	0	2.08394	10.6613	TLE1;NRXN1;SOX11;MIF;PIK3R1;GJA1;NFIB;DOK5;KIF3A;SYT11;ENC1;DDIT4;PLXNA2;KIF21A;OTX2;CLIC1;MCL1	Acute
ChEA_2022	FLI1 21867929 ChIP-Seq TH2 Mouse	26/1496	0.00606246	0.0202171	0	0	1.80054	9.19293	MYT1L;PHYHIPL;CELF5;LIN7A;PIK3R1;SYNE2;NEUROD2;GJA1;EFEMP1;BSG;NEFM;NRCAM;SLC17A8;AMH;APC2;CD164;BCL11A;HPCAL1;SOX11;MIF;ISL1;SQLE;ARL4A;BCL6;DDIT4;VSTM2A	Acute
ChEA_2022	JUND 26020271 ChIP-Seq SMOOTH MUSCLE Human	27/1573	0.00608981	0.0202171	0	0	1.7804	9.08204	SNED1;PGAP1;HIF3A;SLC7A11;MLLT3;RPS14;AKAP13;MT2A;LDHA;ADAMTS1;ENC1;SH3BGRL3;CLIC1;MCL1;CD164;HMGCS1;GADD45A;MIF;NR2F2;KLHL4;BCL6;DOK5;RBP1;ID1;CALM1;CD200;FTL	Acute
ChEA_2022	TCF4 22108803 ChIP-Seq LS180 Human	27/1579	0.00639785	0.0211444	0	0	1.77293	8.95647	CNTNAP2;SNED1;PDE1C;CEBPD;ATP1A3;SLC7A11;NR3C1;ZFP36L2;SYNE2;DMBX1;ARHGAP21;NEUROD6;CA2;KIF5B;ENC1;PLS3;GLUL;NCKAP5;KCNJ13;ATRX;ISL1;CLDN5;ARL4A;NFIB;DOK5;PPP2R2B;TCF4	Acute
ChEA_2022	EBF1 22473956 ChIP-Seq LYMPHODE Mouse	26/1505	0.00653994	0.0214789	0	0	1.78871	8.99689	SNED1;NRP2;PGAP1;PDE1A;RGS16;CELF2;NEUROD1;ARHGAP21;CALB1;HEY1;KIF5C;NNAT;PLXNA2;KIF1A;GLUL;NCKAP5;HES6;IGFBP5;KCNJ13;ECEL1;PAX6;ST18;NR4A2;RCN1;MAB21L1;SPATS2L	Acute
ChEA_2022	JUN 27471255 ChIP-Seq Chondrocytes Mouse Rib	58/4145	0.00655734	0.0214789	0	0	1.5061	7.57144	JPT1;NRP2;PGAP1;MSMO1;SLC7A11;ETFB;PRSS23;RPS14;AKAP13;GJA1;CCND2;EFEMP1;KIF5C;TMSB4X;BSG;ENC1;SH3BGRL3;CLIC1;NCKAP5;SUN2;RPL21;TSC22D3;ATRX;SOX11;SELENOO;PKM;HNRNPH1;FEZ1;DDIT4;SMARCD3;NUFIP2;CEBPD;DDX24;GSTP1;GCNT1;PRKX;SLC3A2;FSTL1;PPM1G;ARHGAP21;LDHA;RPS3;PLXNA2;MAN1C1;CD164;RBM39;GADD45A;UPF3B;NSG1;WDR13;DHRS3;SQLE;PER1;BCL6;NFIB;ID1;TCF4;CALM1	Acute
ChEA_2022	SOX2 22085726 ChIP-Seq NPCs Mouse	25/1430	0.00660435	0.0215372	0	0	1.80777	9.07506	NRP2;DDX24;CELF5;HIF3A;SLC7A11;CSAD;PPM1G;LDHA;PCBP4;ENC1;MAN1C1;TSPO;SUN2;TLE1;PCDH9;NR2F2;MT3;RCN1;RPS27;DOK5;SPARCL1;COL4A5;TCF4;CD200;YPEL3	Acute
ChEA_2022	TP53 23651856 ChIP-Seq MEFs Mouse	39/2541	0.00671152	0.0217903	0	0	1.61401	8.07639	CNTNAP2;SMARCD3;SEMA3C;MYT1L;FAM107A;ILK;ABHD6;HIF3A;MLLT3;PRSS23;SYNE2;NEUROD1;AKAP13;GJA1;PCBP4;KIF5C;NNAT;ENC1;MAN1C1;PLS3;SH3BGRL3;CLIC1;NCKAP5;MCL1;TLE1;BCL11A;GADD45A;HPCAL1;MIF;DHRS3;FOXP1;PER1;NFIA;PPP2R2B;DDIT4;COL4A5;CALM1;CRYAB;SNTB1	Acute
ChEA_2022	PU.1 20513432 ChIP-Seq MACROPHAGES Mouse	26/1509	0.00676199	0.0218578	0	0	1.78349	8.91112	WNT2B;NUFIP2;GCNT1;CELF5;CSAD;NR3C1;PRSS23;RPS14;BASP1;MDK;KIF5B;ENC1;TSPO;CCL2;OTX2;KIF1A;CD164;BCL11A;GADD45A;NSG1;DHRS3;PER1;HNRNPH1;TCF4;SNTB1;FKBP5	Acute
ChEA_2022	GATA3 22897851 ChIP-Seq JUKARTE6-1 Human	27/1587	0.0068287	0.0219771	0	0	1.76306	8.79173	SNED1;PGAP1;CEBPD;LIN7A;PIK3R1;MLLT3;NR3C1;FSTL1;DMBX1;CCND2;KIF5C;KIF3A;MAN1C1;ZC3H13;MCL1;CD164;CENPV;RPL21;GADD45A;KCNJ13;ECEL1;PER1;RCN1;SLC7A8;NFIA;HNRNPH1;SNTB1	Acute
ChEA_2022	KLF6 26769127 Chip-Seq PDAC-Cell Line Human	28/1666	0.00691901	0.0221109	0	0	1.74359	8.67171	GSTP1;RGS16;CSAD;MLLT3;PRSS23;ARHGAP21;LDHA;ZFP36;EFEMP1;HEY1;MDK;KIF5B;KIF21A;SH3BGRL3;MCL1;RBM39;IGFBP5;GADD45A;HPCAL1;UPF3A;ISL1;DHRS3;SQLE;RPS27;MTHFD2;RBP1;DDIT4;CALM1	Acute
ChEA_2022	SMAD2 18955504 ChIP-ChIP HaCaT Human	26/1513	0.00699028	0.0221109	0	0	1.77831	8.82616	IDI1;WNT2B;SMARCD3;SEMA3C;SLC3A2;PRSS23;SYNE2;AKAP13;ARHGAP21;MT2A;LDHA;ENC1;PLXNA2;PLS3;CCL2;MCL1;SUPT16H;TLE1;GADD45A;RDX;DHRS3;ARL4A;SLC7A8;ID1;DDIT4;TCF4	Acute
ChEA_2022	SMAD3 18955504 ChIP-ChIP HaCaT Human	26/1513	0.00699028	0.0221109	0	0	1.77831	8.82616	IDI1;WNT2B;SMARCD3;SEMA3C;SLC3A2;PRSS23;SYNE2;AKAP13;ARHGAP21;MT2A;LDHA;ENC1;PLXNA2;PLS3;CCL2;MCL1;SUPT16H;TLE1;GADD45A;RDX;DHRS3;ARL4A;SLC7A8;ID1;DDIT4;TCF4	Acute
ChEA_2022	TCFCP2L1 18555785 Chip-Seq ESCs Mouse	26/1513	0.00699028	0.0221109	0	0	1.77831	8.82616	SNED1;NRP2;PGAP1;PDE1A;RGS16;CELF2;SLC7A11;NEUROD1;ARHGAP21;HEY1;KIF5C;CNR1;PLXNA2;KIF1A;GLUL;NCKAP5;IGFBP5;KCNJ13;PAX6;ST18;NR4A2;RCN1;DOK5;MAB21L1;SPATS2L;FGFR2	Acute
ChEA_2022	SOX9 26525672 Chip-Seq Limbbuds Mouse	19/993	0.00708439	0.022269	0	0	1.96324	9.71775	APC2;CD164;SNED1;CENPV;NRP2;BCL11A;HPCAL1;PHYHIPL;SOX11;PER1;GJA1;ARL4A;DDIT4;PLXNA2;SPATS2L;KIF1A;CALM1;GLUL;NCKAP5	Acute
ChEA_2022	FOXA1 33576154 ChIP-Seq Human HilarLN ProstateCancer	16/781	0.00710069	0.022269	0	0	2.0947	10.3636	TPI1;TLE1;SEMA3C;GSTP1;FAM107A;CSAD;DHRS3;FOXP1;PER1;ARL4A;BCL6;NFIB;METTL7A;GLUL;FDFT1;FKBP5	Acute
ChEA_2022	CBX2 22325352 ChIP-Seq 293T-Rex Human	27/1595	0.00728345	0.0227453	0	0	1.7533	8.63	NRP2;PGAP1;WNT2B;MYT1L;PDE1A;RGS16;NRXN1;ZFP36L2;DMBX1;KIF5C;PLXNA2;MAN1C1;SH3BGRL3;KIF1A;ZNF385D;GLUL;NCKAP5;MCL1;BCL11A;GADD45A;HPCAL1;SOX11;DHRS3;RPS27;NFIA;MTHFD2;SYT11	Acute
ChEA_2022	TAL1 30185409 ChIP-Seq HPC Mouse BoneMarrow Leukemia	34/2154	0.00762622	0.0236357	0	0	1.64797	8.03577	GRIA2;CNTNAP2;SEMA3C;NRXN1;GCNT1;ANKRD12;LIN7A;SLC3A2;PIK3R1;NR3C1;PRSS23;SYNE2;ARHGAP21;GJA1;EFEMP1;HEY1;PTPRZ1;CNR1;MAN1C1;NEFL;PCDH9;HPCAL1;PAX6;ST18;DHRS3;SCRT1;SQLE;RCN1;ARL4A;BCL6;NFIB;RBP1;VSTM2A;CD200	Acute
ChEA_2022	MITF 21258399 ChIP-Seq MELANOMA Human	63/4614	0.00765967	0.0236357	0	0	1.4756	7.1888	NRP2;WNT2B;SLC7A11;ENO2;SYNE2;AQP1;AKAP13;EFEMP1;HEY1;TMSB4X;BSG;TSPO;KIF1A;GLUL;NCKAP5;APC2;SUPT16H;TLE1;HMGCS1;TSC22D3;ATRX;HPCAL1;MIF;ARL4A;SLC7A8;MTHFD2;FEZ1;AKAP9;DDIT4;VSTM2A;FKBP5;FTL;NUFIP2;SEMA3C;NRXN1;ANKRD12;ABHD6;PRKX;SLC3A2;APCDD1;MLLT3;FSTL1;ZFP36L2;LDHA;NNAT;PLXNA2;MAN1C1;ZC3H13;CD164;RBM39;BCL11A;UPF3A;DHRS3;PER1;NFIA;BCL6;NFIB;ID1;SPATS2L;TCF4;CALM1;CD200;SNTB1	Acute
ChEA_2022	XRN2 22483619 ChIP-Seq HELA Human	23/1296	0.00766475	0.0236357	0	0	1.82857	8.90721	IDI1;RBM39;TPI1;PCDH9;HMGCS1;NUFIP2;GADD45A;TSC22D3;RGS16;ILK;SLC3A2;ZFP36L2;RPS14;PER1;RPS27;CCND2;HEY1;ADAMTS1;BSG;ID1;DDIT4;CALM1;GLUL	Acute
ChEA_2022	FOXP2 21765815 ChIP-ChIP NEURO2A Mouse	15/726	0.00839222	0.0257711	0	0	2.10783	10.0764	NRP2;SMARCD3;RPL21;CRABP1;HPCAL1;ATP1A3;PIK3R1;NSG1;ISL1;ZFP36;EBP;NFIA;NEUROD6;PLXNA2;TCF4	Acute
ChEA_2022	MYC 19079543 ChIP-ChIP MESCs Mouse	19/1013	0.00867118	0.0265173	0	0	1.92169	9.12371	TPI1;RPL21;TSC22D3;SLC3A2;MIF;NSG1;PRSS23;ZFP36L2;RPS14;PER1;GJA1;LDHA;ZFP36;RPS27;PSAT1;ENC1;RPS3;PLXNA2;FGFR2	Acute
ChEA_2022	KLF4 18358816 ChIP-ChIP MESCs Mouse	22/1238	0.00892278	0.0271739	0	0	1.82671	8.62053	CD164;RPL21;IGFBP5;RDX;PAX6;SLC3A2;ETFB;ZFP36L2;RPS14;ZFP36;RCN1;MDK;NNAT;NEFL;TSPO;OTX2;AMH;GLUL;CLIC1;YPEL3;FKBP5;MCL1	Acute
ChEA_2022	POU2F1 35413990 ChIP-Seq Human ARposCRProstateCancer	15/732	0.00900973	0.0273258	0	0	2.08953	9.84054	SNED1;RPL21;SEMA3C;GADD45A;ABHD6;KLHL4;FOXP1;LDHA;PKM;NFIA;FEZ1;TCF4;METTL7A;CLIC1;NCKAP5	Acute
ChEA_2022	WT1 19549856 ChIP-ChIP CCG9911 Human	6/173	0.00916001	0.0276677	0	0	3.52581	16.5463	CCND2;TSC22D3;TCF4;SLC3A2;ETFB;FSTL1	Acute
ChEA_2022	JARID1B-DAIN 22020125 ChIP-Seq ESCs Mouse	25/1470	0.00921887	0.0277319	0	0	1.7539	8.21968	RGS16;FAM107A;FSTL1;PPM1G;NEUROD1;LDHA;ZFP36;KIF5C;MDK;ADAMTS1;NEFL;TSPO;PLS3;KIF1A;GLUL;HES6;TPI1;TSC22D3;HPCAL1;NR4A2;CLDN5;NFIA;NFIB;SYT11;CALM1	Acute
ChEA_2022	POU3F2 20337985 ChIP-ChIP 501MEL Human	23/1319	0.00936272	0.0280501	0	0	1.79389	8.37931	GRIA2;CNTNAP2;TLE1;PCDH9;PDE1A;NRXN1;PHYHIPL;LIN7A;SLC7A11;MLLT3;NR3C1;SYNE2;FOXP1;NR4A2;CALB1;NEUROD6;NFIB;BASP1;ADAMTS1;MAB21L1;AKAP9;SLC17A8;FKBP5	Acute
ChEA_2022	REST 19997604 ChIP-ChIP NEURONS Mouse	20/1095	0.00942525	0.0281231	0	0	1.87237	8.7334	SUPT16H;PDE1A;TSC22D3;RDX;LIN7A;NR2F2;SLC7A11;NR3C1;SQLE;RPS27;BCL6;PSAT1;CNR1;KIF5B;AKAP9;NNAT;DDIT4;SNTB1;FDFT1;MCL1	Acute
ChEA_2022	RUNX1 27457419 Chip-Seq LIVER Mouse	25/1475	0.00959841	0.0285243	0	0	1.74738	8.11861	GRIA2;SNED1;NRP2;PGAP1;PDE1A;RGS16;CELF2;NEUROD1;ARHGAP21;KIF5C;NNAT;PLXNA2;KIF1A;GLUL;NCKAP5;HES6;IGFBP5;KCNJ13;ECEL1;PAX6;ST18;NR4A2;DOK5;ID1;SPATS2L	Acute
ChEA_2022	GATA1 30185409 ChIP-Seq K562 Mouse BoneMarrow Leukemia	16/810	0.00986635	0.0292028	0	0	2.01511	9.30705	GADD45A;TSC22D3;HPCAL1;SLC3A2;NR2F2;TUBB4B;DHRS3;ZFP36L2;SCRT1;AQP1;DMBX1;ARL4A;NFIA;NFIB;PLXNA2;GLUL	Acute
ChEA_2022	STAT4 19710469 ChIP-ChIP TH1 Mouse	19/1027	0.00994447	0.0293163	0	0	1.89359	8.73085	IFITM3;SNED1;TPI1;CEBPD;DDX24;GADD45A;ETFB;MLLT3;SCRT1;PER1;ZFP36;EBP;CCND2;NFIA;BCL6;RASSF4;SYT11;CLIC1;MCL1	Acute
ChEA_2022	TAL1 30185409 ChIP-Seq K562 Mouse BoneMarrow Leukemia	18/957	0.0102429	0.0300757	0	0	1.92254	8.80749	GADD45A;TSC22D3;HPCAL1;SLC3A2;NR2F2;TUBB4B;DHRS3;ZFP36L2;SCRT1;AQP1;DMBX1;ARL4A;NFIA;RASSF4;NFIB;BSG;PLXNA2;GLUL	Acute
ChEA_2022	TBP 23326641 ChIP-Seq C3H10T1-2 Mouse	13/607	0.0104205	0.0304759	0	0	2.17721	9.93675	RBM39;TLE1;SMARCD3;NR2F2;NR3C1;PER1;ZFP36;BCL6;PSAT1;TSPO;TCF4;FDFT1;FKBP5	Acute
ChEA_2022	CJUN 26792858 Chip-Seq BT549 Human	26/1564	0.0105059	0.0304765	0	0	1.71455	7.81118	WNT2B;PDE1C;CEBPD;SEMA3C;SLC7A11;NR3C1;FSTL1;ZFP36L2;RPS14;MT2A;GJA1;ZFP36;EFEMP1;BASP1;PLS3;ZC3H13;MCL1;CENPV;IGFBP5;RDX;SOX11;NFIB;ID1;SPARCL1;MXRA5;SNTB1	Acute
ChEA_2022	NR4A2 19515692 ChIP-ChIP MN9D Mouse	5/128	0.0105274	0.0304765	0	0	3.97828	18.1162	ARPP21;MYT1L;ATP1A3;ACSL3;WDR13	Acute
ChEA_2022	LYL1 30185409 ChIP-Seq K562 Mouse BoneMarrow Leukemia	18/960	0.0105534	0.0304765	0	0	1.91611	8.72082	GADD45A;TSC22D3;HPCAL1;SLC3A2;NR2F2;TUBB4B;DHRS3;ZFP36L2;SCRT1;AQP1;DMBX1;ARL4A;NFIA;RASSF4;NFIB;BSG;PLXNA2;GLUL	Acute
ChEA_2022	PKCTHETA 26484144 Chip-Seq BREAST Human	10/412	0.0106128	0.0304765	0	0	2.46116	11.1877	RBM39;CALB1;ARPP21;GADD45A;HNRNPH1;DOK5;TMSB4X;DDIT4;CALM1;WDR13	Acute
ChEA_2022	PDX1 19855005 ChIP-ChIP MIN6 Mouse	11/476	0.0106275	0.0304765	0	0	2.34485	10.6557	NEUROD1;PER1;CD164;TPI1;SLC7A8;GADD45A;MYT1L;PAX6;MLLT3;ST18;DHRS3	Acute
ChEA_2022	SMAD2/3 21741376 ChIP-Seq EPCs Human	26/1567	0.0107511	0.0307115	0	0	1.71093	7.75522	NRP2;NRXN1;PHYHIPL;PIK3R1;SLC7A11;NR3C1;DMBX1;CALB1;BASP1;CNR1;ENC1;CCL2;METTL7A;TLE1;PCDH9;IGFBP5;ARPP21;SOX11;PAX6;DHRS3;ARL4A;SLC7A8;NFIB;TCF4;MXRA5;FGFR2	Acute
ChEA_2022	RUNX1 27514584 Chip-Seq MCF-7 Human	26/1568	0.0108339	0.0308188	0	0	1.70973	7.73665	IDI1;WNT2B;RGS16;ANKRD12;SLC3A2;PRSS23;ZFP36L2;HEY1;BASP1;CA2;PLS3;FDFT1;TLE1;DYNLT3;UPF3A;SOX11;DHRS3;NR4A2;ARL4A;NFIB;DOK5;DDIT4;CALM1;YPEL3;FGFR2;FKBP5	Acute
ChEA_2022	FOXM1 26456572 ChIP-Seq MCF-7 Human BreastCancer	11/478	0.0109403	0.0308188	0	0	2.33456	10.5413	JPT1;SUN2;SLC7A8;NFIA;SEMA3C;GSTP1;ID1;ENC1;NR2F2;CSAD;TUBB4B	Acute
ChEA_2022	OCT4 18555785 Chip-Seq ESCs Mouse	25/1492	0.0109857	0.0308188	0	0	1.72553	7.78414	SNED1;NRP2;PGAP1;WNT2B;RGS16;NEUROD1;HEY1;KIF5C;NNAT;PLXNA2;KIF1A;GLUL;NCKAP5;HES6;RBM39;IGFBP5;KCNJ13;ECEL1;PAX6;ST18;NR4A2;RCN1;RPS27;DOK5;SPATS2L	Acute
ChEA_2022	CTCF 18555785 Chip-Seq ESCs Mouse	25/1492	0.0109857	0.0308188	0	0	1.72553	7.78414	SNED1;NRP2;PGAP1;WNT2B;RGS16;CELF2;NEUROD1;ARHGAP21;KIF5C;NNAT;PLXNA2;MAN1C1;KIF1A;GLUL;NCKAP5;RBM39;IGFBP5;KCNJ13;ECEL1;PAX6;ST18;RCN1;DOK5;ID1;SPATS2L	Acute
ChEA_2022	EOMES 21245162 ChIP-Seq HESCs Human	16/820	0.0109978	0.0308188	0	0	1.989	8.97053	IFITM3;NRP2;WNT2B;NUFIP2;BCL11A;TSC22D3;NRXN1;ILK;RPS14;ARL4A;EFEMP1;MDK;PPP2R2B;CCL2;KIF21A;GLUL	Acute
ChEA_2022	MYBL2 22936984 ChIP-ChIP MESCs Mouse	24/1419	0.0113705	0.0317428	0	0	1.73924	7.78611	IFITM3;CNTNAP2;RBM39;TPI1;DDX24;BCL11A;GSTP1;UPF3B;PAX6;MIF;HIF3A;WDR13;DHRS3;NEUROD1;RPS14;ZFP36;TTR;BCL6;NNAT;ID1;TCF4;OTX2;AMH;MCL1	Acute
ChEA_2022	FOXA1 26769127 Chip-Seq PDAC-Cell Line Human	27/1658	0.0118179	0.0328324	0	0	1.67975	7.45496	IDI1;PGAP1;CEBPD;GSTP1;SLC3A2;PIK3R1;SLC7A11;PRSS23;ARHGAP21;MT2A;MDK;ADAMTS1;BSG;ENC1;KIF21A;NRCAM;GLUL;CLIC1;MCL1;RBM39;GADD45A;RDX;DHRS3;PER1;RPS27;RBP1;DDIT4	Acute
ChEA_2022	TBX2 35687133 ChIP-Seq MCF-7 Human BreastCancer	15/756	0.01185	0.0328324	0	0	2.01931	8.95651	IDI1;PDE1C;GCNT1;CSAD;ZFP36L2;SQLE;LDHA;PKM;HEY1;MTHFD2;DOK5;ID1;DDIT4;KIF21A;CALM1	Acute
ChEA_2022	NR3C2 34362910 ChIP-Seq WistarRat Hippocampus Stress	18/974	0.0121035	0.0334094	0	0	1.88665	8.32816	GRIA2;MYT1L;FAM107A;ABHD6;NR2F2;HIF3A;SLC7A11;WDR13;RPS14;PER1;MT2A;ZFP36;ID1;ENC1;MAN1C1;TCF4;NCKAP5;FKBP5	Acute
ChEA_2022	CEBPB 26923725 Chip-Seq HEMANGIOBLAST Mouse	11/486	0.0122628	0.0337228	0	0	2.29429	10.0976	ARL4A;PGAP1;WNT2B;BCL11A;GADD45A;DOK5;NR2F2;PIK3R1;MLLT3;NCKAP5;FOXP1	Acute
ChEA_2022	MYC 30127528 ChIP-Seq KELLY Human Brain Neuroblastoma	57/4188	0.0125445	0.0343691	0	0	1.45047	6.35084	NRP2;PGAP1;MYT1L;MSMO1;SLC7A11;ETFB;NR3C1;RPS14;HEY1;ADAMTS1;TMSB4X;ENC1;NEFL;NEFM;KIF1A;ZNF385D;HES6;SUN2;HMGCS1;HPCAL1;ACSL3;MIF;ISL1;FOXP1;SELENOO;ARL4A;MTHFD2;RBP1;AKAP9;VSTM2A;FKBP5;FTL;GRIA2;SMARCD3;SEMA3C;NRXN1;GCNT1;ATP1A3;ABHD6;PIK3R1;MLLT3;PPM1G;EBP;PCBP4;KIF3A;FDFT1;CD164;TUBB4B;WDR13;SQLE;BCL6;NFIB;PSAT1;PPP2R2B;ID1;SPATS2L;CD200	Acute
ChEA_2022	PU1 27457419 Chip-Seq LIVER Mouse	25/1510	0.0126283	0.0343993	0	0	1.70294	7.44494	SNED1;NRP2;PGAP1;PDE1A;RGS16;CELF2;ARHGAP21;HEY1;KIF5C;PLXNA2;KIF1A;GLUL;NCKAP5;HES6;IGFBP5;KCNJ13;ECEL1;PAX6;ST18;DHRS3;NR4A2;RCN1;DOK5;ID1;SPATS2L	Acute
ChEA_2022	TBX20 22080862 ChIP-Seq HEART Mouse	26/1589	0.0126956	0.0343993	0	0	1.68482	7.35675	PDE1C;PDE1A;CELF2;GCNT1;ABHD6;SLC3A2;NR3C1;ZFP36L2;SYNE2;AKAP13;ARHGAP21;ZFP36;ADAMTS1;KIF5B;PLXNA2;GLUL;TSC22D3;NR2F2;FOXP1;ARL4A;BCL6;NFIB;DOK5;DDIT4;CRYAB;FKBP5	Acute
ChEA_2022	TBX20 22328084 ChIP-Seq HEART Mouse	26/1589	0.0126956	0.0343993	0	0	1.68482	7.35675	PDE1C;PDE1A;CELF2;GCNT1;ABHD6;SLC3A2;NR3C1;ZFP36L2;SYNE2;AKAP13;ARHGAP21;ZFP36;ADAMTS1;KIF5B;PLXNA2;GLUL;TSC22D3;NR2F2;FOXP1;ARL4A;BCL6;NFIB;DOK5;DDIT4;CRYAB;FKBP5	Acute
ChEA_2022	TEAD4 22529382 ChIP-Seq TROPHECTODERM Mouse	28/1748	0.0127794	0.0344856	0	0	1.65297	7.20679	NRP2;NUFIP2;CELF2;GCNT1;PIK3R1;FSTL1;SYNE2;ARHGAP21;KIF5C;BSG;ENC1;PLXNA2;MAN1C1;NCKAP5;IGFBP5;ARPP21;UPF3B;UPF3A;ACSL3;NR2F2;FOXP1;SLC7A8;MTHFD2;DOK5;TCF4;FGFR2;SNTB1;FKBP5	Acute
ChEA_2022	NKX2-5 21415370 ChIP-Seq HL-1 Mouse	18/980	0.012821	0.0344856	0	0	1.87429	8.16565	APC2;SMARCD3;RPL21;SEMA3C;ACSL3;ETFB;FSTL1;SYNE2;FOXP1;SQLE;PER1;AKAP13;GJA1;RCN1;ADAMTS1;AKAP9;DDIT4;MAN1C1	Acute
ChEA_2022	CSB 26484114 Chip-Seq FIBROBLAST Human	26/1594	0.013175	0.0353091	0	0	1.67898	7.26904	PDE1C;CEBPD;GCNT1;FAM107A;HIF3A;ENO2;PRSS23;RPS14;EFEMP1;NNAT;MAN1C1;FDFT1;MCL1;CENPV;TPI1;HMGCS1;SSTR2;ISL1;FOXP1;SQLE;HNRNPH1;ID1;SPATS2L;SNTB1;MT1E;FTL	Acute
ChEA_2022	SOX17 20123909 ChIP-Seq XEN Mouse	23/1363	0.0134637	0.0359521	0	0	1.73086	7.45613	CNTNAP2;NRP2;TLE1;GADD45A;GCNT1;PHYHIPL;APCDD1;SQLE;PER1;GJA1;RPS27;CCND2;NFIA;ID1;ENC1;RPS3;NEFL;PLS3;KIF21A;TCF4;CALM1;CLIC1;FGFR2	Acute
ChEA_2022	SOX2 18555785 ChIP-Seq MESCs Mouse	9/365	0.0136601	0.0363449	0	0	2.49447	10.7094	CLDN5;GJA1;RPL21;PTPRZ1;GADD45A;BASP1;MDK;ENC1;FDFT1	Acute
ChEA_2022	CREB1 23762244 ChIP-Seq HIPPOCAMPUS Rat	31/2006	0.0143389	0.0380135	0	0	1.59823	6.78414	IDI1;NUFIP2;SLC3A2;ZFP36L2;PPM1G;RPS14;LDHA;KIF5C;ADAMTS1;RPS3;NEFM;FDFT1;RBM39;TLE1;TSC22D3;ECEL1;ATRX;MIF;SSTR2;ISL1;SCRT1;NR4A2;PER1;ARL4A;RPS27;HNRNPH1;PSAT1;ID1;DDIT4;TCF4;CALM1	Acute
ChEA_2022	HIF1A 21447827 ChIP-Seq MCF-7 Human	7/248	0.0146041	0.0383616	0	0	2.85392	12.0619	NR4A2;GJA1;LDHA;TLE1;HEY1;DDIT4;MIF	Acute
ChEA_2022	RELB 30642670 ChIP-Seq CTB1 Human Placenta Inflammation	5/139	0.0146248	0.0383616	0	0	3.64966	15.42	NR4A2;MT2A;BCL6;HEY1;DDIT4	Acute
ChEA_2022	SMAD1 26771354 ChIP-Seq mESC Mouse Stem	18/994	0.0146263	0.0383616	0	0	1.84603	7.79934	IFITM3;NRP2;TLE1;GADD45A;GSTP1;PAX6;SLC3A2;NR2F2;SYNE2;FOXP1;GJA1;ZFP36;RCN1;MDK;ADAMTS1;NNAT;ID1;SPARCL1	Acute
ChEA_2022	GATA4 21415370 ChIP-Seq HL-1 Mouse	23/1374	0.014687	0.0383841	0	0	1.71575	7.24181	NRP2;SMARCD3;IGFBP5;DDX24;ABHD6;PIK3R1;ETFB;NR3C1;PRSS23;DHRS3;SQLE;RPS14;RCN1;ARL4A;BCL6;MTHFD2;NFIB;ADAMTS1;CALM1;ZC3H13;CRYAB;CLIC1;FKBP5	Acute
ChEA_2022	P300 27058665 Chip-Seq ZR-75-30cells Human	27/1689	0.0147758	0.0384798	0	0	1.6456	6.93583	NRP2;WNT2B;SEMA3C;ILK;PRSS23;TTR;KIF5B;RPS3;PLXNA2;MAN1C1;TSPO;KIF21A;SH3BGRL3;CLIC1;MCL1;GADD45A;RDX;ACSL3;ISL1;DHRS3;PER1;RCN1;NFIA;SYT11;SPATS2L;CALM1;YPEL3	Acute
ChEA_2022	EZH2 23942234 ChIP-Seq MYOBLASTS AND MYOTUBES Mouse	15/777	0.0148737	0.0385983	0	0	1.9615	8.25429	HES6;BCL11A;CRABP1;ECEL1;WDR13;DHRS3;SCRT1;NEUROD2;PER1;BCL6;BSG;NEFL;KIF21A;KIF1A;AMH	Acute
ChEA_2022	MYC 22102868 ChIP-Seq BL Human	12/569	0.0151833	0.0392634	0	0	2.1363	8.94588	RPS14;PER1;CD164;ZFP36;BCL11A;RGS16;ID1;DDIT4;ABHD6;ZFP36L2;FKBP5;FTL	Acute
ChEA_2022	TP63 30713093 ChIP-Seq Epithelial Human Tongue SCC	32/2100	0.0155383	0.0400411	0	0	1.57638	6.56475	IFITM3;RGS16;CELF2;CSAD;RPS14;ARHGAP21;RASSF4;PLXNA2;SH3BGRL3;NCKAP5;CD164;SUN2;RPL21;BCL11A;TSC22D3;RDX;MIF;TUBB4B;DHRS3;FOXP1;PER1;ARL4A;PKM;NFIA;BCL6;PRXL2A;PSAT1;COL4A5;TCF4;MXRA5;CRYAB;FGFR2	Acute
ChEA_2022	GATA2 19941826 ChIP-Seq K562 Human	26/1618	0.0156845	0.0402769	0	0	1.65149	6.86209	SLC3A2;PIK3R1;SLC7A11;ZFP36L2;AQP1;DMBX1;ZFP36;EBP;CNR1;BSG;PLXNA2;SH3BGRL3;NRCAM;GLUL;HMGCS1;GADD45A;HPCAL1;NR2F2;DHRS3;SLC7A8;NFIA;NFIB;DOK5;ID1;DDIT4;COL4A5	Acute
ChEA_2022	CEBPB 24764292 ChIP-Seq MC3T3 Mouse	24/1461	0.0157508	0.0403067	0	0	1.68455	6.99235	APC2;HES6;IDI1;GADD45A;TSC22D3;GSTP1;KCNJ13;ANKRD12;SOX11;MIF;WDR13;RPS14;LDHA;ZFP36;RPS27;ADAMTS1;TMSB4X;MAB21L1;AKAP9;BSG;DDIT4;CCL2;CRYAB;FKBP5	Acute
ChEA_2022	RUNX 20019798 ChIP-Seq JUKART Human	11/505	0.0158913	0.0405257	0	0	2.20388	9.12844	HEY1;BCL11A;RGS16;DDIT4;PIK3R1;NR3C1;GLUL;CLIC1;ZFP36L2;SNTB1;FOXP1	Acute
ChEA_2022	SMRT 27268052 Chip-Seq Bcells Human	26/1621	0.0160235	0.0407217	0	0	1.64812	6.81282	IDI1;SNED1;PGAP1;PDE1A;CELF2;PIK3R1;MLLT3;NR3C1;NEUROD2;CALB1;BASP1;KIF5C;CNR1;TMSB4X;PLS3;NRCAM;SUN2;CENPV;ARPP21;KCNJ13;HPCAL1;SSTR2;FOXP1;SYT11;CALM1;SNTB1	Acute
ChEA_2022	FOSL1 28411283 ChIP-Seq MDA231-LM2-4175 Human BreastCancer	21/1238	0.0169952	0.0430428	0	0	1.73274	7.0606	SUN2;RBM39;GADD45A;GSTP1;SLC3A2;NR2F2;KLHL4;DHRS3;SYNE2;PKM;BCL6;RASSF4;HNRNPH1;ID1;ENC1;DDIT4;PLXNA2;PLS3;KIF21A;FTL;MCL1	Acute
ChEA_2022	KLF4 25985364 ChIP-Seq ATHEROSCLEROSIS LESION Mouse	16/865	0.0174169	0.0439599	0	0	1.87911	7.611	NRP2;WNT2B;SOX11;NSG1;ISL1;FSTL1;GJA1;RCN1;RPS27;SLC7A8;NFIA;SYT11;KIF21A;TCF4;NCKAP5;CD200	Acute
ChEA_2022	FOXA1 33576154 ChIP-Seq Human Lung ProstateCancer	52/3825	0.0179163	0.0450659	0	0	1.43379	5.76677	PGAP1;FAM107A;HIF3A;SLC7A11;PRSS23;AKAP13;ZFP36;BASP1;MDK;BSG;KIF21A;GLUL;NCKAP5;SUN2;TLE1;RPL21;TSC22D3;HPCAL1;PAX6;ACSL3;MIF;FOXP1;SELENOO;ARL4A;PKM;SLC7A8;HNRNPH1;AKAP9;DDIT4;FKBP5;CEBPD;SEMA3C;GSTP1;ANKRD12;ABHD6;SLC3A2;MLLT3;PPM1G;LDHA;METTL7A;FDFT1;CD164;NR2F2;WDR13;DHRS3;PER1;NFIA;BCL6;PRXL2A;NFIB;TCF4;CALM1	Acute
ChEA_2022	SCL 19346495 ChIP-Seq HPC-7 Human	6/201	0.0180569	0.0452652	0	0	3.01523	12.1038	AKAP13;SLC7A8;HPCAL1;MAN1C1;PIK3R1;ZFP36L2	Acute
ChEA_2022	LUZP1 20508642 ChIP-Seq ESCs Mouse	24/1480	0.0181313	0.0452976	0	0	1.66085	6.6602	APC2;CD164;CENPV;NUFIP2;BCL11A;HPCAL1;PHYHIPL;CELF5;LIN7A;MIF;SSTR2;NEUROD2;PER1;GJA1;ARL4A;EFEMP1;HNRNPH1;KIF3A;BSG;DDIT4;CCL2;SLC17A8;VSTM2A;AMH	Acute
ChEA_2022	NFE2L2 20460467 ChIP-Seq MEFs Mouse	16/870	0.0182792	0.0453594	0	0	1.86762	7.4742	CD164;GRIA2;PGAP1;PCDH9;NRXN1;GCNT1;PHYHIPL;NR2F2;SLC7A11;FOXP1;GJA1;BCL6;ENC1;PLXNA2;TCF4;FDFT1	Acute
ChEA_2022	NRF2 20460467 ChIP-Seq MEFs Mouse	16/870	0.0182792	0.0453594	0	0	1.86762	7.4742	CD164;GRIA2;PGAP1;PCDH9;NRXN1;GCNT1;PHYHIPL;NR2F2;SLC7A11;FOXP1;GJA1;BCL6;ENC1;PLXNA2;TCF4;FDFT1	Acute
ChEA_2022	FOXA1 21915096 ChIP-Seq LNCaP-1F5 Human	26/1641	0.0184361	0.0455952	0	0	1.62592	6.49301	WNT2B;CEBPD;SEMA3C;GSTP1;NRXN1;GCNT1;MLLT3;RPS14;NNAT;PLXNA2;GLUL;FDFT1;MCL1;HES6;TLE1;RDX;PAX6;NR2F2;WDR13;DHRS3;FOXP1;PER1;BCL6;NFIB;FGFR2;FKBP5	Acute
ChEA_2022	PCGF2 27294783 Chip-Seq ESCs Mouse	9/385	0.0186645	0.0460059	0	0	2.35935	9.39289	SNED1;NRP2;PGAP1;IGFBP5;KCNJ13;SPATS2L;KIF1A;NCKAP5;ST18	Acute
ChEA_2022	ZFX 18555785 Chip-Seq ESCs Mouse	24/1485	0.018803	0.0461926	0	0	1.65471	6.57541	HES6;SNED1;NRP2;PGAP1;IGFBP5;PDE1A;RGS16;KCNJ13;ECEL1;PAX6;ST18;DHRS3;DMBX1;NR4A2;ARHGAP21;RCN1;DOK5;NNAT;ID1;PLXNA2;SPATS2L;KIF1A;GLUL;NCKAP5	Acute
ChEA_2022	TCFCP2L1 18555785 ChIP-Seq MESCs Mouse	24/1486	0.0189396	0.0462493	0	0	1.65349	6.55858	IFITM3;HES6;CD164;SNED1;IGFBP5;GADD45A;CRABP1;ILK;MIF;KLHL4;HIF3A;SSTR2;CLDN5;GJA1;RCN1;ARL4A;RPS27;DOK5;KIF5C;NEFL;KIF21A;SH3BGRL3;CALM1;YPEL3	Acute
ChEA_2022	CREB1 26743006 Chip-Seq LNCaP Human	26/1645	0.0189516	0.0462493	0	0	1.62154	6.43083	GSTP1;PIK3R1;MLLT3;ARHGAP21;LDHA;ZFP36;CCND2;KIF5B;ENC1;MAN1C1;SH3BGRL3;AMH;TLE1;GADD45A;TSC22D3;SCRT1;NR4A2;PER1;NFIA;BCL6;ID1;DDIT4;SPATS2L;CALM1;FGFR2;FKBP5	Acute
ChEA_2022	PAX6 23342162 ChIP-ChIP BETA-FORBRAIN-LENS Mouse	13/658	0.0191129	0.046489	0	0	1.99973	7.91374	CD164;NRP2;PAX6;PIK3R1;MLLT3;ISL1;WDR13;ZFP36L2;NR4A2;RCN1;SYT11;OTX2;YPEL3	Acute
ChEA_2022	SUZ12 18555785 Chip-Seq ESCs Mouse	24/1491	0.0196347	0.0476012	0	0	1.64741	6.47507	HES6;SNED1;NRP2;PGAP1;IGFBP5;PDE1A;RGS16;KCNJ13;CELF2;ECEL1;PAX6;SLC7A11;ST18;NR4A2;ARHGAP21;RCN1;DOK5;KIF5C;NNAT;PLXNA2;SPATS2L;KIF1A;GLUL;NCKAP5	Acute
ChEA_2022	RUNX1 30185409 ChIP-Seq HPC Mouse BoneMarrow Leukemia	39/2724	0.0197146	0.0476382	0	0	1.48809	5.84282	NRP2;SMARCD3;NUFIP2;ANKRD12;ILK;SLC3A2;CSAD;MLLT3;NR3C1;PRSS23;ZFP36L2;PPM1G;DMBX1;AKAP13;ARHGAP21;LDHA;BASP1;KIF3A;ENC1;PLXNA2;MCL1;CD164;CENPV;TLE1;RPL21;HMGCS1;TSC22D3;SOX11;TUBB4B;DHRS3;NR4A2;SQLE;RCN1;ARL4A;HNRNPH1;NFIB;RBP1;CALM1;FKBP5	Acute
ChEA_2022	MYC 19915707 ChIP-ChIP AK7 Human	27/1732	0.0198379	0.0476622	0	0	1.6003	6.27343	WNT2B;SMARCD3;MYT1L;GCNT1;ATP1A3;ABHD6;PIK3R1;ENO2;NEUROD2;AKAP13;PTPRZ1;ADAMTS1;CCL2;SH3BGRL3;GLUL;RPL21;IGFBP5;LMO3;UPF3A;ISL1;RPS27;NFIB;PSAT1;SYT11;PPP2R2B;CALM1;FGFR2	Acute
ChEA_2022	NCOR 22424771 ChIP-Seq 293T Human	25/1572	0.0198632	0.0476622	0	0	1.62916	6.38447	CNTNAP2;WNT2B;PHYHIPL;ABHD6;LIN7A;APCDD1;PRSS23;DMBX1;ARHGAP21;CCND2;PCBP4;NEUROD6;MDK;CNR1;RPS3;MAN1C1;SH3BGRL3;GLUL;SUPT16H;HMGCS1;LMO3;SLC7A8;YPEL3;MT1E;FTL	Acute
ChEA_2022	PU 27001747 Chip-Seq BMDM Mouse	25/1573	0.0200023	0.0476622	0	0	1.62801	6.36864	SNED1;NRP2;NUFIP2;GCNT1;CELF5;PIK3R1;MLLT3;NR3C1;ZFP36L2;NEUROD2;ENC1;PLXNA2;TSPO;CCL2;AMH;GLUL;CLIC1;CENPV;BCL11A;HPCAL1;NR4A2;BCL6;HNRNPH1;MAB21L1;DDIT4	Acute
ChEA_2022	SOX2 27498859 Chip-Seq STOMACH Mouse	25/1573	0.0200023	0.0476622	0	0	1.62801	6.36864	SNED1;PGAP1;PDE1C;SEMA3C;HIF3A;SLC7A11;ETFB;LDHA;CCND2;TTR;KIF21A;FDFT1;HES6;TLE1;SSTR2;DHRS3;FOXP1;NR4A2;PER1;NFIA;HNRNPH1;NFIB;RBP1;ID1;TCF4	Acute
ChEA_2022	SMAD4 19686287 ChIP-ChIP HaCaT Human	8/326	0.0200479	0.0476622	0	0	2.47456	9.67461	MT2A;ARL4A;ID1;ENC1;PLXNA2;PLS3;ZC3H13;DHRS3	Acute
ChEA_2022	NFE2 27457419 Chip-Seq LIVER Mouse	14/735	0.020304	0.0481159	0	0	1.9289	7.51682	HES6;SNED1;NRP2;PGAP1;IGFBP5;RGS16;KCNJ13;ECEL1;ST18;PLXNA2;SPATS2L;KIF1A;GLUL;NCKAP5	Acute
ChEA_2022	EZH2 27294783 Chip-Seq NPCs Mouse	18/1032	0.0205452	0.0485315	0	0	1.77326	6.88934	HES6;CD164;SNED1;NRP2;PGAP1;IGFBP5;RGS16;KCNJ13;ECEL1;PHYHIPL;ST18;GJA1;DDIT4;PLXNA2;SPATS2L;KIF1A;GLUL;NCKAP5	Acute
ChEA_2022	CMYC 18555785 Chip-Seq ESCs Mouse	24/1499	0.0207885	0.0487934	0	0	1.63776	6.34362	HES6;GRIA2;SNED1;NRP2;PGAP1;IGFBP5;PDE1A;RGS16;KCNJ13;CELF2;ECEL1;PAX6;ST18;NR4A2;ARHGAP21;RCN1;DOK5;KIF5C;NNAT;PLXNA2;SPATS2L;KIF1A;GLUL;NCKAP5	Acute
ChEA_2022	P300 18555785 Chip-Seq ESCs Mouse	24/1499	0.0207885	0.0487934	0	0	1.63776	6.34362	HES6;SNED1;NRP2;PGAP1;WNT2B;IGFBP5;PDE1A;RGS16;KCNJ13;ECEL1;PAX6;ST18;NEUROD1;NR4A2;ARHGAP21;RCN1;DOK5;KIF5C;NNAT;PLXNA2;SPATS2L;KIF1A;GLUL;NCKAP5	Acute
ChEA_2022	CUX1 19635798 ChIP-ChIP MULTIPLE CANCER TYPES Human	26/1669	0.0222894	0.0520481	0	0	1.59575	6.06965	ATP1A3;SLC3A2;PIK3R1;ENO2;PPM1G;AKAP13;ARHGAP21;ZFP36;EBP;NEUROD6;CNR1;NEFL;CCL2;SLC17A8;AMH;FDFT1;SUPT16H;RPL21;ATRX;SOX11;SSTR2;RCN1;DOK5;PSAT1;TCF4;FKBP5	Acute
ChEA_2022	NOTCH1 21737748 ChIP-Seq TLL Human	6/211	0.0223164	0.0520481	0	0	2.86668	10.9004	CHRNA3;ZFP36;BCL6;KIF3A;APCDD1;NR3C1	Acute
ChEA_2022	TCF4 23295773 ChIP-Seq U87 Human	44/3177	0.0224692	0.052239	0	0	1.44437	5.48227	GRIA2;CNTNAP2;NRP2;PGAP1;PDE1C;MYT1L;PDE1A;NRXN1;FAM107A;HIF3A;SLC7A11;NR3C1;FSTL1;SYNE2;DMBX1;ARHGAP21;GJA1;EFEMP1;NEUROD6;BASP1;KIF3A;PLXNA2;KIF21A;NRCAM;ZNF385D;ZC3H13;CD164;TLE1;PCDH9;IGFBP5;BCL11A;GADD45A;HPCAL1;SOX11;ACSL3;NR2F2;FOXP1;NR4A2;ARL4A;DOK5;PSAT1;PPP2R2B;AKAP9;CALM1	Acute
ChEA_2022	STAT6 20620947 ChIP-Seq CD4 POS T Human	8/334	0.0227765	0.0527871	0	0	2.41284	9.12542	AKAP13;BCL6;BCL11A;MAN1C1;SLC3A2;NRCAM;ST18;FOXP1	Acute
ChEA_2022	MYC 19030024 ChIP-ChIP MESCs Mouse	40/2842	0.0234283	0.0539689	0	0	1.46126	5.4853	IFITM3;NRP2;NUFIP2;GSTP1;ANKRD12;SLC3A2;HIF3A;ETFB;ZFP36L2;PPM1G;RPS14;GJA1;LDHA;CCND2;PCBP4;BASP1;MDK;ADAMTS1;ENC1;RPS3;GLUL;MCL1;RBM39;SUPT16H;TPI1;TLE1;RPL21;BCL11A;TSC22D3;RDX;ATRX;MIF;MT3;NR4A2;SQLE;PER1;RPS27;MTHFD2;TCF4;YPEL3	Acute
ChEA_2022	STAT5 23275557 ChIP-Seq MAMMARY-EPITHELIUM Mouse	16/897	0.0235165	0.0539689	0	0	1.8078	6.77935	CEBPD;SEMA3C;PIK3R1;SLC7A11;ZFP36L2;NR4A2;PER1;ARHGAP21;BCL6;RASSF4;PCBP4;HNRNPH1;NFIB;RPS3;CCL2;SNTB1	Acute
ChEA_2022	FOXP1 21924763 ChIP-Seq HESCs Human	45/3273	0.0235334	0.0539689	0	0	1.4344	5.37805	IFITM3;CNTNAP2;NRP2;NUFIP2;SEMA3C;GSTP1;ENO2;CSAD;ZFP36L2;RPS14;NEUROD2;LDHA;HEY1;RASSF4;PCBP4;MDK;ADAMTS1;BSG;ENC1;RPS3;OTX2;AMH;CLIC1;APC2;HES6;CENPV;TPI1;BCL11A;HPCAL1;KLHL4;SSTR2;DHRS3;FOXP1;SQLE;PER1;ARL4A;BCL6;HNRNPH1;PSAT1;ID1;DDIT4;TCF4;CALM1;YPEL3;FGFR2	Acute
ChEA_2022	LMO2 26923725 Chip-Seq HEMOGENIC-ENDOTHELIUM Mouse	24/1517	0.0235794	0.0539689	0	0	1.61642	6.05735	IDI1;NRP2;PGAP1;NUFIP2;CELF2;ECEL1;SLC3A2;NSG1;ISL1;FSTL1;PPM1G;SQLE;RPS14;AKAP13;ARL4A;SLC7A8;HEY1;PTPRZ1;DOK5;MAB21L1;DDIT4;MAN1C1;TCF4;CD200	Acute
ChEA_2022	GATA4 25053715 ChIP-Seq YYC3 Human	25/1602	0.0243787	0.0556257	0	0	1.59554	5.92589	NRP2;GCNT1;ABHD6;ETFB;PRSS23;EBP;TTR;KIF5B;ENC1;RBM39;GADD45A;KCNJ13;RDX;ACSL3;ISL1;DHRS3;NR4A2;RPS27;SLC7A8;BCL6;ID1;DDIT4;CALM1;VSTM2A;FTL	Acute
ChEA_2022	HNF1A 27111144 ChIP-Seq CD8+TCells Mouse Blood Lymphoma	43/3109	0.0245657	0.0558793	0	0	1.4393	5.33465	PGAP1;NUFIP2;DDX24;PRKX;SLC3A2;MSMO1;PIK3R1;MLLT3;NR3C1;ZFP36L2;PPM1G;AKAP13;CCND2;TMSB4X;KIF5B;RPS3;TSPO;GLUL;FDFT1;MCL1;HES6;RBM39;CENPV;TLE1;RPL21;TSC22D3;UPF3A;TUBB4B;WDR13;FOXP1;NR4A2;PER1;ARL4A;RPS27;PKM;NFIA;BCL6;HNRNPH1;PSAT1;SYT11;YPEL3;SNTB1;FKBP5	Acute
ChEA_2022	BRD4 25478319 ChIP-Seq HGPS Human	27/1770	0.0253773	0.0575479	0	0	1.56212	5.73908	WNT2B;PDE1C;SEMA3C;GCNT1;ANKRD12;PIK3R1;NR3C1;AKAP13;ARHGAP21;EFEMP1;BASP1;KIF5B;PLXNA2;MAN1C1;SH3BGRL3;GLUL;NCKAP5;GADD45A;HPCAL1;ACSL3;NR2F2;FOXP1;PSAT1;MAB21L1;ID1;SPATS2L;TCF4	Acute
ChEA_2022	MYCN 28898695 ChIP-Seq NB1643 Human Nerve Neuroblastoma	32/2184	0.0256888	0.0580755	0	0	1.50767	5.52064	NRP2;PGAP1;WNT2B;MYT1L;GSTP1;ATP1A3;PIK3R1;AQP1;RPS14;LDHA;HEY1;BSG;PLXNA2;KIF21A;NEFM;METTL7A;CD164;RBM39;RPL21;IGFBP5;HMGCS1;BCL11A;LMO3;SOX11;PKM;NFIA;MTHFD2;HNRNPH1;NFIB;SPATS2L;TCF4;FTL	Acute
ChEA_2022	CEBPB 21427703 ChIP-Seq 3T3-L1 Mouse	24/1531	0.0259454	0.0584763	0	0	1.60018	5.84348	IFITM3;IDI1;SNED1;NRP2;TLE1;SEMA3C;GADD45A;TSC22D3;GCNT1;ATP1A3;ILK;NR2F2;SLC7A11;SYNE2;FOXP1;PER1;EFEMP1;NFIA;BCL6;MTHFD2;HNRNPH1;NFIB;CCL2;VSTM2A	Acute
ChEA_2022	ESR1 26153859 ChIP-Seq T47D Human Breast Carcinoma	23/1452	0.0261096	0.058667	0	0	1.61523	5.88826	IDI1;RBM39;TLE1;PDE1C;GSTP1;SLC3A2;NR2F2;PIK3R1;CSAD;TUBB4B;SSTR2;DHRS3;RPS14;PKM;SLC7A8;NFIA;BCL6;TMSB4X;BSG;ID1;KIF21A;CRYAB;GLUL	Acute
ChEA_2022	Nerf2 26677805 Chip-Seq MACROPHAGESS Mouse	17/993	0.0280925	0.0628382	0	0	1.73425	6.19517	NRP2;PGAP1;TLE1;GADD45A;GCNT1;HPCAL1;SLC3A2;SLC7A11;CSAD;NR3C1;NR4A2;AKAP13;ARHGAP21;ZFP36;BCL6;BASP1;GLUL	Acute
ChEA_2022	BCAT 22108803 ChIP-Seq LS180 Human	10/482	0.0281365	0.0628382	0	0	2.08859	7.45771	ARL4A;NFIA;SEMA3C;NFIB;DOK5;ENC1;ISL1;YPEL3;ZFP36L2;SYNE2	Acute
ChEA_2022	ZNF263 19887448 ChIP-Seq K562 Human	3/64	0.0283468	0.0629606	0	0	4.78067	17.0347	SQLE;SLC3A2;CSAD	Acute
ChEA_2022	STAT3 20064451 ChIP-Seq CD4+T Mouse	15/843	0.0283622	0.0629606	0	0	1.79888	6.40888	RBM39;NUFIP2;GCNT1;PIK3R1;MLLT3;NR3C1;AKAP13;CLDN5;ZFP36;BCL6;KIF5B;DDIT4;SPARCL1;CLIC1;FKBP5	Acute
ChEA_2022	CREB1 26743006 Chip-Seq LNCaP-abl Human	25/1626	0.0285369	0.0631582	0	0	1.56955	5.58219	PIK3R1;HIF3A;MLLT3;NEUROD1;ARHGAP21;LDHA;ZFP36;ADAMTS1;KIF5B;MAN1C1;SH3BGRL3;MCL1;HES6;TLE1;GADD45A;TSC22D3;MIF;DHRS3;PER1;NFIA;NFIB;SPATS2L;CALM1;FGFR2;FTL	Acute
ChEA_2022	P63 26484246 Chip-Seq KERATINOCYTES Human	25/1627	0.0287213	0.0633761	0	0	1.56848	5.56829	SEMA3C;GSTP1;RGS16;PHYHIPL;PRKX;MT2A;EFEMP1;TTR;RASSF4;BSG;ENC1;PLS3;SH3BGRL3;METTL7A;MCL1;RDX;ACSL3;DHRS3;BCL6;FEZ1;DDIT4;SPARCL1;SPATS2L;FGFR2;FKBP5	Acute
ChEA_2022	ILF3 29590119 ChIP-Seq K562 Human BoneMarrow Leukemia	13/700	0.0296828	0.0653023	0	0	1.87336	6.58896	IDI1;RBM39;CEBPD;GADD45A;GSTP1;NR4A2;CCND2;PKM;KIF5B;BSG;ID1;SH3BGRL3;MCL1	Acute
ChEA_2022	PPARA 22158963 ChIP-Seq LIVER Mouse	24/1552	0.0298341	0.0654397	0	0	1.57638	5.5364	HES6;TLE1;IGFBP5;GADD45A;ABHD6;LIN7A;ETFB;CSAD;NR3C1;DHRS3;ZFP36L2;LDHA;ZFP36;BCL6;HNRNPH1;NFIB;BSG;ID1;PLXNA2;TCF4;CALM1;GLUL;SNTB1;MCL1	Acute
ChEA_2022	GFI1B 20887958 ChIP-Seq HPC-7 Mouse	23/1475	0.0305351	0.0667786	0	0	1.58766	5.53914	IFITM3;CD164;NUFIP2;CEBPD;RDX;ILK;UPF3A;DHRS3;ZFP36L2;AKAP13;SLC7A8;HNRNPH1;ID1;ENC1;DDIT4;TSPO;TCF4;CALM1;ZC3H13;GLUL;CLIC1;YPEL3;MCL1	Acute
ChEA_2022	GATA1 21571218 ChIP-Seq MEGAKARYOCYTES Human	31/2132	0.0306632	0.0668602	0	0	1.49176	5.19833	IFITM3;CNTNAP2;PDE1C;MYT1L;ABHD6;PIK3R1;MLLT3;NR3C1;ZFP36L2;AQP1;NEUROD1;NEUROD2;ZFP36;BSG;PLXNA2;METTL7A;GLUL;RBM39;PCDH9;BCL11A;HPCAL1;WDR13;ST18;DHRS3;FOXP1;MTHFD2;NFIB;ID1;DDIT4;TCF4;CALM1	Acute
ChEA_2022	CNOT3 19339689 ChIP-ChIP MESCs Mouse	18/1083	0.0312059	0.0676435	0	0	1.68376	5.83784	CD164;RBM39;BCL11A;RDX;ECEL1;PHYHIPL;SOX11;ACSL3;NSG1;SSTR2;FSTL1;ZFP36L2;PPM1G;NR4A2;PSAT1;CALM1;GLUL;FKBP5	Acute
ChEA_2022	PPARG 20176806 ChIP-Seq MACROPHAGES Mouse	18/1083	0.0312059	0.0676435	0	0	1.68376	5.83784	GADD45A;CELF2;GCNT1;HPCAL1;PIK3R1;PRSS23;DHRS3;ZFP36L2;FOXP1;NEUROD2;CCND2;BCL6;MDK;MAN1C1;COL4A5;CCL2;ZC3H13;GLUL	Acute
ChEA_2022	RUNX1 22412390 ChIP-Seq EML Mouse	24/1561	0.0316314	0.0683645	0	0	1.56637	5.40964	APC2;CD164;SUN2;RBM39;CEBPD;TSC22D3;ILK;PAX6;WDR13;DHRS3;PER1;RPS27;CCND2;SLC7A8;MTHFD2;KIF3A;TMSB4X;KIF5B;TSPO;SH3BGRL3;TCF4;CALM1;YPEL3;FKBP5	Acute
ChEA_2022	ZFP322A 24550733 ChIP-Seq MESCs Mouse	3/67	0.0318769	0.0686332	0	0	4.55588	15.699	PDE1C;PPP2R2B;ABHD6	Acute
ChEA_2022	MYC 20876797 ChIP-ChIP MEDULLOBLASTOMA Human	18/1086	0.0319419	0.0686332	0	0	1.67876	5.78137	RPL21;BCL11A;GADD45A;GSTP1;ANKRD12;PAX6;MLLT3;ZFP36L2;FOXP1;PER1;GJA1;RCN1;RPS27;NFIA;HEY1;ADAMTS1;ENC1;FDFT1	Acute
ChEA_2022	GATA2 20887958 ChIP-Seq HPC-7 Mouse	21/1324	0.0324418	0.0695048	0	0	1.61088	5.52259	CD164;ARPP21;ATP1A3;CELF5;PAX6;HIF3A;ETFB;NR3C1;WDR13;FSTL1;DHRS3;ZFP36L2;PPM1G;RPS27;BASP1;TMSB4X;DDIT4;SH3BGRL3;CLIC1;YPEL3;FKBP5	Acute
ChEA_2022	FOXA1 25552417 ChIP-Seq VCAP Human	25/1650	0.0332217	0.0709693	0	0	1.54433	5.25774	CEBPD;SEMA3C;GSTP1;CRABP1;GCNT1;ANKRD12;FAM107A;PHYHIPL;SLC7A11;KIF5C;NNAT;CCL2;TLE1;LMO3;RDX;NR2F2;SSTR2;WDR13;DHRS3;FOXP1;NR4A2;NFIB;SPARCL1;SNTB1;FTL	Acute
ChEA_2022	RXR 22108803 ChIP-Seq LS180 Human	9/428	0.0337236	0.0718331	0	0	2.11254	7.16056	GJA1;NFIA;CEBPD;KIF5B;TCF4;MLLT3;ZFP36L2;FGFR2;SYNE2	Acute
ChEA_2022	GATA2 21186366 ChIP-Seq BM-HSCs Mouse	23/1495	0.0348296	0.0739753	0	0	1.56438	5.25207	APC2;CD164;CENPV;NUFIP2;BCL11A;MYT1L;HPCAL1;PHYHIPL;CELF5;SOX11;LIN7A;MIF;NEUROD2;GJA1;ARL4A;EFEMP1;HNRNPH1;BSG;DDIT4;CCL2;SLC17A8;CALM1;VSTM2A	Acute
ChEA_2022	FOXA1 21572438 ChIP-Seq LNCaP Human	24/1578	0.03525	0.0746531	0	0	1.5478	5.17782	IDI1;SNED1;NRP2;PGAP1;GADD45A;LIN7A;KLHL4;SLC7A11;APCDD1;CSAD;PRSS23;PER1;ARHGAP21;CALB1;NFIB;KIF5C;CA2;FEZ1;SPATS2L;CCL2;SH3BGRL3;NRCAM;METTL7A;VSTM2A	Acute
ChEA_2022	SOX2 30713093 ChIP-Seq Epithelial Human Tongue SCC	16/945	0.0355324	0.0749707	0	0	1.71004	5.70695	RBM39;SUPT16H;TLE1;NUFIP2;BCL11A;DHRS3;FOXP1;PER1;SLC7A8;BCL6;PRXL2A;TMSB4X;ID1;SH3BGRL3;CRYAB;NCKAP5	Acute
ChEA_2022	CTCF 33576154 ChIP-Seq Human PerigastricLN ProstateCancer	33/2328	0.0356034	0.0749707	0	0	1.45445	4.85104	WNT2B;CEBPD;SEMA3C;NRXN1;CELF5;ABHD6;SLC3A2;MSMO1;PIK3R1;ZFP36L2;RPS14;HEY1;BASP1;KIF3A;CA2;MDK;PLXNA2;MAN1C1;KIF21A;ZNF385D;FDFT1;CD164;TPI1;TLE1;HMGCS1;HPCAL1;ST18;SELENOO;ARL4A;BCL6;NFIB;DDIT4;CALM1	Acute
ChEA_2022	SOX2 19829295 ChIP-Seq ESCs Human	24/1584	0.0365992	0.0766296	0	0	1.54134	5.09832	IFITM3;PDE1A;CELF2;GCNT1;PAX6;APCDD1;DHRS3;ZFP36L2;FOXP1;NR4A2;ZFP36;ARL4A;NFIA;PTPRZ1;NEUROD6;NFIB;CNR1;ENC1;PLXNA2;PLS3;SH3BGRL3;SLC17A8;FGFR2;SNTB1	Acute
ChEA_2022	NANOG 19829295 ChIP-Seq ESCs Human	24/1584	0.0365992	0.0766296	0	0	1.54134	5.09832	IFITM3;PDE1A;CELF2;GCNT1;PAX6;APCDD1;DHRS3;ZFP36L2;FOXP1;NR4A2;ZFP36;ARL4A;NFIA;PTPRZ1;NEUROD6;NFIB;CNR1;ENC1;PLXNA2;PLS3;SH3BGRL3;SLC17A8;FGFR2;SNTB1	Acute
ChEA_2022	SOX6 21985497 ChIP-Seq MYOTUBES Mouse	23/1504	0.0369045	0.0770499	0	0	1.55411	5.12766	HES6;CD164;SNED1;NRP2;PGAP1;IGFBP5;RGS16;KCNJ13;ECEL1;PHYHIPL;CELF5;SOX11;LIN7A;MIF;ST18;GJA1;BSG;DDIT4;PLXNA2;SPATS2L;KIF1A;GLUL;NCKAP5	Acute
ChEA_2022	SMAD1 18555785 ChIP-Seq MESCs Mouse	9/436	0.0372503	0.077445	0	0	2.0721	6.8174	GJA1;KIF5B;ENC1;DDIT4;KIF21A;OTX2;CSAD;FGFR2;MCL1	Acute
ChEA_2022	E2F4 21247883 ChIP-Seq LYMPHOBLASTOID Human	34/2422	0.0373039	0.077445	0	0	1.44084	4.73842	IDI1;DDX24;GSTP1;ILK;SLC3A2;ENO2;SYNE2;AKAP13;ARHGAP21;MT2A;LDHA;CCND2;RASSF4;KIF5B;PLXNA2;KIF21A;SH3BGRL3;GLUL;MCL1;CENPV;SUPT16H;TPI1;RPL21;GADD45A;RDX;UPF3A;PAX6;NR2F2;PER1;SLC7A8;SYT11;DDIT4;CALM1;YPEL3	Acute
ChEA_2022	GATA1 19941826 ChIP-Seq K562 Human	12/654	0.0387925	0.0801514	0	0	1.84526	5.99624	IFITM3;SLC7A8;HMGCS1;GADD45A;BSG;DDIT4;NR2F2;PIK3R1;SLC7A11;GLUL;ZFP36L2;AQP1	Acute
ChEA_2022	RUNX1 22897851 ChIP-Seq JUKARTE6-1 Human	24/1594	0.0389338	0.0801514	0	0	1.53068	4.96842	IFITM3;IDI1;RPL21;KCNJ13;ANKRD12;ATRX;LIN7A;PIK3R1;HIF3A;MLLT3;RCN1;PCBP4;HNRNPH1;NFIB;KIF5C;SYT11;RPS3;MAN1C1;SPATS2L;METTL7A;SLC17A8;CALM1;YPEL3;SNTB1	Acute
ChEA_2022	MYCN 27167114 Chip-Seq NEUROBLASTOMA Human	24/1594	0.0389338	0.0801514	0	0	1.53068	4.96842	IFITM3;HES6;IDI1;CHRNA3;RPL21;NUFIP2;GADD45A;CELF2;ECEL1;PAX6;LIN7A;MIF;PRSS23;CLDN5;RCN1;CALB1;NFIA;KIF5B;MAB21L1;BSG;MAN1C1;NEFM;AMH;NCKAP5	Acute
ChEA_2022	SMARCD1 25818293 ChIP-Seq ESCs Mouse	25/1683	0.040592	0.0832364	0	0	1.51084	4.84101	CNTNAP2;PDE1C;NUFIP2;SEMA3C;PDE1A;NRXN1;ANKRD12;ABHD6;SLC7A11;APCDD1;PRSS23;AKAP13;PLXNA2;NCKAP5;CD164;RBM39;PCDH9;ARPP21;KCNJ13;KLHL4;FOXP1;HNRNPH1;NFIB;COL4A5;FGFR2	Acute
ChEA_2022	GATA3 30127528 ChIP-Seq KELLY Human Brain Neuroblastoma	20/1277	0.0406582	0.0832364	0	0	1.5857	5.07829	APC2;JPT1;RBM39;SEMA3C;GADD45A;MYT1L;GSTP1;LMO3;MLLT3;NR3C1;SCRT1;RPS27;AKAP9;BSG;KIF21A;NEFM;TCF4;KIF1A;GLUL;MCL1	Acute
ChEA_2022	PRDM14 21183938 ChIP-Seq MESCs Mouse	23/1520	0.0408203	0.0833368	0	0	1.53615	4.9135	CENPV;NRP2;GADD45A;SOX11;PAX6;MIF;ENO2;FOXP1;RPS14;ARHGAP21;LDHA;NFIB;DOK5;TMSB4X;KIF5B;ENC1;DDIT4;SPARCL1;PLS3;CALM1;GLUL;NCKAP5;FGFR2	Acute
ChEA_2022	MYC 18940864 ChIP-ChIP HL60 Human	11/587	0.0412217	0.0839238	0	0	1.8821	6.00164	NEUROD2;AKAP13;GJA1;RPS27;TLE1;RPL21;PCDH9;KIF5B;AKAP9;NR2F2;CALM1	Acute
ChEA_2022	GATA2 21666600 ChIP-Seq HMVEC Human	11/588	0.0416432	0.0845482	0	0	1.87875	5.97181	AKAP13;CLDN5;MT2A;CCND2;EFEMP1;GADD45A;NFIB;TCF4;PIK3R1;NR3C1;FSTL1	Acute
ChEA_2022	CTNNB1 24651522 ChIP-Seq LGR5+ INTESTINAL STEM Human	4/127	0.0424844	0.0860193	0	0	3.16687	10.0029	CHRNA3;SLC7A8;ABHD6;APCDD1	Acute
ChEA_2022	CEBPB 26923725 Chip-Seq MESODERM Mouse	14/814	0.0426076	0.0860323	0	0	1.73122	5.46326	CNTNAP2;WNT2B;RPL21;GADD45A;NRXN1;GCNT1;ARHGAP21;ARL4A;BCL6;DOK5;RBP1;TCF4;NRCAM;MCL1	Acute
ChEA_2022	UBF1/2 26484160 Chip-Seq HMECs Human	24/1614	0.0439351	0.0884704	0	0	1.50977	4.71808	SUPT16H;TPI1;GADD45A;GSTP1;RDX;ANKRD12;UPF3A;PAX6;NR2F2;DHRS3;ZFP36L2;FOXP1;LDHA;ZFP36;NFIA;BCL6;NFIB;BSG;ENC1;DDIT4;PLXNA2;METTL7A;GLUL;MCL1	Acute
ChEA_2022	ERA 27197147 Chip-Seq ENDOMETRIOID-ADENOCARCINOMA Human	14/822	0.0455744	0.0912796	0	0	1.71336	5.29156	GADD45A;DYNLT3;GCNT1;SOX11;ABHD6;PIK3R1;ISL1;DHRS3;DMBX1;NFIA;SPATS2L;CALM1;NCKAP5;FGFR2	Acute
ChEA_2022	EKLF 21900194 ChIP-Seq ERYTHROCYTE Mouse	17/1055	0.0455779	0.0912796	0	0	1.62529	5.01943	TPI1;DDX24;GADD45A;GCNT1;MIF;ETFB;ZFP36L2;AQP1;RPS14;AKAP13;LDHA;CCND2;PSAT1;RPS3;SH3BGRL3;CLIC1;YPEL3	Acute
ChEA_2022	CEBPA 23403033 ChIP-Seq LIVER Mouse	9/454	0.0460908	0.0920567	0	0	1.98644	6.11255	PER1;RBM39;BCL6;DDX24;HNRNPH1;PSAT1;PRKX;ETFB;SNTB1	Acute
ChEA_2022	SOX3 22085726 ChIP-Seq MUSCLE Mouse	22/1459	0.0463798	0.0923835	0	0	1.52739	4.69045	CNTNAP2;CENPV;SUPT16H;CEBPD;BCL11A;GADD45A;KLHL4;CSAD;MT3;ZFP36L2;AQP1;CLDN5;ARL4A;NFIA;PTPRZ1;ADAMTS1;ID1;MAN1C1;SPARCL1;SPATS2L;KIF1A;SLC17A8	Acute
ChEA_2022	CDX2 19796622 ChIP-Seq MESCs Mouse	6/252	0.0466961	0.092763	0	0	2.3839	7.3045	BCL6;RASSF4;AKAP9;MAN1C1;SPARCL1;MLLT3	Acute
ChEA_2022	KAP1 27257070 Chip-Seq ESCs Mouse	22/1461	0.046956	0.0930285	0	0	1.5251	4.66459	IFITM3;SUN2;NUFIP2;PAX6;SSTR2;RPS14;GJA1;LDHA;RCN1;ARL4A;TTR;HNRNPH1;PSAT1;BSG;NNAT;ID1;ENC1;PLXNA2;NEFM;CALM1;GLUL;CLIC1	Acute
ChEA_2022	TP63 17297297 ChIP-ChIP HaCaT Human	2/34	0.0477457	0.0943394	0	0	6.05453	18.4171	SMARCD3;DDIT4	Acute
ChEA_2022	SMARCA4 20176728 ChIP-ChIP TSCs Mouse	14/830	0.0486841	0.0959363	0	0	1.69585	5.12554	GCNT1;ILK;ABHD6;PRSS23;LDHA;ZFP36;SLC7A8;ID1;DDIT4;SPARCL1;NEFL;TCF4;CLIC1;FDFT1	Acute
ChEA_2022	SA1 27219007 Chip-Seq Bcells Human	24/1633	0.0491125	0.0965224	0	0	1.49038	4.49147	CHRNA3;WNT2B;GADD45A;GSTP1;CELF2;PAX6;LIN7A;ENO2;DHRS3;PPM1G;DMBX1;NEUROD2;ARHGAP21;RPS27;CCND2;SLC7A8;NFIA;RASSF4;MDK;SYT11;MAN1C1;OTX2;CALM1;MCL1	Acute
ChEA_2022	TCF7 22412390 ChIP-Seq EML Mouse	24/1635	0.0496824	0.0973828	0	0	1.48837	4.46823	HES6;CD164;GRIA2;SUN2;RBM39;RPL21;CEBPD;CELF2;UPF3A;SLC3A2;MLLT3;NR3C1;WDR13;ZFP36L2;NR4A2;ZFP36;EBP;CCND2;MDK;BSG;MAN1C1;SH3BGRL3;CALM1;MCL1	Acute
ChEA_2022	GATA3 20176728 ChIP-ChIP TSCs Mouse	11/609	0.0511948	0.100081	0	0	1.81079	5.38187	SQLE;ARL4A;WNT2B;HEY1;MAB21L1;CRABP1;NNAT;SPARCL1;PAX6;MLLT3;ST18	Acute
ChEA_2022	ETS1 22383799 ChIP-Seq G1ME Mouse	21/1394	0.0514051	0.100226	0	0	1.52297	4.52019	CD164;SUPT16H;IGFBP5;PDE1A;KCNJ13;CELF2;PHYHIPL;ILK;MIF;SLC7A11;ST18;ZFP36L2;SYNE2;SQLE;PER1;LDHA;SLC7A8;TMSB4X;ID1;TCF4;CALM1	Acute
ChEA_2022	SETDB1 19884255 ChIP-Seq MESCs Mouse	22/1478	0.0520671	0.101249	0	0	1.5059	4.45026	RPL21;PCDH9;BCL11A;DYNLT3;RDX;GCNT1;ILK;ABHD6;PRKX;PIK3R1;NR3C1;SYNE2;DMBX1;RPS14;MTHFD2;KIF5C;MDK;NNAT;ID1;KIF21A;SH3BGRL3;OTX2	Acute
ChEA_2022	CHD1 26751641 Chip-Seq LNCaP Human	24/1647	0.0532035	0.103187	0	0	1.47639	4.33118	IFITM3;TPI1;TLE1;RGS16;RDX;ANKRD12;ILK;ACSL3;MLLT3;DHRS3;SYNE2;ARHGAP21;MT2A;LDHA;ZFP36;RCN1;RPS27;NFIA;HEY1;PLXNA2;CALM1;YPEL3;FKBP5;MCL1	Acute
ChEA_2022	SMAD3 22036565 ChIP-Seq ESCs Mouse	14/844	0.054478	0.105081	0	0	1.66601	4.84803	NRP2;PGAP1;TLE1;NUFIP2;NRXN1;HPCAL1;FOXP1;NEUROD1;GJA1;NFIB;DOK5;MDK;DDIT4;FGFR2	Acute
ChEA_2022	KLF4 18555785 Chip-Seq ESCs Mouse	22/1486	0.0546064	0.105081	0	0	1.49702	4.35273	HES6;SNED1;NRP2;PGAP1;WNT2B;IGFBP5;RGS16;KCNJ13;ECEL1;PAX6;ST18;NR4A2;RCN1;HEY1;DOK5;KIF5C;NNAT;PLXNA2;SPATS2L;KIF1A;GLUL;NCKAP5	Acute
ChEA_2022	MEF2A 21415370 ChIP-Seq HL-1 Mouse	12/691	0.054608	0.105081	0	0	1.74134	5.06308	NRP2;ZFP36;ARL4A;SMARCD3;BCL6;NFIB;ADAMTS1;CALM1;CLIC1;PRSS23;DHRS3;FOXP1	Acute
ChEA_2022	SALL4 18804426 ChIP-ChIP XEN Mouse	12/693	0.0555712	0.106656	0	0	1.73605	5.01733	GJA1;RCN1;TTR;NFIA;HEY1;GADD45A;NFIB;GCNT1;NEFL;KIF21A;PRSS23;DHRS3	Acute
ChEA_2022	CRX 20693478 ChIP-Seq ADULT RETINA Mouse	10/544	0.0557708	0.106761	0	0	1.84017	5.31167	RPS14;PER1;CALB1;PCBP4;PPP2R2B;PLXNA2;HIF3A;CALM1;DHRS3;MCL1	Acute
ChEA_2022	CRX 20693478 ChIP-Seq RETINA Mouse	22/1492	0.0565684	0.108008	0	0	1.49042	4.28093	HES6;CD164;SNED1;NRP2;PGAP1;IGFBP5;NUFIP2;BCL11A;RGS16;KCNJ13;ECEL1;PHYHIPL;MIF;ST18;SYNE2;GJA1;DDIT4;PLXNA2;SPATS2L;KIF1A;GLUL;NCKAP5	Acute
ChEA_2022	SOX11 23321250 ChIP-ChIP Z138-A519-JVM2 Human	13/773	0.0572847	0.109093	0	0	1.68695	4.82421	CNTNAP2;LMO3;NR2F2;APCDD1;SSTR2;SYNE2;NEUROD1;SQLE;CALB1;BCL6;BSG;ID1;CLIC1	Acute
ChEA_2022	STAT3 18555785 Chip-Seq ESCs Mouse	22/1495	0.0575681	0.10935	0	0	1.48714	4.24546	SNED1;NRP2;PGAP1;IGFBP5;PDE1A;RGS16;KCNJ13;ECEL1;PAX6;SLC7A11;ST18;NEUROD1;RCN1;DOK5;KIF5C;NNAT;ID1;PLXNA2;SPATS2L;KIF1A;GLUL;NCKAP5	Acute
ChEA_2022	ESRRB 18555785 Chip-Seq ESCs Mouse	22/1496	0.0579041	0.109705	0	0	1.48605	4.2337	HES6;GRIA2;SNED1;NRP2;PGAP1;IGFBP5;RGS16;KCNJ13;ECEL1;PAX6;ST18;ARHGAP21;RCN1;RPS27;DOK5;NNAT;PLXNA2;MAN1C1;SPATS2L;KIF1A;GLUL;NCKAP5	Acute
ChEA_2022	P53 21459846 ChIP-Seq SAOS-2 Human	23/1584	0.0596035	0.112635	0	0	1.46802	4.13988	HES6;WNT2B;HMGCS1;KCNJ13;ATP1A3;PRKX;NR2F2;PIK3R1;ENO2;SSTR2;NR3C1;SYNE2;NEUROD1;RPS27;NFIA;MTHFD2;NFIB;KIF5C;MDK;RBP1;TCF4;KIF1A;SLC17A8	Acute
ChEA_2022	JUN 26020271 ChIP-Seq SMOOTH MUSCLE Human	23/1587	0.0606137	0.114251	0	0	1.46496	4.10664	SNED1;PGAP1;GADD45A;MIF;NR2F2;KLHL4;HIF3A;SLC7A11;AKAP13;MT2A;EFEMP1;DOK5;ADAMTS1;RBP1;ID1;ENC1;SH3BGRL3;CALM1;CLIC1;NCKAP5;CD200;FTL;MCL1	Acute
ChEA_2022	FOXH1 21741376 ChIP-Seq ESCs Human	23/1589	0.0612938	0.115239	0	0	1.46293	4.08462	CD164;SNED1;CHRNA3;NUFIP2;PDE1A;PAX6;PIK3R1;ETFB;SSTR2;SCRT1;FOXP1;DMBX1;NR4A2;RPS14;BCL6;NEUROD6;FEZ1;ENC1;PLS3;SH3BGRL3;TAC3;FGFR2;FKBP5	Acute
ChEA_2022	SOX2 18555785 Chip-Seq ESCs Mouse	22/1508	0.0620457	0.11619	0	0	1.47308	4.095	SNED1;NRP2;PGAP1;WNT2B;IGFBP5;PDE1A;RGS16;KCNJ13;ECEL1;PAX6;ST18;NR4A2;ARHGAP21;RCN1;DOK5;KIF5C;ID1;PLXNA2;SPATS2L;KIF1A;GLUL;NCKAP5	Acute
ChEA_2022	HOXB4 20404135 ChIP-ChIP EML Mouse	18/1180	0.062115	0.11619	0	0	1.53521	4.266	HES6;CD164;NUFIP2;CEBPD;DDX24;ATRX;PAX6;ACSL3;MLLT3;WDR13;DHRS3;PPM1G;NR4A2;EBP;ARL4A;CCND2;TMSB4X;PLXNA2	Acute
ChEA_2022	TCF12/HEB 22897851 ChIP-Seq JUKARTE6-1 Human	23/1593	0.0626703	0.116932	0	0	1.45888	4.04092	GRIA2;SNED1;PGAP1;WNT2B;RPL21;ARPP21;KCNJ13;CELF2;LIN7A;PIK3R1;APCDD1;DMBX1;NEUROD2;RCN1;KIF3A;TMSB4X;ENC1;MAN1C1;METTL7A;SLC17A8;CALM1;ZC3H13;SNTB1	Acute
ChEA_2022	PCGF4 22325352 ChIP-Seq 293T-Rex Human	23/1594	0.0630178	0.117283	0	0	1.45788	4.03006	WNT2B;BCL11A;GADD45A;MYT1L;PDE1A;NRXN1;HPCAL1;SOX11;DHRS3;ZFP36L2;DMBX1;NR4A2;RPS27;EFEMP1;NFIA;MTHFD2;KIF5C;PLXNA2;MAN1C1;SPATS2L;SH3BGRL3;GLUL;NCKAP5	Acute
ChEA_2022	SMAD4 21741376 ChIP-Seq ESCs Human	23/1595	0.0633667	0.117635	0	0	1.45687	4.01923	SNED1;ANKRD12;FAM107A;CELF5;PIK3R1;APCDD1;MT3;SCRT1;FOXP1;RPS14;ARL4A;TTR;SLC7A8;MTHFD2;NEUROD6;HNRNPH1;NFIB;MAB21L1;PLXNA2;PLS3;MXRA5;FGFR2;FDFT1	Acute
ChEA_2022	ESR1 30970003 ChIP-Seq MCF-7 Human BreastCancer	14/868	0.0654853	0.121263	0	0	1.61714	4.40822	SNED1;TLE1;SEMA3C;GSTP1;RDX;MSMO1;MLLT3;PRSS23;DHRS3;SYNE2;FOXP1;PKM;SPATS2L;KIF21A	Acute
ChEA_2022	E2A 27217539 Chip-Seq RAMOS-Cell Line Human	23/1603	0.0662068	0.122292	0	0	1.44886	3.9336	APC2;RBM39;ARPP21;GADD45A;GSTP1;RGS16;GCNT1;HPCAL1;UPF3A;CSAD;SYNE2;ARL4A;TTR;SYT11;CNR1;NNAT;ID1;DDIT4;SH3BGRL3;METTL7A;CALM1;SNTB1;MCL1	Acute
ChEA_2022	EGR1 19032775 ChIP-ChIP M12 Human	5/210	0.066541	0.122346	0	0	2.37702	6.44157	AKAP9;SOX11;PRKX;GLUL;PRSS23	Acute
ChEA_2022	NCOR 22465074 ChIP-Seq MACROPHAGES Mouse	23/1604	0.066568	0.122346	0	0	1.44786	3.92302	IFITM3;SUN2;IDI1;SNED1;NRP2;PGAP1;NUFIP2;DDX24;GCNT1;HPCAL1;ZFP36L2;NR4A2;PER1;ZFP36;CCND2;HNRNPH1;TSPO;CCL2;SH3BGRL3;TCF4;CALM1;GLUL;FDFT1	Acute
ChEA_2022	FOXA1 33576154 ChIP-Seq Human Liver ProstateCancer	27/1944	0.0672769	0.123341	0	0	1.40664	3.79644	CEBPD;SEMA3C;GSTP1;SLC3A2;SLC7A11;CSAD;MLLT3;AQP1;RPS14;HEY1;METTL7A;GLUL;FDFT1;SUN2;TLE1;MIF;FOXP1;SELENOO;PER1;ARL4A;SLC7A8;BCL6;PRXL2A;NFIB;AKAP9;VSTM2A;FKBP5	Acute
ChEA_2022	SPI1 23547873 ChIP-Seq NB4 Human	36/2723	0.0675078	0.123457	0	0	1.34822	3.63414	DDX24;CELF2;ILK;LIN7A;PIK3R1;CSAD;NR3C1;PPM1G;BSG;RPS3;PLXNA2;MAN1C1;SH3BGRL3;METTL7A;ZC3H13;CLIC1;MCL1;SUN2;HMGCS1;BCL11A;GADD45A;TSC22D3;UPF3A;PAX6;ACSL3;MIF;NR2F2;FOXP1;SQLE;PKM;MTHFD2;HNRNPH1;SYT11;MAB21L1;YPEL3;FTL	Acute
ChEA_2022	SPI1 22096565 ChIP-ChIP GC-B Mouse	16/1032	0.067828	0.123736	0	0	1.5564	4.18794	BCL11A;HIF3A;ENO2;SYNE2;RPS14;AKAP13;ZFP36;EBP;ARL4A;NFIA;MTHFD2;PCBP4;PSAT1;TMSB4X;RPS3;METTL7A	Acute
ChEA_2022	STAT1 19122651 ChIP-Seq HeLaS3 Human CervicalCancer	44/3434	0.0684348	0.124534	0	0	1.31428	3.52473	IFITM3;JPT1;IDI1;SMARCD3;NUFIP2;CEBPD;GCNT1;HIF3A;SLC7A11;NR3C1;ZFP36L2;PPM1G;RPS14;AKAP13;LDHA;ZFP36;BSG;PLXNA2;PLS3;CCL2;ZC3H13;CLIC1;MCL1;CD164;RBM39;RPL21;DYNLT3;RDX;MIF;DHRS3;NR4A2;RCN1;ARL4A;RPS27;PKM;BCL6;MTHFD2;HNRNPH1;PSAT1;ID1;DDIT4;FGFR2;MT1E;FTL	Acute
ChEA_2022	AR 21915096 ChIP-Seq LNCaP-1F5 Human	23/1619	0.0721527	0.130977	0	0	1.43307	3.7675	HES6;CD164;TLE1;WNT2B;CEBPD;BCL11A;SLC3A2;ACSL3;HIF3A;APCDD1;CSAD;MLLT3;WDR13;KIF5C;DDIT4;SPARCL1;TCF4;METTL7A;GLUL;FGFR2;FDFT1;FKBP5;MCL1	Acute
ChEA_2022	ESET 19884257 ChIP-Seq ESCs Mouse	20/1369	0.0723556	0.131022	0	0	1.47022	3.86105	IDI1;CENPV;BCL11A;GSTP1;ANKRD12;SLC3A2;NR3C1;PRSS23;NR4A2;SQLE;NEUROD2;CLDN5;ARL4A;DOK5;KIF3A;CNR1;FEZ1;KIF5B;CLIC1;FKBP5	Acute
ChEA_2022	UTX 26944678 Chip-Seq JUKART Human	23/1621	0.0729211	0.131691	0	0	1.43112	3.74721	SUN2;IDI1;CHRNA3;TPI1;GADD45A;GSTP1;CELF2;SOX11;MLLT3;DHRS3;PER1;ZFP36;RPS27;CCND2;NFIA;ADAMTS1;ID1;SH3BGRL3;CALM1;GLUL;FKBP5;FTL;MCL1	Acute
ChEA_2022	RUNX1 21571218 ChIP-Seq MEGAKARYOCYTES Human	52/4172	0.0730823	0.131691	0	0	1.28459	3.36071	IFITM3;CNTNAP2;MYT1L;CSAD;NR3C1;RPS14;AKAP13;CCND2;HEY1;SH3BGRL3;AMH;GLUL;TSC22D3;HPCAL1;ACSL3;MIF;ARL4A;MTHFD2;HNRNPH1;FEZ1;DDIT4;FKBP5;FTL;IDI1;NUFIP2;CEBPD;DDX24;GCNT1;ANKRD12;ABHD6;SLC3A2;PIK3R1;MLLT3;ZFP36L2;PPM1G;MAN1C1;CCL2;CD164;GADD45A;RDX;UPF3A;ST18;DHRS3;NR4A2;SQLE;PER1;BCL6;NFIB;SYT11;TCF4;CALM1;YPEL3	Acute
ChEA_2022	HSF1 23293686 ChIP-Seq STHDH STRIATAL Mouse	11/649	0.0732632	0.131695	0	0	1.69372	4.42688	NEUROD2;GJA1;ZFP36;ARL4A;TPI1;BSG;DDIT4;KIF21A;CRYAB;PRSS23;MCL1	Acute
ChEA_2022	MAF 26560356 Chip-Seq TH2 Human	23/1627	0.0752603	0.134956	0	0	1.4253	3.68696	TLE1;NUFIP2;HPCAL1;ILK;DHRS3;NR4A2;PER1;ARHGAP21;LDHA;ZFP36;RPS27;CCND2;MDK;SYT11;ADAMTS1;DDIT4;MAN1C1;SH3BGRL3;CALM1;GLUL;SNTB1;FTL;MCL1	Acute
ChEA_2022	MYB 26560356 Chip-Seq TH2 Human	23/1629	0.0760513	0.136043	0	0	1.42336	3.66708	CD164;SUN2;KCNJ13;CELF2;MLLT3;DHRS3;FOXP1;PER1;AKAP13;ARHGAP21;LDHA;ZFP36;CCND2;BCL6;MTHFD2;ADAMTS1;KIF5B;MAN1C1;SPATS2L;CALM1;GLUL;CLIC1;FKBP5	Acute
ChEA_2022	NANOG 21062744 ChIP-ChIP HESCs Human	11/654	0.0763918	0.136321	0	0	1.68011	4.32105	PER1;CLDN5;RCN1;ARL4A;PPP2R2B;PDE1A;ID1;ATP1A3;ETFB;SSTR2;FKBP5	Acute
ChEA_2022	PPARD 23208498 ChIP-Seq MDA-MB-231 Human	7/357	0.0769451	0.136977	0	0	1.95417	5.01179	GADD45A;PDE1A;CELF5;NRCAM;ACSL3;ETFB;FTL	Acute
ChEA_2022	EWS 26573619 Chip-Seq HEK293 Human	11/656	0.0776667	0.137928	0	0	1.67473	4.27948	ARL4A;PCDH9;PTPRZ1;BCL11A;HNRNPH1;CA2;RPS3;PLS3;PRKX;ZC3H13;CD200	Acute
ChEA_2022	SETDB1 19884257 ChIP-Seq MESCs Mouse	23/1634	0.0780539	0.138283	0	0	1.41856	3.61782	IFITM3;IDI1;WNT2B;BCL11A;GSTP1;NRXN1;PAX6;SLC3A2;NR2F2;ETFB;NR3C1;NR4A2;SQLE;SLC7A8;BCL6;SYT11;FEZ1;KIF5B;NNAT;ENC1;NEFM;OTX2;CALM1	Acute
ChEA_2022	STAT5A 24692510 ChIP-Seq Epithelium Mouse Mammary	27/1977	0.0788889	0.13921	0	0	1.38028	3.50553	NRP2;PDE1C;CEBPD;SEMA3C;PDE1A;GCNT1;SLC3A2;PIK3R1;SLC7A11;ZFP36L2;SYNE2;ARHGAP21;LDHA;ZFP36;RASSF4;PCBP4;NNAT;RPS3;CCL2;SUN2;NR4A2;PER1;NFIA;BCL6;HNRNPH1;NFIB;SNTB1	Acute
ChEA_2022	SUZ12 27294783 Chip-Seq NPCs Mouse	11/658	0.0789549	0.13921	0	0	1.66938	4.23835	SNED1;NRP2;PGAP1;IGFBP5;RGS16;KCNJ13;SPATS2L;KIF1A;GLUL;NCKAP5;ST18	Acute
ChEA_2022	CTCF 21964334 Chip-Seq Bcells Human	23/1646	0.0830064	0.146004	0	0	1.40714	3.50214	CHRNA3;TPI1;TLE1;IGFBP5;NUFIP2;BCL11A;GADD45A;CELF2;NR2F2;ISL1;PRSS23;ST18;DHRS3;ZFP36L2;AQP1;FOXP1;NR4A2;SQLE;RPS14;DDIT4;PLXNA2;MAN1C1;SH3BGRL3	Acute
ChEA_2022	SCL 21571218 ChIP-Seq MEGAKARYOCYTES Human	21/1478	0.0833711	0.146296	0	0	1.42862	3.54934	CNTNAP2;SNED1;NRP2;IGFBP5;PDE1A;TSC22D3;HPCAL1;SOX11;PIK3R1;SYNE2;NEUROD1;PER1;AKAP13;ARHGAP21;MTHFD2;PCBP4;BSG;DDIT4;MAN1C1;KIF1A;GLUL	Acute
ChEA_2022	CTNNB1 20460455 ChIP-Seq HCT116 Human	13/824	0.0846232	0.14795	0	0	1.57663	3.89356	PGAP1;PCDH9;RDX;NR2F2;DHRS3;CALB1;NFIB;ENC1;SPATS2L;NRCAM;SNTB1;FKBP5;MCL1	Acute
ChEA_2022	NEUROD2 26341353 ChIP-Seq CORTEX Mouse	21/1481	0.084715	0.14795	0	0	1.42545	3.51867	APC2;IDI1;NRP2;PDE1C;NUFIP2;UPF3A;MT3;ST18;ZFP36L2;SCRT1;RPS14;BCL6;MTHFD2;MDK;ADAMTS1;KIF5B;MAB21L1;AKAP9;NEFL;TCF4;FKBP5	Acute
ChEA_2022	FOXA1 27270436 ChIP-Seq LNCaP Human Prostate Carcinoma	25/1822	0.0853237	0.148661	0	0	1.38329	3.4047	PDE1A;GSTP1;RGS16;FAM107A;CSAD;ZFP36L2;SYNE2;AQP1;TTR;KIF21A;GLUL;NCKAP5;FDFT1;RBM39;TLE1;RDX;PAX6;NR2F2;DHRS3;FOXP1;PKM;BCL6;PRXL2A;NFIB;VSTM2A	Acute
ChEA_2022	SMAD1 18555785 Chip-Seq ESCs Mouse	21/1483	0.085619	0.148824	0	0	1.42334	3.49837	HES6;SNED1;NRP2;PGAP1;IGFBP5;RGS16;KCNJ13;CELF2;ECEL1;PAX6;SLC7A11;ST18;RCN1;HEY1;KIF5C;CNR1;PLXNA2;SPATS2L;KIF1A;GLUL;NCKAP5	Acute
ChEA_2022	TAL1 22897851 ChIP-Seq JUKARTE6-1 Human	22/1569	0.086338	0.149384	0	0	1.41028	3.45447	CD164;GRIA2;CENPV;PGAP1;RPL21;ARPP21;RGS16;CELF2;LIN7A;PIK3R1;APCDD1;CLDN5;RCN1;KIF3A;TMSB4X;ENC1;MAN1C1;SPATS2L;CCL2;METTL7A;CALM1;SNTB1	Acute
ChEA_2022	RUNX1 30185409 ChIP-Seq K562 Mouse BoneMarrow Leukemia	6/296	0.0863468	0.149384	0	0	2.01766	4.94201	DMBX1;RASSF4;PLXNA2;NR2F2;GLUL;DHRS3	Acute
ChEA_2022	AR 35413990 ChIP-Seq Human ARposCRProstateCancer	10/594	0.0880458	0.151967	0	0	1.67826	4.07799	PER1;GJA1;ZFP36;PGAP1;SEMA3C;LMO3;HPCAL1;SLC3A2;GLUL;FOXP1	Acute
ChEA_2022	EWS-ERG 20517297 ChIP-Seq CADO-ES1 Human	13/830	0.0883052	0.152058	0	0	1.56456	3.79711	APC2;PDE1C;UPF3B;SOX11;APCDD1;ENO2;SSTR2;FOXP1;SQLE;BCL6;NEFL;NCKAP5;SNTB1	Acute
ChEA_2022	MYBL1 21750041 ChIP-ChIP SPERMATOCYTES Mouse	3/103	0.0904089	0.154957	0	0	2.91044	6.995	LIN7A;CLIC1;PPM1G	Acute
ChEA_2022	VDR 22108803 ChIP-Seq LS180 Human	3/103	0.0904089	0.154957	0	0	2.91044	6.995	CALB1;MYT1L;KIF5B	Acute
ChEA_2022	GATA3 26560356 Chip-Seq TH2 Human	22/1583	0.0927032	0.15852	0	0	1.39656	3.32152	PGAP1;RPL21;SEMA3C;PDE1A;RGS16;KCNJ13;CELF2;ILK;ABHD6;ACSL3;PIK3R1;ETFB;MLLT3;NR3C1;DHRS3;FOXP1;SQLE;ZFP36;EBP;CCND2;BSG;FDFT1	Acute
ChEA_2022	SRF 21415370 ChIP-Seq HL-1 Mouse	15/1001	0.0939621	0.159857	0	0	1.49804	3.54266	IDI1;GSTP1;ANKRD12;ABHD6;SLC3A2;ETFB;CSAD;MLLT3;PER1;LDHA;ARL4A;BSG;CRYAB;CLIC1;MCL1	Acute
ChEA_2022	FOXH1 21741376 ChIP-Seq EPCs Human	22/1586	0.0941064	0.159857	0	0	1.39365	3.29366	GRIA2;SNED1;TPI1;IGFBP5;CRABP1;PRKX;PIK3R1;SSTR2;MLLT3;NR4A2;RPS14;NEUROD2;GJA1;CALB1;NFIA;NEUROD6;BASP1;KIF5C;ID1;DDIT4;SPARCL1;FGFR2	Acute
ChEA_2022	E2F1 26619117 ChIP-Seq Hepatocytes Mouse Liver	35/2717	0.0941355	0.159857	0	0	1.30591	3.0859	IFITM3;DDX24;ABHD6;PIK3R1;ETFB;MLLT3;ZFP36L2;SYNE2;AKAP13;ZFP36;HEY1;ADAMTS1;KIF5B;RPS3;SH3BGRL3;GLUL;FDFT1;HES6;CD164;TPI1;TLE1;RPL21;BCL11A;GADD45A;RDX;UPF3B;UPF3A;ACSL3;PER1;NFIA;MTHFD2;SYT11;ID1;TCF4;SNTB1	Acute
ChEA_2022	TP63 19390658 ChIP-ChIP HaCaT Human	4/167	0.0943888	0.159919	0	0	2.38486	5.62907	NR4A2;BCL11A;NFIB;OTX2	Acute
ChEA_2022	MYCN 19997598 ChIP-ChIP NEUROBLASTOMA Human	4/169	0.0975329	0.164866	0	0	2.35572	5.48308	SMARCD3;PCBP4;ATP1A3;SSTR2	Acute
ChEA_2022	NMYC 18555785 Chip-Seq ESCs Mouse	21/1510	0.0984541	0.166043	0	0	1.39548	3.23495	SNED1;NRP2;PGAP1;IGFBP5;RGS16;KCNJ13;ECEL1;PAX6;SLC7A11;ST18;NEUROD1;NR4A2;ARHGAP21;RCN1;DOK5;ID1;PLXNA2;SPATS2L;KIF1A;GLUL;NCKAP5	Acute
ChEA_2022	ZFP42 18358816 ChIP-ChIP MESCs Mouse	15/1013	0.101219	0.170317	0	0	1.47908	3.38779	GRIA2;RBM39;ECEL1;PAX6;NR3C1;SCRT1;PPM1G;RPS14;NEUROD2;PCBP4;BASP1;KIF5B;NNAT;TCF4;MCL1	Acute
ChEA_2022	HNF4A 19761587 ChIP-ChIP CACO-2 Human	12/771	0.102359	0.171737	0	0	1.55128	3.53578	LDHA;PGAP1;HMGCS1;SEMA3C;LMO3;AKAP9;ID1;ENC1;UPF3B;CLIC1;DHRS3;ZFP36L2	Acute
ChEA_2022	MYC 18555785 ChIP-Seq MESCs Mouse	13/852	0.102658	0.171737	0	0	1.52177	3.46407	CD164;RBM39;RPL21;GCNT1;SLC3A2;MIF;RPS14;GJA1;EBP;RPS27;MTHFD2;RPS3;MCL1	Acute
ChEA_2022	RXRA 24833708 ChIP-Seq LIVER Mouse	20/1434	0.102984	0.171737	0	0	1.3977	3.17722	APC2;CENPV;NRP2;PGAP1;TPI1;WNT2B;NUFIP2;CEBPD;MYT1L;HPCAL1;ENO2;CSAD;FOXP1;NEUROD2;ZFP36;HNRNPH1;ADAMTS1;DDIT4;AMH;CRYAB	Acute
ChEA_2022	GATA1 19941827 ChIP-Seq MEL86 Mouse	21/1519	0.102996	0.171737	0	0	1.38641	3.15141	PGAP1;BCL11A;GADD45A;GCNT1;HPCAL1;CELF5;PRSS23;AQP1;RPS27;HEY1;PSAT1;SYT11;CNR1;RBP1;NNAT;ENC1;PLXNA2;MAN1C1;SH3BGRL3;CALM1;GLUL	Acute
ChEA_2022	GATA1 22383799 ChIP-Seq G1ME Mouse	22/1606	0.103817	0.172717	0	0	1.37455	3.11352	APC2;NRP2;DDX24;TSC22D3;GSTP1;PAX6;PIK3R1;MLLT3;DHRS3;ZFP36L2;SCRT1;LDHA;ZFP36;ARL4A;MTHFD2;HNRNPH1;TMSB4X;KIF5B;BSG;DDIT4;CALM1;MCL1	Acute
ChEA_2022	CDH4 35650610 ChIP-Seq mESC Mouse Stem Autism	12/774	0.104526	0.173503	0	0	1.54493	3.48895	CENPV;NRP2;RPL21;HEY1;PCDH9;HNRNPH1;DOK5;BASP1;FEZ1;SPATS2L;NEFL;PIK3R1	Acute
ChEA_2022	FOXA1 27197147 Chip-Seq ENDOMETRIOID-ADENOCARCINOMA Human	8/462	0.105835	0.175282	0	0	1.72118	3.86554	BCL11A;KIF5B;SOX11;CALM1;ST18;DHRS3;FGFR2;SNTB1	Acute
ChEA_2022	PADI4 21655091 ChIP-ChIP MCF-7 Human	13/857	0.106107	0.175338	0	0	1.51235	3.39267	WNT2B;NUFIP2;ANKRD12;LIN7A;SLC3A2;CSAD;SQLE;AKAP13;MT2A;DOK5;BASP1;DDIT4;ZC3H13	Acute
ChEA_2022	NANOG 18555785 ChIP-Seq MESCs Mouse	7/388	0.107166	0.176691	0	0	1.79231	4.00291	GJA1;RCN1;BASP1;ID1;ETFB;DHRS3;FKBP5	Acute
ChEA_2022	FLI1 26923725 Chip-Seq HEMOGENIC-ENDOTHELIUM Mouse	20/1446	0.109427	0.180017	0	0	1.38503	3.06438	APC2;RBM39;NUFIP2;CEBPD;GSTP1;ECEL1;CELF5;UPF3A;PRKX;SCRT1;PPM1G;HEY1;MTHFD2;KIF3A;ADAMTS1;KIF5B;NNAT;MAN1C1;TSPO;AMH	Acute
ChEA_2022	TET1 21490601 ChIP-Seq MESCs Mouse	22/1618	0.109943	0.180463	0	0	1.36331	3.00992	CD164;CNTNAP2;SUPT16H;SMARCD3;BCL11A;ANKRD12;ABHD6;ACSL3;PIK3R1;SYNE2;ZFP36;MDK;ADAMTS1;ENC1;MAN1C1;KIF21A;NEFM;NRCAM;CALM1;CRYAB;GLUL;SNTB1	Acute
ChEA_2022	RARG 19884340 ChIP-ChIP MEFs Mouse	6/317	0.110252	0.180567	0	0	1.87939	4.14404	DDX24;KIF5B;BSG;FSTL1;DHRS3;FGFR2	Acute
ChEA_2022	P53 22127205 ChIP-Seq FIBROBLAST Human	9/545	0.111462	0.182146	0	0	1.64143	3.60141	NR4A2;RCN1;TLE1;CCND2;MAN1C1;SPATS2L;PHYHIPL;SLC17A8;CALM1	Acute
ChEA_2022	FOXM1 25889361 ChIP-Seq OE33 AND U2OS Human	12/784	0.111944	0.182527	0	0	1.52412	3.33745	SUN2;RBM39;RCN1;ARL4A;PKM;NFIA;BCL6;KIF5B;ID1;ENC1;PAX6;TUBB4B	Acute
ChEA_2022	AR 22383394 ChIP-Seq PROSTATE CANCER Human	21/1540	0.114108	0.185646	0	0	1.36567	2.96434	CNTNAP2;LMO3;RDX;ATRX;PHYHIPL;NR2F2;SLC7A11;MLLT3;NR3C1;PER1;ARL4A;NFIA;PSAT1;BASP1;DDIT4;PLXNA2;SPARCL1;SPATS2L;COL4A5;CALM1;FKBP5	Acute
ChEA_2022	TRIM28 19339689 ChIP-ChIP MESCs Mouse	29/2241	0.116469	0.188768	0	0	1.30229	2.80009	IFITM3;SNED1;NRP2;ATP1A3;SLC3A2;ZFP36L2;PPM1G;CNR1;BSG;NNAT;ENC1;NEFL;AMH;GLUL;MCL1;CD164;RBM39;TPI1;TLE1;BCL11A;RDX;ECEL1;SOX11;ACSL3;NR4A2;RCN1;ARL4A;BCL6;CALM1	Acute
ChEA_2022	CTBP2 25329375 ChIP-Seq LNCAP Human	12/790	0.116539	0.188768	0	0	1.51189	3.24984	CNTNAP2;ARL4A;TLE1;ARPP21;SEMA3C;DOK5;BASP1;NRXN1;PLXNA2;PIK3R1;ISL1;DHRS3	Acute
ChEA_2022	PRDM5 23873026 ChIP-Seq MEFs Mouse	13/873	0.117607	0.190081	0	0	1.48296	3.17414	CD164;SEMA3C;ATRX;MLLT3;SQLE;EBP;CA2;AKAP9;ENC1;PLS3;CLIC1;SNTB1;FDFT1	Acute
ChEA_2022	NR1I2 20693526 ChIP-Seq LIVER Mouse	10/631	0.117983	0.19027	0	0	1.57522	3.36659	HES6;PER1;NFIA;GADD45A;RASSF4;PDE1A;KIF21A;ENO2;ZC3H13;FOXP1	Acute
ChEA_2022	ASH2L 23239880 ChIP-Seq MESCs Mouse	33/2603	0.1198	0.192779	0	0	1.27841	2.71269	IFITM3;IDI1;NRP2;PGAP1;CEBPD;DDX24;GCNT1;PHYHIPL;PIK3R1;HIF3A;NEUROD1;RPS14;GJA1;ZFP36;ENC1;OTX2;MCL1;RBM39;CENPV;TLE1;GADD45A;UPF3B;ISL1;WDR13;NR4A2;RCN1;MTHFD2;NFIB;DOK5;FEZ1;RBP1;SPARCL1;CALM1	Acute
ChEA_2022	IRF4 20064451 ChIP-Seq CD4+T Mouse	12/795	0.120451	0.192885	0	0	1.50184	3.17865	SUPT16H;ARPP21;PTPRZ1;BCL11A;NEUROD6;RPS3;CCL2;SLC7A11;ZNF385D;NR3C1;GLUL;PRSS23	Acute
ChEA_2022	CBP 20019798 ChIP-Seq JUKART Human	12/795	0.120451	0.192885	0	0	1.50184	3.17865	SUPT16H;ARPP21;PTPRZ1;BCL11A;NEUROD6;RPS3;CCL2;SLC7A11;ZNF385D;NR3C1;GLUL;PRSS23	Acute
ChEA_2022	CTCF 21964334 ChIP-Seq BJAB-B Human	22/1638	0.120651	0.192885	0	0	1.34496	2.84439	NRP2;CHRNA3;TPI1;TLE1;IGFBP5;BCL11A;GSTP1;RGS16;CELF2;UPF3A;MIF;NR3C1;DHRS3;ZFP36L2;PPM1G;HEY1;HNRNPH1;DDIT4;PLXNA2;MAN1C1;SNTB1;MCL1	Acute
ChEA_2022	SIN3B 21632747 ChIP-Seq MESCs Mouse	41/3329	0.122682	0.195707	0	0	1.24741	2.61727	SNED1;NRP2;WNT2B;MYT1L;NRXN1;FAM107A;CELF5;PPM1G;NEUROD1;NEUROD2;AKAP13;ARHGAP21;ZFP36;CCND2;CALB1;PTPRZ1;BASP1;KIF3A;KIF5B;NEFL;CCL2;NEFM;NRCAM;ZC3H13;CLIC1;MCL1;CENPV;RPL21;IGFBP5;PAX6;NR2F2;SCRT1;NR4A2;PER1;CLDN5;ARL4A;ID1;DDIT4;CALM1;FGFR2;SNTB1	Acute
ChEA_2022	TAF15 26573619 Chip-Seq HEK293 Human	4/185	0.124381	0.197989	0	0	2.14573	4.47256	CNTNAP2;PCDH9;NR3C1;SNTB1	Acute
ChEA_2022	TCF4 32651957 ChIP-Seq PLC/PRF/5 Human Liver Heptoma	9/561	0.126598	0.201084	0	0	1.59253	3.29134	AKAP13;RPS27;HEY1;PCDH9;GSTP1;KIF5B;AKAP9;SLC3A2;APCDD1	Acute
ChEA_2022	DROSHA 22980978 ChIP-Seq HELA Human	7/409	0.130783	0.207284	0	0	1.69684	3.45174	CNTNAP2;MYT1L;PSAT1;CELF2;CELF5;HIF3A;DHRS3	Acute
ChEA_2022	MYC 19829295 ChIP-Seq ESCs Human	21/1572	0.13243	0.209444	0	0	1.33516	2.69929	CD164;CHRNA3;WNT2B;MYT1L;SOX11;ACSL3;ETFB;MT3;DMBX1;GJA1;LDHA;CCND2;SLC7A8;HEY1;PTPRZ1;MTHFD2;KIF5B;BSG;TCF4;KIF1A;CRYAB	Acute
ChEA_2022	EGR1 19374776 ChIP-ChIP THP-1 Human	2/62	0.133935	0.211371	0	0	3.22451	6.48255	ZFP36;FKBP5	Acute
ChEA_2022	TBL1 22424771 ChIP-Seq 293T Human	21/1579	0.13666	0.215211	0	0	1.32865	2.64435	WNT2B;GADD45A;LMO3;CELF2;RDX;PHYHIPL;PAX6;DHRS3;DMBX1;ARHGAP21;RCN1;RPS27;CCND2;NFIA;FEZ1;KIF5B;PLXNA2;MAN1C1;SH3BGRL3;GLUL;FGFR2	Acute
ChEA_2022	MEIS1 26923725 Chip-Seq HEMOGENIC-ENDOTHELIUM Mouse	13/899	0.137786	0.21586	0	0	1.43747	2.84913	CNTNAP2;NRP2;CELF2;PIK3R1;ISL1;ZFP36L2;FOXP1;CALB1;HEY1;PSAT1;RBP1;TSPO;FGFR2	Acute
ChEA_2022	RUNX2 24655370 ChIP-Seq MC3T3E1 Mouse Bone	52/4374	0.137853	0.21586	0	0	1.20877	2.39526	IFITM3;JPT1;MSMO1;ETFB;PRSS23;AQP1;AKAP13;ZFP36;CCND2;KIF5C;PLS3;SH3BGRL3;TPI1;TLE1;RPL21;HPCAL1;SOX11;PAX6;FOXP1;RCN1;PKM;MTHFD2;AKAP9;SPARCL1;CRYAB;IDI1;SMARCD3;NUFIP2;SEMA3C;DDX24;PRKX;PPM1G;LDHA;KIF3A;RPS3;MAN1C1;CCL2;MCL1;RBM39;GADD45A;RDX;UPF3A;NSG1;TUBB4B;DHRS3;NR4A2;PER1;RPS27;NFIB;ID1;CALM1;YPEL3	Acute
ChEA_2022	TDRD3 21172665 ChIP-Seq MCF-7 Human	8/493	0.137951	0.21586	0	0	1.60858	3.18637	NR4A2;SLC7A8;AKAP9;PLXNA2;SPATS2L;CALM1;GLUL;ZFP36L2	Acute
ChEA_2022	SMAD3 30307970 ChIP-Seq HCASMC Human CoronaryArtery	23/1759	0.140046	0.218674	0	0	1.30736	2.56999	SUN2;SNED1;CHRNA3;PGAP1;TPI1;ARPP21;CEBPD;SEMA3C;ECEL1;ANKRD12;MIF;PIK3R1;NR3C1;DHRS3;SELENOO;ARHGAP21;LDHA;PKM;HEY1;AKAP9;BSG;ZNF385D;CALM1	Acute
ChEA_2022	POU2F1 35413990 ChIP-Seq Human ARnegCRProstateCancer	7/418	0.141643	0.2207	0	0	1.65892	3.24225	LDHA;PDE1C;SEMA3C;RBP1;PAX6;ACSL3;FKBP5	Acute
ChEA_2022	KLF4 19829295 ChIP-Seq ESCs Human	21/1593	0.145359	0.225739	0	0	1.3158	2.53759	WNT2B;ANKRD12;HPCAL1;ATP1A3;SOX11;PAX6;PRKX;PIK3R1;SLC7A11;APCDD1;NEUROD2;RCN1;SLC7A8;NFIB;BASP1;KIF5C;BSG;MAN1C1;NEFL;SH3BGRL3;FGFR2	Acute
ChEA_2022	TP53 16413492 ChIP-PET HCT116 Human	5/269	0.145511	0.225739	0	0	1.84023	3.54706	ARHGAP21;CLDN5;TLE1;GADD45A;DDIT4	Acute
ChEA_2022	TAL1 26923725 Chip-Seq HPCs Mouse	19/1420	0.145796	0.225739	0	0	1.33391	2.56851	SNED1;PCDH9;CELF2;SOX11;KLHL4;SLC7A11;NSG1;ZFP36L2;ARHGAP21;CALB1;TTR;SLC7A8;BCL6;MAB21L1;DDIT4;SH3BGRL3;KIF1A;NCKAP5;CD200	Acute
ChEA_2022	LMO2 26923725 Chip-Seq MACROPHAGESS Mouse	6/346	0.148198	0.228977	0	0	1.71653	3.27721	SQLE;AKAP13;ATP1A3;ZC3H13;FGFR2;PPM1G	Acute
ChEA_2022	RUNX1 22343733 ChIP-Seq PBMC Human BoneMarrow	11/748	0.150751	0.232434	0	0	1.45863	2.75991	IFITM3;SLC7A8;BCL6;ARPP21;KCNJ13;HPCAL1;PLS3;PIK3R1;SYNE2;FDFT1;FOXP1	Acute
ChEA_2022	FOXP1 22492998 ChIP-Seq STRATIUM Mouse	1/16	0.152714	0.234969	0	0	6.4322	12.0873	FOXP1	Acute
ChEA_2022	GATA2 22383799 ChIP-Seq G1ME Mouse	20/1522	0.155969	0.239478	0	0	1.30951	2.43319	APC2;CD164;SUN2;SUPT16H;RPL21;NUFIP2;MYT1L;ANKRD12;DHRS3;ZFP36;RCN1;ARL4A;SLC7A8;BCL6;KIF5B;BSG;ENC1;DDIT4;SLC17A8;YPEL3	Acute
ChEA_2022	TP63 22573176 ChIP-Seq HFKS Human	40/3315	0.156497	0.239758	0	0	1.21541	2.25425	IDI1;PGAP1;WNT2B;GSTP1;RGS16;NRXN1;ABHD6;SLC7A11;PPM1G;DMBX1;RPS14;MT2A;PCBP4;KIF5B;NNAT;SH3BGRL3;NRCAM;SLC17A8;APC2;SUN2;RBM39;PCDH9;BCL11A;RDX;ATRX;HPCAL1;MIF;MT3;SLC7A8;NFIA;NFIB;SYT11;PPP2R2B;FEZ1;RBP1;ID1;SPATS2L;TCF4;MXRA5;MT1E	Acute
ChEA_2022	FOXO1 23066095 ChIP-Seq LIVER Mouse	5/276	0.156803	0.239758	0	0	1.79205	3.32026	RPS14;NRP2;NFIA;BCL6;RBP1	Acute
ChEA_2022	SMAD2/3 21741376 ChIP-Seq ESCs Human	21/1612	0.157665	0.240578	0	0	1.29873	2.39913	SNED1;WNT2B;PDE1A;PAX6;MT3;AQP1;FOXP1;RPS14;PER1;ARL4A;SLC7A8;HEY1;BCL6;NEUROD6;HNRNPH1;NFIB;PLS3;SH3BGRL3;TCF4;FGFR2;FDFT1	Acute
ChEA_2022	KAP1 22055183 ChIP-Seq ESCs Mouse	14/1009	0.159163	0.242362	0	0	1.37765	2.53188	IDI1;GSTP1;RDX;FAM107A;MIF;MT3;LDHA;CALB1;KIF3A;SYT11;KIF5B;NNAT;NEFL;NEFM	Acute
ChEA_2022	RCOR1 19997604 ChIP-ChIP NEURONS Mouse	15/1095	0.159799	0.242829	0	0	1.36082	2.49552	TLE1;PDE1C;PDE1A;DYNLT3;SLC7A11;ISL1;WDR13;RPS27;CALB1;SLC7A8;BCL6;MTHFD2;NFIB;CNR1;COL4A5	Acute
ChEA_2022	E4F1 26484288 ChIP-Seq MOUSE EMBRYONIC FIBROBLAST Mouse	1/17	0.161448	0.244829	0	0	6.02988	10.9959	OTX2	Acute
ChEA_2022	CDX2 22108803 ChIP-Seq LS180 Human	21/1619	0.162343	0.245177	0	0	1.29255	2.34991	SNED1;PDE1C;RGS16;DYNLT3;FAM107A;PIK3R1;MLLT3;NR3C1;SYNE2;DMBX1;ARHGAP21;GJA1;ARL4A;KIF5C;CA2;ADAMTS1;RBP1;ENC1;CALM1;VSTM2A;SNTB1	Acute
ChEA_2022	SOX9 25088423 ChIP-ChIP EMBRYONIC GONADS Mouse	21/1619	0.162343	0.245177	0	0	1.29255	2.34991	IDI1;CNTNAP2;SUPT16H;WNT2B;IGFBP5;TSC22D3;ECEL1;ATP1A3;PAX6;NR2F2;PRSS23;ZFP36L2;CCND2;MDK;RBP1;ID1;PLS3;SH3BGRL3;NEFM;CALM1;CRYAB	Acute
ChEA_2022	FOXA1 26743006 Chip-Seq LNCaP-abl Human	21/1620	0.163017	0.245692	0	0	1.29167	2.34296	RBM39;RPL21;DDX24;PDE1A;GSTP1;RGS16;RDX;FAM107A;CSAD;WDR13;DHRS3;ARHGAP21;MT2A;LDHA;SLC7A8;ENC1;DDIT4;PLXNA2;PLS3;TCF4;CALM1	Acute
ChEA_2022	CEBPB 20176806 ChIP-Seq THIOMACROPHAGE Mouse	16/1189	0.166311	0.250146	0	0	1.33682	2.3981	NUFIP2;GADD45A;ECEL1;GCNT1;CELF5;SLC3A2;NR3C1;PRSS23;RPS14;PER1;RCN1;MDK;SYT11;MAN1C1;TSPO;CCL2	Acute
ChEA_2022	EP300 21415370 ChIP-Seq HL-1 Mouse	9/600	0.16779	0.251857	0	0	1.48442	2.64975	ARHGAP21;NRP2;ARL4A;NFIB;PPP2R2B;GCNT1;FSTL1;SYNE2;FOXP1	Acute
ChEA_2022	MYB 21317192 ChIP-Seq ERMYB Mouse	11/767	0.169238	0.253513	0	0	1.42055	2.52354	ZFP36;BCL6;SEMA3C;ID1;HPCAL1;TCF4;SLC7A11;ETFB;CALM1;FKBP5;MCL1	Acute
ChEA_2022	BP1 19119308 ChIP-ChIP Hs578T Human	1/18	0.170092	0.254276	0	0	5.67489	10.0526	TAC3	Acute
ChEA_2022	RAD21 21589869 ChIP-Seq MESCs Mouse	20/1546	0.172681	0.257623	0	0	1.28722	2.26076	IFITM3;CD164;CNTNAP2;NRP2;IGFBP5;CEBPD;BCL11A;GADD45A;RGS16;ATP1A3;ENO2;CSAD;DHRS3;GJA1;BCL6;ENC1;KIF21A;SH3BGRL3;CALM1;SNTB1	Acute
ChEA_2022	CEBPB 26923725 Chip-Seq HEMOGENIC-ENDOTHELIUM Mouse	19/1461	0.174735	0.26016	0	0	1.29309	2.25579	WNT2B;RPL21;GADD45A;CELF2;GCNT1;ATP1A3;SLC7A11;NSG1;NR3C1;ISL1;FOXP1;AKAP13;ARL4A;RPS27;BCL6;DOK5;RBP1;ENC1;MAN1C1	Acute
ChEA_2022	SOX4 29892750 ChIP-Seq EML Mouse BoneMarrow	3/142	0.180644	0.267981	0	0	2.0897	3.57595	RPL21;CELF2;KIF1A	Acute
ChEA_2022	SPI1 26923725 Chip-Seq MACROPHAGESS Mouse	19/1469	0.180715	0.267981	0	0	1.2854	2.19911	NRP2;CEBPD;CELF5;MIF;ENO2;CSAD;SCRT1;SQLE;NEUROD2;HEY1;BCL6;RASSF4;PCBP4;KIF5B;AKAP9;KIF21A;CLIC1;FKBP5;MCL1	Acute
ChEA_2022	ER 23166858 ChIP-Seq MCF-7 Human	10/695	0.181417	0.268483	0	0	1.42328	2.42948	SQLE;SEMA3C;DOK5;AKAP9;SOX11;NRCAM;ZC3H13;SNTB1;SYNE2;MCL1	Acute
ChEA_2022	SPI1 20176806 ChIP-Seq THIOMACROPHAGE Mouse	16/1209	0.182607	0.269703	0	0	1.31299	2.23263	BCL11A;GADD45A;ECEL1;GCNT1;CELF5;SLC3A2;MLLT3;PRSS23;PPM1G;PER1;ARL4A;SYT11;ENC1;COL4A5;CCL2;TCF4	Acute
ChEA_2022	TBX5 21415370 ChIP-Seq HL-1 Mouse	20/1561	0.183596	0.27062	0	0	1.27365	2.15886	NRP2;CRABP1;ANKRD12;ILK;ABHD6;PIK3R1;ETFB;ENO2;MLLT3;NR3C1;PPM1G;LDHA;ZFP36;ARL4A;MTHFD2;MAN1C1;TSPO;TCF4;NRCAM;CRYAB	Acute
ChEA_2022	SOX3 22085726 ChIP-Seq NPCs Mouse	20/1565	0.186566	0.274449	0	0	1.27007	2.13241	HES6;CD164;CNTNAP2;TPI1;SMARCD3;SEMA3C;GSTP1;PAX6;MIF;ISL1;PER1;ARL4A;PTPRZ1;RASSF4;PCBP4;MDK;ID1;DDIT4;TCF4;MCL1	Acute
ChEA_2022	FLI1 27457419 Chip-Seq LIVER Mouse	5/294	0.187396	0.275081	0	0	1.67889	2.81135	NRP2;PGAP1;IGFBP5;SPATS2L;ST18	Acute
ChEA_2022	NFIB 24661679 ChIP-Seq LUNG Mouse	7/453	0.187742	0.275081	0	0	1.52597	2.55247	NR4A2;NRP2;RASSF4;NNAT;CCL2;GLUL;ZFP36L2	Acute
ChEA_2022	ETS1 21867929 ChIP-Seq TH2 Mouse	19/1483	0.191433	0.279933	0	0	1.27214	2.10312	IDI1;RBM39;SNED1;TLE1;NUFIP2;ANKRD12;FAM107A;UPF3A;ABHD6;NR3C1;RPS14;PER1;ARL4A;KIF5B;TSPO;PLS3;CCL2;NCKAP5;SNTB1	Acute
ChEA_2022	CEBPB 20513432 ChIP-Seq MACROPHAGES Mouse	19/1484	0.192211	0.279959	0	0	1.2712	2.09641	IDI1;RBM39;WNT2B;BCL11A;GADD45A;GCNT1;ATRX;CSAD;NR3C1;PRSS23;DHRS3;FOXP1;PER1;SYT11;PLXNA2;TSPO;OTX2;ZC3H13;SNTB1	Acute
ChEA_2022	SOX11 22085726 ChIP-Seq ESNs Mouse	19/1484	0.192211	0.279959	0	0	1.2712	2.09641	CD164;GRIA2;RBM39;IGFBP5;NUFIP2;PHYHIPL;MLLT3;ISL1;ZFP36L2;SQLE;PER1;LDHA;EFEMP1;HEY1;BASP1;MDK;RBP1;SPARCL1;KIF21A	Acute
ChEA_2022	ERA 21632823 ChIP-Seq H3396 Human	20/1574	0.193339	0.280494	0	0	1.26209	2.07401	IFITM3;HES6;CELF5;MIF;HIF3A;FSTL1;PER1;GJA1;EFEMP1;RASSF4;MDK;MAB21L1;AKAP9;BSG;ENC1;SPARCL1;KIF21A;TCF4;OTX2;ZC3H13	Acute
ChEA_2022	GATA3 21878914 ChIP-Seq MCF-7 Human	20/1574	0.193339	0.280494	0	0	1.26209	2.07401	SNED1;CENPV;CHRNA3;PGAP1;TPI1;WNT2B;HMGCS1;ECEL1;PAX6;MIF;PIK3R1;CSAD;SSTR2;NFIB;KIF5C;MDK;SPARCL1;SH3BGRL3;NRCAM;KIF1A	Acute
ChEA_2022	LXR 22158963 ChIP-Seq LIVER Mouse	20/1578	0.196389	0.284358	0	0	1.25858	2.04853	HES6;NRP2;TLE1;GADD45A;ABHD6;LIN7A;PIK3R1;CSAD;NR3C1;DHRS3;ZFP36L2;NEUROD2;LDHA;TTR;NFIA;BCL6;SLC17A8;FGFR2;FKBP5;MCL1	Acute
ChEA_2022	ETV1 20927104 ChIP-Seq GIST48 Human	20/1588	0.204118	0.294891	0	0	1.24986	1.9861	WNT2B;BCL11A;GADD45A;MYT1L;NRXN1;HPCAL1;SOX11;DHRS3;ZFP36L2;DMBX1;RPS27;EFEMP1;NFIA;KIF5C;PLXNA2;MAN1C1;SH3BGRL3;GLUL;NCKAP5;MCL1	Acute
ChEA_2022	FOXM1 23109430 ChIP-Seq U2OS Human	4/226	0.204808	0.294891	0	0	1.74579	2.76826	SUN2;ARL4A;ENC1;SNTB1	Acute
ChEA_2022	CEBPB 23403033 ChIP-Seq LIVER Mouse	5/304	0.205264	0.294891	0	0	1.62191	2.56823	PER1;RBM39;BCL6;HNRNPH1;PRKX	Acute
ChEA_2022	HTT 18923047 ChIP-ChIP STHdh Human	5/304	0.205264	0.294891	0	0	1.62191	2.56823	NEUROD2;SNED1;TTR;ATRX;SOX11	Acute
ChEA_2022	RUNX1 27514584 ChIP-Seq MCF-7 Human BreastCancer	18/1413	0.206259	0.295745	0	0	1.2628	1.99348	IDI1;TLE1;DDX24;RGS16;GCNT1;ANKRD12;UPF3A;SLC3A2;DHRS3;RPS14;ARL4A;PKM;SLC7A8;HEY1;CA2;DDIT4;CALM1;FKBP5	Acute
ChEA_2022	ISL1 30127528 ChIP-Seq KELLY Human Brain Neuroblastoma	3/152	0.206772	0.295905	0	0	1.94846	3.07104	MYT1L;NRXN1;TCF4	Acute
ChEA_2022	CBP 21632823 ChIP-Seq H3396 Human	20/1593	0.208038	0.296821	0	0	1.24555	1.95555	IDI1;RPL21;GSTP1;CELF2;PHYHIPL;PAX6;PRSS23;SYNE2;ARHGAP21;LDHA;RCN1;CCND2;SLC7A8;RASSF4;KIF5B;MAB21L1;DDIT4;RPS3;SLC17A8;FGFR2	Acute
ChEA_2022	ETV2 25802403 ChIP-Seq MESCs Mouse	11/804	0.208218	0.296821	0	0	1.35164	2.12095	DMBX1;CD164;SUPT16H;RCN1;CCND2;NUFIP2;NFIB;MAB21L1;NRCAM;SLC7A11;SYNE2	Acute
ChEA_2022	DCP1A 22483619 ChIP-Seq HELA Human	9/636	0.210721	0.29981	0	0	1.39657	2.17477	SUN2;RBM39;RPL21;GADD45A;BSG;SLC3A2;CALM1;MT1E;FTL	Acute
ChEA_2022	CEBPA 26348894 ChIP-Seq LIVER Mouse	20/1597	0.211201	0.299816	0	0	1.24212	1.93142	SUPT16H;WNT2B;SMARCD3;CEBPD;BCL11A;RGS16;HPCAL1;NR2F2;HIF3A;SLC7A11;CSAD;ZFP36L2;ARHGAP21;CCND2;SLC7A8;PTPRZ1;AKAP9;NEFM;NRCAM;YPEL3	Acute
ChEA_2022	TCF7L2 21901280 ChIP-Seq H4IIE Rat	11/807	0.211539	0.299816	0	0	1.34633	2.09132	NR4A2;AKAP13;CD164;EFEMP1;NFIA;PTPRZ1;MTHFD2;GADD45A;BSG;HPCAL1;TCF4	Acute
ChEA_2022	EWS-FLI1 20517297 ChIP-Seq SK-N-MC Human	7/470	0.212119	0.300061	0	0	1.46865	2.2773	NFIA;BCL6;BASP1;RGS16;ETFB;APCDD1;GLUL	Acute
ChEA_2022	TAF7L 23326641 ChIP-Seq C3H10T1-2 Mouse	8/554	0.213372	0.301256	0	0	1.42435	2.20022	RBM39;ARL4A;GADD45A;DDIT4;ETFB;CALM1;YPEL3;ZFP36L2	Acute
ChEA_2022	RARB 24833708 ChIP-Seq LIVER Mouse	18/1424	0.215488	0.303661	0	0	1.25217	1.92189	APC2;IDI1;RBM39;NRP2;SUPT16H;PGAP1;CEBPD;UPF3A;WDR13;SCRT1;SQLE;NEUROD2;HEY1;BCL6;NFIB;AMH;FGFR2;FKBP5	Acute
ChEA_2022	KLF5 18264089 ChIP-ChIP MESCs Mouse	2/85	0.21822	0.305757	0	0	2.32825	3.54419	NRP2;OTX2	Acute
ChEA_2022	KLF2 18264089 ChIP-ChIP MESCs Mouse	2/85	0.21822	0.305757	0	0	2.32825	3.54419	NRP2;OTX2	Acute
ChEA_2022	KLF4 18264089 ChIP-ChIP MESCs Mouse	2/85	0.21822	0.305757	0	0	2.32825	3.54419	NRP2;OTX2	Acute
ChEA_2022	MYB 26560356 Chip-Seq TH1 Human	20/1610	0.221635	0.309953	0	0	1.23108	1.8549	SUN2;IGFBP5;CELF2;MIF;DHRS3;ZFP36L2;PER1;MT2A;ZFP36;CCND2;BCL6;ADAMTS1;TMSB4X;KIF5B;RBP1;ID1;DDIT4;SH3BGRL3;GLUL;CLIC1	Acute
ChEA_2022	AR 21909140 ChIP-Seq LNCAP Human	4/238	0.230767	0.322112	0	0	1.65524	2.42716	ACSL3;FSTL1;DHRS3;FKBP5	Acute
ChEA_2022	PPARD 23176727 ChIP-Seq KERATINOCYTES Mouse	3/164	0.239148	0.33318	0	0	1.80213	2.57826	CRABP1;ABHD6;ETFB	Acute
ChEA_2022	CTCF 27219007 Chip-Seq Bcells Human	20/1633	0.240664	0.334659	0	0	1.21199	1.72631	APC2;CHRNA3;WNT2B;BCL11A;GADD45A;GSTP1;CELF2;PAX6;MIF;DHRS3;ZFP36L2;ARL4A;MDK;NNAT;DDIT4;PLXNA2;MAN1C1;NEFL;SH3BGRL3;CALM1	Acute
ChEA_2022	ELF1 17652178 ChIP-ChIP JURKAT Human	2/92	0.244815	0.339791	0	0	2.14641	3.02053	CD164;NFIA	Acute
ChEA_2022	ESR1 20079471 ChIP-ChIP T-47D Human	3/167	0.247378	0.342702	0	0	1.76889	2.47086	TLE1;SEMA3C;CALM1	Acute
ChEA_2022	GF1B 26923725 Chip-Seq HPCs Mouse	16/1284	0.250268	0.346056	0	0	1.23035	1.70431	NRP2;GADD45A;CSAD;ISL1;GJA1;EBP;ARL4A;CCND2;TTR;NFIA;MTHFD2;DOK5;MAB21L1;ENC1;DDIT4;SH3BGRL3	Acute
ChEA_2022	POU2F1 27270436 ChIP-Seq LNCaP Human Prostate Carcinoma	7/498	0.254605	0.351393	0	0	1.38289	1.89185	RPS27;NFIA;GADD45A;GCNT1;SLC3A2;FKBP5;MCL1	Acute
ChEA_2022	E2F1 17053090 ChIP-ChIP MCF-7 Human	17/1380	0.256188	0.352916	0	0	1.2163	1.65641	RPL21;LMO3;RDX;UPF3B;SLC3A2;KLHL4;ETFB;APCDD1;SSTR2;SYNE2;PER1;SLC7A8;ADAMTS1;CCL2;OTX2;MXRA5;CRYAB	Acute
ChEA_2022	OLIG2 29049317 ChIP-Seq Mouse SpinalCord	18/1472	0.257877	0.354518	0	0	1.20767	1.63673	HES6;IDI1;RBM39;TPI1;HMGCS1;DYNLT3;MIF;PIK3R1;HIF3A;TUBB4B;PSAT1;ID1;DDIT4;MAN1C1;PLS3;KIF1A;CRYAB;YPEL3	Acute
ChEA_2022	SOX9 24532713 ChIP-Seq HFSC Mouse	15/1203	0.258703	0.354518	0	0	1.22997	1.66301	SUN2;CNTNAP2;SEMA3C;BCL11A;SLC3A2;ACSL3;ETFB;PKM;NFIB;PLXNA2;KIF21A;CLIC1;NCKAP5;FGFR2;FKBP5	Acute
ChEA_2022	SPI1 26923725 Chip-Seq HPCs Mouse	18/1473	0.258794	0.354518	0	0	1.20678	1.63123	APC2;NRP2;NUFIP2;CEBPD;GADD45A;PDE1A;CELF5;MIF;NSG1;CSAD;SQLE;RPS14;CCND2;SLC7A8;BCL6;NEFL;CLIC1;YPEL3	Acute
ChEA_2022	HOXB7 26014856 ChIP-Seq BT474 Human	19/1573	0.267341	0.365548	0	0	1.19258	1.57328	SNED1;SEMA3C;PDE1A;GSTP1;CELF2;CRABP1;GCNT1;ACSL3;SYNE2;AQP1;NEUROD2;GJA1;LDHA;MTHFD2;DOK5;AKAP9;ID1;DDIT4;PLXNA2	Acute
ChEA_2022	PBX 27287812 Chip-Seq EMBYONIC-LIMB Mouse	18/1490	0.274577	0.374343	0	0	1.19174	1.54034	SUN2;NRP2;CHRNA3;PGAP1;PDE1C;IGFBP5;CRABP1;CELF5;MIF;FSTL1;NFIA;RASSF4;TMSB4X;ENC1;PLS3;CCL2;FGFR2;FKBP5	Acute
ChEA_2022	TCF21 26020271 ChIP-Seq HCASMC Human CoronaryArtery	14/1129	0.27504	0.374343	0	0	1.22153	1.57681	NRP2;ANKRD12;FAM107A;DHRS3;SYNE2;FOXP1;SQLE;AKAP13;ARL4A;SLC7A8;BCL6;PLXNA2;SPARCL1;YPEL3	Acute
ChEA_2022	TET1 21451524 ChIP-Seq MESCs Mouse	17/1400	0.275297	0.374343	0	0	1.19741	1.54454	BCL11A;ECEL1;UPF3A;ENO2;CSAD;ZFP36L2;DMBX1;NEUROD2;PER1;CCND2;EFEMP1;CALB1;PTPRZ1;KIF3A;MDK;NEFM;VSTM2A	Acute
ChEA_2022	CEBPA 20513432 ChIP-Seq MACROPHAGES Mouse	18/1493	0.277399	0.376507	0	0	1.18912	1.5248	RBM39;WNT2B;GADD45A;GCNT1;UPF3B;CSAD;MLLT3;NR3C1;FSTL1;DHRS3;FOXP1;PER1;PLXNA2;COL4A5;TSPO;ZC3H13;GLUL;SNTB1	Acute
ChEA_2022	CDX2 21074721 ChIP-Seq CACO-2 Mouse	19/1587	0.280105	0.37948	0	0	1.18102	1.50296	WNT2B;GADD45A;RGS16;CELF2;PHYHIPL;PAX6;DHRS3;DMBX1;ARHGAP21;RCN1;RPS27;NFIA;KIF5B;PLXNA2;MAN1C1;SH3BGRL3;GLUL;FGFR2;MCL1	Acute
ChEA_2022	STAT3 22323479 ChIP-Seq MACROPHAGE Mouse	1/32	0.282202	0.380921	0	0	3.10983	3.93435	PIK3R1	Acute
ChEA_2022	BCL11B 21912641 ChIP-Seq STHDH STRIUM Mouse	1/32	0.282202	0.380921	0	0	3.10983	3.93435	FOXP1	Acute
ChEA_2022	LMO2 20887958 ChIP-Seq HPC-7 Mouse	16/1317	0.282857	0.381107	0	0	1.19701	1.5116	CD164;ARPP21;GADD45A;CELF2;GCNT1;UPF3A;SSTR2;DHRS3;ZFP36L2;PPM1G;ARL4A;TMSB4X;BSG;SH3BGRL3;CLIC1;MCL1	Acute
ChEA_2022	ELK1 19687146 ChIP-ChIP HELA Human	9/691	0.283596	0.381406	0	0	1.28026	1.61339	RPS14;CD164;RPS27;NFIA;HMGCS1;SYT11;PLS3;ZC3H13;MCL1	Acute
ChEA_2022	TAF2 19829295 ChIP-Seq ESCs Human	19/1595	0.287497	0.385947	0	0	1.17451	1.46408	APC2;GRIA2;IDI1;CHRNA3;PCDH9;CELF5;PIK3R1;ETFB;SSTR2;MT3;BCL6;MDK;DDIT4;SPATS2L;CCL2;TCF4;METTL7A;SLC17A8;ZC3H13	Acute
ChEA_2022	AR 27270436 ChIP-Seq LNCaP Human Prostate Carcinoma	3/182	0.289078	0.386873	0	0	1.61942	2.0098	PER1;NFIB;FKBP5	Acute
ChEA_2022	STAT6 21828071 ChIP-Seq BEAS2B Human	1/33	0.289607	0.386873	0	0	3.0125	3.73318	CCL2	Acute
ChEA_2022	P63 20808887 ChIP-Seq KERATINOCYTES Human	19/1598	0.290286	0.386873	0	0	1.17208	1.44974	APC2;IDI1;SEMA3C;GSTP1;RGS16;PIK3R1;SYNE2;NEUROD1;SQLE;PER1;PTPRZ1;KIF5C;MDK;MAN1C1;CCL2;SH3BGRL3;OTX2;NCKAP5;FGFR2	Acute
ChEA_2022	RBPJ 21746931 ChIP-Seq IB4 Human	19/1598	0.290286	0.386873	0	0	1.17208	1.44974	WNT2B;GADD45A;MYT1L;KCNJ13;NRXN1;HPCAL1;SOX11;DHRS3;ZFP36L2;DMBX1;NR4A2;RPS27;NFIA;KIF5C;PLXNA2;MAN1C1;SH3BGRL3;GLUL;NCKAP5	Acute
ChEA_2022	TFAP2A 35110662 ChIP-Seq HEPM Human Embryo	14/1144	0.291306	0.387532	0	0	1.20435	1.48542	CD164;SUPT16H;GCNT1;FAM107A;UPF3A;SLC3A2;ACSL3;MIF;TUBB4B;SYNE2;NR4A2;HNRNPH1;PLXNA2;KIF21A	Acute
ChEA_2022	STAT3 1855785 ChIP-Seq MESCs Mouse	6/435	0.29227	0.388113	0	0	1.3542	1.66577	ZFP36;BCL6;MDK;TCF4;MT3;MCL1	Acute
ChEA_2022	CTCF 33576154 ChIP-Seq Human HilarLN ProstateCancer	41/3649	0.29389	0.389553	0	0	1.11474	1.36505	NRP2;WNT2B;NUFIP2;CEBPD;GCNT1;CELF5;ABHD6;SLC3A2;PIK3R1;NR3C1;PPM1G;RPS14;HEY1;BASP1;CA2;BSG;ENC1;RPS3;KIF21A;FDFT1;MCL1;CD164;TPI1;TLE1;TSC22D3;HPCAL1;ACSL3;MIF;TUBB4B;ST18;SELENOO;PER1;ARL4A;PKM;BCL6;MTHFD2;HNRNPH1;NFIB;DDIT4;CALM1;YPEL3	Acute
ChEA_2022	NOTCH1 17114293 ChIP-ChIP T-ALL Human	2/105	0.294411	0.389553	0	0	1.87426	2.29181	SLC3A2;FTL	Acute
ChEA_2022	SMAD4 21741376 ChIP-Seq EPCs Human	19/1603	0.294956	0.389574	0	0	1.16806	1.42612	NRP2;SMARCD3;BCL11A;PDE1A;RGS16;PAX6;NR2F2;ISL1;DHRS3;DMBX1;GJA1;CALB1;SLC7A8;ENC1;DDIT4;METTL7A;ZNF385D;MXRA5;FGFR2	Acute
ChEA_2022	SALL4 28974232 ChIP-Seq Mouse BoneMarrow Leukemia	5/352	0.297422	0.392129	0	0	1.39411	1.6905	PLXNA2;NEFL;TSPO;ATP1A3;SCRT1	Acute
ChEA_2022	POU5F1 18358816 ChIP-ChIP MESCs Mouse	7/526	0.299373	0.393996	0	0	1.30639	1.57559	IFITM3;NFIA;NUFIP2;NEFL;PAX6;AMH;FGFR2	Acute
ChEA_2022	ESR1 17901129 ChIP-ChIP LIVER Mouse	5/354	0.301426	0.395991	0	0	1.38598	1.66211	PER1;TTR;BCL6;BSG;ETFB	Acute
ChEA_2022	LXR 22292898 ChIP-Seq THP-1 Human	19/1614	0.305317	0.400389	0	0	1.15931	1.37541	HES6;CHRNA3;GSTP1;CRABP1;FAM107A;ATP1A3;CELF5;ABHD6;MT3;SCRT1;AQP1;NEUROD1;MT2A;LDHA;ZFP36;BCL6;HNRNPH1;CCL2;SH3BGRL3	Acute
ChEA_2022	RARA 24833708 ChIP-Seq LIVER Mouse	17/1437	0.311914	0.408314	0	0	1.16386	1.35593	APC2;RBM39;WNT2B;CEBPD;GSTP1;HPCAL1;CSAD;SSTR2;SCRT1;NEUROD2;CLDN5;ADAMTS1;KIF5B;AMH;FGFR2;FDFT1;FKBP5	Acute
ChEA_2022	PPARG 23326641 ChIP-Seq C3H10T1-2 Mouse	7/534	0.312478	0.408327	0	0	1.28602	1.49593	TLE1;CEBPD;KIF5B;DDIT4;MLLT3;NR3C1;ZFP36L2	Acute
ChEA_2022	STAT1 17558387 ChIP-Seq HELA Human	16/1349	0.315754	0.411877	0	0	1.16625	1.34444	HES6;NUFIP2;CEBPD;SEMA3C;DYNLT3;GCNT1;MIF;SLC7A11;ST18;DHRS3;ARHGAP21;PSAT1;ADAMTS1;RPS3;PLXNA2;NEFM	Acute
ChEA_2022	YY1 26981420 ChIP-Seq C2C12 Mouse Muscle	21/1811	0.316856	0.412585	0	0	1.14173	1.3122	IFITM3;RBM39;TPI1;SMARCD3;NUFIP2;UPF3B;CSAD;NR3C1;PRSS23;SCRT1;PPM1G;PER1;LDHA;RPS27;MTHFD2;PSAT1;KIF5B;BSG;DDIT4;RPS3;TCF4	Acute
ChEA_2022	NR1H3 23393188 ChIP-Seq ATHEROSCLEROTIC-FOAM Human	7/537	0.317422	0.412592	0	0	1.27854	1.46716	MT2A;LDHA;BASP1;RGS16;ACSL3;DHRS3;FKBP5	Acute
ChEA_2022	RUNX1 26923725 Chip-Seq HPCs Mouse	8/629	0.322464	0.418231	0	0	1.24745	1.41182	SQLE;ARL4A;SLC7A8;NNAT;ENC1;SH3BGRL3;GLUL;SCRT1	Acute
ChEA_2022	SPI1 20517297 ChIP-Seq HL60 Human	12/990	0.322895	0.418231	0	0	1.19006	1.34527	IFITM3;DMBX1;RPS14;WNT2B;ARPP21;SYT11;KCNJ13;ANKRD12;HPCAL1;ILK;PRKX;YPEL3	Acute
ChEA_2022	YY1 23942234 ChIP-Seq MYOBLASTS AND MYOTUBES Mouse	14/1173	0.323558	0.418355	0	0	1.17239	1.3229	RBM39;NUFIP2;SEMA3C;ATRX;UPF3B;LIN7A;WDR13;PPM1G;RPS27;NFIB;KIF5B;RPS3;SPATS2L;TCF4	Acute
ChEA_2022	GATA1 19941827 ChIP-Seq MEL Mouse	17/1453	0.328182	0.423591	0	0	1.14989	1.2812	ARPP21;BCL11A;GADD45A;GCNT1;HPCAL1;WDR13;SYNE2;AQP1;AKAP13;ZFP36;RPS27;NFIA;PSAT1;BSG;PLXNA2;KIF1A;MCL1	Acute
ChEA_2022	PBX1 22567123 ChIP-ChIP OVCAR3 Human	19/1640	0.330244	0.425507	0	0	1.13908	1.26202	CNTNAP2;TLE1;NUFIP2;MYT1L;PDE1A;TSC22D3;LMO3;PAX6;NEUROD2;AKAP13;ARL4A;BCL6;DOK5;MAB21L1;RBP1;COL4A5;OTX2;GLUL;CLIC1	Acute
ChEA_2022	PGR 26153859 ChIP-Seq MCF-7 Human BreastCancer	10/816	0.332627	0.427829	0	0	1.20195	1.32303	RBM39;SUPT16H;RPS27;CALB1;SMARCD3;HNRNPH1;RGS16;SLC3A2;CALM1;MCL1	Acute
ChEA_2022	ESR1 21235772 ChIP-Seq MCF-7 Human	3/200	0.339706	0.436173	0	0	1.47011	1.58724	TSC22D3;ENC1;DHRS3	Acute
ChEA_2022	IRF8 22096565 ChIP-ChIP GC-B Mouse	6/463	0.342844	0.439436	0	0	1.26939	1.35885	RPS14;AKAP13;CD164;RPS3;METTL7A;FDFT1	Acute
ChEA_2022	FLI1 21571218 ChIP-Seq MEGAKARYOCYTES Human	52/4775	0.347321	0.444402	0	0	1.07747	1.13944	CNTNAP2;SNED1;NRP2;MYT1L;CSAD;SYNE2;DMBX1;RPS14;ZFP36;HEY1;KIF5C;TMSB4X;SH3BGRL3;RPL21;IGFBP5;HMGCS1;HPCAL1;SSTR2;RCN1;ARL4A;HNRNPH1;DDIT4;SPARCL1;VSTM2A;FKBP5;IDI1;SMARCD3;NUFIP2;NRXN1;ANKRD12;LIN7A;PIK3R1;APCDD1;ZFP36L2;PPM1G;LDHA;RPS3;MAN1C1;ZC3H13;CD164;RBM39;BCL11A;WDR13;ST18;DHRS3;NR4A2;PER1;RPS27;PPP2R2B;SPATS2L;CALM1;YPEL3	Acute
ChEA_2022	FLI1 26923725 Chip-Seq MACROPHAGESS Mouse	17/1473	0.34882	0.445547	0	0	1.13286	1.19313	APC2;RBM39;WNT2B;NUFIP2;CEBPD;HPCAL1;CELF5;NSG1;SCRT1;FOXP1;PPM1G;SLC7A8;RASSF4;HNRNPH1;KIF5B;NNAT;SH3BGRL3	Acute
ChEA_2022	SIN3A 21632747 ChIP-Seq MESCs Mouse	11/923	0.353688	0.450982	0	0	1.16791	1.21386	NEUROD1;NRP2;RPS27;KIF3A;MDK;PPP2R2B;DDIT4;PHYHIPL;ABHD6;ETFB;SCRT1	Acute
ChEA_2022	PHF8 20622853 ChIP-Seq HELA Human	18/1574	0.356982	0.454397	0	0	1.12223	1.15598	WNT2B;PCDH9;GADD45A;CELF2;PHYHIPL;PAX6;DHRS3;DMBX1;ARHGAP21;RPS27;NFIA;KIF5B;PLXNA2;MAN1C1;SH3BGRL3;GLUL;FGFR2;MCL1	Acute
ChEA_2022	ZBTB16 27035670 ChIP-Seq hESC Human Endometrial	7/563	0.360763	0.458418	0	0	1.21711	1.24089	RBM39;HMGCS1;PSAT1;UPF3B;UPF3A;MCL1;PPM1G	Acute
ChEA_2022	CTCF 31629814 ChIP-Seq Hepatocytes Mouse Tyrosinemia	34/3086	0.362544	0.459889	0	0	1.08436	1.1002	PGAP1;WNT2B;DDX24;GSTP1;CRABP1;CELF5;LIN7A;MLLT3;NR3C1;AKAP13;LDHA;BASP1;TMSB4X;ENC1;PLXNA2;NEFM;MCL1;RBM39;TLE1;GADD45A;UPF3A;PAX6;TUBB4B;FOXP1;SELENOO;NR4A2;SQLE;PER1;RCN1;ARL4A;FEZ1;SPATS2L;SNTB1;FKBP5	Acute
ChEA_2022	SFPI1 20887958 ChIP-Seq HPC-7 Mouse	21/1861	0.363312	0.460071	0	0	1.10762	1.12146	CD164;RPL21;NUFIP2;CEBPD;BCL11A;HPCAL1;UPF3A;MIF;MT3;SYNE2;PER1;HNRNPH1;BSG;ENC1;PLXNA2;CCL2;CALM1;ZC3H13;GLUL;CLIC1;MCL1	Acute
ChEA_2022	TAL1 26923725 Chip-Seq MACROPHAGESS Mouse	1/44	0.366213	0.462182	0	0	2.24061	2.25079	ISL1	Acute
ChEA_2022	POU2F1 27270436 ChIP-Seq VCaP Human Prostate Carcinoma	11/933	0.366795	0.462182	0	0	1.15464	1.15804	JPT1;SNED1;LDHA;HEY1;MTHFD2;ADAMTS1;FEZ1;GSTP1;SPATS2L;ZFP36L2;FTL	Acute
ChEA_2022	GATA3 21867929 ChIP-Seq CD8 Mouse	16/1397	0.366901	0.462182	0	0	1.12279	1.12578	PGAP1;TLE1;PDE1C;ARPP21;PAX6;NR3C1;RPS14;NFIA;KIF3A;NNAT;ID1;ENC1;CCL2;NEFM;NRCAM;YPEL3	Acute
ChEA_2022	SREBP1 19666523 ChIP-Seq LIVER Mouse	7/567	0.367488	0.462182	0	0	1.20817	1.20945	ZFP36;HEY1;BCL6;GADD45A;RGS16;PLS3;SLC3A2	Acute
ChEA_2022	CEBPB 20176806 ChIP-Seq MACROPHAGES Mouse	17/1492	0.368684	0.462896	0	0	1.11711	1.11467	RBM39;WNT2B;GADD45A;NR3C1;PRSS23;FOXP1;RPS14;PER1;BCL6;RASSF4;KIF3A;MDK;SYT11;KIF5B;TSPO;CCL2;SNTB1	Acute
ChEA_2022	IKZF1 21737484 ChIP-ChIP HCT116 Human	2/125	0.369579	0.463231	0	0	1.56791	1.56068	RBP1;ENO2	Acute
ChEA_2022	OCT1 27270436 Chip-Seq PROSTATE Human	18/1591	0.374321	0.468378	0	0	1.10907	1.08982	CENPV;GSTP1;SOX11;PIK3R1;ZFP36L2;SYNE2;AQP1;RPS14;CALB1;HEY1;NFIB;ENC1;MAN1C1;CCL2;SH3BGRL3;TCF4;METTL7A;SLC17A8	Acute
ChEA_2022	ELK1 22589737 ChIP-Seq MCF10A Human	9/755	0.375471	0.469021	0	0	1.16651	1.14268	RPS14;CD164;CENPV;NRP2;NRCAM;PIK3R1;ZC3H13;ZFP36L2;MCL1	Acute
ChEA_2022	IRF8 27001747 Chip-Seq BMDM Mouse	17/1500	0.37711	0.469834	0	0	1.1106	1.08308	IFITM3;CD164;NRP2;PGAP1;CEBPD;HPCAL1;NR3C1;DHRS3;SQLE;ZFP36;CCND2;SLC7A8;BCL6;RASSF4;CCL2;GLUL;MCL1	Acute
ChEA_2022	NFYB 21822215 ChIP-Seq K562 Human	18/1594	0.377397	0.469834	0	0	1.10677	1.0785	WNT2B;GADD45A;LMO3;CELF2;PHYHIPL;PRSS23;DHRS3;DMBX1;ARHGAP21;RCN1;RPS27;CCND2;NFIA;KIF5B;PLXNA2;MAN1C1;SH3BGRL3;GLUL	Acute
ChEA_2022	CIITA 25753668 ChIP-Seq RAJI Human	5/392	0.378591	0.470525	0	0	1.24744	1.21164	RBM39;RPS27;ATRX;CALM1;NR3C1	Acute
ChEA_2022	CHD7 19251738 ChIP-ChIP MESCs Mouse	2/128	0.380612	0.472241	0	0	1.53035	1.47828	RBM39;NRXN1	Acute
ChEA_2022	TFEB 21752829 ChIP-Seq HELA Human	8/668	0.383029	0.474441	0	0	1.17135	1.12408	CD164;SUPT16H;BCL6;GADD45A;BSG;ANKRD12;DDIT4;FKBP5	Acute
ChEA_2022	AR 20517297 ChIP-Seq VCAP Human	18/1604	0.387678	0.479394	0	0	1.09919	1.04157	CD164;NRP2;SUPT16H;CHRNA3;TLE1;HPCAL1;SLC7A11;CSAD;WDR13;ZFP36L2;ARL4A;CALB1;HNRNPH1;NFIB;PPP2R2B;RPS3;TSPO;SH3BGRL3	Acute
ChEA_2022	HOXB13 26457646 ChIP-Seq LNCaP Human Prostate Carcinoma	16/1424	0.396313	0.48925	0	0	1.09964	1.01778	HMGCS1;SEMA3C;GSTP1;SLC7A11;TUBB4B;WDR13;SYNE2;FOXP1;RPS14;LDHA;SLC7A8;HNRNPH1;FEZ1;DDIT4;KIF21A;METTL7A	Acute
ChEA_2022	PU.1 20513432 ChIP-Seq Bcells Mouse	17/1520	0.398299	0.490881	0	0	1.09463	1.00766	CD164;SUN2;IDI1;PGAP1;NUFIP2;BCL11A;ECEL1;GCNT1;CELF5;NSG1;NR3C1;PRSS23;PER1;KIF5B;BSG;NEFL;SNTB1	Acute
ChEA_2022	KLF1 20508144 ChIP-Seq FETAL-LIVER-ERYTHROID Mouse	10/868	0.404467	0.49765	0	0	1.12602	1.01925	CNTNAP2;CALB1;PDE1C;NRXN1;GCNT1;PLXNA2;MIF;NR2F2;KLHL4;MCL1	Acute
ChEA_2022	POU5F1 26923725 Chip-Seq MESODERM Mouse	5/406	0.407153	0.498584	0	0	1.20302	1.081	SQLE;NRP2;CELF2;HPCAL1;MAN1C1	Acute
ChEA_2022	TEAD4 26923725 Chip-Seq HEMANGIOBLAST Mouse	5/406	0.407153	0.498584	0	0	1.20302	1.081	SQLE;NRP2;CELF2;HPCAL1;MAN1C1	Acute
ChEA_2022	RUNX1 20887958 ChIP-Seq HPC-7 Mouse	10/870	0.407256	0.498584	0	0	1.12328	1.00906	TMSB4X;FAM107A;SH3BGRL3;CALM1;SSTR2;CLIC1;WDR13;DHRS3;ZFP36L2;FDFT1	Acute
ChEA_2022	IRF1 19129219 ChIP-ChIP H3396 Human	2/136	0.40962	0.499854	0	0	1.4384	1.2838	ILK;SNTB1	Acute
ChEA_2022	WDR5 24793694 ChIP-Seq LNCAP Human	7/592	0.40965	0.499854	0	0	1.15503	1.03081	CENPV;PCBP4;HPCAL1;CALM1;GLUL;YPEL3;SYNE2	Acute
ChEA_2022	TBX4 33478486 ChIP-Seq IMR90 Human Lung	3/226	0.412244	0.502188	0	0	1.29698	1.14931	SNED1;PPP2R2B;PHYHIPL	Acute
ChEA_2022	HOXD13 18407260 ChIP-ChIP DEVELOPING-LIMBS Mouse	2/138	0.41677	0.506699	0	0	1.4171	1.24027	PAX6;MXRA5	Acute
ChEA_2022	HNF1A 26855178 ChIP-Seq Caco2 Human Colon Adenocarcinoma	5/411	0.417322	0.506699	0	0	1.1879	1.03811	GSTP1;RDX;TCF4;NCKAP5;FTL	Acute
ChEA_2022	SALL4 22934838 ChIP-ChIP CD34+ Human	12/1067	0.419446	0.50844	0	0	1.09869	0.954561	AKAP13;GJA1;NFIA;BCL6;NFIB;TSC22D3;ENC1;NEFL;CCL2;NR3C1;ISL1;PRSS23	Acute
ChEA_2022	AR 21572438 ChIP-Seq LNCaP Human	2/141	0.427414	0.517248	0	0	1.3863	1.17836	BASP1;DOK5	Acute
ChEA_2022	SRY 22984422 ChIP-ChIP TESTIS Rat	2/142	0.430939	0.520659	0	0	1.37633	1.15858	CHRNA3;NSG1	Acute
ChEA_2022	EBNA1 20929547 Chip-Seq RAJI-cells Human	17/1553	0.433513	0.522912	0	0	1.06918	0.893652	IFITM3;CHRNA3;HMGCS1;ILK;HIF3A;ISL1;NEUROD1;SQLE;BCL6;PCBP4;NEUROD6;CA2;RPS3;MAN1C1;CCL2;OTX2;CD200	Acute
ChEA_2022	SREBP2 21459322 ChIP-Seq LIVER Mouse	9/801	0.443198	0.533721	0	0	1.0961	0.891939	HES6;SQLE;PER1;IDI1;SMARCD3;NUFIP2;KIF5B;UPF3A;SLC3A2	Acute
ChEA_2022	NFE2L2 22581777 ChIP-Seq LYMPHOBLASTOID Human	5/425	0.44563	0.535774	0	0	1.14748	0.927466	MT2A;TMSB4X;CELF2;NR2F2;NR3C1	Acute
ChEA_2022	BMI1 19503595 ChIP-Seq MEFsC Mouse	6/521	0.449177	0.539159	0	0	1.12305	0.898817	ARHGAP21;GSTP1;DYNLT3;HIF3A;SLC17A8;NSG1	Acute
ChEA_2022	YY1 21170310 ChIP-Seq MESCs Mouse	4/337	0.458497	0.549451	0	0	1.15726	0.90243	RPS27;CELF5;CALM1;NR3C1	Acute
ChEA_2022	NFYA 21822215 ChIP-Seq K562 Human	17/1579	0.46132	0.551936	0	0	1.04988	0.812256	WNT2B;GADD45A;CELF2;PHYHIPL;PRSS23;DHRS3;DMBX1;ARHGAP21;RCN1;RPS27;NFIA;KIF5B;PLXNA2;MAN1C1;SH3BGRL3;GLUL;FGFR2	Acute
ChEA_2022	ERG 20887958 ChIP-Seq HPC-7 Mouse	16/1486	0.464507	0.554849	0	0	1.04971	0.804895	CD164;IDI1;NRP2;RPL21;BCL11A;RDX;HPCAL1;SQLE;HNRNPH1;KIF3A;AKAP9;BSG;PLXNA2;CCL2;GLUL;MCL1	Acute
ChEA_2022	OCT4 19829295 ChIP-Seq ESCs Human	17/1583	0.465593	0.555245	0	0	1.04697	0.800351	SUN2;NRP2;WNT2B;NUFIP2;DDX24;KCNJ13;ANKRD12;DMBX1;NEUROD2;PER1;ARL4A;CCND2;SLC7A8;BCL6;MTHFD2;RBP1;NEFL	Acute
ChEA_2022	KDM5B 21448134 ChIP-Seq MESCs Mouse	32/3030	0.468498	0.557808	0	0	1.03033	0.781218	CNTNAP2;NRP2;NUFIP2;DDX24;NRXN1;FAM107A;CSAD;NEUROD2;KIF5B;FDFT1;CD164;RBM39;CENPV;SUPT16H;BCL11A;RDX;ATRX;UPF3B;UPF3A;PAX6;ACSL3;NR2F2;DHRS3;NR4A2;SQLE;PER1;ARL4A;SLC7A8;BCL6;HNRNPH1;PSAT1;PPP2R2B	Acute
ChEA_2022	AR 35650195 ChIP-Seq DSRCT Human Mesenchymal Sarcoma	10/916	0.471272	0.560206	0	0	1.06366	0.800209	IDI1;CEBPD;CA2;GSTP1;NRXN1;PIK3R1;ETFB;SCRT1;SYNE2;FOXP1	Acute
ChEA_2022	ELF1 20517297 ChIP-Seq JURKAT Human	9/821	0.472492	0.560751	0	0	1.06798	0.800701	APC2;PER1;IDI1;CALB1;KCNJ13;METTL7A;YPEL3;SCRT1;FKBP5	Acute
ChEA_2022	FOXP3 21729870 ChIP-Seq TREG Human	13/1210	0.478702	0.567193	0	0	1.04649	0.770924	CD164;PGAP1;WNT2B;RPL21;PCDH9;NUFIP2;ANKRD12;SLC3A2;FOXP1;NR4A2;RPS14;AKAP13;BCL6	Acute
ChEA_2022	P300 27268052 Chip-Seq Bcells Human	17/1596	0.479459	0.567193	0	0	1.03761	0.762744	IFITM3;SUN2;NRP2;KCNJ13;ANKRD12;HPCAL1;SSTR2;MLLT3;SCRT1;AQP1;RPS14;CALB1;BCL6;PCBP4;NFIB;TMSB4X;YPEL3	Acute
ChEA_2022	ESR1 20056654 ChIP-Seq MCF-7 Human BreastCancer	9/827	0.481226	0.568371	0	0	1.05981	0.775164	PKM;NFIB;RGS16;ANKRD12;KIF21A;ACSL3;SSTR2;DHRS3;FOXP1	Acute
ChEA_2022	ZFX 18555785 ChIP-Seq MESCs Mouse	25/2372	0.483283	0.569887	0	0	1.02676	0.746612	SMARCD3;DDX24;SLC3A2;HIF3A;PPM1G;RPS14;MDK;KIF5B;RPS3;MAN1C1;GLUL;MCL1;HES6;CD164;RBM39;SUPT16H;TPI1;GADD45A;RDX;ATRX;RCN1;RPS27;PSAT1;AKAP9;CALM1	Acute
ChEA_2022	GATA1 26923725 Chip-Seq HPCs Mouse	2/160	0.492314	0.579609	0	0	1.21842	0.863418	PSAT1;SOX11	Acute
ChEA_2022	RBPJ 21746931 ChIP-Seq IB4-LCL Human	16/1523	0.504991	0.592724	0	0	1.02187	0.698156	IFITM3;CHRNA3;PGAP1;KCNJ13;ATP1A3;ILK;APCDD1;ENO2;FSTL1;SCRT1;SLC7A8;MTHFD2;FEZ1;SLC17A8;CALM1;YPEL3	Acute
ChEA_2022	FLI1 21867929 ChIP-Seq CD8 Mouse	15/1426	0.505062	0.592724	0	0	1.02317	0.6989	SMARCD3;CELF5;NSG1;PRSS23;DMBX1;NEUROD1;NR4A2;SQLE;PER1;CCND2;MDK;RBP1;TSPO;FDFT1;MCL1	Acute
ChEA_2022	MECOM 23826213 ChIP-Seq KASUMI Mouse	16/1527	0.509336	0.596789	0	0	1.01894	0.687427	IFITM3;RBM39;CEBPD;SLC7A11;WDR13;FOXP1;LDHA;RCN1;ARL4A;PKM;PSAT1;ID1;DDIT4;TSPO;CLIC1;MCL1	Acute
ChEA_2022	ADNP 35650610 ChIP-Seq mESC Mouse Stem Autism	5/458	0.510808	0.596964	0	0	1.06207	0.713461	SQLE;AKAP13;CENPV;FEZ1;NEFL	Acute
ChEA_2022	GATA2 26923725 Chip-Seq HEMANGIOBLAST Mouse	1/69	0.511105	0.596964	0	0	1.41506	0.949763	ISL1	Acute
ChEA_2022	FLI1 20887958 ChIP-Seq HPC-7 Mouse	16/1534	0.516919	0.602799	0	0	1.01385	0.669012	HES6;RPL21;NUFIP2;ATP1A3;ETFB;PPM1G;RPS14;AKAP13;LDHA;RPS27;NFIB;PSAT1;TMSB4X;CLIC1;YPEL3;MCL1	Acute
ChEA_2022	KLF4 18555785 ChIP-Seq MESCs Mouse	19/1830	0.520838	0.60641	0	0	1.00892	0.658133	IFITM3;CD164;IDI1;RPL21;CRABP1;RDX;GCNT1;MIF;PIK3R1;PPM1G;SQLE;RCN1;ARL4A;TMSB4X;MAN1C1;TSPO;TCF4;CALM1;FDFT1	Acute
ChEA_2022	ELF5 23300383 ChIP-Seq T47D Human	9/860	0.528598	0.614474	0	0	1.01694	0.648327	NR4A2;TLE1;NFIA;RPS3;ACSL3;SLC7A11;MLLT3;SNTB1;MCL1	Acute
ChEA_2022	ESR2 21235772 ChIP-Seq MCF-7 Human	4/370	0.531154	0.616473	0	0	1.05113	0.665052	HEY1;TSC22D3;ENC1;DHRS3	Acute
ChEA_2022	SPI1 23127762 ChIP-Seq K562 Human	12/1157	0.532573	0.616758	0	0	1.00746	0.634738	APC2;NRP2;KIF5B;AKAP9;RPS3;PLXNA2;MAN1C1;SLC3A2;NRCAM;YPEL3;FTL;MCL1	Acute
ChEA_2022	TFAP2A 17053090 ChIP-ChIP MCF-7 Human	16/1549	0.533073	0.616758	0	0	1.00311	0.631054	RPL21;TSC22D3;LMO3;ANKRD12;PAX6;SLC3A2;ETFB;SYNE2;PER1;AKAP13;MT2A;MAB21L1;CCL2;KIF21A;CALM1;MXRA5	Acute
ChEA_2022	ESR1 15608294 ChIP-ChIP MCF-7 Human	1/74	0.535856	0.619006	0	0	1.31781	0.822168	EFEMP1	Acute
ChEA_2022	IRF1 21803131 ChIP-Seq MONOCYTES Human	3/276	0.543082	0.625794	0	0	1.05673	0.64513	MDK;ABHD6;AQP1	Acute
ChEA_2022	CTNNB1 20615089 ChIP-ChIP FETAL BRAIN Human	4/376	0.54386	0.625794	0	0	1.03385	0.629684	IFITM3;PCDH9;ETFB;ENO2	Acute
ChEA_2022	MYC 28411283 ChIP-Seq MDA231-LM2-4175 Human BreastCancer	25/2441	0.544279	0.625794	0	0	0.993492	0.604334	NUFIP2;DDX24;RGS16;SLC3A2;PPM1G;RPS14;LDHA;RPS3;TSPO;CD164;RBM39;RPL21;MIF;NR2F2;TUBB4B;WDR13;DHRS3;PER1;RPS27;PKM;MTHFD2;HNRNPH1;PSAT1;DDIT4;FKBP5	Acute
ChEA_2022	GATA1 30185409 ChIP-Seq HPC Mouse BoneMarrow Leukemia	9/874	0.548262	0.629392	0	0	0.999742	0.600846	RCN1;GADD45A;PSAT1;GCNT1;MAN1C1;UPF3A;NEFM;OTX2;ISL1	Acute
ChEA_2022	CEBPB 22108803 ChIP-Seq LS180 Human	16/1565	0.550139	0.630564	0	0	0.991879	0.592732	GRIA2;IDI1;SNED1;SUPT16H;CHRNA3;ABHD6;MT3;FOXP1;PER1;ARHGAP21;ARL4A;SLC7A8;NFIB;TCF4;CRYAB;SNTB1	Acute
ChEA_2022	CREB1 20920259 ChIP-Seq GC1-SPG Mouse	25/2451	0.552985	0.632841	0	0	0.988827	0.585806	IDI1;CNTNAP2;NUFIP2;GCNT1;SLC3A2;PIK3R1;ZFP36L2;SYNE2;ARHGAP21;LDHA;KIF5C;BSG;ZC3H13;FDFT1;CD164;RPL21;SCRT1;NR4A2;PER1;RPS27;MTHFD2;HNRNPH1;AKAP9;ID1;DDIT4	Acute
ChEA_2022	MYCN 18555785 ChIP-Seq MESCs Mouse	17/1668	0.55503	0.634197	0	0	0.988437	0.581926	IDI1;RDX;ANKRD12;ILK;MT3;ZFP36L2;PPM1G;PER1;LDHA;PSAT1;CNR1;AKAP9;BSG;ENC1;CALM1;ZC3H13;FKBP5	Acute
ChEA_2022	STAT5A 28732065 ChIP-Seq J2E Mouse Blood	1/79	0.559359	0.636734	0	0	1.23302	0.71634	ZFP36	Acute
ChEA_2022	ERG 21242973 ChIP-ChIP JURKAT Human	3/283	0.560059	0.636734	0	0	1.02994	0.597072	NEUROD1;RBP1;SOX11	Acute
ChEA_2022	ESRRB 18555785 ChIP-Seq MESCs Mouse	11/1081	0.560449	0.636734	0	0	0.987127	0.571563	TPI1;BASP1;KIF5C;CRABP1;ECEL1;NEFL;ATP1A3;SLC3A2;ETFB;ENO2;MT3	Acute
ChEA_2022	GATA6 21074721 ChIP-Seq CACO-2 Mouse	16/1575	0.560706	0.636734	0	0	0.984977	0.569866	WNT2B;GADD45A;RGS16;PHYHIPL;DHRS3;DMBX1;ARHGAP21;RPS27;NFIA;SYT11;KIF5B;PLXNA2;MAN1C1;SH3BGRL3;GLUL;MCL1	Acute
ChEA_2022	NANOG 20526341 ChIP-Seq ESCs Human	16/1579	0.56491	0.640521	0	0	0.982241	0.560946	APC2;GRIA2;CHRNA3;WNT2B;GSTP1;CELF2;ATP1A3;PAX6;MT3;NR4A2;MAN1C1;PLS3;SH3BGRL3;TCF4;YPEL3;FDFT1	Acute
ChEA_2022	MYC 18358816 ChIP-ChIP MESCs Mouse	24/2369	0.567052	0.641962	0	0	0.981223	0.556653	CD164;RBM39;TLE1;RPL21;DDX24;GSTP1;ILK;SLC3A2;ACSL3;MIF;HIF3A;NR3C1;ZFP36L2;SCRT1;RPS14;GJA1;LDHA;MTHFD2;PCBP4;PSAT1;RPS3;AMH;GLUL;MCL1	Acute
ChEA_2022	GATA6 21074721 ChIP-Seq CACO-2 Human	16/1585	0.57119	0.645655	0	0	0.978162	0.547804	WNT2B;GADD45A;CELF2;PHYHIPL;DHRS3;DMBX1;ARHGAP21;RPS27;NFIA;SYT11;KIF5B;PLXNA2;MAN1C1;SH3BGRL3;GLUL;MCL1	Acute
ChEA_2022	SOX2 21211035 ChIP-Seq GBM Human Brain Glioblastoma	1/82	0.572889	0.646584	0	0	1.18717	0.661331	PPM1G	Acute
ChEA_2022	CTCF 20526341 ChIP-Seq ESCs Human	16/1591	0.577437	0.650721	0	0	0.974115	0.534941	HES6;SUPT16H;CHRNA3;PHYHIPL;CELF5;SSTR2;MT3;DMBX1;ZFP36;RPS27;NEUROD6;BSG;MAN1C1;SLC17A8;YPEL3;FDFT1	Acute
ChEA_2022	IGF1R 20145208 ChIP-Seq DFB Human	1/85	0.586005	0.659367	0	0	1.1446	0.611705	CNTNAP2	Acute
ChEA_2022	PPARG 19300518 ChIP-PET 3T3-L1 Mouse	2/191	0.587717	0.660286	0	0	1.01696	0.540525	ETFB;ENO2	Acute
ChEA_2022	RUNX1 22343733 ChIP-Seq Kasumi1 Human PeriphBlood AML	4/399	0.590868	0.662816	0	0	0.972503	0.511694	SLC7A8;HPCAL1;NSG1;ENO2	Acute
ChEA_2022	CTCF 18555785 ChIP-Seq MESCs Mouse	11/1123	0.611786	0.685237	0	0	0.947713	0.46568	RPS14;CD164;PDE1C;CEBPD;SEMA3C;DDX24;GCNT1;PLXNA2;UPF3A;FGFR2;FKBP5	Acute
ChEA_2022	EGR1 23403033 ChIP-Seq LIVER Mouse	5/516	0.616823	0.689831	0	0	0.938702	0.453555	SYT11;GSTP1;RBP1;PIK3R1;CLIC1	Acute
ChEA_2022	ZNF652 21678463 ChIP-ChIP ZR75-1 Human	1/94	0.622996	0.695679	0	0	1.03336	0.489001	FOXP1	Acute
ChEA_2022	DACH1 20351289 ChIP-Seq MDA-MB-231 Human	13/1338	0.626923	0.699005	0	0	0.938887	0.438397	RBM39;NRP2;NUFIP2;ILK;ETFB;PPM1G;RPS14;MT2A;ID1;ENC1;DDIT4;KIF21A;FTL	Acute
ChEA_2022	CDKN2AIP 20523734 ChIP-Seq CORTICAL Neurons	1/96	0.630759	0.70222	0	0	1.0115	0.466132	ATP1A3	Acute
ChEA_2022	JUND 26020271 ChIP-Seq HCASMC Human CoronaryArtery	6/629	0.632422	0.703009	0	0	0.923162	0.422991	CD164;RPS27;HMGCS1;BCL6;ID1;MSMO1	Acute
ChEA_2022	RXR 22158963 ChIP-Seq LIVER Mouse	15/1546	0.633608	0.703267	0	0	0.936817	0.427493	HES6;TLE1;PIK3R1;CSAD;MLLT3;DHRS3;ZFP36L2;PER1;LDHA;ZFP36;TTR;BCL6;NFIB;BSG;SLC17A8	Acute
ChEA_2022	PRDM16 22522345 ChIP-ChIP PALATE MESENCHYMAL Mouse	1/99	0.642106	0.710559	0	0	0.980388	0.434314	NR3C1	Acute
ChEA_2022	TRP63 18441228 ChIP-ChIP KERATINOCYTES Mouse	1/99	0.642106	0.710559	0	0	0.980388	0.434314	GADD45A	Acute
ChEA_2022	SMAD 19615063 ChIP-ChIP OVARY Human	1/100	0.64581	0.713587	0	0	0.970436	0.424322	MCL1	Acute
ChEA_2022	VDR 23401126 ChIP-Seq LCL-AND-THP1 Human	2/213	0.647007	0.713839	0	0	0.909906	0.396171	CELF2;APCDD1	Acute
ChEA_2022	FOXI1 33610681 ChIP-Seq GES1 Human Gastric Carcinoma	2/216	0.65455	0.721081	0	0	0.897013	0.380161	RCN1;CCND2	Acute
ChEA_2022	PPARG 20176806 ChIP-Seq THIOMACROPHAGE Mouse	6/645	0.656447	0.722092	0	0	0.899296	0.378526	NEUROD2;GCNT1;HPCAL1;COL4A5;CCL2;DHRS3	Acute
ChEA_2022	PU.1 20176806 ChIP-Seq MACROPHAGES Mouse	14/1469	0.657887	0.722597	0	0	0.919051	0.384827	RBM39;WNT2B;NUFIP2;BCL11A;GADD45A;CSAD;NR3C1;PRSS23;DHRS3;PER1;HNRNPH1;MDK;KIF1A;SNTB1	Acute
ChEA_2022	GATA3 21867929 ChIP-Seq TH1 Mouse	13/1372	0.662789	0.726898	0	0	0.913713	0.375808	IDI1;HPCAL1;LIN7A;KLHL4;APCDD1;SSTR2;PPM1G;DMBX1;SQLE;GJA1;ADAMTS1;ENC1;VSTM2A	Acute
ChEA_2022	OCT4 20526341 ChIP-Seq ESCs Human	15/1578	0.665103	0.728352	0	0	0.916029	0.373569	CHRNA3;PDE1A;ATP1A3;PAX6;MIF;PIK3R1;CSAD;FSTL1;PRSS23;NR4A2;ARL4A;RBP1;PLS3;SH3BGRL3;FGFR2	Acute
ChEA_2022	SMRT 22465074 ChIP-Seq MACROPHAGES Mouse	15/1580	0.667023	0.729371	0	0	0.914758	0.370414	TLE1;CEBPD;HPCAL1;PAX6;ISL1;NR4A2;PER1;ARL4A;BCL6;MTHFD2;BASP1;TMSB4X;CCL2;GLUL;CLIC1	Acute
ChEA_2022	FOXP3 17237761 ChIP-ChIP TREG Mouse	1/108	0.674106	0.736024	0	0	0.897515	0.353951	BCL6	Acute
ChEA_2022	PITX1 30713093 ChIP-Seq Epithelial Human Tongue SCC	1/109	0.677481	0.738615	0	0	0.88916	0.346216	FGFR2	Acute
ChEA_2022	BRD4 27068464 Chip-Seq AML-cells Mouse	15/1597	0.683108	0.743649	0	0	0.904085	0.344549	HES6;SUN2;NRP2;NUFIP2;CEBPD;GCNT1;HPCAL1;MIF;NR4A2;PER1;HEY1;BSG;TSPO;TCF4;CALM1	Acute
ChEA_2022	BCL6 25482012 ChIP-Seq CML-JURL-MK1 Human	15/1605	0.690526	0.750616	0	0	0.899141	0.332953	SNED1;CENPV;KCNJ13;ANKRD12;HPCAL1;SYNE2;AQP1;SQLE;NEUROD2;CALB1;SLC7A8;BCL6;RBP1;ID1;KIF1A	Acute
ChEA_2022	ZNF274 21170338 ChIP-Seq K562 Hela	2/245	0.720976	0.782522	0	0	0.788792	0.258053	CELF2;PLS3	Acute
ChEA_2022	TP53 32428506 ChIP-Seq Human Liver Heptoma	5/584	0.72233	0.782522	0	0	0.825536	0.268525	HES6;RPS14;PKM;CALM1;DHRS3	Acute
ChEA_2022	GABPA 29892750 ChIP-Seq EML Mouse BoneMarrow	2/246	0.723063	0.782522	0	0	0.785519	0.254711	BSG;MCL1	Acute
ChEA_2022	ASXL1 24218140 ChIP-Seq BMDM Mouse	5/593	0.734617	0.793861	0	0	0.812519	0.250585	RCN1;TCF4;SLC3A2;CLIC1;FDFT1	Acute
ChEA_2022	EST1 17652178 ChIP-ChIP JURKAT Human	5/597	0.739951	0.798454	0	0	0.806861	0.243003	RPS14;LDHA;SUPT16H;RPS27;FTL	Acute
ChEA_2022	ESR1 22217937 ChIP-Seq MCF-7 Human BreastCancer	1/133	0.748821	0.806843	0	0	0.726608	0.210175	DHRS3	Acute
ChEA_2022	E2F4 17652178 ChIP-ChIP JURKAT Human	5/608	0.754217	0.811472	0	0	0.791688	0.223316	MT2A;SUPT16H;ID1;SLC3A2;DHRS3	Acute
ChEA_2022	HNFA 21074721 ChIP-Seq CACO-2 Human	14/1578	0.757301	0.813602	0	0	0.849917	0.236272	WNT2B;GADD45A;CELF2;PHYHIPL;DHRS3;DMBX1;ARHGAP21;RPS27;NFIA;KIF5B;PLXNA2;MAN1C1;SH3BGRL3;GLUL	Acute
ChEA_2022	BCL3 23251550 ChIP-Seq MUSCLE Mouse	6/725	0.761423	0.81684	0	0	0.795897	0.216935	PER1;CD164;RBM39;NUFIP2;KIF5B;PPM1G	Acute
ChEA_2022	GABP 17652178 ChIP-ChIP JURKAT Human	5/617	0.765452	0.819969	0	0	0.77968	0.208399	RPS14;CD164;SUPT16H;RPS27;CCND2	Acute
ChEA_2022	THRA 23701648 ChIP-Seq CEREBELLUM Mouse	1/146	0.780659	0.835045	0	0	0.661026	0.163681	SOX11	Acute
ChEA_2022	POU5F1 18555785 ChIP-Seq MESCs Mouse	3/403	0.787647	0.841299	0	0	0.716527	0.171039	CD164;SUPT16H;CALM1	Acute
ChEA_2022	IRF8 22096565 ChIP-ChIP GC-B Human	1/150	0.789622	0.842188	0	0	0.643149	0.151912	PER1	Acute
ChEA_2022	ETS2 20176728 ChIP-ChIP TROPHOBLAST STEM CELLS Mouse	1/151	0.791806	0.843296	0	0	0.638829	0.149128	CNTNAP2	Acute
ChEA_2022	MEIS1 20887958 ChIP-Seq HPC-7 Mouse	9/1092	0.798171	0.848848	0	0	0.789305	0.177935	HES6;CEBPD;AKAP9;ID1;SH3BGRL3;ETFB;CLIC1;DHRS3;ZFP36L2	Acute
ChEA_2022	YY1 33199912 ChIP-Seq 293T Human KidneyEmbryo	33/3612	0.802713	0.851127	0	0	0.864218	0.189919	IDI1;NRP2;WNT2B;NUFIP2;PIK3R1;CSAD;MLLT3;NR3C1;RPS14;LDHA;CCND2;CALB1;KIF3A;KIF5B;RPS3;RBM39;RPL21;GADD45A;ATRX;ACSL3;MIF;TUBB4B;ISL1;WDR13;SELENOO;RPS27;MTHFD2;HNRNPH1;PSAT1;AKAP9;DDIT4;TCF4;CALM1	Acute
ChEA_2022	FOXO3 22982991 ChIP-Seq MACROPHAGES Mouse	14/1639	0.803778	0.851127	0	0	0.815276	0.178083	CD164;IDI1;RBM39;ANKRD12;PIK3R1;SLC7A11;TUBB4B;RPS27;BASP1;AKAP9;TSPO;TCF4;ZC3H13;GLUL	Acute
ChEA_2022	HOXC9 25013753 ChIP-Seq NEUROBLASTOMA BE2-C Human	14/1639	0.803778	0.851127	0	0	0.815276	0.178083	NRP2;SUPT16H;ACSL3;SLC7A11;CSAD;AQP1;MTHFD2;PPP2R2B;MAB21L1;ID1;PLXNA2;KIF21A;FTL;MCL1	Acute
ChEA_2022	SMC4 20622854 ChIP-Seq HELA Human	13/1544	0.812332	0.858951	0	0	0.803495	0.167003	SUN2;WNT2B;HMGCS1;NUFIP2;GSTP1;FAM107A;ATP1A3;SSTR2;MT3;AKAP13;PCBP4;BASP1;BSG	Acute
ChEA_2022	CEBPB 26923725 Chip-Seq MACROPHAGESS Mouse	12/1450	0.822193	0.868132	0	0	0.789585	0.154585	CD164;IDI1;GJA1;NRP2;WNT2B;BCL6;PCBP4;ADAMTS1;CELF5;CLIC1;CD200;FGFR2	Acute
ChEA_2022	MYC 22102868 ChIP-Seq CA46 Human Blood BurkittsLymphoma	20/2314	0.828187	0.87321	0	0	0.820279	0.154636	CD164;RBM39;TPI1;WNT2B;RPL21;PCDH9;RGS16;ATP1A3;SLC3A2;MIF;PIK3R1;TUBB4B;FOXP1;RPS14;RPS27;PKM;NFIA;MTHFD2;HNRNPH1;RPS3	Acute
ChEA_2022	SPI1 22790984 ChIP-Seq ERYTHROLEUKEMIA Mouse	13/1572	0.831328	0.874706	0	0	0.787854	0.145541	RPL21;NUFIP2;DDX24;ATRX;SLC3A2;RPS14;RPS27;PSAT1;KIF5B;AKAP9;ID1;RPS3;MCL1	Acute
ChEA_2022	BCOR 27268052 Chip-Seq Bcells Human	13/1573	0.831979	0.874706	0	0	0.787306	0.144823	IFITM3;NUFIP2;KCNJ13;HPCAL1;ETFB;MT3;EBP;BCL6;PCBP4;HNRNPH1;NFIB;SLC17A8;FDFT1	Acute
ChEA_2022	CREB1 15753290 ChIP-ChIP HEK293T Human	3/440	0.834522	0.876129	0	0	0.654609	0.118416	RPS14;IDI1;BCL6	Acute
ChEA_2022	SOX2 21211035 ChIP-Seq LN229 Human	13/1590	0.842764	0.883524	0	0	0.778092	0.133107	HES6;SUN2;TPI1;HIF3A;APCDD1;PTPRZ1;MTHFD2;PCBP4;NNAT;PLS3;TCF4;ZC3H13;NCKAP5	Acute
ChEA_2022	AUTS2 25519132 ChIP-Seq 293T-REX Human	6/809	0.844252	0.883826	0	0	0.709502	0.120122	RCN1;SMARCD3;NUFIP2;NFIB;MAB21L1;AQP1	Acute
ChEA_2022	GTF3C2 35216376 ChIP-Seq H9 Human BoneMarrow Lymphoma	10/1277	0.853942	0.892703	0	0	0.746058	0.117796	RPS14;PER1;MT2A;NRP2;CHRNA3;RCN1;BCL6;PAX6;NRCAM;MXRA5	Acute
ChEA_2022	LYL1 20887958 ChIP-Seq HPC-7 Mouse	4/587	0.85815	0.895831	0	0	0.652514	0.0998189	SUN2;TMSB4X;DHRS3;ZFP36L2	Acute
ChEA_2022	GBX2 23144817 ChIP-Seq PC3 Human	1/191	0.862893	0.899508	0	0	0.503312	0.0742206	PPP2R2B	Acute
ChEA_2022	YY1 22570637 ChIP-Seq MALME-3M Human	6/839	0.867556	0.903091	0	0	0.682869	0.097019	IDI1;WNT2B;PCBP4;MAN1C1;SCRT1;FKBP5	Acute
ChEA_2022	GATA3 26560356 Chip-Seq TH1 Human	12/1539	0.87669	0.909321	0	0	0.739959	0.0973797	NR4A2;ZFP36;EBP;RCN1;ARL4A;KIF5B;DDIT4;KLHL4;ETFB;CALM1;ST18;DHRS3	Acute
ChEA_2022	ERG 20517297 ChIP-Seq VCAP Human	6/853	0.877406	0.909321	0	0	0.671086	0.0877683	CD164;IDI1;MTHFD2;NFIB;RPS3;SPATS2L	Acute
ChEA_2022	ELK4 26923725 Chip-Seq MESODERM Mouse	2/350	0.878349	0.909321	0	0	0.547836	0.0710607	NUFIP2;GLUL	Acute
ChEA_2022	STAT5B 24692510 ChIP-Seq Epithelium Mouse Mammary	3/484	0.878476	0.909321	0	0	0.593376	0.0768817	SUN2;BCL6;SLC7A11	Acute
ChEA_2022	BRD4 28847988 ChIP-Seq BCBL1 Human Blood Lymphoma	1/206	0.882798	0.912513	0	0	0.466127	0.058107	PPM1G	Acute
ChEA_2022	STAT3 29892750 ChIP-Seq EML Mouse BoneMarrow	2/358	0.886136	0.913694	0	0	0.535305	0.06471	RPS14;HNRNPH1	Acute
ChEA_2022	HCFC1 20581084 ChIP-Seq MESCs Mouse	1/209	0.886419	0.913694	0	0	0.459334	0.0553797	RBM39	Acute
ChEA_2022	P68 20966046 ChIP-Seq HELA Human	12/1576	0.89505	0.921301	0	0	0.72099	0.0799404	APC2;PER1;IDI1;WNT2B;PCBP4;HNRNPH1;NFIB;SH3BGRL3;TCF4;WDR13;MT3;SCRT1	Acute
ChEA_2022	IRF8 21731497 ChIP-ChIP J774 Mouse	1/219	0.897705	0.922746	0	0	0.43804	0.0472704	ATRX	Acute
ChEA_2022	GATA2 21571218 ChIP-Seq MEGAKARYOCYTES Human	6/911	0.911935	0.934863	0	0	0.626155	0.0577233	NEUROD2;SNED1;MYT1L;DDIT4;ABHD6;CALM1	Acute
ChEA_2022	CTCF 33576154 ChIP-Seq Human Liver ProstateCancer	31/3679	0.912031	0.934863	0	0	0.784032	0.0721949	WNT2B;CEBPD;SEMA3C;CELF5;ABHD6;SLC3A2;PIK3R1;SYNE2;RPS14;HEY1;BASP1;CA2;BSG;ENC1;SH3BGRL3;FDFT1;SUN2;TPI1;TLE1;HMGCS1;HPCAL1;MIF;ST18;SELENOO;SQLE;ARL4A;BCL6;MTHFD2;AKAP9;CALM1;FKBP5	Acute
ChEA_2022	FOXO3 23340844 ChIP-Seq DLD1 Human	3/576	0.938532	0.958588	0	0	0.495732	0.0314485	LMO3;KIF5B;ZFP36L2	Acute
ChEA_2022	THAP11 20581084 ChIP-Seq MESCs Mouse	3/577	0.939	0.958588	0	0	0.494842	0.0311453	KIF5C;RPS3;ILK	Acute
ChEA_2022	VDR 23849224 ChIP-Seq CD4+ Human	13/1811	0.939734	0.958588	0	0	0.674175	0.041906	RBM39;NUFIP2;ATRX;ILK;SLC3A2;PPM1G;NR4A2;RPS14;RPS27;HNRNPH1;SYT11;ZC3H13;MCL1	Acute
ChEA_2022	PHF8 20622854 ChIP-Seq HELA Human	11/1581	0.940378	0.958588	0	0	0.65479	0.0402518	PER1;IDI1;WNT2B;SLC7A8;PCBP4;HNRNPH1;MYT1L;ATP1A3;YPEL3;SCRT1;FDFT1	Acute
ChEA_2022	EVI1 22308434 ChIP-Seq SKOV3 Human Ovary OvarianCancer	6/1010	0.951722	0.967605	0	0	0.561454	0.0277822	CD164;NRP2;SPATS2L;ACSL3;NR2F2;FTL	Acute
ChEA_2022	EBNA2 21746931 ChIP-Seq IB4-LCL Human	7/1137	0.95185	0.967605	0	0	0.580993	0.0286707	IFITM3;APC2;FEZ1;ATP1A3;ILK;APCDD1;YPEL3	Acute
ChEA_2022	RCOR2 21632747 ChIP-Seq MESCs Mouse	1/298	0.955334	0.96969	0	0	0.320227	0.0146326	NEUROD2	Acute
ChEA_2022	VDR 33458620 ChIP-Seq PrimaryEpithelial Human Prostate	7/1154	0.956533	0.96969	0	0	0.571861	0.0254137	RPS14;ZFP36;GSTP1;DDIT4;TCF4;SLC3A2;PIK3R1	Acute
ChEA_2022	GABP 19822575 ChIP-Seq HepG2 Human	15/2155	0.964889	0.973822	0	0	0.647869	0.0231563	IDI1;SUPT16H;PGAP1;DDX24;SLC3A2;ACSL3;MIF;CSAD;WDR13;PPM1G;RPS14;RASSF4;HNRNPH1;ID1;RPS3	Acute
ChEA_2022	BCL6 27268052 Chip-Seq Bcells Human	10/1563	0.965062	0.973822	0	0	0.599268	0.0213115	BCL6;PCBP4;NFIB;KCNJ13;ID1;HPCAL1;SLC17A8;ENO2;YPEL3;FDFT1	Acute
ChEA_2022	E2F1 20622854 ChIP-Seq HELA Human	10/1567	0.965828	0.973822	0	0	0.597597	0.0207784	PER1;IDI1;EBP;WNT2B;PCBP4;HNRNPH1;NFIB;GSTP1;YPEL3;SCRT1	Acute
ChEA_2022	JUN 26020271 ChIP-Seq HCASMC Human CoronaryArtery	2/498	0.965894	0.973822	0	0	0.381444	0.0132364	HMGCS1;ID1	Acute
ChEA_2022	STAT1 20625510 ChIP-Seq HELA Human	2/523	0.972715	0.97936	0	0	0.36267	0.0100328	NNAT;CELF5	Acute
ChEA_2022	VDR 20736230 ChIP-Seq LYMPHOBLASTOID Human	1/381	0.981365	0.986698	0	0	0.249217	0.00468807	PGAP1	Acute
ChEA_2022	RAC3 21632823 ChIP-Seq H3396 Human	9/1559	0.982681	0.986698	0	0	0.53773	0.00939444	AKAP13;RCN1;SLC7A8;RASSF4;MYT1L;KIF3A;KIF21A;METTL7A;ETFB	Acute
ChEA_2022	ETS1 20019798 ChIP-Seq JURKAT Human	7/1332	0.986037	0.98872	0	0	0.490312	0.00689467	RPS14;RBM39;RPS27;RPL21;RPS3;CALM1;FTL	Acute
ChEA_2022	KDM5A 27292631 Chip-Seq BREAST Human	3/830	0.992226	0.993574	0	0	0.338937	0.0026452	RPL21;PRKX;SLC3A2	Acute
ChEA_2022	JARID1A 20064375 ChIP-Seq MESCs Mouse	6/1695	0.999693	0.999693	0	0	0.321581	9.88601e-05	APC2;DDX24;TCF4;ZC3H13;WDR13;PPM1G	Acute
ENCODE_and_ChEA_Consensus_TFs_from_ChIP-X	SUZ12 CHEA	42/1684	6.03659e-08	6.03659e-06	0	0	2.83111	47.0611	GRIA2;NRP2;WNT2B;SMARCD3;SEMA3C;CRABP1;ABHD6;LIN7A;MLLT3;PRSS23;CYR61;DMBX1;NEUROD2;CCND2;CALB1;ADAMTS1;CNR1;PLXNA2;NEFL;NEFM;OTX2;NRCAM;KIF1A;IGFBP5;BCL11A;ECEL1;SOX11;PAX6;NR2F2;NSG1;ISL1;DHRS3;NR4A2;CLDN5;SLC7A8;NFIA;NFIB;DOK5;PPP2R2B;MAB21L1;SPATS2L;SNTB1	Acute
ENCODE_and_ChEA_Consensus_TFs_from_ChIP-X	SOX2 CHEA	23/775	5.41314e-06	0.0001976	0	0	3.18252	38.5934	NRP2;TLE1;NUFIP2;CEBPD;GADD45A;PAX6;SLC3A2;CYR61;FOXP1;GJA1;RCN1;HEY1;PTPRZ1;NFIB;BASP1;ID1;ENC1;PLXNA2;NEFL;PLS3;FGFR2;FDFT1;FTL	Acute
ENCODE_and_ChEA_Consensus_TFs_from_ChIP-X	NELFE ENCODE	12/234	5.92801e-06	0.0001976	0	0	5.45333	65.6353	HES6;LDHA;RPS27;TPI1;NUFIP2;GADD45A;BSG;DDIT4;CALM1;TUBB4B;GLUL;FTL	Acute
ENCODE_and_ChEA_Consensus_TFs_from_ChIP-X	TCF3 CHEA	25/1006	4.22108e-05	0.00105527	0	0	2.64881	26.681	NUFIP2;PDE1A;SLC3A2;GJA1;BASP1;KIF3A;KIF21A;OTX2;MCL1;TLE1;RPL21;LMO3;RDX;SOX11;PAX6;NR2F2;FOXP1;RCN1;PKM;NFIB;ID1;DDIT4;TCF4;FGFR2;FTL	Acute
ENCODE_and_ChEA_Consensus_TFs_from_ChIP-X	TCF3 ENCODE	22/840	5.85303e-05	0.00117061	0	0	2.77368	27.0322	HES6;GADD45A;ACSL3;PIK3R1;TUBB4B;FAM126A;ZFP36L2;NR4A2;LDHA;ARL4A;PKM;AKAP9;BSG;ENC1;DDIT4;SH3BGRL3;CALM1;YPEL3;FDFT1;FKBP5;FTL;MCL1	Acute
ENCODE_and_ChEA_Consensus_TFs_from_ChIP-X	ZMIZ1 ENCODE	23/914	7.23393e-05	0.00120566	0	0	2.66643	25.4221	HES6;TPI1;NUFIP2;GADD45A;GSTP1;ATRX;UPF3B;PIK3R1;TUBB4B;FAM126A;WDR13;ZFP36L2;ARHGAP21;ZFP36;CCND2;PKM;HNRNPH1;DDIT4;SH3BGRL3;CALM1;GLUL;FTL;MCL1	Acute
ENCODE_and_ChEA_Consensus_TFs_from_ChIP-X	NANOG CHEA	17/595	0.000151758	0.00216796	0	0	2.99035	26.2948	PAX6;TUBB4B;DHRS3;CYR61;NEUROD1;GJA1;RCN1;NFIB;BASP1;PPP2R2B;ID1;ENC1;NEFL;OTX2;GLUL;FGFR2;FKBP5	Acute
ENCODE_and_ChEA_Consensus_TFs_from_ChIP-X	KLF4 CHEA	23/987	0.000223799	0.00279748	0	0	2.45499	20.6336	CD164;SUN2;NRP2;RPL21;IGFBP5;CRABP1;RDX;PAX6;SLC3A2;MIF;TUBB4B;SQLE;ZFP36;RCN1;ARL4A;PKM;HNRNPH1;CA2;NNAT;NEFL;TSPO;OTX2;MCL1	Acute
ENCODE_and_ChEA_Consensus_TFs_from_ChIP-X	SMAD4 CHEA	16/584	0.000378275	0.00420306	0	0	2.85041	22.4609	CNTNAP2;NRP2;GADD45A;PAX6;DHRS3;CYR61;DMBX1;KIF5B;ID1;ENC1;PLXNA2;NRCAM;ZNF385D;ZC3H13;NCKAP5;FGFR2	Acute
ENCODE_and_ChEA_Consensus_TFs_from_ChIP-X	CEBPD ENCODE	18/734	0.000613435	0.00613435	0	0	2.55114	18.8694	RBM39;NUFIP2;GADD45A;RDX;SLC7A11;TUBB4B;ZFP36L2;RPS27;PKM;BCL6;HNRNPH1;BSG;ID1;DDIT4;KIF21A;CALM1;FTL;MCL1	Acute
ENCODE_and_ChEA_Consensus_TFs_from_ChIP-X	SALL4 CHEA	11/355	0.00118137	0.0107397	0	0	3.18948	21.5005	GJA1;RCN1;PKM;NFIA;HEY1;NFIB;CELF2;NEFL;PRSS23;DHRS3;CYR61	Acute
ENCODE_and_ChEA_Consensus_TFs_from_ChIP-X	EZH2 CHEA	8/237	0.00325761	0.0271467	0	0	3.45199	19.7687	NEUROD2;BCL11A;CRABP1;ECEL1;NEFL;KIF1A;DHRS3;SCRT1	Acute
ENCODE_and_ChEA_Consensus_TFs_from_ChIP-X	CEBPB ENCODE	6/144	0.00381745	0.029365	0	0	4.27304	23.793	RBM39;BCL6;GADD45A;HNRNPH1;DDIT4;SLC7A11	Acute
ENCODE_and_ChEA_Consensus_TFs_from_ChIP-X	AR CHEA	21/1095	0.00458932	0.0327809	0	0	1.97856	10.6526	CNTNAP2;CHRNA3;TLE1;ATRX;HPCAL1;NR2F2;SLC7A11;MLLT3;DHRS3;ZFP36L2;ARL4A;NFIA;NFIB;PSAT1;PPP2R2B;PLXNA2;SPARCL1;SPATS2L;COL4A5;CALM1;FKBP5	Acute
ENCODE_and_ChEA_Consensus_TFs_from_ChIP-X	RFX5 ENCODE	13/559	0.00541158	0.0360772	0	0	2.37454	12.3932	IDI1;HMGCS1;GADD45A;ATRX;PER1;AKAP13;CCND2;PKM;MTHFD2;PSAT1;DDIT4;TSPO;FDFT1	Acute
ENCODE_and_ChEA_Consensus_TFs_from_ChIP-X	TP53 CHEA	9/319	0.00597425	0.0364715	0	0	2.87139	14.7024	NR4A2;TLE1;CCND2;SMARCD3;GADD45A;ENC1;DDIT4;NEFL;TUBB4B	Acute
ENCODE_and_ChEA_Consensus_TFs_from_ChIP-X	TRIM28 CHEA	7/210	0.00620015	0.0364715	0	0	3.39473	17.256	ARL4A;HEY1;ENC1;NEFM;SLC3A2;ACSL3;ISL1	Acute
ENCODE_and_ChEA_Consensus_TFs_from_ChIP-X	CHD1 ENCODE	14/655	0.00812102	0.0451168	0	0	2.17874	10.4869	CD164;SUPT16H;GADD45A;ANKRD12;SLC3A2;PIK3R1;DHRS3;LDHA;CCND2;PKM;TMSB4X;DDIT4;CALM1;FTL	Acute
ENCODE_and_ChEA_Consensus_TFs_from_ChIP-X	NFE2L2 CHEA	19/1022	0.00947349	0.0498605	0	0	1.90354	8.86906	CD164;GRIA2;PGAP1;PCDH9;NRXN1;GCNT1;PHYHIPL;NR2F2;SLC7A11;FOXP1;GJA1;PKM;BCL6;CA2;ENC1;PLXNA2;TCF4;FDFT1;FTL	Acute
ENCODE_and_ChEA_Consensus_TFs_from_ChIP-X	STAT3 CHEA	6/177	0.010181	0.0509051	0	0	3.44263	15.7921	AKAP13;ZFP36;NRP2;BCL6;PIK3R1;MLLT3	Acute
ENCODE_and_ChEA_Consensus_TFs_from_ChIP-X	MYC CHEA	12/573	0.0159549	0.075976	0	0	2.12062	8.77511	RPS14;PER1;GJA1;RPS27;PKM;RPL21;RPS3;SLC3A2;MIF;TUBB4B;ZFP36L2;FTL	Acute
ENCODE_and_ChEA_Consensus_TFs_from_ChIP-X	POU5F1 CHEA	7/261	0.018787	0.0853955	0	0	2.70605	10.7554	GJA1;NFIA;NUFIP2;NEFL;PAX6;OTX2;FGFR2	Acute
ENCODE_and_ChEA_Consensus_TFs_from_ChIP-X	GATA1 CHEA	15/807	0.0201934	0.0877974	0	0	1.88422	7.35299	IFITM3;BCL11A;GADD45A;CELF2;HPCAL1;PIK3R1;FAM126A;WDR13;ZFP36L2;AQP1;ZFP36;BSG;DDIT4;PLXNA2;GLUL	Acute
ENCODE_and_ChEA_Consensus_TFs_from_ChIP-X	REST CHEA	21/1280	0.0235832	0.0982633	0	0	1.67115	6.26215	CNTNAP2;SUPT16H;SMARCD3;MYT1L;CELF2;NRXN1;ECEL1;PHYHIPL;NR2F2;ST18;SCRT1;NEUROD1;NEUROD2;CALB1;DOK5;ENC1;NEFL;NEFM;NRCAM;CALM1;NCKAP5	Acute
ENCODE_and_ChEA_Consensus_TFs_from_ChIP-X	NFIC ENCODE	7/279	0.0258754	0.103501	0	0	2.52465	9.22622	RPS14;MT2A;LDHA;PKM;GADD45A;ENC1;METTL7A	Acute
ENCODE_and_ChEA_Consensus_TFs_from_ChIP-X	HDAC2 ENCODE	5/175	0.0350718	0.134892	0	0	2.87152	9.62064	SQLE;PKM;DDIT4;ID1;DHRS3	Acute
ENCODE_and_ChEA_Consensus_TFs_from_ChIP-X	FOXA2 ENCODE	7/316	0.0457472	0.169434	0	0	2.21813	6.8421	RBM39;MT2A;TLE1;ATRX;NR2F2;DHRS3;FOXP1	Acute
ENCODE_and_ChEA_Consensus_TFs_from_ChIP-X	TP63 CHEA	21/1399	0.0530131	0.189333	0	0	1.51703	4.45584	RBM39;WNT2B;BCL11A;GADD45A;GSTP1;RGS16;RDX;HPCAL1;SLC7A11;MIAT;DMBX1;PKM;SLC7A8;NFIA;NFIB;PPP2R2B;FEZ1;KIF5B;RBP1;SPATS2L;MXRA5	Acute
ENCODE_and_ChEA_Consensus_TFs_from_ChIP-X	FOXA1 ENCODE	5/205	0.0613188	0.211444	0	0	2.43706	6.80348	BCL6;PLS3;DHRS3;ZFP36L2;FOXP1	Acute
ENCODE_and_ChEA_Consensus_TFs_from_ChIP-X	PBX3 ENCODE	19/1269	0.0651455	0.217152	0	0	1.50732	4.11669	SUN2;RBM39;TPI1;TLE1;HMGCS1;NUFIP2;ATP1A3;MSMO1;TUBB4B;FAM126A;AKAP13;ARL4A;PKM;NFIA;HEY1;MTHFD2;TMSB4X;CALM1;FTL	Acute
ENCODE_and_ChEA_Consensus_TFs_from_ChIP-X	RUNX1 CHEA	19/1294	0.0756812	0.244133	0	0	1.47577	3.8093	CD164;NUFIP2;GADD45A;CELF2;HPCAL1;ABHD6;SLC3A2;ACSL3;CSAD;TUBB4B;DHRS3;ZFP36L2;NR4A2;HEY1;MTHFD2;SH3BGRL3;CALM1;YPEL3;FTL	Acute
ENCODE_and_ChEA_Consensus_TFs_from_ChIP-X	TCF7L2 ENCODE	10/583	0.0801406	0.25044	0	0	1.71145	4.31966	NR4A2;IDI1;RPS27;BCL6;SEMA3C;KIF5B;ID1;SLC7A11;FDFT1;FTL	Acute
ENCODE_and_ChEA_Consensus_TFs_from_ChIP-X	SUZ12 ENCODE	3/105	0.0944543	0.286225	0	0	2.85309	6.73225	MAB21L1;OTX2-AS1;OTX2	Acute
ENCODE_and_ChEA_Consensus_TFs_from_ChIP-X	REST ENCODE	7/383	0.10191	0.299736	0	0	1.81661	4.14852	GRIA2;CNTNAP2;CALB1;NRXN1;PHYHIPL;NEFM;SCRT1	Acute
ENCODE_and_ChEA_Consensus_TFs_from_ChIP-X	HNF4A ENCODE	18/1276	0.109095	0.311701	0	0	1.41075	3.12556	SUN2;PGAP1;TLE1;HMGCS1;GADD45A;HPCAL1;ACSL3;ETFB;TUBB4B;DHRS3;ZFP36L2;RASSF4;ID1;ENC1;SPATS2L;KIF21A;CALM1;FTL	Acute
ENCODE_and_ChEA_Consensus_TFs_from_ChIP-X	TAF7 ENCODE	10/640	0.126035	0.343271	0	0	1.55199	3.21448	RPS14;RBM39;ARL4A;RPS27;HNRNPH1;RPS3;SLC3A2;ACSL3;TUBB4B;FTL	Acute
ENCODE_and_ChEA_Consensus_TFs_from_ChIP-X	TRIM28 ENCODE	3/120	0.12701	0.343271	0	0	2.48541	5.12861	GADD45A;SLC7A11;YPEL3	Acute
ENCODE_and_ChEA_Consensus_TFs_from_ChIP-X	IRF1 ENCODE	5/263	0.136125	0.358222	0	0	1.88361	3.75626	MT2A;NFIA;MDK;SLC3A2;FOXP1	Acute
ENCODE_and_ChEA_Consensus_TFs_from_ChIP-X	PML ENCODE	21/1596	0.147264	0.377599	0	0	1.31308	2.51525	IDI1;TPI1;NUFIP2;GADD45A;SLC3A2;ACSL3;MIF;TUBB4B;ZFP36L2;LDHA;ZFP36;MTHFD2;HNRNPH1;TMSB4X;DDIT4;RPS3;SH3BGRL3;CALM1;GLUL;FTL;MCL1	Acute
ENCODE_and_ChEA_Consensus_TFs_from_ChIP-X	NFYA ENCODE	28/2250	0.168065	0.419102	0	0	1.24399	2.21853	IDI1;NUFIP2;DDX24;MSMO1;ETFB;AKAP13;EBP;GLUL;FDFT1;APC2;SUN2;RBM39;PCDH9;HMGCS1;GADD45A;ATRX;TUBB4B;FAM126A;NR4A2;PER1;ARL4A;PKM;NFIA;MTHFD2;PSAT1;ID1;DDIT4;FTL	Acute
ENCODE_and_ChEA_Consensus_TFs_from_ChIP-X	PPARD CHEA	5/285	0.171832	0.419102	0	0	1.73365	3.05338	GADD45A;ABHD6;ACSL3;ETFB;FTL	Acute
ENCODE_and_ChEA_Consensus_TFs_from_ChIP-X	VDR CHEA	2/76	0.184475	0.439225	0	0	2.61261	4.41595	MSMO1;MCL1	Acute
ENCODE_and_ChEA_Consensus_TFs_from_ChIP-X	CBX3 ENCODE	2/81	0.20314	0.471331	0	0	2.44664	3.89959	HES6;MSMO1	Acute
ENCODE_and_ChEA_Consensus_TFs_from_ChIP-X	FOS ENCODE	9/637	0.211974	0.471331	0	0	1.39427	2.16293	HMGCS1;MTHFD2;GADD45A;PSAT1;ANKRD12;MSMO1;TUBB4B;FAM126A;FDFT1	Acute
ENCODE_and_ChEA_Consensus_TFs_from_ChIP-X	ESR1 CHEA	3/154	0.212099	0.471331	0	0	1.92245	2.98115	BCL6;SEMA3C;ETFB	Acute
ENCODE_and_ChEA_Consensus_TFs_from_ChIP-X	STAT5A ENCODE	4/233	0.219847	0.477929	0	0	1.69182	2.5628	PKM;BCL6;GADD45A;DDIT4	Acute
ENCODE_and_ChEA_Consensus_TFs_from_ChIP-X	RELA ENCODE	7/484	0.233031	0.494161	0	0	1.42451	2.07492	CD164;PKM;TMSB4X;SLC3A2;PIK3R1;ZFP36L2;MCL1	Acute
ENCODE_and_ChEA_Consensus_TFs_from_ChIP-X	KAT2A ENCODE	2/90	0.237198	0.494161	0	0	2.19541	3.15889	RPS3;CALM1	Acute
ENCODE_and_ChEA_Consensus_TFs_from_ChIP-X	GATA2 CHEA	10/772	0.274096	0.544876	0	0	1.2743	1.6493	PKM;GADD45A;NFIB;DDIT4;SH3BGRL3;PIK3R1;NR3C1;FSTL1;DHRS3;ZFP36L2	Acute
ENCODE_and_ChEA_Consensus_TFs_from_ChIP-X	NFYB ENCODE	42/3715	0.276008	0.544876	0	0	1.12403	1.44699	IDI1;NUFIP2;DDX24;RGS16;ANKRD12;MSMO1;HIF3A;ETFB;ZFP36L2;AKAP13;ARHGAP21;EBP;HEY1;BSG;MAN1C1;SH3BGRL3;METTL7A;GLUL;FDFT1;MCL1;HES6;SUN2;RBM39;PCDH9;HMGCS1;GADD45A;ATRX;UPF3B;ACSL3;TUBB4B;FAM126A;NR4A2;SQLE;PER1;ARL4A;PKM;NFIA;MTHFD2;PSAT1;ID1;DDIT4;FTL	Acute
ENCODE_and_ChEA_Consensus_TFs_from_ChIP-X	FOXP2 ENCODE	3/178	0.277887	0.544876	0	0	1.65678	2.12157	NFIA;CSAD;FOXP1	Acute
ENCODE_and_ChEA_Consensus_TFs_from_ChIP-X	BHLHE40 ENCODE	5/348	0.289441	0.556618	0	0	1.41066	1.74894	PER1;CD164;BSG;ANKRD12;FTL	Acute
ENCODE_and_ChEA_Consensus_TFs_from_ChIP-X	CREB1 CHEA	17/1444	0.319003	0.595464	0	0	1.15771	1.32275	IDI1;RBM39;NUFIP2;SLC3A2;MSMO1;ZFP36L2;SCRT1;NR4A2;RPS14;PER1;LDHA;RPS27;HNRNPH1;KIF5C;ID1;DDIT4;FDFT1	Acute
ENCODE_and_ChEA_Consensus_TFs_from_ChIP-X	UBTF ENCODE	19/1631	0.32155	0.595464	0	0	1.14601	1.30026	HES6;CENPV;SUPT16H;CEBPD;BCL11A;GADD45A;TSC22D3;RDX;ACSL3;PIK3R1;TUBB4B;FAM126A;ZFP36L2;ARHGAP21;CCND2;PSAT1;AKAP9;GLUL;FKBP5	Acute
ENCODE_and_ChEA_Consensus_TFs_from_ChIP-X	STAT3 ENCODE	9/725	0.331785	0.603245	0	0	1.2173	1.343	CD164;MT2A;BCL6;GADD45A;BASP1;RGS16;RDX;DDIT4;SLC7A11	Acute
ENCODE_and_ChEA_Consensus_TFs_from_ChIP-X	IRF3 ENCODE	8/663	0.3752	0.67	0	0	1.1806	1.15734	ARL4A;NFIA;HMGCS1;MTHFD2;MSMO1;TUBB4B;FAM126A;FDFT1	Acute
ENCODE_and_ChEA_Consensus_TFs_from_ChIP-X	SIN3A ENCODE	13/1131	0.382534	0.671112	0	0	1.1252	1.08124	CD164;RBM39;GADD45A;ILK;SLC3A2;SLC7A11;SCRT1;SQLE;LDHA;PKM;MTHFD2;ID1;DDIT4	Acute
ENCODE_and_ChEA_Consensus_TFs_from_ChIP-X	E2F1 CHEA	10/859	0.391929	0.67574	0	0	1.13849	1.0664	RBM39;TLE1;RPL21;BSG;RDX;UPF3B;SLC3A2;MIF;ETFB;SYNE2	Acute
ENCODE_and_ChEA_Consensus_TFs_from_ChIP-X	TAF1 ENCODE	36/3346	0.415282	0.703868	0	0	1.0546	0.92678	IDI1;NUFIP2;DDX24;ILK;SLC3A2;PIK3R1;CSAD;ZFP36L2;PPM1G;RPS14;LDHA;KIF5B;BSG;RPS3;KIF21A;MCL1;CD164;RBM39;SUPT16H;TPI1;RPL21;GADD45A;ATRX;UPF3A;ACSL3;MIF;TUBB4B;FAM126A;RPS27;PKM;MTHFD2;HNRNPH1;AKAP9;DDIT4;CALM1;FTL	Acute
ENCODE_and_ChEA_Consensus_TFs_from_ChIP-X	ERG CHEA	2/144	0.437955	0.729925	0	0	1.35681	1.12023	IDI1;CD164	Acute
ENCODE_and_ChEA_Consensus_TFs_from_ChIP-X	ETS1 ENCODE	2/156	0.479031	0.774068	0	0	1.25032	0.920222	PKM;FTL	Acute
ENCODE_and_ChEA_Consensus_TFs_from_ChIP-X	ZNF384 ENCODE	8/730	0.479922	0.774068	0	0	1.06729	0.783534	CD164;SUPT16H;ZFP36;CCND2;NUFIP2;HNRNPH1;ILK;DHRS3	Acute
ENCODE_and_ChEA_Consensus_TFs_from_ChIP-X	ZBTB7A ENCODE	23/2184	0.488075	0.774722	0	0	1.02553	0.735599	HES6;CEBPD;GADD45A;RDX;HPCAL1;ILK;UPF3A;PIK3R1;CSAD;TUBB4B;FAM126A;DHRS3;ZFP36L2;SCRT1;FOXP1;ARHGAP21;PCBP4;MDK;ID1;GLUL;YPEL3;FTL;MCL1	Acute
ENCODE_and_ChEA_Consensus_TFs_from_ChIP-X	FLI1 ENCODE	7/650	0.506245	0.787437	0	0	1.04767	0.713187	RPS14;LDHA;RPS27;DDX24;RPS3;MCL1;PPM1G	Acute
ENCODE_and_ChEA_Consensus_TFs_from_ChIP-X	MYOD1 ENCODE	2/166	0.511834	0.787437	0	0	1.17348	0.785944	SMARCD3;AKAP9	Acute
ENCODE_and_ChEA_Consensus_TFs_from_ChIP-X	RAD21 ENCODE	13/1265	0.544408	0.82486	0	0	0.997558	0.606572	CD164;WNT2B;IGFBP5;CEBPD;TSC22D3;NR2F2;PPM1G;ARL4A;BASP1;CA2;ENC1;DDIT4;PLXNA2	Acute
ENCODE_and_ChEA_Consensus_TFs_from_ChIP-X	SP2 ENCODE	10/994	0.576125	0.859888	0	0	0.975299	0.53781	AKAP13;RBM39;ARL4A;NFIA;HMGCS1;DDX24;ILK;MSMO1;TUBB4B;FAM126A	Acute
ENCODE_and_ChEA_Consensus_TFs_from_ChIP-X	SRF ENCODE	3/299	0.59741	0.878544	0	0	0.973472	0.501486	SUN2;WDR13;MCL1	Acute
ENCODE_and_ChEA_Consensus_TFs_from_ChIP-X	FOXM1 ENCODE	1/95	0.626898	0.903782	0	0	1.02231	0.477392	TUBB4B	Acute
ENCODE_and_ChEA_Consensus_TFs_from_ChIP-X	EGR1 CHEA	3/315	0.632647	0.903782	0	0	0.922793	0.422494	ZFP36;CLIC1;FKBP5	Acute
ENCODE_and_ChEA_Consensus_TFs_from_ChIP-X	EGR1 ENCODE	5/537	0.651746	0.905965	0	0	0.900666	0.385575	CD164;RBM39;TSC22D3;UPF3A;CSAD	Acute
ENCODE_and_ChEA_Consensus_TFs_from_ChIP-X	SPI1 CHEA	10/1056	0.652712	0.905965	0	0	0.914465	0.390128	RPS14;BCL11A;SYT11;CELF2;RPS3;PLXNA2;SLC3A2;YPEL3;FTL;MCL1	Acute
ENCODE_and_ChEA_Consensus_TFs_from_ChIP-X	CTCF ENCODE	17/1790	0.67332	0.905965	0	0	0.914234	0.361611	CD164;WNT2B;CEBPD;TSC22D3;CELF5;FAM126A;CYR61;PPM1G;RPS14;ARL4A;MTHFD2;HNRNPH1;BASP1;CA2;ENC1;DDIT4;PLXNA2	Acute
ENCODE_and_ChEA_Consensus_TFs_from_ChIP-X	SMC3 ENCODE	11/1181	0.677636	0.905965	0	0	0.897936	0.349427	CEBPD;SEMA3C;GADD45A;BASP1;TSC22D3;ENC1;DDIT4;PLXNA2;DHRS3;ZFP36L2;PPM1G	Acute
ENCODE_and_ChEA_Consensus_TFs_from_ChIP-X	EZH2 ENCODE	3/338	0.679474	0.905965	0	0	0.858422	0.331726	CNR1;MAB21L1;SCRT1	Acute
ENCODE_and_ChEA_Consensus_TFs_from_ChIP-X	ZKSCAN1 ENCODE	1/120	0.712386	0.92587	0	0	0.806518	0.273519	HPCAL1	Acute
ENCODE_and_ChEA_Consensus_TFs_from_ChIP-X	USF1 ENCODE	13/1423	0.71292	0.92587	0	0	0.878227	0.29718	CD164;SUPT16H;ANKRD12;ACSL3;ENO2;ZFP36L2;PER1;LDHA;BCL6;BSG;ENC1;PLS3;FKBP5	Acute
ENCODE_and_ChEA_Consensus_TFs_from_ChIP-X	BCL3 ENCODE	2/273	0.774615	0.993096	0	0	0.70628	0.180376	CALM1;AMH	Acute
ENCODE_and_ChEA_Consensus_TFs_from_ChIP-X	MYC ENCODE	13/1515	0.79108	0.99984	0	0	0.820309	0.192245	CD164;RPL21;ILK;SLC3A2;MIF;TUBB4B;ZFP36L2;RPS14;LDHA;MTHFD2;HNRNPH1;RPS3;FKBP5	Acute
ENCODE_and_ChEA_Consensus_TFs_from_ChIP-X	PPARG CHEA	4/535	0.804767	0.99984	0	0	0.718353	0.156028	DDIT4;ENO2;DHRS3;ZFP36L2	Acute
ENCODE_and_ChEA_Consensus_TFs_from_ChIP-X	BRCA1 ENCODE	29/3218	0.810866	0.99984	0	0	0.853118	0.178858	IDI1;NUFIP2;ANKRD12;PIK3R1;SLC7A11;ETFB;CSAD;PPM1G;RPS14;LDHA;KIF21A;MCL1;CD164;RBM39;CENPV;SUPT16H;HMGCS1;GADD45A;UPF3B;MIF;PER1;PKM;BCL6;MTHFD2;HNRNPH1;PSAT1;DDIT4;CALM1;FKBP5	Acute
ENCODE_and_ChEA_Consensus_TFs_from_ChIP-X	RCOR1 ENCODE	5/702	0.853113	0.99984	0	0	0.681563	0.108275	PKM;GADD45A;SYT11;DDIT4;YPEL3	Acute
ENCODE_and_ChEA_Consensus_TFs_from_ChIP-X	SP1 ENCODE	5/707	0.857299	0.99984	0	0	0.676532	0.104165	ARL4A;MSMO1;TUBB4B;FAM126A;FDFT1	Acute
ENCODE_and_ChEA_Consensus_TFs_from_ChIP-X	MAX ENCODE	17/2073	0.869565	0.99984	0	0	0.776012	0.108457	HES6;CD164;SUPT16H;RPL21;ANKRD12;ILK;SLC3A2;MIF;TUBB4B;ZFP36L2;NR4A2;SQLE;PER1;LDHA;ARL4A;MTHFD2;BSG	Acute
ENCODE_and_ChEA_Consensus_TFs_from_ChIP-X	FOSL2 ENCODE	1/196	0.869876	0.99984	0	0	0.490281	0.0683474	GADD45A	Acute
ENCODE_and_ChEA_Consensus_TFs_from_ChIP-X	USF2 ENCODE	7/965	0.873516	0.99984	0	0	0.691621	0.093527	PER1;CD164;LDHA;SUPT16H;BSG;ANKRD12;FKBP5	Acute
ENCODE_and_ChEA_Consensus_TFs_from_ChIP-X	NR2C2 ENCODE	2/350	0.878349	0.99984	0	0	0.547836	0.0710607	RPS14;WDR13	Acute
ENCODE_and_ChEA_Consensus_TFs_from_ChIP-X	E2F6 ENCODE	27/3245	0.908734	0.99984	0	0	0.77697	0.0743585	WNT2B;CEBPD;GSTP1;RGS16;SLC3A2;ETFB;CSAD;ZFP36L2;PPM1G;LDHA;CCND2;BSG;TSPO;SH3BGRL3;HES6;CENPV;SUPT16H;UPF3B;MIF;FOXP1;NR4A2;RCN1;ARL4A;PKM;MTHFD2;HNRNPH1;PSAT1	Acute
ENCODE_and_ChEA_Consensus_TFs_from_ChIP-X	CREB1 ENCODE	17/2238	0.932346	0.99984	0	0	0.71168	0.049854	CD164;IDI1;RPL21;HMGCS1;DYNLT3;UPF3B;MSMO1;CYR61;NR4A2;PER1;LDHA;RPS27;BCL6;KIF5C;ID1;RPS3;ZC3H13	Acute
ENCODE_and_ChEA_Consensus_TFs_from_ChIP-X	ZBTB33 ENCODE	4/702	0.933854	0.99984	0	0	0.541746	0.0370746	RBM39;UPF3B;UPF3A;PPM1G	Acute
ENCODE_and_ChEA_Consensus_TFs_from_ChIP-X	SPI1 ENCODE	10/1540	0.96036	0.99984	0	0	0.609044	0.0246343	SUPT16H;HNRNPH1;SYT11;KIF5B;RPS3;SH3BGRL3;NR2F2;METTL7A;YPEL3;MCL1	Acute
ENCODE_and_ChEA_Consensus_TFs_from_ChIP-X	ATF2 ENCODE	21/2852	0.966974	0.99984	0	0	0.680159	0.0228421	CD164;RBM39;SUPT16H;RPL21;NUFIP2;ILK;SLC7A11;NR4A2;RPS14;RPS27;CCND2;MTHFD2;HNRNPH1;SYT11;TMSB4X;ID1;DDIT4;RPS3;CALM1;FTL;MCL1	Acute
ENCODE_and_ChEA_Consensus_TFs_from_ChIP-X	YY1 CHEA	1/332	0.968764	0.99984	0	0	0.286832	0.0091024	RPS27	Acute
ENCODE_and_ChEA_Consensus_TFs_from_ChIP-X	E2F4 ENCODE	3/710	0.978752	0.99984	0	0	0.398973	0.00856869	SUPT16H;BSG;SLC3A2	Acute
ENCODE_and_ChEA_Consensus_TFs_from_ChIP-X	YY1 ENCODE	19/2753	0.981779	0.99984	0	0	0.634005	0.0116585	CD164;RBM39;RPL21;NUFIP2;RDX;ATRX;UPF3B;SLC3A2;FTX;CSAD;TUBB4B;WDR13;RPS14;RPS27;HNRNPH1;KIF5B;AKAP9;RPS3;KIF21A	Acute
ENCODE_and_ChEA_Consensus_TFs_from_ChIP-X	NRF1 ENCODE	11/1882	0.988646	0.99984	0	0	0.540375	0.00617069	LDHA;PGAP1;RASSF4;HNRNPH1;KIF3A;BSG;SLC3A2;FTX;CSAD;TUBB4B;WDR13	Acute
ENCODE_and_ChEA_Consensus_TFs_from_ChIP-X	BCLAF1 ENCODE	3/851	0.993509	0.99984	0	0	0.330177	0.00215024	GADD45A;SLC3A2;FTL	Acute
ENCODE_and_ChEA_Consensus_TFs_from_ChIP-X	ELF1 ENCODE	14/2483	0.997063	0.99984	0	0	0.511657	0.00150486	SUPT16H;RPL21;ILK;MIF;PIK3R1;NR4A2;RPS14;RPS27;NFIA;SYT11;RPS3;ZC3H13;FDFT1;MCL1	Acute
ENCODE_and_ChEA_Consensus_TFs_from_ChIP-X	SIX5 ENCODE	3/1094	0.999253	0.99984	0	0	0.253345	0.000189295	BCL6;RPS3;FTL	Acute
ENCODE_and_ChEA_Consensus_TFs_from_ChIP-X	GABPA ENCODE	8/2082	0.99984	0.99984	0	0	0.345207	5.52136e-05	RPS14;SUPT16H;RPS27;DDX24;RPS3;CSAD;ZC3H13;PPM1G	Acute
Transcription_Factor_PPIs	ATF2	9/237	0.000811158	0.0664254	0	0	3.92052	27.9025	LDHA;TPI1;TLE1;PKM;BASP1;GSTP1;BSG;SLC3A2;CLIC1	Acute
Transcription_Factor_PPIs	HTT	10/293	0.000955761	0.0664254	0	0	3.51752	24.4574	NEUROD1;CENPV;LDHA;BASP1;FEZ1;UPF3A;PIK3R1;ETFB;FOXP1;FTL	Acute
Transcription_Factor_PPIs	ESR1	19/871	0.0017213	0.0712948	0	0	2.25891	14.3772	RBM39;SUPT16H;SMARCD3;RPL21;GADD45A;RDX;HPCAL1;SLC3A2;PIK3R1;TUBB4B;ISL1;RPS14;AKAP13;LDHA;RPS3;KIF1A;CALM1;CLIC1;FKBP5	Acute
Transcription_Factor_PPIs	AR	9/271	0.00205165	0.0712948	0	0	3.40582	21.079	ATRX;PAX6;TCF4;PIK3R1;KIF1A;CALM1;ENO2;NR3C1;FKBP5	Acute
Transcription_Factor_PPIs	SIRT3	5/95	0.00302309	0.0840419	0	0	5.4461	31.5954	PGAP1;GADD45A;BCL11A;MAB21L1;SNTB1	Acute
Transcription_Factor_PPIs	JUN	8/248	0.00428058	0.0850001	0	0	3.29192	17.953	RBM39;SMARCD3;BCL6;PPP2R2B;TSC22D3;NEFM;TCF4;NR3C1	Acute
Transcription_Factor_PPIs	TCF3	8/248	0.00428058	0.0850001	0	0	3.29192	17.953	RBM39;TLE1;TSC22D3;ID1;RPS3;TCF4;CALM1;FOXP1	Acute
Transcription_Factor_PPIs	TCF12	3/36	0.00598731	0.104029	0	0	8.84953	45.2929	ID1;TCF4;PRSS23	Acute
Transcription_Factor_PPIs	PPARD	3/40	0.00803967	0.116287	0	0	7.89123	38.0623	BCL6;GADD45A;GLUL	Acute
Transcription_Factor_PPIs	CTNNB1	10/398	0.00845713	0.116287	0	0	2.55181	12.1791	APC2;RBM39;TLE1;RPL21;PTPRZ1;PRKX;TCF4;LIN7A;PIK3R1;CRYAB	Acute
Transcription_Factor_PPIs	MITF	3/42	0.00920253	0.116287	0	0	7.48579	35.0955	EBP;OTX2;PAX6	Acute
Transcription_Factor_PPIs	FOXA2	2/15	0.0101492	0.117562	0	0	14.9178	68.4781	TLE1;OTX2	Acute
Transcription_Factor_PPIs	RXRA	5/139	0.0146248	0.156373	0	0	3.64966	15.42	NR4A2;SMARCD3;GADD45A;PIK3R1;KIF1A	Acute
Transcription_Factor_PPIs	NFKB1	7/254	0.0164421	0.163247	0	0	2.78374	11.4353	ZFP36;TSC22D3;RPS3;PLS3;CALM1;NR3C1;GLUL	Acute
Transcription_Factor_PPIs	TCF4	3/57	0.0209695	0.185047	0	0	5.4023	20.8782	NEUROD1;ID1;CALM1	Acute
Transcription_Factor_PPIs	NR2F2	2/22	0.0213003	0.185047	0	0	9.69314	37.3092	BCL11A;NR3C1	Acute
Transcription_Factor_PPIs	EP300	10/473	0.0251535	0.191505	0	0	2.13018	7.84495	NEUROD1;PKM;BCL6;CEBPD;DDX24;PAX6;TCF4;NR2F2;PIK3R1;NR3C1	Acute
Transcription_Factor_PPIs	NANOG	5/160	0.0251578	0.191505	0	0	3.15182	11.6069	SUPT16H;RPS27;NUFIP2;RPS3;TUBB4B	Acute
Transcription_Factor_PPIs	SMARCA4	6/219	0.0261769	0.191505	0	0	2.75789	10.0466	NEUROD1;NR4A2;SMARCD3;BCL6;PAX6;NR3C1	Acute
Transcription_Factor_PPIs	TAL1	3/65	0.029499	0.202619	0	0	4.70332	16.5717	SUPT16H;LMO3;TCF4	Acute
Transcription_Factor_PPIs	NR4A1	4/115	0.0312062	0.202619	0	0	3.51137	12.1744	NEUROD1;MYT1L;TCF4;NR3C1	Acute
Transcription_Factor_PPIs	PPARG	4/116	0.0320692	0.202619	0	0	3.47984	11.9702	SMARCD3;BCL6;GADD45A;KIF1A	Acute
Transcription_Factor_PPIs	SOX2	3/70	0.0356262	0.210952	0	0	4.35122	14.5099	SUPT16H;NFIB;PAX6	Acute
Transcription_Factor_PPIs	RAD21	6/237	0.0364233	0.210952	0	0	2.54065	8.41602	RPS14;WNT2B;TMSB4X;RPS3;TUBB4B;MCL1	Acute
Transcription_Factor_PPIs	NEUROD1	2/30	0.0380208	0.211396	0	0	6.92087	22.6286	TCF4;CALM1	Acute
Transcription_Factor_PPIs	CCNE1	3/82	0.0527643	0.269774	0	0	3.68803	10.8499	SMARCD3;AKAP9;CALM1	Acute
Transcription_Factor_PPIs	TBL1XR1	2/36	0.0529112	0.269774	0	0	5.69781	16.7467	APC2;BCL6	Acute
Transcription_Factor_PPIs	STAT6	3/83	0.0543429	0.269774	0	0	3.64175	10.6064	PSAT1;NR3C1;PPM1G	Acute
Transcription_Factor_PPIs	GATA4	2/42	0.0694987	0.328468	0	0	4.84167	12.91	SMARCD3;ID1	Acute
Transcription_Factor_PPIs	SIN3A	5/214	0.0708924	0.328468	0	0	2.33105	6.16933	NR4A2;PER1;RPL21;BCL6;RBP1	Acute
Transcription_Factor_PPIs	PCGF2	2/45	0.0783478	0.350223	0	0	4.50319	11.4678	CCND2;ABHD6	Acute
Transcription_Factor_PPIs	UPF1	3/98	0.0806269	0.350223	0	0	3.0644	7.71593	RPS3;UPF3B;UPF3A	Acute
Transcription_Factor_PPIs	ILF3	6/297	0.0874136	0.35876	0	0	2.01062	4.90009	RPS14;RBM39;RCN1;RPL21;KIF5C;RPS3	Acute
Transcription_Factor_PPIs	POU3F2	1/9	0.0889879	0.35876	0	0	12.0646	29.1874	SOX11	Acute
Transcription_Factor_PPIs	RUNX1	3/106	0.0965047	0.35876	0	0	2.82524	6.60588	NR4A2;CCND2;TLE1	Acute
Transcription_Factor_PPIs	FOXA1	1/10	0.0983755	0.35876	0	0	10.7236	24.8676	TLE1	Acute
Transcription_Factor_PPIs	LYL1	1/10	0.0983755	0.35876	0	0	10.7236	24.8676	TCF4	Acute
Transcription_Factor_PPIs	HNF1A	2/52	0.100231	0.35876	0	0	3.87137	8.90524	LDHA;TLE1	Acute
Transcription_Factor_PPIs	CCND1	3/108	0.100659	0.35876	0	0	2.77115	6.36259	NEUROD1;CALM1;CRYAB	Acute
Transcription_Factor_PPIs	RARA	4/175	0.107254	0.362931	0	0	2.27236	5.07317	NR4A2;SMARCD3;GADD45A;NR3C1	Acute
Transcription_Factor_PPIs	SMAD4	5/245	0.109703	0.362931	0	0	2.02674	4.47906	EFEMP1;SMARCD3;CEBPD;PAX6;FOXP1	Acute
Transcription_Factor_PPIs	CEBPA	3/113	0.111352	0.362931	0	0	2.64451	5.80487	CEBPD;AKAP9;NR3C1	Acute
Transcription_Factor_PPIs	PML	4/178	0.112274	0.362931	0	0	2.23284	4.88282	BCL6;TCF4;NR3C1;SYNE2	Acute
Transcription_Factor_PPIs	ILF2	4/184	0.122618	0.372534	0	0	2.15776	4.52844	RCN1;RPL21;HNRNPH1;RPS3	Acute
Transcription_Factor_PPIs	CCNT2	1/13	0.125965	0.372534	0	0	8.04146	16.6599	MLLT3	Acute
Transcription_Factor_PPIs	POU2F2	1/13	0.125965	0.372534	0	0	8.04146	16.6599	NR3C1	Acute
Transcription_Factor_PPIs	DLX4	1/13	0.125965	0.372534	0	0	8.04146	16.6599	PIK3R1	Acute
Transcription_Factor_PPIs	ELK4	1/14	0.134973	0.376957	0	0	7.42251	14.8649	ID1	Acute
Transcription_Factor_PPIs	GABPB1	1/14	0.134973	0.376957	0	0	7.42251	14.8649	LMO3	Acute
Transcription_Factor_PPIs	SP1	5/263	0.136125	0.376957	0	0	1.88361	3.75626	ARHGAP21;TPI1;BCL6;KIF1A;CALM1	Acute
Transcription_Factor_PPIs	PPARGC1A	2/64	0.140953	0.376957	0	0	3.12018	6.11345	BCL6;NR3C1	Acute
Transcription_Factor_PPIs	HIF1A	3/126	0.14102	0.376957	0	0	2.36345	4.62966	PER1;PKM;HIF3A	Acute
Transcription_Factor_PPIs	SPI1	2/66	0.148048	0.385263	0	0	3.02237	5.77338	CEBPD;BCL6	Acute
Transcription_Factor_PPIs	FOS	4/199	0.150149	0.385263	0	0	1.99025	3.77378	TSC22D3;NEFM;PIK3R1;NR3C1	Acute
Transcription_Factor_PPIs	GTF3C2	1/16	0.152714	0.385263	0	0	6.4322	12.0873	GRIA2	Acute
Transcription_Factor_PPIs	AIRE	2/68	0.155214	0.385263	0	0	2.93048	5.45934	SUPT16H;PIK3R1	Acute
Transcription_Factor_PPIs	NOTCH1	4/204	0.159813	0.386918	0	0	1.94	3.55747	SMARCD3;HEY1;KIF3A;ILK	Acute
Transcription_Factor_PPIs	CDX2	1/17	0.161448	0.386918	0	0	6.02988	10.9959	PAX6	Acute
Transcription_Factor_PPIs	SMC3	3/137	0.167943	0.395661	0	0	2.16822	3.8684	APC2;FEZ1;ATRX	Acute
Transcription_Factor_PPIs	E2F4	2/73	0.173402	0.398564	0	0	2.72342	4.77182	LDHA;SLC3A2	Acute
Transcription_Factor_PPIs	PRDM1	1/19	0.178648	0.398564	0	0	5.35935	9.23061	TLE1	Acute
Transcription_Factor_PPIs	BCL11A	1/19	0.178648	0.398564	0	0	5.35935	9.23061	NR2F2	Acute
Transcription_Factor_PPIs	CEBPB	3/142	0.180644	0.398564	0	0	2.0897	3.57595	CEBPD;NR2F2;NR3C1	Acute
Transcription_Factor_PPIs	STAT5B	2/81	0.20314	0.435801	0	0	2.44664	3.89959	NR3C1;FGFR2	Acute
Transcription_Factor_PPIs	BCL11B	1/22	0.203792	0.435801	0	0	4.59303	7.30593	NR2F2	Acute
Transcription_Factor_PPIs	NFIC	1/23	0.212002	0.446489	0	0	4.38404	6.80034	NFIB	Acute
Transcription_Factor_PPIs	KDM5A	1/25	0.22817	0.466406	0	0	4.01829	5.93769	NR3C1	Acute
Transcription_Factor_PPIs	BCOR	1/25	0.22817	0.466406	0	0	4.01829	5.93769	MLLT3	Acute
Transcription_Factor_PPIs	MYCN	1/26	0.23613	0.468886	0	0	3.85737	5.56762	HES6	Acute
Transcription_Factor_PPIs	KDM6A	1/26	0.23613	0.468886	0	0	3.85737	5.56762	TLE1	Acute
Transcription_Factor_PPIs	CLOCK	1/28	0.251805	0.491359	0	0	3.57127	4.92514	PER1	Acute
Transcription_Factor_PPIs	STAT5A	2/96	0.260076	0.491359	0	0	2.05465	2.76717	NR3C1;FGFR2	Acute
Transcription_Factor_PPIs	E2F2	1/30	0.26716	0.491359	0	0	3.32464	4.38822	RPS3	Acute
Transcription_Factor_PPIs	LMO4	1/30	0.26716	0.491359	0	0	3.32464	4.38822	GADD45A	Acute
Transcription_Factor_PPIs	POU5F1	5/338	0.269677	0.491359	0	0	1.45377	1.9052	SUPT16H;PKM;ILK;OTX2;NR2F2	Acute
Transcription_Factor_PPIs	FOXM1	1/31	0.27472	0.491359	0	0	3.21366	4.15206	ANKRD12	Acute
Transcription_Factor_PPIs	NACC1	1/31	0.27472	0.491359	0	0	3.21366	4.15206	ENC1	Acute
Transcription_Factor_PPIs	ETS1	2/102	0.282978	0.491359	0	0	1.93078	2.43739	NEFM;NR3C1	Acute
Transcription_Factor_PPIs	NR4A2	1/33	0.289607	0.491359	0	0	3.0125	3.73318	NEFM	Acute
Transcription_Factor_PPIs	NR0B1	1/33	0.289607	0.491359	0	0	3.0125	3.73318	NR3C1	Acute
Transcription_Factor_PPIs	XRCC4	1/33	0.289607	0.491359	0	0	3.0125	3.73318	CALM1	Acute
Transcription_Factor_PPIs	ETS2	1/34	0.296936	0.491359	0	0	2.92106	3.54687	NR3C1	Acute
Transcription_Factor_PPIs	NR2C2	1/34	0.296936	0.491359	0	0	2.92106	3.54687	FKBP5	Acute
Transcription_Factor_PPIs	CBFB	1/34	0.296936	0.491359	0	0	2.92106	3.54687	SPARCL1	Acute
Transcription_Factor_PPIs	EGR1	1/35	0.30419	0.49744	0	0	2.83501	3.37395	TCF4	Acute
Transcription_Factor_PPIs	HSF1	2/109	0.309615	0.497475	0	0	1.80383	2.11486	ENO2;FKBP5	Acute
Transcription_Factor_PPIs	PDX1	1/36	0.311369	0.497475	0	0	2.75387	3.21314	NEUROD1	Acute
Transcription_Factor_PPIs	REST	1/37	0.318475	0.503046	0	0	2.67724	3.06332	GRIA2	Acute
Transcription_Factor_PPIs	ESR2	5/365	0.323591	0.505384	0	0	1.34287	1.51512	AKAP13;RBM39;AKAP9;RPS3;CALM1	Acute
Transcription_Factor_PPIs	SMARCC1	2/114	0.328523	0.506509	0	0	1.72286	1.9178	SMARCD3;NR3C1	Acute
Transcription_Factor_PPIs	EZH2	2/115	0.332289	0.506509	0	0	1.70753	1.88127	TLE1;ATRX	Acute
Transcription_Factor_PPIs	SMARCB1	2/116	0.336049	0.506509	0	0	1.69247	1.84563	SMARCD3;NR3C1	Acute
Transcription_Factor_PPIs	SMAD3	5/375	0.343898	0.506509	0	0	1.3059	1.39393	HEY1;CEBPD;PAX6;NR3C1;ISL1	Acute
Transcription_Factor_PPIs	RUNX3	1/41	0.346176	0.506509	0	0	2.40902	2.55552	TLE1	Acute
Transcription_Factor_PPIs	GLI1	1/41	0.346176	0.506509	0	0	2.40902	2.55552	PRKX	Acute
Transcription_Factor_PPIs	TRIM28	3/204	0.350956	0.508155	0	0	1.44056	1.5084	RCN1;PPP2R2B;NR3C1	Acute
Transcription_Factor_PPIs	RCOR1	1/43	0.359603	0.510049	0	0	2.29408	2.34628	NR4A2	Acute
Transcription_Factor_PPIs	LMO2	1/43	0.359603	0.510049	0	0	2.29408	2.34628	ISL1	Acute
Transcription_Factor_PPIs	HDAC2	5/387	0.368378	0.517217	0	0	1.2641	1.26239	PER1;BCL6;TSC22D3;RBP1;NR3C1	Acute
Transcription_Factor_PPIs	NOD2	1/45	0.372755	0.51813	0	0	2.18958	2.16075	TLE1	Acute
Transcription_Factor_PPIs	ELK1	1/49	0.39826	0.5481	0	0	2.00671	1.84748	ID1	Acute
Transcription_Factor_PPIs	STAT2	1/50	0.404473	0.551193	0	0	1.96565	1.77925	ZFP36	Acute
Transcription_Factor_PPIs	SETDB1	2/136	0.40962	0.552789	0	0	1.4384	1.2838	TPI1;TTR	Acute
Transcription_Factor_PPIs	SIN3B	1/55	0.434594	0.580851	0	0	1.7832	1.48602	MYT1L	Acute
Transcription_Factor_PPIs	NR3C1	3/239	0.447646	0.588598	0	0	1.22472	0.984374	NR2F2;CALM1;FKBP5	Acute
Transcription_Factor_PPIs	CTCF	1/60	0.463198	0.588598	0	0	1.63167	1.25573	ATRX	Acute
Transcription_Factor_PPIs	BRF2	1/60	0.463198	0.588598	0	0	1.63167	1.25573	SLC3A2	Acute
Transcription_Factor_PPIs	STAT3	3/246	0.466359	0.588598	0	0	1.18902	0.90698	NR3C1;CRYAB;FGFR2	Acute
Transcription_Factor_PPIs	NFE2L2	1/61	0.468744	0.588598	0	0	1.60439	1.21564	ENC1	Acute
Transcription_Factor_PPIs	UBTF	1/61	0.468744	0.588598	0	0	1.60439	1.21564	TLE1	Acute
Transcription_Factor_PPIs	TP53	7/628	0.470031	0.588598	0	0	1.08603	0.819908	GADD45A;PPP2R2B;TMSB4X;RPS3;MIF;NR3C1;CRYAB	Acute
Transcription_Factor_PPIs	NCOR1	2/155	0.475677	0.59035	0	0	1.25855	0.935125	BCL6;NR3C1	Acute
Transcription_Factor_PPIs	TBP	2/160	0.492314	0.604319	0	0	1.21842	0.863418	PAX6;NR3C1	Acute
Transcription_Factor_PPIs	SUZ12	1/66	0.495629	0.604319	0	0	1.4806	1.03928	TLE1	Acute
Transcription_Factor_PPIs	GATA1	1/69	0.511105	0.612445	0	0	1.41506	0.949763	HEY1	Acute
Transcription_Factor_PPIs	SREBF1	1/69	0.511105	0.612445	0	0	1.41506	0.949763	SMARCD3	Acute
Transcription_Factor_PPIs	MYC	10/957	0.527283	0.62164	0	0	1.0154	0.649873	RBM39;CENPV;RCN1;PGAP1;PKM;DDX24;CALM1;CYR61;FOXP1;MCL1	Acute
Transcription_Factor_PPIs	TAF1	2/171	0.527723	0.62164	0	0	1.13847	0.727694	RPS3;PAX6	Acute
Transcription_Factor_PPIs	RNF2	2/175	0.540181	0.630968	0	0	1.11192	0.684779	RBM39;CENPV	Acute
Transcription_Factor_PPIs	NFE2	1/77	0.550103	0.637203	0	0	1.2656	0.756383	PER1	Acute
Transcription_Factor_PPIs	SMAD2	4/384	0.560525	0.642494	0	0	1.01167	0.585639	RPS14;KIF5B;NEFM;TCF4	Acute
Transcription_Factor_PPIs	GFI1B	1/80	0.563916	0.642494	0	0	1.21735	0.69736	EFEMP1	Acute
Transcription_Factor_PPIs	SMAD1	2/192	0.590565	0.666444	0	0	1.01156	0.532763	SMARCD3;PAX6	Acute
Transcription_Factor_PPIs	HCFC1	1/87	0.594525	0.666444	0	0	1.11787	0.581282	PPP2R2B	Acute
Transcription_Factor_PPIs	NCOA1	1/89	0.602872	0.670393	0	0	1.09235	0.552785	NR3C1	Acute
Transcription_Factor_PPIs	EED	1/91	0.611047	0.674091	0	0	1.06797	0.526062	TLE1	Acute
Transcription_Factor_PPIs	CDKN1B	1/93	0.619054	0.677548	0	0	1.04464	0.500972	CCND2	Acute
Transcription_Factor_PPIs	BRCA1	4/418	0.627497	0.681422	0	0	0.926962	0.43198	WNT2B;DDX24;RDX;PIK3R1	Acute
Transcription_Factor_PPIs	EPAS1	1/106	0.66725	0.717129	0	0	0.914704	0.37008	PKM	Acute
Transcription_Factor_PPIs	KAT2A	1/107	0.670696	0.717129	0	0	0.906029	0.361903	LDHA	Acute
Transcription_Factor_PPIs	VDR	1/109	0.677481	0.718854	0	0	0.88916	0.346216	CALB1	Acute
Transcription_Factor_PPIs	SMARCC2	1/114	0.693841	0.730636	0	0	0.849601	0.31054	SMARCD3	Acute
Transcription_Factor_PPIs	YY1	1/120	0.712386	0.738968	0	0	0.806518	0.273519	BCL6	Acute
Transcription_Factor_PPIs	TP63	1/120	0.712386	0.738968	0	0	0.806518	0.273519	PLS3	Acute
Transcription_Factor_PPIs	E2F1	1/126	0.729813	0.751437	0	0	0.767571	0.241759	CEBPD	Acute
Transcription_Factor_PPIs	CREB1	1/134	0.751425	0.768001	0	0	0.721108	0.206081	NR3C1	Acute
Transcription_Factor_PPIs	STAT1	1/196	0.869876	0.882575	0	0	0.490281	0.0683474	MDK	Acute
Transcription_Factor_PPIs	FOXP3	2/350	0.878349	0.884714	0	0	0.547836	0.0710607	NR3C1;FOXP1	Acute
Transcription_Factor_PPIs	POLR2A	1/239	0.917037	0.917037	0	0	0.40082	0.0347138	ZC3H13	Acute
ChEA_2022	MYC 19030024 ChIP-ChIP MESCs Mouse	207/2842	2.75558e-30	2.06944e-27	0	0	2.88385	196.286	IFITM3;RPL5;ARL6IP1;RPL31;RPL34;STMN2;PHB2;RPL6;ACTB;RPL7;RPS15;SOX2;RPS14;GJA1;RPS17;PSMD7;STMN1;RPL36;RPL35;RPL38;RPL37;RPS11;RPL39;JUNB;RPS10;ATP6V1G2;RPL21;RPL23;RPL22;CIRBP;MIF;MTHFD2;PPA1;VDAC2;RPL26;PFN1;ATF3;SLBP;MGST3;LDHB;LDHA;PCBP4;PRDX1;TSPAN5;BTF3;VAT1;PRELID1;RPL41;GADD45B;XRCC5;BCL11A;RDX;EIF1;MLLT11;CCT6A;RPS26;SQLE;RPS25;RPS28;RPS27;RPS29;RPL27A;ID2;ID3;RPS20;RPS21;RPS24;RPS23;NR…	Chronic
ChEA_2022	E2F1 18555785 ChIP-Seq MESCs Mouse	201/3015	2.8882e-24	1.08452e-21	0	0	2.56027	138.77	IFITM3;ARL6IP1;RPL31;STMN2;RPL6;ACTB;RPL7;RPS15;SOX2;RPS14;GJA1;RPS17;PSMD7;PEG10;STMN1;BSG;RPL35;RPL37;RPS11;RPL39;JUNB;RPS10;SOX4;HES6;RPL21;HPCAL1;CIRBP;MIF;CLDN5;CARHSP1;CFDP1;MTHFD2;DDIT4;RPL26;TAGLN3;PFN1;SLBP;LDHB;PRDX1;VAT1;RPL41;XRCC5;GADD45A;PLK2;UPF3B;EIF1;CCT6A;RPS28;RPS27;RPL27A;ID2;ID1;NMT1;ID3;RPS20;CALM1;RPS21;RPS24;RPS23;HIF3A;COX7C;MRPL33;MECP2;TMEM47;AKAP12;TUBA1B;NUDCD3;TUBA1A…	Chronic
ChEA_2022	MYC 18555785 ChIP-Seq MESCs Mouse	92/852	4.6733e-24	1.16988e-21	0	0	3.94547	211.951	RPL5;NDUFA13;SLC25A3;MTCH2;ARL6IP1;RPL31;EIF4A3;COX7C;RPL6;ACTB;RPL7;MRPL33;RPS15;AKAP12;RPS14;GJA1;RPS17;NUDCD3;UCHL1;PSMD7;CAPZB;YWHAQ;C1QBP;CFL1;RPL36;RPL35;RPLP2;RPL38;RPL37;KPNA2;EIF5B;CCT2;RPL21;TPM3;RPL23;RPL22;GTF3A;CIRBP;CACYBP;ATP1B3;RPS3A;MIF;RGMB;YWHAZ;NME1;CFDP1;MTHFD2;STRAP;SNRPE;RPL26;FKBP4;SLBP;MRPS35;RPL12;INSIG1;GCNT1;ODC1;RPL36A;SLC3A2;KLC1;RTN4;HSPD1;EBP;RPS15A;PRDX1;BAG1;RPS3…	Chronic
ChEA_2022	XRN2 22483619 ChIP-Seq HELA Human	117/1296	8.63722e-24	1.62164e-21	0	0	3.30649	175.594	RPL5;NDUFA11;ARL6IP1;RPL31;EIF4A3;SAT1;RPL6;ACTB;ACTG1;RPS14;RPS17;CCND2;BSG;RPL36;RPL35;RPL38;RPL37;MAF1;TMSB10;RPS10;SOX4;TLE4;TSPYL1;ATP6V1G2;RPL23;SERPINF1;RPL22;CIRBP;FOXP2;DDIT4;RPL26;PFN1;KHDRBS1;IDI1;INSIG1;TXN;ZFP36L2;UBB;PRDX1;CYC1;SERF2;VAT1;FDPS;RPL41;GADD45B;GADD45A;NR2F1;HMGA1;EIF1;CCT6A;RPS26;RPS28;SON;RPS27;UQCRQ;RPS29;UBE2S;RPL27A;ID2;ID1;ID3;RPS20;CALM1;RPS21;RPS24;CDK16;BTG1;WD…	Chronic
ChEA_2022	NELFA 20434984 ChIP-Seq ESCs Mouse	122/1454	4.46991e-22	6.7138e-20	0	0	3.05407	150.137	MTCH1;NDUFA13;NDUFA12;ZFAND5;SRP14;RPL6;ACTB;PSMD8;PPP1CB;RPS15;ZFP36;PSMD7;KIF5B;STMN1;CFL1;BSG;COTL1;RPL37;KPNA2;RPS11;JUNB;TMSB10;TLE4;HES6;RPL21;USP5;RPL23;APLP2;CIRBP;ATP1B3;MIF;CARHSP1;PPA1;DDIT4;VDAC2;RPL26;SLBP;KHDRBS1;IDI1;INSIG1;ACAT2;ZFP36L2;RTN4;UBB;PRDX1;PSAP;EIF4EBP1;CYC1;FDFT1;MCL1;BTF3;CD164;HSPA8;RPL41;CBX5;GADD45B;HSPA5;GADD45A;IDH1;HMGA1;UPF3A;MLLT11;RPS26;RPS28;RPS27;ARPC2;RPL…	Chronic
ChEA_2022	KLF4 19030024 ChIP-ChIP MESCs Mouse	103/1157	1.83732e-20	2.29971e-18	0	0	3.19636	145.254	RPL5;MTCH2;STMN2;CDH8;ACTB;RPL7;ACTG1;SOX2;GJA1;ZFP36;CCND2;KIF5C;STMN1;CFL1;RPL38;RPL37;RPS11;JUNB;TLE1;RPL21;TPM4;IGFBP5;RPL22;CIRBP;EBF1;PTOV1;MIF;SMS;COL4A5;ARL8A;RTN1;INSIG1;PDE1A;CRABP1;TMEM59L;EFNA5;NEUROD1;LDHB;LDHA;UBB;PRDX1;OTX2;MCL1;VAT1;FDPS;HSPA8;RPL41;BCL11A;NR2F1;HMGA1;NR2F2;EIF2S2;CCT6A;NR4A2;SQLE;RPS25;RPL27A;ID2;GNB2;RPS20;BRWD1;LHX9;RPS23;NRP2;DMBX1;AKAP12;TUBA1B;MAP1LC3B;TUBA1…	Chronic
ChEA_2022	MYC 19079543 ChIP-ChIP MESCs Mouse	92/1013	7.24179e-19	7.76941e-17	0	0	3.22754	134.812	RPL5;PODXL2;RPL31;STMN2;YBX1;RPL6;ACTB;RPL7;ACTG1;RPS15;SOX2;AKAP12;RPS14;GJA1;ZFP36;RPS17;PSMD7;SUMO2;ENC1;RPL36;RPL35;RPLP2;RPL38;RPL37;KPNA2;RPS11;RPL39;RPS10;HSP90AA1;TPI1;RPL21;RPL23;TSC22D3;RPL22;GTF3A;CACYBP;RPS3A;WIPI2;MIF;NME1;NPC2;MORF4L2;TCP1;RPL37A;NDUFS2;RPL26;LY6H;INA;SLBP;MRPS35;RPL12;ODC1;RPL36A;SLC3A2;ACAT2;ZFP36L2;HSPD1;PSMB6;LDHA;RPS15A;RPS3;EIF4EBP1;PLXNA2;HES1;CCT8;RPL17;CCT5…	Chronic
ChEA_2022	MYCN 28898695 ChIP-Seq NB1643 Human Nerve Neuroblastoma	150/2184	9.24311e-19	8.67697e-17	0	0	2.49239	103.497	RPL5;PGAP1;NDUFA11;CCNI;MYT1L;EIF4A3;ZFAND5;STMN2;COX6A1;RPL6;AQP1;RPS15;RPS14;BSG;RPL38;KIF21A;KPNA2;RPS11;SOX4;LMO1;ACOT7;RPL21;USP5;IGFBP5;RPL23;LMO3;EBF1;SOX11;MTHFD2;SNRPE;RPL26;SRSF6;PFN1;ATF3;FTL;ANAPC16;MGST3;DDX1;NREP;TXN;RTF1;EFNA5;RTN4;LDHB;LDHA;CALD1;PRDX1;BAG1;EIF4EBP1;PLXNA2;TSPAN5;MLEC;MAP4;CD164;FDPS;OST4;HSPA8;RPL41;CBX5;XRCC5;BCL11A;NR2F1;PBX3;HMGA1;TBCB;EIF1;MLLT11;RPS26;RPS25;…	Chronic
ChEA_2022	CREM 20920259 ChIP-Seq GC1-SPG Mouse	252/4643	2.14501e-18	1.63925e-16	0	0	2.09222	85.1186	RPL5;CMAS;CCNI;RPL31;RPL34;EIF4A3;RPL6;ACTB;RPL7;PSMD8;SOX2;RPS14;PSMD7;STMN1;BSG;RPL36;RPL38;KIF21A;SEC62;RPS11;JUNB;ACOT7;TSPYL1;RPL21;RPL23;RPL22;CIRBP;PTOV1;ACSL3;MIF;CFDP1;MTHFD2;AKAP9;RPL26;PFN1;OPTN;PFN2;SLBP;PHYHIPL;RTF1;LDHA;PCBP4;PRDX1;TSPAN5;MLEC;SERF2;FDFT1;BTF3;RPL41;BCL11A;PLK2;RDX;PBX3;UPF3A;NR2F2;EIF1;MLLT11;RPS26;SQLE;RPS27;RPS29;RPL27A;ID2;ID1;HNRNPD;GRB2;RPS20;CALM1;RPS24;BTG1;…	Chronic
ChEA_2022	OCT4 18692474 ChIP-Seq MEFs Mouse	124/1655	2.39835e-18	1.63925e-16	0	0	2.68074	108.762	IFITM3;RPL5;MTCH1;NDUFA13;MTCH2;CMAS;SPARC;STMN2;SRP14;PHB2;ACTB;SOX2;RPS14;GJA1;ZFP36;RPS17;PSMD7;CFL1;KIF21A;KPNA2;RPS11;JUNB;TMSB10;SOX4;TLE4;HES6;ATP6V1G2;RPL21;RPL22;APLP1;GTF3A;CIRBP;EBF1;SOX11;PRPF4B;MIF;CLDN5;CARHSP1;SMS;SPARCL1;FKBP4;PDE1A;NEUROD1;LDHB;PCSK1N;UBB;KIF3A;PRDX1;BAG1;PLXNA2;OTX2;FDFT1;MCL1;HSPA8;HSPA5;XRCC5;BCL11A;GADD45A;IDH1;PBX3;DSTN;EIF2S2;MLLT11;RPS26;ID2;ID1;ID3;RPS20;…	Chronic
ChEA_2022	NANOG 18692474 ChIP-Seq MEFs Mouse	118/1533	2.40103e-18	1.63925e-16	0	0	2.7475	111.468	CMAS;ZFAND5;STMN2;SAT1;SOX2;RPS14;GJA1;PSMD7;BASP1;STMN1;KIF21A;TMSB10;RPS10;SOX4;TLE4;RPL21;USP5;TPM3;RPL23;KRT8;SOX11;ATP1B3;ACYP1;DDIT4;SMS;SPARCL1;LY6H;FKBP4;ATF3;SDC2;PDE1A;ZFP36L2;RTN4;NEUROD1;LDHB;NEUROD2;ARHGAP21;LDHA;PCSK1N;KIF3A;PRDX1;BAG1;EIF4EBP1;PLXNA2;OTX2;FDFT1;MCL1;CBX5;XRCC5;BCL11A;GADD45A;RDX;DSTN;EIF2S2;EIF1;RPS26;SON;RPS29;UBE2S;ID2;ID1;ID3;GRB2;TCF4;CALM1;PAM;RPS21;FGFR2;RPS2…	Chronic
ChEA_2022	MYC 28411283 ChIP-Seq MDA231-LM2-4175 Human BreastCancer	160/2441	4.01834e-18	2.34223e-16	0	0	2.38338	95.4679	RPL5;NDUFA11;RPL31;RPL34;RPL6;ACTB;RPL7;ACTG1;PSMD8;RPS15;RPS14;PSMD7;PEG10;CFL1;RPL36;COTL1;RPL35;RPL38;RPL37;KPNA2;RPS11;RPL39;JUNB;TMSB10;RPS10;WLS;RPL21;USP5;RPL23;APLP2;RPL22;GTF3A;PRPF4B;MIF;RBX1;MTHFD2;PPA1;DDIT4;VDAC2;SNRPE;RPL26;SRSF6;PFN1;SLBP;KHDRBS1;INSIG1;DDX1;NREP;TXN;RTF1;EFNA5;LDHB;LDHA;PRDX1;BAG1;EIF4EBP1;MLEC;MAP4;SERF2;ATP5ME;BTF3;VAT1;CD164;HSPA8;RPL41;CBX5;GADD45B;XRCC5;PLK2;…	Chronic
ChEA_2022	TAL1 20887958 ChIP-Seq HPC-7 Mouse	120/1584	4.05446e-18	2.34223e-16	0	0	2.7031	108.25	MTCH2;NDUFA11;RPL31;ZFAND5;RPL6;ACTB;ACTG1;RPS15;RPS14;ZFP36;RPS17;PSMD7;STMN1;CFL1;BSG;RPL36;MAF1;SEC62;JUNB;TMSB10;RPS10;SOX4;HES6;ACOT7;ATP6V1G2;USP5;TPM4;CIRBP;PRPF4B;AKAP9;DDIT4;VDAC2;RPL26;PFN1;ARL8A;YTHDC1;INSIG1;RTF1;KLC1;ZFP36L2;LDHA;UBB;PRDX1;SERF2;MCL1;CD164;HSPA8;PRELID1;RPL41;GADD45B;HSPA5;HMGA1;UPF3A;ARPC5;EIF1;MLLT11;RPS26;RPS25;SON;RPS27;ARPC2;UQCRQ;UBE2S;RPL27A;RPS20;CALM1;RPS21;…	Chronic
ChEA_2022	TTF2 22483619 ChIP-Seq HELA Human	104/1272	5.52579e-18	2.96419e-16	0	0	2.89942	115.215	RPL5;NDUFA13;MTCH2;ARL6IP1;RPL31;RPL34;RPL6;ACTB;RPL7;ACTG1;RPS15;RPS14;ZFP36;STMN1;RPL36;RPL35;PLS3;RPL38;RPL37;MAF1;SEC62;RPS11;RPL39;JUNB;NCKAP5;TLE4;ACOT7;ATP6V1G2;USP5;RPL23;APLP1;GTF3A;ACSL3;MTHFD2;DDIT4;HOXB2;RPL26;GRIA2;MGST3;LDHA;ZNF706;UBB;PRDX1;MCL1;HSPA8;RPL41;GADD45B;HSPA5;GADD45A;UPF3A;NR2F2;SCRT1;RPS28;RPS27;UBE2S;RPL27A;ID2;HNRNPD;ID3;RPS20;CALM1;PAM;RPS24;RPS23;CNTNAP2;BTG1;WDR1;…	Chronic
ChEA_2022	MYC 18358816 ChIP-ChIP MESCs Mouse	154/2369	4.52657e-17	2.2663e-15	0	0	2.34349	88.1949	RPL5;NDUFA13;CCNI;ARL6IP1;RPL31;NR3C1;PHB2;RPL6;RPL7;RPS15;RPS14;GJA1;RPS17;PSMD7;STMN1;CFL1;RPL36;RPL35;RPL38;RPL37;KPNA2;MAF1;RPS11;RPL39;JUNB;RPS10;TLE1;RPL21;USP5;RPL23;RPL22;GTF3A;ACSL3;MIF;CFDP1;MTHFD2;PPA1;MORF4L2;RPL26;PFN1;ATF3;SLBP;KHDRBS1;ACAT2;ZFP36L2;LDHA;UBB;PCBP4;PRDX1;EIF4EBP1;CYC1;MCL1;VAT1;CD164;RPL41;CBX5;XRCC5;IDH1;PBX3;HMGA1;DSTN;EIF2S2;SCRT1;MLLT11;CCT6A;RPS26;RPS25;SON;UQCR…	Chronic
ChEA_2022	CLOCK 20551151 ChIP-Seq 293T Human	49/382	3.9612e-16	1.85929e-14	0	0	4.56204	161.792	STMN2;CLU;ACTB;AQP1;TUBA1A;MAF1;TMSB10;CCT3;TLE4;HES6;HSP90AA1;DUSP1;TSC22D3;CIRBP;ATP1B3;PRPF4B;FOS;YWHAZ;PJA1;CLDN5;CARHSP1;TUBB2A;MORF4L2;DDIT4;FKBP4;SLC25A5;IDI1;DCTN2;MGST3;SDC2;HSPD1;DNAJB1;CALD1;SH3BP5;CKB;CCT5;MCL1;GADD45B;HSPA5;GADD45A;NR2F2;DHRS3;EIF1;PER1;BCL6;FABP7;ID1;KRAS;YPEL3	Chronic
ChEA_2022	SOX2 18692474 ChIP-Seq MEFs Mouse	114/1566	6.06931e-16	2.68121e-14	0	0	2.56254	89.7866	IFITM3;CMAS;MYT1L;ZFAND5;PSMD8;SOX2;RPS14;GJA1;RPS17;PSMD7;KIF21A;RPS11;JUNB;TMSB10;TLE4;TLE1;RPL21;USP5;TPM3;RPL23;RPL22;EBF1;SOX11;MIF;CLDN5;SMS;FKBP4;PFN1;PDE1A;ZFP36L2;RTN4;NEUROD1;LDHB;PCSK1N;UBB;PCBP4;KIF3A;BAG1;PLXNA2;OTX2;FDFT1;MCL1;CBX5;GADD45B;XRCC5;GADD45A;RDX;EIF1;MLLT11;RPS26;SON;ID1;ID3;TCF4;CALM1;RPS21;FGFR2;RPS23;CNTNAP2;WDR1;ELAVL4;YBX1;COX7C;UBL5;CAPZB;YWHAQ;MDK;ENC1;NEFL;CCT3;H…	Chronic
ChEA_2022	EKLF 21900194 ChIP-Seq ERYTHROCYTE Mouse	86/1055	7.28856e-15	3.04095e-13	0	0	2.83033	92.1344	SLC25A3;WDR1;NDUFA12;TCF25;UBE2L6;ETFB;YBX1;SAT1;RPL6;RPL7;MRPL33;AQP1;ACTG1;RPS14;AKAP13;TUBA1A;LGALS1;CCND2;CAPZB;STMN1;CFL1;RPL35;RPLP2;SH3BGRL3;KPNA2;RPS11;CLIC1;CCT3;TPI1;USP5;TPM4;UBE2E3;GTF3A;PTOV1;MIF;PSMA3;CFDP1;PSMA2;MORF4L2;RPL37A;NDUFS2;SNRPE;FKBP4;SLC25A5;PFN1;KHDRBS1;HDAC2;TOMM40;DCTN2;DDX24;MGST3;DDX1;GCNT1;ZFP36L2;CST3;PSMB7;LDHA;PSMB3;PSAP;RPS3;EIF4EBP1;CYC1;CCT5;SEC11C;CCT4;RUNX…	Chronic
ChEA_2022	AF4 26711339 ChIP-Seq SEM Human Blood Leukemia	173/2966	1.01396e-14	4.00782e-13	0	0	2.09572	67.5289	RPL5;PGAP1;ARL6IP1;RPL31;NDUFA12;ZFAND5;NR3C1;ACTB;ACTG1;PPP1CB;RPS14;DPYSL2;KIF5B;RPL36;COTL1;KIF21A;RPL37;SEC62;HMGN3;SOX4;TLE4;SUPT16H;TSPYL1;RPL21;TPM3;RPL23;UBE2E3;APLP2;RPL22;STX7;CIRBP;EBF1;SOX11;ATP1B3;ACSL3;FOXP1;CARHSP1;MTHFD2;PPA1;AKAP9;DDIT4;SNRNP27;VDAC2;SNRPE;SLBP;KHDRBS1;IDI1;YTHDC1;DDX1;ANKRD12;TXN;RTF1;ZFP36L2;RTN4;LDHB;ARHGAP21;LDHA;ZNF706;PRDX1;BAG1;PSAP;MAP4;FDFT1;MCL1;CD164;H…	Chronic
ChEA_2022	CHD1 19587682 ChIP-ChIP MESCs Mouse	62/626	1.18394e-14	4.44569e-13	0	0	3.43968	110.301	WDR1;RPL31;NDUFA12;RPL34;ETFB;RPL7;PPP1CB;SOX2;RPS17;UCHL1;TMSB4X;KIF5B;CFL1;SUMO2;TSPO;RPL37;KPNA2;TLE4;EIF5B;TLE1;RPL21;USP5;VBP1;RPL23;PRPF4B;MIF;ARL4A;ERGIC2;CCDC90B;IDI1;DDX24;TMEM160;SLC3A2;PPM1G;PSMB7;PSMB3;PRDX1;RPS3;HES1;CCT8;ZC3H13;FDFT1;NDUFA9;FDPS;CBX5;GADD45A;XRCC5;WDR13;EIF1;RPS26;GSTA4;UBE2S;RPL27A;GNB2;EIF3J;CCNG1;TOMM7;PDCD2;TCF4;BRWD1;RBMX;TNRC6B	Chronic
ChEA_2022	EP300 20729851 ChIP-Seq FORBRAIN MIDBRAIN LIMB HEART Mouse	97/1313	5.36239e-14	1.91769e-12	0	0	2.55856	78.1814	SPARC;ZFAND5;UBE2L6;ACTB;SOX2;SYNPR;RPS14;CCND2;BASP1;STMN1;KIF21A;NRCAM;KPNA2;SOX4;LMO1;HES6;TPM4;UBE2E3;CIRBP;KRT8;SOX11;FOXP2;RBX1;FOXP1;CARHSP1;MTHFD2;AKAP9;DDIT4;SPARCL1;PFN1;MGST3;EFNA5;ZFP36L2;PCBP4;PLXNA2;OTX2;TRPM3;MCL1;GADD45B;BCL11A;NR2F1;PBX3;NR2F2;ZFHX4;ST18;GULP1;COL1A1;NR4A2;ID2;ID1;ID3;TCF4;PAM;RPS24;FGFR2;CNTNAP2;CHD7;ELAVL4;TMEM47;MAP1LC3B;TUBA1A;ENC1;KIF1A;YWHAH;CCT2;DUSP1;PAX3…	Chronic
ChEA_2022	ZFP281 18757296 ChIP-ChIP E14 Mouse	102/1466	4.67375e-13	1.5846e-11	0	0	2.40017	68.1449	MTCH1;SPARC;STMN2;ENO2;ACTB;SOX2;GJA1;ZFP36;CCND2;DPYSL2;PEG10;STMN1;CFL1;COTL1;JUNB;RPS10;SOX4;TLE1;IGFBP5;TPM3;CIRBP;SOX11;RBX1;RBP1;DDIT4;FKBP4;PFN1;KHDRBS1;RTN1;ZFP36L2;LDHB;NEUROD2;LDHA;UBB;PCBP4;EIF4EBP1;OTX2;VAT1;HSPA8;IDH1;NR2F1;HMGA1;MT3;SCRT1;EIF1;COL1A1;MLLT11;NR4A2;SON;ID2;ID3;TCF4;FGFR2;WNT2B;TCF25;PPP3CA;PCM1;CAPZB;MDK;ADAMTS1;NEFL;SH3BGRL3;KIF1A;AMH;CTSD;YWHAH;HSP90AA1;DUSP1;DYNLT3…	Chronic
ChEA_2022	KLF4 18358816 ChIP-ChIP MESCs Mouse	91/1238	4.85296e-13	1.5846e-11	0	0	2.52754	71.666	ARL6IP1;RPL31;STMN2;ETFB;YBX1;ACTB;ACTG1;SOX2;AKAP12;RPS14;ZFP36;MAP1LC3B;MDK;DPYSL2;STMN1;CFL1;SUMO2;RPLP2;NEFL;TSPO;RAC3;AMH;RPS11;JUNB;CLIC1;YWHAH;EIF5B;HSP90AA1;ACOT7;RPL21;TPM4;IGFBP5;RPL23;RPL22;EBF1;KRT8;PAX6;TUBB2B;CARHSP1;RCN1;TUBB2A;CFDP1;NPC2;DDAH2;NDUFS2;SLC25A5;PFN1;GAPDH;ATF3;ARL8A;SLBP;DYNC1I2;RTN1;DCTN2;RPL12;MGST3;TIMM13;SLC3A2;EFNA5;ZFP36L2;CST3;DNAJB1;UBB;CAMK2N1;NNAT;NDN;HES1;…	Chronic
ChEA_2022	MYC 22102868 ChIP-Seq CA46 Human Blood BurkittsLymphoma	140/2314	5.44879e-13	1.64364e-11	0	0	2.11747	59.7935	RPL5;NDUFA11;CCNI;RPL31;RPL34;RPL6;TPGS2;RPL7;PPP1CB;RPS15;RPS14;STMN1;RPL36;RPL35;RPL38;RPL37;RPS11;RPL39;TLE4;ACOT7;RPL21;RPL23;RPL22;GTF3A;PRPF4B;MIF;FOXP1;CFDP1;MTHFD2;PPA1;VDAC2;SNRPE;RPL26;SRSF6;PFN1;SLBP;KHDRBS1;DDX1;NREP;TXN;RTF1;HACD3;LDHB;PRDX1;PSAP;EIF4EBP1;MAP4;BTF3;CD164;HSPA8;RPL41;HSPA5;HMGA1;TBCB;RPS25;RPS27;RPS29;RPL27A;HNRNPD;EBPL;CD24;BRWD1;RPS21;RPS24;RPS23;WNT2B;ARPC1A;RPLP0;…	Chronic
ChEA_2022	POU5F1 18347094 ChIP-ChIP MESCs Mouse	106/1555	5.4715e-13	1.64364e-11	0	0	2.35369	66.4541	IFITM3;MTCH2;SPARC;CCNI;STMN2;SRP14;SOX2;GJA1;DPYSL2;PEG10;STMN1;KIF21A;TMSB10;TLE4;HES6;ACOT7;GTF3A;EBF1;SOX11;ACSL3;FOXP1;PPA1;DDIT4;SMS;COL4A5;TAGLN3;PFN1;ATF3;KHDRBS1;RTN1;PDE1A;MGST3;EFNA5;RTN4;NEUROD1;ARHGAP21;PCSK1N;UBB;KIF3A;PRDX1;PLXNA2;OTX2;CD164;BCL11A;ZFHX4;MLLT11;RPS26;NR4A2;BCL6;ID2;ID1;ID3;TCF4;CALM1;BRWD1;RPS24;FGFR2;FHL1;GDI2;CHD7;ELAVL4;YBX1;SYNE2;AKAP12;PPP3CA;UCHL1;CAPZB;YWHAQ…	Chronic
ChEA_2022	ATF3 23680149 ChIP-Seq GBM1-GSC Human	110/1652	8.35313e-13	2.41277e-11	0	0	2.29981	63.9599	CCNI;SRP14;CLU;SAT1;PSMD8;SOX2;RPS14;MT2A;DPYSL2;RPS10;ACOT7;ATP6V1G2;RPL21;TPM4;KRT8;CARHSP1;MORF4L2;RBP1;ATF3;PFN2;RTN4;LDHA;ZNF706;UBB;PRDX1;BAG1;EIF4EBP1;MAP4;MCL1;VAT1;RPL41;CBX5;GADD45B;HSPA5;GADD45A;PLK2;NR2F1;HMGA1;EIF2S2;EIF1;MLLT11;BCL6;UQCRQ;RPS29;ID1;ID3;CALM1;RPS21;CDK16;NRP2;BTG1;WNT2B;WDR1;FHL1;ILK;PSIP1;SLC7A11;UCHL1;MAP1LC3B;TUBA1A;CAPZB;ADAMTS1;TMSB4X;ENC1;CLIC1;HMGCS1;DUSP1;TSC…	Chronic
ChEA_2022	RARB 27405468 Chip-Seq BRAIN Mouse	108/1611	9.16579e-13	2.49552e-11	0	0	2.31328	64.1198	NDUFA13;PGAP1;RPL31;MYT1L;STMN4;ENO2;NR3C1;RPL7;PSMD8;CCND2;DPYSL2;COTL1;BAALC;JUNB;RPS10;SOX4;RPL21;IGFBP5;APLP1;CIRBP;PTOV1;PRPF4B;CARHSP1;FEZ1;MORF4L2;DDIT4;RPL26;GRIA2;IDI1;ANAPC16;MGST3;PHYHIPL;KLC1;EFNA5;ACAT2;LDHB;NEUROD2;ARHGAP21;PLXNA2;TAC1;TRPM3;SYT4;ARPP21;XRCC5;BCL11A;GADD45A;PLK2;IDH1;UPF3B;MT3;SCRT1;EIF1;ARPC2;GNB2;NMT1;CALM1;BRWD1;CNTNAP2;CELF2;CLTB;CELF5;PPP3CA;TUBA1B;NUDCD3;UCHL1…	Chronic
ChEA_2022	MYBL2 22936984 ChIP-ChIP MESCs Mouse	99/1419	9.30419e-13	2.49552e-11	0	0	2.40027	66.4949	IFITM3;ARL6IP1;RPL31;RPL34;STMN2;UBE2L6;ACTB;SOX2;RPS14;ZFP36;RPL35;KPNA2;RPS11;RPL39;USP5;TPM4;RPL23;PRPF4B;MIF;ACYP1;MORF4L2;KHDRBS1;INSIG1;TMEM59L;EFNA5;NEUROD1;PCSK1N;UBB;PRDX1;BAG1;OTX2;SERF2;MCL1;HSPA8;RPL41;CBX5;GADD45B;BCL11A;IDH1;NR2F1;UPF3B;MLLT11;RPS26;RPS25;RPS28;SON;ARPC2;BCL6;ID1;TCF4;SAE1;RPS21;LHX9;RPS24;RPS23;CNTNAP2;CHD7;HIF3A;AKAP12;TUBA1B;NUDCD3;TUBA1A;AMH;CCT3;HSP90AA1;TPI1;P…	Chronic
ChEA_2022	TCF3 18347094 ChIP-ChIP MESCs Mouse	108/1613	9.91452e-13	2.56752e-11	0	0	2.30995	63.846	IFITM3;CMAS;SPARC;CCNI;STMN2;PPP1CB;SOX2;GJA1;CCND2;BASP1;PEG10;STMN1;KIF21A;TMSB10;TLE1;USP5;TPM4;TPM3;LMO3;GTF3A;CIRBP;KRT8;SOX11;FOXP1;DDIT4;SMS;SPARCL1;HOXB2;TAGLN3;FKBP4;ATF3;GRIA2;KHDRBS1;PDE1A;MGST3;RTN4;NEUROD1;LDHB;ARHGAP21;UBB;PCBP4;KIF3A;PLXNA2;OTX2;MCL1;CBX5;BCL11A;RDX;NR2F1;NR2F2;EIF1;MLLT11;RPS26;NR4A2;NSG2;BCL6;RPS29;ID1;ID3;TCF4;CALM1;BRWD1;FGFR2;RPS23;GDI2;CHD7;YBX1;AKAP12;UCHL1;…	Chronic
ChEA_2022	SOX17 20123909 ChIP-Seq XEN Mouse	96/1363	1.25727e-12	3.14737e-11	0	0	2.41914	66.2894	CNTNAP2;NDUFA13;SLC25A3;MTCH2;NRP2;WDR1;CCNI;GDI1;RPL31;ELAVL4;RPL7;ACTG1;PSMD8;UBL5;GJA1;NUDCD3;MAP1LC3B;CCND2;CFL1;ENC1;COTL1;RPLP2;NEFL;PLS3;BAALC;RPL38;KIF21A;RPL37;RPS11;JUNB;TMSB10;CLIC1;CAP1;ACOT7;TLE1;USP5;TPM4;APLP2;CIRBP;PTOV1;PRPF4B;FOS;WIPI2;YWHAZ;NME1;PSMA3;CARHSP1;RCN2;NDUFS2;FKBP4;TOMM40;DDX1;GCNT1;ODC1;PHYHIPL;TMEM160;SRI;PTN;APCDD1;CST3;UBB;PSMB3;CALD1;PSAP;RPS3;SPOCK1;HES1;RPL41…	Chronic
ChEA_2022	ZFX 18555785 ChIP-Seq MESCs Mouse	141/2372	1.67411e-12	4.05567e-11	0	0	2.07518	56.27	MTCH2;CMAS;CCNI;ARL6IP1;NDUFA12;EIF4A3;ZFAND5;PHB2;RPL6;ACTB;RPL7;ACTG1;PPP1CB;RPS14;PSMD7;KIF5B;CFL1;RPL36;RPL37;KPNA2;MAF1;RPS11;JUNB;HES6;SUPT16H;TSPYL1;USP5;TPM4;RPL23;RPL22;APLP1;GTF3A;PTOV1;PRPF4B;ATP1B3;CFDP1;AKAP9;SNRPE;RPL26;TAGLN3;ARL8A;KHDRBS1;INSIG1;DDX1;LDHB;UBB;PRDX1;BAG1;PSAP;SERF2;MCL1;BTF3;CD164;HSPA8;CBX5;HSPA5;GADD45A;RDX;DSTN;EIF2S2;GNG11;EIF1;MLLT11;CCT6A;SON;RPS27;ARPC2;UQCR…	Chronic
ChEA_2022	ASH2L 23239880 ChIP-Seq MESCs Mouse	149/2603	6.05026e-12	1.41992e-10	0	0	1.99834	51.619	IFITM3;RPL5;PGAP1;CCNI;RPL31;NDUFA12;COX6A1;SRP14;PHB2;RPL6;RPL7;RPS15;SOX2;RPS14;GJA1;ZFP36;RPS17;CFL1;RPL36;RPL38;KPNA2;SEC62;RPL39;RPS10;SOX4;TLE4;TSPYL1;TLE1;TPM3;RPL23;SERPINF1;RPL22;GTF3A;EBF1;PRPF4B;ATP1B3;RBX1;CARHSP1;MTHFD2;DOK5;FEZ1;RBP1;SPARCL1;IDI1;RTN1;ANAPC16;DDX1;PHYHIPL;RTF1;RTN4;NEUROD1;LDHB;TSPAN5;MLEC;OTX2;MCL1;BTF3;SYT4;HSPA8;RPL41;CBX5;GADD45B;GADD45A;UPF3B;DSTN;RPS26;NR4A2;R…	Chronic
ChEA_2022	CCND1 20090754 ChIP-ChIP RETINA Mouse	99/1472	8.03733e-12	1.8291e-10	0	0	2.30082	58.779	NDUFA13;CCNI;UBE2L6;ACTB;PPP1CB;CCND2;STMN1;CFL1;RPL36;PLS3;MAF1;RPL39;SOX4;HES6;TLE1;USP5;TPM4;IGFBP5;ACYP1;MTHFD2;DDIT4;PFN1;SLBP;IDI1;INSIG1;MGST3;EFNA5;ACAT2;ZFP36L2;RTN4;UBB;PCBP4;PSAP;PLXNA2;FDFT1;VAT1;CD164;HSPA8;HSPA5;BCL11A;IDH1;NR2F1;NR2F2;MLLT11;NR4A2;RPS25;COL1A2;SON;UQCRQ;ID2;GNB2;NMT1;AAK1;PIN1;ID3;TCF25;ETFB;UBL5;UCHL1;HEY1;MDK;RPLP2;NEFL;CLIC1;CCT3;EIF5B;CCT2;TPI1;DUSP1;PAX3;CACYB…	Chronic
ChEA_2022	NANOG 18692474 ChIP-Seq MESCs Mouse	130/2172	9.90109e-12	2.18698e-10	0	0	2.06977	52.4446	CMAS;ZFAND5;STMN2;SAT1;SOX2;RPS14;GJA1;PSMD7;BASP1;PEG10;STMN1;KIF21A;TMSB10;RPS10;SOX4;TLE4;RPL21;USP5;TPM4;TPM3;RPL23;LMO3;KRT8;SOX11;ATP1B3;ACYP1;FOXP1;DDIT4;SMS;SPARCL1;HOXB2;LY6H;FKBP4;ATF3;SDC2;PDE1A;ZFP36L2;RTN4;NEUROD1;LDHB;NEUROD2;ARHGAP21;LDHA;PCSK1N;CALD1;KIF3A;PRDX1;BAG1;EIF4EBP1;PLXNA2;OTX2;FDFT1;MCL1;CBX5;XRCC5;BCL11A;GADD45A;RDX;DSTN;EIF2S2;SCRT1;EIF1;RPS26;SON;RPS29;UBE2S;ID2;ID1;…	Chronic
ChEA_2022	DPY 21335234 ChIP-Seq ESCs Mouse	103/1575	1.49415e-11	3.20601e-10	0	0	2.23638	55.7459	IFITM3;PGAP1;CMAS;EIF4A3;ENO2;NR3C1;ACTB;ACTG1;GJA1;MAF1;SEC62;NCKAP5;SOX4;TLE4;LMO1;TPM4;CIRBP;EBF1;SOX11;PRPF4B;PPA1;DDIT4;SPARCL1;SNRPE;ATF3;ARL8A;ANAPC16;MGST3;PHYHIPL;RTN4;NEUROD2;UBB;PLXNA2;TSPAN5;MCL1;HSPA8;GADD45B;XRCC5;BCL11A;NR2F1;PBX3;ARPC5;ZFHX4;SCRT1;EIF1;GFAP;GULP1;COL1A1;RPS28;ARPC2;BCL6;ID2;HNRNPD;SPATS2L;GRB2;RPS20;PAM;RPS21;NRP2;WNT2B;RPLP0;HIF3A;YBX1;SYNE2;MRPL33;PPP3CA;TUBA1B;…	Chronic
ChEA_2022	TRIM28 19339689 ChIP-ChIP MESCs Mouse	132/2241	2.00336e-11	4.17924e-10	0	0	2.03461	50.1198	IFITM3;NDUFA13;MTCH2;ZFAND5;COX6A1;RPL7;ACTG1;SOX2;RPS17;PSMD7;DPYSL2;CFL1;BSG;RPL35;RPL37;KPNA2;MAF1;JUNB;HMGN3;RPS10;SOX4;TLE4;TSPYL1;TLE1;APLP2;RPL22;GTF3A;EBF1;SOX11;PRPF4B;ACSL3;CFDP1;PPA1;VDAC2;SNRPE;FKBP4;PFN1;OPTN;PFN2;KHDRBS1;ZFP36L2;UBB;BAG1;EIF4EBP1;CYC1;SERF2;MCL1;VAT1;CD164;BCL11A;IDH1;RDX;HMGA1;DSTN;ARPC5;GULP1;MLLT11;NR4A2;BCL6;RPL27A;ID2;RPS20;CALM1;RPS24;SNED1;RNF11;NRP2;YWHAB;HP…	Chronic
ChEA_2022	OLIG2 26023283 ChIP-Seq AINV15 Mouse	103/1588	2.4194e-11	4.91074e-10	0	0	2.21519	54.15	CMAS;SPARC;MYT1L;STMN4;SAT1;ACTB;RPS15;SOX2;PSMD7;LGALS1;KIF5C;DPYSL2;KIF5B;COTL1;BAALC;KIF21A;KPNA2;RPS11;JUNB;RPS10;TLE4;HES6;TLE1;TPM3;CIRBP;KRT8;FOXP2;MTHFD2;DOK5;RBP1;SPARCL1;HOXB2;TAGLN3;GRIA2;RTN1;KLC1;NEUROD1;LDHA;UBB;PCBP4;CALD1;EIF4EBP1;PLXNA2;TSPAN5;SERF2;TRPM3;SYT4;BCL11A;GADD45A;IDH1;ZFHX4;SCRT1;EIF1;COL1A1;RPS26;RPS28;NSG2;ID2;ID1;ID3;RPS21;NRP2;RPLP0;ELAVL4;CELF5;YBX1;DMBX1;UBL5;AK…	Chronic
ChEA_2022	RUNX2 24764292 ChIP-Seq MC3T3 Mouse	103/1600	3.74965e-11	7.4105e-10	0	0	2.19595	52.7177	IFITM3;SPARC;ZFAND5;ACTB;AQP1;ACTG1;LGALS1;KIF5C;MAF1;JUNB;TMSB10;RPS10;WLS;TLE1;TPM4;IGFBP5;TPM3;APLP2;CIRBP;KRT8;RBX1;FOXP1;RPL26;PFN1;YTHDC1;INSIG1;KLC1;ZFP36L2;RTN4;LDHA;CALD1;MCL1;VAT1;CD164;SYT4;HSPA8;IDH1;ZFHX4;EIF1;GULP1;COL1A1;NR4A2;RPS28;COL1A2;UBE2S;ID2;HNRNPD;ID3;RPS20;CALM1;BRWD1;NRP2;ILK;CSAD;PPP3CA;MAP1LC3B;YWHAQ;MDK;ADAMTS1;TMSB4X;ENC1;CLIC1;CAP1;EIF5B;HSP90AA1;DUSP1;IFNGR2;TSC22D…	Chronic
ChEA_2022	NUCKS1 24931609 ChIP-Seq HEPATOCYTES Mouse	52/570	4.0383e-11	7.77632e-10	0	0	3.09716	74.1231	RPL5;ZFAND5;CLTB;NR3C1;CLU;PPP3CA;ZFP36;KPNA2;JUNB;CTSD;YWHAH;TLE4;HSP90AA1;TLE1;DUSP1;KRT8;FOS;YWHAZ;NME1;DDIT4;TCP1;STRAP;FKBP4;GAPDH;ATF3;HDAC2;CEBPD;ODC1;TAF9;SLC3A2;KLC1;HSPD1;CDC42;LDHA;PCBP4;BAG1;EIF4EBP1;SH3BP5;HES1;MCL1;HSPA8;GADD45A;PBX3;HMGA1;ARPC5;RAB11A;ARPC2;BCL6;ID2;ZYX;CTNNB1;TCF4	Chronic
ChEA_2022	CEBPD 21427703 ChIP-Seq 3T3-L1 Mouse	90/1349	1.26314e-10	2.37155e-09	0	0	2.25941	51.497	MTCH1;SNED1;NRP2;PGAP1;SPARC;WDR1;CCNI;RPLP0;ZFAND5;FAM107A;NR3C1;SAT1;ACTB;MRPL33;PPP1CB;RPS14;PPP3CA;ZFP36;EFEMP1;LGALS1;CCND2;ADAMTS1;BASP1;DPYSL2;PEG10;SUMO2;ENC1;KPNA2;NCKAP5;SOX4;WLS;TPI1;TPM4;IFNGR2;EBF1;CACYBP;RPS3A;RGMB;RCN1;HNRNPH1;SLC25A5;OPTN;CCDC90B;HDAC2;SEMA3C;INSIG1;PDE1A;MGST3;CRABP1;GCNT1;LIN7A;SLC3A2;PTN;EFNA5;FSTL1;ZFP36L2;PSMB7;UBB;CALD1;PRDX1;PSAP;SH3BP5;CCL2;ROMO1;TRPM3;RUN…	Chronic
ChEA_2022	POU5F1 18692474 ChIP-Seq MESCs Mouse	160/3012	2.76883e-10	5.07168e-09	0	0	1.84239	40.5463	IFITM3;RPL5;MTCH1;NDUFA13;MTCH2;CMAS;SPARC;RPL31;STMN2;SRP14;PHB2;ACTB;SOX2;RPS14;GJA1;ZFP36;RPS17;PSMD7;PEG10;CFL1;RPL38;KIF21A;KPNA2;RPS11;JUNB;TMSB10;SOX4;TLE4;HES6;ACOT7;ATP6V1G2;RPL21;RPL22;APLP1;GTF3A;CIRBP;EBF1;PTOV1;SOX11;PRPF4B;ACSL3;MIF;FOXP1;CLDN5;CARHSP1;PPA1;DDIT4;SMS;SPARCL1;HOXB2;FKBP4;PDE1A;RTN4;NEUROD1;LDHB;ARHGAP21;PCSK1N;UBB;CALD1;KIF3A;PRDX1;BAG1;PLXNA2;OTX2;FDFT1;MCL1;HSPA8;R…	Chronic
ChEA_2022	RUNX2 24655370 ChIP-Seq MC3T3E1 Mouse Bone	213/4374	2.86739e-10	5.12717e-09	0	0	1.7303	38.0189	IFITM3;RPL5;JPT1;SPARC;CCNI;ARL6IP1;EIF4A3;PHB2;RPL6;ACTB;AQP1;PSMD8;RPS17;PSMD7;STMN1;RPL35;RPL38;SEC62;RPS11;JUNB;WLS;ACOT7;RPL21;SERPINF1;RPL22;HPCAL1;PTOV1;SOX11;CFDP1;MTHFD2;AKAP9;SPARCL1;PFN1;OPTN;PFN2;SLBP;RTF1;HACD3;LDHA;PRDX1;MLEC;SERF2;GADD45A;RDX;PBX3;UPF3A;EIF1;COL1A1;MLLT11;COL1A2;RPS27;RPL27A;ID2;ID1;HNRNPD;NMT1;ID3;GRB2;RPS20;CALM1;TCF25;ARPC1A;RPLP0;GDI2;CLTB;MRPL33;MECP2;UBL5;AKA…	Chronic
ChEA_2022	SMARCA4 23332759 ChIP-Seq OLIGODENDROCYTES Mouse	121/2089	4.88046e-10	8.52379e-09	0	0	1.97407	42.3253	PGAP1;ZFAND5;STMN4;NR3C1;CDH8;ACTG1;SOX2;SYNPR;GJA1;PSMD7;EFEMP1;CCND2;BASP1;DPYSL2;KIF5B;STMN1;CFL1;RPL35;BAALC;NRCAM;TMSB10;TLE4;TLE1;HPCAL1;SOX11;ATP1B3;FOXP1;CLDN5;CFDP1;PPA1;MAP1B;GRIA2;RTN1;PDE1A;NTM;DDX1;PHYHIPL;LIN7A;NREP;RTN4;NEUROD1;ARHGAP21;MAP2;PSAP;PLXNA2;TRPM3;CD164;SYT4;HSPA8;CBX5;ARPP21;BCL11A;GADD45A;RDX;NR2F1;PBX3;DSTN;NR2F2;ST18;GULP1;NR4A2;SQLE;BCL6;RPS29;ID2;GNB2;SPATS2L;TCF4…	Chronic
ChEA_2022	CEBPB 24764292 ChIP-Seq MC3T3 Mouse	93/1461	7.00335e-10	1.19534e-08	0	0	2.147	45.2577	NDUFA11;WDR1;RPL31;RPL34;SAT2;SAT1;RPL6;ACTB;RPL7;ACTG1;PSMD8;RPS15;UBL5;RPS14;TUBA1B;ZFP36;TUBA1A;LGALS1;ADAMTS1;TMSB4X;STMN1;BSG;RPLP2;RAC3;RPL38;RPS10;SOX4;APC2;HES6;HSP90AA1;TSPYL1;DUSP1;TSC22D3;RPL22;SOX11;FOS;MIF;RBX1;RHOB;MRPL51;SYF2;DDAH2;AKAP9;DDIT4;TMEM106C;SLC25A5;CRYAB;OPTN;IDI1;GSTP1;INSIG1;ODC1;ANKRD12;RPL36A;UQCR10;RTF1;PSMB6;DNAJB1;LDHA;PNMA1;UBB;PSAP;CCL2;HES1;CYC1;GADD45B;GADD45…	Chronic
ChEA_2022	ZFP281 27345836 Chip-Seq ESCs Mouse	101/1646	8.59906e-10	1.42927e-08	0	0	2.07338	43.2802	PGAP1;SPARC;MYT1L;ZFAND5;STMN2;NR3C1;ACTB;RPL7;ACTG1;GJA1;ZFP36;LGALS1;CCND2;DPYSL2;CFL1;BSG;RPL36;RPL38;JUNB;TMSB10;NCKAP5;RPS10;SOX4;IGFBP5;SOX11;RBX1;DDIT4;HOXB2;PFN1;PFN2;DDX1;ZFP36L2;RTN4;NEUROD2;LDHA;PCBP4;MLEC;OTX2;MCL1;VAT1;GADD45B;BCL11A;IDH1;NR2F1;HMGA1;NR2F2;MT3;SCRT1;COL1A1;MLLT11;NR4A2;ARPC2;BCL6;ID2;ID1;LHX9;CNTNAP2;NRP2;BTG1;WNT2B;TCF25;CLTB;CSAD;AKAP12;UCHL1;TUBA1A;YWHAQ;MDK;ADAMT…	Chronic
ChEA_2022	HNF1A 27111144 ChIP-Seq CD8+TCells Mouse Blood Lymphoma	162/3109	8.75449e-10	1.42927e-08	0	0	1.80206	37.5844	NDUFA13;PGAP1;CMAS;CCNI;ARL6IP1;EIF4A3;ZFAND5;MSMO1;NR3C1;SAT1;RPL6;PSMD8;PPP1CB;PSMD7;CCND2;KIF5B;CFL1;RPL36;RPL37;SEC62;JUNB;TMSB10;TLE4;HES6;TSPYL1;TLE1;ATP6V1G2;RPL21;USP5;TPM4;RPL22;CIRBP;PRPF4B;ATP1B3;ACYP1;RBX1;FOXP1;PPA1;MORF4L2;VDAC2;SNRPE;SRSF6;ARL8A;SLBP;KHDRBS1;TMEM59L;HACD3;ZFP36L2;COP1;UBB;BAG1;MAP4;CYC1;SERF2;FDFT1;MCL1;HSPA8;AKIRIN1;CBX5;HSPA5;HMGA1;UPF3A;ARPC5;EIF1;MLLT11;NR4A2;R…	Chronic
ChEA_2022	BMI1 23680149 ChIP-Seq NPCS Mouse	64/860	1.18517e-09	1.89376e-08	0	0	2.493	51.2396	MYT1L;STMN2;CELF4;ELAVL4;TMEM47;DMBX1;GJA1;RPS17;UCHL1;CCND2;CALB1;PEG10;AP1S2;NEFL;NEFM;SEC62;ARG2;TLE1;IGFBP5;EBF1;PAX3;PGM2L1;FOXP2;SLC7A8;HOXB2;VSTM2A;ATF3;CEBPD;SEMA3C;PDE1A;RGS16;CRABP1;TMEM59L;MLLT3;APCDD1;EFNA5;NEUROD1;NEUROD2;NEUROD6;CNR1;CHN1;NDN;HES1;ZC3H13;TAC1;METTL9;RUNX1T1;SYT4;PCDH9;ARPP21;BCL11A;MTX2;GAD1;DSTN;NR2F2;GNG11;SVIP;ZFHX4;DHRS3;NR4A2;ID1;RPS20;LHX9;CBLN1	Chronic
ChEA_2022	SETDB1 19884255 ChIP-Seq MESCs Mouse	93/1478	1.26588e-09	1.98057e-08	0	0	2.11864	43.4057	CMAS;CCNI;ARL6IP1;PODXL2;STMN2;ILK;NR3C1;SYNE2;RPS15;SOX2;DMBX1;AKAP12;UBL5;RPS14;RPS17;MAP1LC3B;YWHAQ;MDK;KIF5C;DPYSL2;STMN1;CFL1;SUMO2;RPLP2;SH3BGRL3;KIF21A;RPL37;KPNA2;HMGN3;SOX4;TLE4;CAP1;ACOT7;RPL21;DUSP1;DYNLT3;APLP1;PTOV1;YWHAZ;ARID1B;PGM2L1;MLF2;RHOB;PJA1;OLFM1;TUBB2B;TRAF4;MTHFD2;PFN1;ERGIC2;GAPDH;ARL8A;DYNC1I2;DCTN2;GCNT1;PRKX;RTN4;HSPD1;PSMB6;RPS15A;UBB;NNAT;HES1;OTX2;CKB;MEST;CCT5;RUN…	Chronic
ChEA_2022	CREB1 23762244 ChIP-Seq HIPPOCAMPUS Rat	116/2006	1.33976e-09	2.03851e-08	0	0	1.96132	40.0714	CCNI;RPL34;EIF4A3;ZFAND5;ACTB;RPS14;PSMD7;KIF5C;CFL1;JUNB;HMGN3;SOX4;TLE4;LMO1;TLE1;USP5;TPM3;CIRBP;MIF;RBX1;MORF4L2;DDIT4;RPL26;SCG2;ATF3;IDI1;INSIG1;KLC1;ZFP36L2;LDHA;UBB;MLEC;SERF2;FDFT1;FDPS;SYT4;HSPA8;RPL41;AKIRIN1;CBX5;HSPA5;PLK2;TBCB;EIF2S2;SCRT1;EIF1;COL1A1;MLLT11;NR4A2;SON;RPS27;UQCRQ;ID2;GNB2;ID1;NMT1;PIN1;ID3;TCF4;CALM1;RPS24;SLC25A3;BTG1;TCF25;CLTB;NUDCD3;TUBA1A;YWHAQ;ADAMTS1;RPLP2;NE…	Chronic
ChEA_2022	KDM2B 26808549 Chip-Seq JURKAT Human	101/1660	1.3572e-09	2.03851e-08	0	0	2.05315	41.9208	IFITM3;EIF4A3;UBE2L6;CLU;RPS15;ZFP36;CCND2;COTL1;JUNB;SOX4;TLE4;LMO1;ACOT7;TPM4;IGFBP5;APLP2;APLP1;HPCAL1;CIRBP;SOX11;PRPF4B;FOXP1;MAP1B;DDIT4;RPL26;LY6H;KHDRBS1;MGST3;TMEM59L;KLC1;EFNA5;ZFP36L2;ARHGAP21;LDHA;PCBP4;PRDX1;PLXNA2;MCL1;VAT1;AKIRIN1;BCL11A;NR2F1;ARPC5;SCRT1;COL1A1;NR4A2;RPS27;BCL6;RPL27A;ID2;AAK1;ID3;GRB2;CALM1;RPS24;RNF11;BTG1;CELF2;GDI2;HP1BP3;CHD7;YBX1;PPP3CA;HEY1;CAPZB;ADAMTS1;SU…	Chronic
ChEA_2022	SA1 22415368 ChIP-Seq MEFs Mouse	96/1549	1.44665e-09	2.06582e-08	0	0	2.08775	42.4941	NRP2;PGAP1;BTG1;RPLP0;UBE2L6;COX6A1;NR3C1;RPL6;SOX2;AKAP12;GJA1;CALB1;ADAMTS1;BASP1;TMSB4X;KIF5B;ENC1;COTL1;RAC3;RPL37;AMH;SOX4;YWHAH;TSPYL1;TLE1;ATP6V1G2;IGFBP5;DUSP1;CIRBP;EBF1;SOX11;RGMB;RHOB;OLFM1;ARL4A;CARHSP1;TMEM106C;SNRPE;GAPDH;SCG2;ATF3;PFN2;GRIA2;IDI1;CEBPD;DDX24;SDC2;RGS16;PHYHIPL;UQCR11;PTN;MLLT3;EFNA5;FSTL1;ZFP36L2;RTN4;PSMB7;SH3BP5;PLXNA2;MAN1C1;HES1;MEST;CCT4;BTF3;NPDC1;CD164;PCDH9…	Chronic
ChEA_2022	HSF1 23293686 ChIP-Seq STHDH STRIATAL Mouse	53/649	1.45248e-09	2.06582e-08	0	0	2.73671	55.692	BTG1;SPARC;WDR1;CLTB;CLU;RPL6;ACTB;MRPL33;PPP3CA;GJA1;ZFP36;LGALS1;PEG10;STMN1;BSG;KIF21A;YWHAH;CCT3;HSP90AA1;ACOT7;TPI1;DUSP1;RPL22;PTOV1;CACYBP;NME1;PSMA3;ARL4A;SYF2;MORF4L2;DDIT4;TCP1;FKBP4;CRYAB;GAPDH;ATF3;TMEM59L;KLC1;PSMA7;HSPD1;NEUROD2;DNAJB1;UBB;PRDX1;CCT8;CCT5;MCL1;CCT4;HSPA8;RAB11A;CCT6A;TTC3;EIF3H	Chronic
ChEA_2022	MYC 30127528 ChIP-Seq KELLY Human Brain Neuroblastoma	203/4188	1.45791e-09	2.06582e-08	0	0	1.70392	34.6683	PGAP1;CCNI;RPL31;MYT1L;STMN2;STMN4;ACTB;PSMD8;SOX2;RPS14;DPYSL2;PEG10;AP1S2;RPL35;RPL37;RPS11;RPL39;SOX4;HES6;HPCAL1;PTOV1;ACSL3;MIF;MTHFD2;MAP1B;RBP1;AKAP9;PFN2;SLBP;GPM6A;BEX2;SDC2;TXN;ZNF706;PCBP4;MAP2;TSPAN5;MAP4;FDFT1;BTF3;PRELID1;XRCC5;PLK2;PBX3;TMA7;GNG11;SQLE;ID2;ID1;HNRNPD;SPATS2L;RPS20;PAM;RPS21;CD200;RPS23;NRP2;CETN2;ARPC1A;CLTB;SLC7A11;COX7C;MRPL33;AKAP12;PPP3CA;NUDCD3;PCM1;HEY1;TMSB4…	Chronic
ChEA_2022	NANOG 18347094 ChIP-ChIP MESCs Mouse	89/1399	1.7726e-09	2.46522e-08	0	0	2.13753	43.0729	CMAS;SPARC;CCNI;ZFAND5;CHD7;STMN2;ELAVL4;YBX1;CDH8;SYNE2;SOX2;GJA1;UCHL1;CCND2;CAPZB;YWHAQ;MDK;BASP1;TMSB4X;PEG10;STMN1;NEFL;KIF21A;TMSB10;RPS10;TLE4;HSP90AA1;RPL21;USP5;TPM4;DUSP1;TPM3;LMO3;KRT8;PAX6;RGMB;FOXP1;RHOB;TUBB2B;RCN1;SLC7A8;TRAF4;MORF4L2;DDIT4;SMS;SPARCL1;HOXB2;TAGLN3;KHDRBS1;PDE1A;RGS16;CRMP1;FSTL1;NEUROD1;CST3;LDHB;ARHGAP21;PTPRZ1;UBB;CAMK2N1;CALD1;KIF3A;OTX2;CCT8;SERF2;MCL1;CBX5;BC…	Chronic
ChEA_2022	PPARG 20887899 ChIP-Seq 3T3-L1 Mouse	147/2774	2.26232e-09	3.08909e-08	0	0	1.81574	36.1456	RPL5;MTCH2;SPARC;RPL31;MYT1L;RPL34;ZFAND5;ENO2;PHB2;ACTB;PPP1CB;SOX2;RPS14;ZFP36;RPS17;EFEMP1;CCND2;KIF5C;KIF21A;RPL37;JUNB;WLS;ACOT7;TPM4;APLP2;EBF1;KRT8;SOX11;PRPF4B;ATP1B3;FOXP1;CARHSP1;PPA1;DDIT4;SNRNP27;PFN2;GPM6A;IDI1;INSIG1;PDE1A;MGST3;LIN7A;EFNA5;ZFP36L2;ARHGAP21;LDHA;UBB;CALD1;PSAP;EIF4EBP1;SERF2;TRPM3;MCL1;CD164;HSPA5;GADD45A;NR2F2;ARPC5;SCRT1;CCT6A;SQLE;COL1A2;SON;BCL6;UQCRQ;RPS29;ID1;…	Chronic
ChEA_2022	RING1B 27294783 Chip-Seq NPCs Mouse	99/1632	2.38043e-09	3.19232e-08	0	0	2.04233	40.5525	SPARC;MYT1L;NR3C1;ACTG1;SOX2;CCND2;BASP1;PEG10;AP1S2;KIF21A;NRCAM;SOX4;LMO1;HES6;IGFBP5;EBF1;SOX11;FOXP2;FEZ1;DDIT4;SMS;SPARCL1;HOXB2;ATF3;ANAPC16;CRABP1;TMEM59L;APCDD1;EFNA5;ZFP36L2;NEUROD2;UBB;PCBP4;PLXNA2;OTX2;CD164;GADD45B;ARPP21;XRCC5;BCL11A;IDH1;NR2F1;PBX3;HMGA1;NR2F2;EIF2S2;SCRT1;NR4A2;BCL6;ID2;ID1;SPATS2L;ID3;LHX9;SNED1;NRP2;BTG1;CELF2;CELF4;SYNE2;DMBX1;SUMO2;ENC1;RAC3;KIF1A;PAX3;PAX6;FOS…	Chronic
ChEA_2022	STAT1 19122651 ChIP-Seq HeLaS3 Human CervicalCancer	173/3434	2.52472e-09	3.32643e-08	0	0	1.74418	34.5298	IFITM3;RPL5;JPT1;CCNI;ARL6IP1;EIF4A3;ZFAND5;SRP14;NR3C1;CLU;SAT1;ACTB;RPL7;ACTG1;RPS14;ZFP36;BSG;RPL35;PLS3;RPL38;RPL37;RPL39;JUNB;HMGN3;TMSB10;SOX4;ACOT7;RPL21;CIRBP;KRT8;ATP1B3;MIF;FOXP2;OLFM1;MTHFD2;PPA1;MORF4L2;DDIT4;SNRNP27;VDAC2;SNRPE;RPL26;FKBP4;ATF3;FTL;MT1E;IDI1;INSIG1;DDX1;NREP;TXN;RTF1;ZFP36L2;RTN4;LDHA;CALD1;PRDX1;PLXNA2;MAP4;ZC3H13;ATP5MG;MCL1;CD164;FDPS;OST4;AKIRIN1;CBX5;GADD45B;HSP…	Chronic
ChEA_2022	SALL4 18804426 ChIP-ChIP MESCs Mouse	58/761	3.13629e-09	4.06096e-08	0	0	2.54545	49.8405	IFITM3;NDUFA13;CMAS;STMN2;PSIP1;RPL7;SOX2;AKAP12;GJA1;PCM1;HEY1;YWHAQ;BASP1;STMN1;JUNB;SOX4;ACOT7;TLE1;RPL23;IFNGR2;UBE2E3;SOX11;PAX6;WIPI2;ACYP1;RHOB;OLFM1;TUBB2B;RCN1;SMS;STRAP;TAGLN3;INA;KHDRBS1;RTN1;NUFIP2;PDE1A;RGS16;CRMP1;ZFP36L2;NEUROD1;CST3;LDHB;UBB;PCBP4;HES1;MCL1;VAT1;ARPP21;RDX;DHRS3;GSTA4;NFIB;ID2;VIM;BRWD1;FGFR2;CBLN1	Chronic
ChEA_2022	ZFP42 18358816 ChIP-ChIP MESCs Mouse	70/1013	4.31353e-09	5.44002e-08	0	0	2.30656	44.4278	RPL5;NDUFA13;YBX1;NR3C1;PHB2;MRPL33;ACTG1;PSMD8;RPS14;RPS17;NUDCD3;BASP1;KIF5B;SUMO2;RPL36;RPLP2;RPS11;RPL39;TSPYL1;VBP1;IFNGR2;CIRBP;PAX6;MLF2;PSMA3;TUBB2A;MRPL51;NPC2;NDUFS2;TERF2IP;PFDN2;INA;ATF3;GRIA2;RTN1;MRPS35;RPL12;INSIG1;ACAT2;PPM1G;NEUROD2;GNG3;UBB;PCBP4;CAMK2N1;NNAT;HES1;CKB;MCL1;NDUFA9;RBM39;CBX5;XRCC5;NDUFA3;GAD1;ECEL1;NDUFA2;PBX3;RPL35A;RPL23A;AP2B1;SCRT1;CCT6A;COL1A2;SON;GSTA4;TCF4…	Chronic
ChEA_2022	RING1B 27294783 Chip-Seq ESCs Mouse	99/1651	4.34622e-09	5.44002e-08	0	0	2.01518	38.8002	PGAP1;NR3C1;ACTG1;GJA1;LGALS1;CCND2;KIF5C;PEG10;BAALC;KIF21A;NRCAM;SOX4;LMO1;HES6;SUPT16H;TLE1;IGFBP5;RPL23;HPCAL1;EBF1;KRT8;SOX11;MIF;FOXP2;CLDN5;PPA1;RBP1;DDIT4;SPARCL1;HOXB2;ATF3;ANAPC16;CRABP1;TMEM59L;LIN7A;ZFP36L2;NEUROD1;NEUROD2;PCSK1N;PCBP4;NHLH1;PLXNA2;GADD45B;BCL11A;NR2F1;PBX3;NR2F2;SCRT1;GFAP;RPS26;NR4A2;ID2;SPATS2L;ID3;PAM;LHX9;FGFR2;NRP2;PODXL2;CHD7;CELF4;SYNE2;DMBX1;HEY1;NEFL;KIF1A;A…	Chronic
ChEA_2022	CEBPD 23245923 ChIP-Seq MEFs Mouse	39/413	4.55624e-09	5.6094e-08	0	0	3.1742	60.9662	RNF11;PGAP1;BTG1;ARL6IP1;CELF2;PDE1A;SDC2;GCNT1;CHD7;SLC7A11;AKAP13;PPP3CA;ARHGAP21;BASP1;NDN;KIF21A;TRPM3;RUNX1T1;TLE4;PCDH9;GADD45A;NR2F1;PBX3;PAX6;NR2F2;SVIP;ZFHX4;ARID1B;MEIS2;FOXP1;GAP43;COL1A2;NFIA;NFIB;EIF3H;RPS24;FGFR2;SNTB1;CCDC90B	Chronic
ChEA_2022	KDM5B 21448134 ChIP-Seq MESCs Mouse	156/3030	4.74733e-09	5.75039e-08	0	0	1.76613	33.8491	RPL5;MTCH2;CCNI;RPL31;EIF4A3;ZFAND5;STMN2;FAM107A;SAT2;SRP14;PPP1CB;PSMD7;DPYSL2;PEG10;KIF5B;KPNA2;SEC62;TLE4;SUPT16H;USP5;TPM4;TPM3;RPL23;APLP2;STX7;EBF1;PRPF4B;ATP1B3;ACSL3;FOXP2;CFDP1;SNRNP27;VDAC2;HOXB2;SNRPE;SLBP;KHDRBS1;GPM6A;YTHDC1;DDX1;RTN4;NEUROD2;UBB;PRDX1;EIF4EBP1;FDFT1;BTF3;CD164;AKIRIN1;CBX5;HSPA5;XRCC5;BCL11A;RDX;NR2F1;UPF3B;UPF3A;TBCB;NR2F2;EIF2S2;CCT6A;NR4A2;SQLE;SON;NSG2;ARPC2;BC…	Chronic
ChEA_2022	SOX2 18692474 ChIP-Seq MESCs Mouse	126/2302	6.59836e-09	7.86567e-08	0	0	1.85402	34.9232	IFITM3;CMAS;MYT1L;ZFAND5;PSMD8;SOX2;RPS14;GJA1;RPS17;PSMD7;PEG10;KIF21A;RPS11;JUNB;TMSB10;TLE4;TLE1;RPL21;USP5;TPM3;RPL23;RPL22;EBF1;PTOV1;SOX11;MIF;FOXP1;CLDN5;DDIT4;SMS;FKBP4;PFN1;PDE1A;ZFP36L2;RTN4;NEUROD1;LDHB;PCSK1N;UBB;PCBP4;CALD1;KIF3A;BAG1;PLXNA2;OTX2;FDFT1;MCL1;CBX5;GADD45B;XRCC5;GADD45A;RDX;EIF1;MLLT11;RPS26;SON;ID1;ID3;TCF4;CALM1;RPS21;FGFR2;RPS23;CNTNAP2;WDR1;CHD7;ELAVL4;PSIP1;YBX1;CO…	Chronic
ChEA_2022	CHD1 26751641 Chip-Seq LNCaP Human	98/1647	7.81823e-09	9.17421e-08	0	0	1.99548	37.2492	IFITM3;RPL5;CCNI;ACTB;ACTG1;PSMD8;PPP1CB;ZFP36;MT2A;PSMD7;CFL1;SEC62;SOX4;WLS;TLE1;RPL22;APLP1;CIRBP;KRT8;ACSL3;PPA1;FKBP4;KHDRBS1;RTN1;SDC2;MGST3;ANKRD12;EFNA5;RTN4;LDHB;ARHGAP21;LDHA;UBB;PRDX1;PLXNA2;MCL1;AKIRIN1;GADD45B;RDX;HMGA1;ARPC5;EIF2S2;RPS26;RPS25;RPS28;RPS27;RPS29;ID2;HNRNPD;AAK1;ID3;CALM1;RPS21;RPS24;RNF11;GDI2;HP1BP3;ILK;COX7C;SYNE2;UBL5;PPP3CA;HEY1;CAPZB;YWHAQ;RPLP2;CAP1;TPI1;CACYBP…	Chronic
ChEA_2022	SOX2 18358816 ChIP-ChIP MESCs Mouse	48/591	1.06016e-08	1.2249e-07	0	0	2.70592	49.6868	NRP2;SPARC;NUFIP2;RPL31;RGS16;STMN2;SLC3A2;SOX2;CST3;LDHB;DNAJB1;GJA1;UBB;PSMB3;CAMK2N1;NHLH1;STMN1;ENC1;NEFL;OTX2;CKB;RPS10;MCL1;VAT1;TPM4;USP5;DUSP1;RDX;PAX6;RPL23A;CACYBP;FOS;SCRT1;EIF1;RHOB;MLLT11;TUBB2B;RCN1;GSTA4;RPL37A;ID1;SMS;SPARCL1;CTNNB1;TAGLN3;VIM;BRWD1;FGFR2	Chronic
ChEA_2022	E2F1 26619117 ChIP-Seq Hepatocytes Mouse Liver	142/2717	1.14361e-08	1.30129e-07	0	0	1.7777	32.508	IFITM3;MTCH1;NDUFA13;RPL34;EIF4A3;UBE2L6;RPL7;ACTG1;PSMD8;ZFP36;PSMD7;LGALS1;DPYSL2;KIF5B;AP1S2;RPL36;MAF1;RPS11;RPL39;TMSB10;SOX4;TLE4;HES6;ACOT7;TLE1;ATP6V1G2;RPL21;USP5;TPM4;UBE2E3;KRT8;PRPF4B;ACSL3;RBX1;CARHSP1;MTHFD2;SNRPE;RPL26;FKBP4;PFN1;OPTN;ATF3;SLBP;KHDRBS1;INSIG1;DDX1;ACAT2;ZFP36L2;RTN4;UBB;BAG1;FDFT1;VAT1;CD164;FDPS;HSPA8;GADD45B;XRCC5;BCL11A;GADD45A;RDX;PBX3;HMGA1;UPF3B;UPF3A;TBCB;ML…	Chronic
ChEA_2022	NFI 21473784 ChIP-Seq ESCs Mouse	93/1549	1.30114e-08	1.45844e-07	0	0	2.00736	36.4485	IFITM3;RPL5;NDUFA13;NRP2;BTG1;WDR1;CCNI;RPL31;YWHAB;HP1BP3;CHD7;CELF5;PSIP1;SLC7A11;CDH8;ACTB;RPL7;MRPL33;LGALS1;CCND2;DPYSL2;TMSB4X;PEG10;SUMO2;SH3BGRL3;HMGN3;NCKAP5;WLS;YWHAH;CCT3;SUPT16H;TPI1;DYNLT3;PAX6;ARID1B;RHOB;RCN1;RCN2;AKAP9;SPARCL1;SCG2;ATF3;ARL8A;SLBP;DYNC1I2;SMARCD3;TOMM40;INSIG1;MGST3;RGS16;DDX1;TMEM160;SRI;KLC1;APCDD1;EFNA5;ACAT2;RTN4;TMEM165;CST3;NEUROD2;PRDX1;CCL2;METTL9;POLR2L;R…	Chronic
ChEA_2022	SOX2 20726797 ChIP-Seq SW620 Human	109/1931	1.73651e-08	1.91783e-07	0	0	1.89491	33.8597	RPL5;CMAS;SAT2;UBE2L6;NR3C1;SOX2;ZFP36;MT2A;LGALS1;PEG10;STMN1;BSG;AP1S2;PLS3;RPL37;TLE4;HES6;TLE1;RPL23;SERPINF1;CARHSP1;CFDP1;MAP1B;RBP1;DDIT4;SCG2;ATF3;PFN2;BEX2;PHYHIPL;APCDD1;ZFP36L2;CALD1;PSAP;EIF4EBP1;PLXNA2;FDFT1;GADD45B;HSPA5;GADD45A;PLK2;PBX3;UPF3B;NR2F2;GULP1;MLLT11;SQLE;BCL6;ID2;GNB2;AAK1;CD24;BRWD1;FGFR2;RPS23;NRP2;BTG1;GDI1;CETN2;FHL1;SYNE2;TMEM47;AKAP12;PPP3CA;AKAP13;PCM1;CALB1;HEY…	Chronic
ChEA_2022	SMC1 22415368 ChIP-Seq MEFs Mouse	94/1583	1.83486e-08	1.99708e-07	0	0	1.9838	35.3389	SNED1;NRP2;BTG1;SPARC;RPL31;NDUFA12;PSIP1;UBE2L6;NR3C1;PPP1CB;RPS15;SOX2;RPS14;PPP3CA;GJA1;RPS17;MAP1LC3B;CCND2;HEY1;CAPZB;ENC1;COTL1;PLS3;RAC3;BAALC;AMH;JUNB;HMGN3;NCKAP5;SOX4;EIF5B;TSPYL1;TLE1;IGFBP5;DUSP1;CIRBP;SOX11;CACYBP;RHOB;OLFM1;ARL4A;CARHSP1;HNRNPH1;DDAH2;DDIT4;TMEM106C;NDUFS2;VDAC2;SNRPE;RPL26;ERGIC2;GAPDH;ATF3;GRIA2;ANAPC16;CEBPD;SEMA3C;MGST3;RGS16;EFNA5;FSTL1;ZFP36L2;RTN4;PLXNA2;MAN1…	Chronic
ChEA_2022	HAND2 30127528 ChIP-Seq KELLY Human Brain Neuroblastoma	167/3383	2.33092e-08	2.50074e-07	0	0	1.69127	29.7232	MTCH1;PGAP1;SPARC;MYT1L;EIF4A3;STMN2;FAM107A;MSMO1;COX6A1;NR3C1;CLU;ACTB;AQP1;PPP1CB;LAMP5;LGALS1;KIF5C;DPYSL2;PEG10;BSG;PLS3;KIF21A;NRCAM;JUNB;SOX4;ACOT7;TLE1;TPM4;IGFBP5;SERPINF1;APLP2;APLP1;HPCAL1;EBF1;KRT8;ATP1B3;ACSL3;MIF;FOXP1;SELENOO;CLDN5;CARHSP1;MTHFD2;RBP1;AKAP9;DDIT4;PFN1;ATF3;GPM6A;IDI1;CHRNA3;ANAPC16;INSIG1;SDC2;DDX1;PHYHIPL;KLC1;EFNA5;ZFP36L2;LDHA;PCBP4;MAP2;CALD1;NHLH1;PSAP;EIF4EBP…	Chronic
ChEA_2022	ENL 26711339 ChIP-Seq SEM Human Blood Leukemia	91/1523	2.39752e-08	2.53597e-07	0	0	1.99279	34.9659	RPL5;SLC25A3;MTCH2;RNF11;BTG1;CCNI;RPL31;MYT1L;FHL1;GDI2;HP1BP3;CHD7;NR3C1;MRPL33;PPP3CA;AKAP13;TUBA1B;PCM1;TUBA1A;DPYSL2;TMSB4X;KIF5B;ENC1;SOX4;TLE4;SUPT16H;TSPYL1;RPL21;UBE2E3;RPL22;HPCAL1;EBF1;SOX11;PAX6;CACYBP;ATP1B3;RGMB;YWHAZ;ARID1B;FOXP1;PSMA3;CARHSP1;MTHFD2;HNRNPH1;DDAH2;TCP1;AKAP9;VDAC2;PFDN2;KHDRBS1;IDI1;HDAC2;NUFIP2;RPL12;ANKRD12;NDUFB1;CRMP1;SLC3A2;GNAI1;ZFP36L2;RTN4;HSPD1;CDC42;ZNF70…	Chronic
ChEA_2022	MYCN 18555785 ChIP-Seq MESCs Mouse	97/1668	2.93768e-08	3.06416e-07	0	0	1.94161	33.6734	NDUFA13;MTCH2;CMAS;CCNI;ARL6IP1;PHB2;SAT1;SOX2;DPYSL2;STMN1;BSG;RPL38;MAF1;RPS11;JUNB;ACOT7;ATP6V1G2;UBE2E3;CFDP1;PPA1;MORF4L2;AKAP9;VDAC2;PFN1;SLBP;KHDRBS1;IDI1;ANKRD12;ZFP36L2;LDHB;LDHA;UBB;CYC1;ZC3H13;SERF2;RPL41;CBX5;XRCC5;RDX;PBX3;TBCB;MT3;MLLT11;CCT6A;RPS26;RPS28;ARPC2;RPS29;UBE2S;RPS20;CALM1;BRWD1;SAE1;PAM;RPS21;SLC25A3;TCF25;ARPC1A;ILK;YBX1;AKAP12;TUBA1B;NUDCD3;MAP1LC3B;SUMO2;ENC1;RPLP2;C…	Chronic
ChEA_2022	TCFAP2C 20176728 ChIP-ChIP TROPHOBLAST STEM CELLS Mouse	110/1980	3.444e-08	3.50222e-07	0	0	1.86147	31.9875	MTCH1;CCNI;RPL31;UBE2L6;COX6A1;RPL6;ACTB;ACTG1;PSMD8;ZFP36;LGALS1;AP1S2;RPL35;RPL38;KIF21A;KPNA2;RPS11;JUNB;TLE4;SUPT16H;IGFBP5;APLP2;CIRBP;KRT8;ATP1B3;CARHSP1;DDIT4;OPTN;SLBP;ZFP36L2;UBB;PCBP4;CALD1;KIF3A;BAG1;PSAP;EIF4EBP1;OTX2;SERF2;FDFT1;MCL1;CD164;HSPA8;BCL11A;RDX;HMGA1;DSTN;ARPC5;CCT6A;BCL6;RPL27A;ID2;GNB2;ID1;ID3;GRB2;CALM1;BRWD1;PAM;RPS21;LHX9;FGFR2;SNED1;RNF11;NRP2;BTG1;YWHAB;ARPC1A;ILK;…	Chronic
ChEA_2022	FOXP1 21924763 ChIP-Seq HESCs Human	162/3273	3.45093e-08	3.50222e-07	0	0	1.68999	29.0374	IFITM3;NDUFA13;CCNI;ENO2;COX6A1;CLU;SAT1;ACTB;PSMD8;RPS15;RPS14;LGALS1;CFL1;BSG;RPL36;KPNA2;MAF1;SEC62;RPS11;TMSB10;SOX4;LMO1;HES6;ACOT7;ATP6V1G2;USP5;TPM4;APLP1;HPCAL1;CIRBP;EBF1;PTOV1;PRPF4B;FOXP1;CFDP1;PPA1;MAP1B;DDIT4;SNRPE;RPL26;FKBP4;SCG2;ATF3;ANAPC16;YTHDC1;TMEM59L;EFNA5;ZFP36L2;NEUROD2;LDHA;ZNF706;UBB;PCBP4;OTX2;CYC1;VAT1;FDPS;OST4;RPL41;AKIRIN1;GADD45B;BCL11A;PLK2;DSTN;TBCB;ZFHX4;COL1A1;…	Chronic
ChEA_2022	FOXA1 33576154 ChIP-Seq Human Lung ProstateCancer	183/3825	3.86887e-08	3.87403e-07	0	0	1.64651	28.1022	MTCH1;MTCH2;PGAP1;NDUFA11;CCNI;EIF4A3;ZFAND5;FAM107A;COX6A1;ACTB;RPL7;PPP1CB;SOX2;ZFP36;PSMD7;BASP1;PEG10;BSG;KIF21A;KPNA2;HMGN3;TMSB10;NCKAP5;SOX4;TLE4;ACOT7;TLE1;RPL21;RPL23;APLP2;STX7;HPCAL1;GTF3A;CIRBP;KRT8;ACSL3;MIF;FOXP2;RBX1;FOXP1;SELENOO;CFDP1;PPA1;AKAP9;DDIT4;VDAC2;SRSF6;FKBP4;PFN1;ATF3;SRSF9;SLBP;YTHDC1;MGST3;ANKRD12;HACD3;KLC1;LDHA;COP1;ZNF706;CALD1;PRDX1;PSAP;EIF4EBP1;MLEC;MAP4;FDFT1;…	Chronic
ChEA_2022	DMRT1 23473982 ChIP-Seq TESTES Mouse	97/1678	3.92941e-08	3.88288e-07	0	0	1.92824	32.8807	EIF4A3;NR3C1;ACTB;RPL7;ACTG1;RPS14;GJA1;BASP1;KIF5C;DPYSL2;MAF1;SEC62;JUNB;TMSB10;SOX4;TLE4;TSPYL1;IGFBP5;UBE2E3;APLP2;APLP1;GTF3A;CIRBP;PTOV1;PRPF4B;FOXP1;CARHSP1;DDIT4;RPL26;FKBP4;PFN2;NTM;CRABP1;EFNA5;LDHA;PCBP4;PRDX1;TRPM3;FDFT1;CBX5;GADD45B;HMGA1;UPF3A;NR2F2;ST18;EIF1;NR4A2;BCL6;GNB2;ID1;NMT1;TCF4;CALM1;BRWD1;SAE1;FGFR2;RPS23;RNF11;GDI1;TCF25;YWHAB;GDI2;HP1BP3;CLTB;HIF3A;SYNE2;PPP3CA;CAPZB;S…	Chronic
ChEA_2022	RUNX1 21571218 ChIP-Seq MEGAKARYOCYTES Human	196/4172	4.08767e-08	3.98681e-07	0	0	1.62507	27.6468	IFITM3;RPL5;SPARC;CCNI;RPL31;MYT1L;ACTB;RPL7;RPS14;PSMD7;LGALS1;DPYSL2;STMN1;RPL37;JUNB;TSPYL1;RPL23;RPL22;HPCAL1;PTOV1;ACSL3;MIF;MTHFD2;FEZ1;DDIT4;VDAC2;PFN1;SLBP;MGST3;RTF1;LDHB;ZNF706;PRDX1;MLEC;MAP4;SERF2;PRELID1;GADD45A;RDX;UPF3A;ST18;EIF1;MLLT11;RPS26;SQLE;RPS25;RPS29;RPL27A;ID2;HNRNPD;ID3;GRB2;CALM1;RPS23;GDI2;CLTB;CSAD;MECP2;UBL5;PPP3CA;AKAP13;TUBA1B;NUDCD3;MAP1LC3B;PCM1;TUBA1A;HEY1;RPLP2…	Chronic
ChEA_2022	MBD3 35695185 ChIP-Seq nicBasalRootGanglia Mouse Embryo	176/3656	5.15162e-08	4.96009e-07	0	0	1.65023	27.6932	MTCH1;CMAS;NDUFA12;MSMO1;NR3C1;CDH8;TPGS2;PSMD8;RPS14;CCND2;BASP1;KIF5B;STMN1;AP1S2;COTL1;RPL35;KIF21A;NRCAM;JUNB;HMGN3;TMSB10;NCKAP5;TLE4;LMO1;HES6;TLE1;RPL23;UBE2E3;STX7;APLP1;HPCAL1;PTOV1;SOX11;PRPF4B;ATP1B3;FOXP2;FOXP1;SELENOO;OLFM1;CARHSP1;TMEM256;PPA1;MAP1B;TAGLN3;LY6H;FKBP4;OPTN;ATF3;PFN2;SLBP;GRIA2;ANKRD12;PHYHIPL;LIN7A;NREP;KLC1;APCDD1;EFNA5;ZFP36L2;NEUROD1;NEUROD2;LDHA;PCBP4;PLXNA2;TSPA…	Chronic
ChEA_2022	GATA3 30127528 ChIP-Seq KELLY Human Brain Neuroblastoma	79/1277	5.36292e-08	5.09817e-07	0	0	2.05182	34.3499	JPT1;MYT1L;STMN2;ELAVL4;NR3C1;ACTB;MRPL33;PSMD8;PPP1CB;PPP3CA;TUBA1B;NUDCD3;LGALS1;YWHAQ;CFL1;BSG;RPL38;NEFM;KIF21A;KIF1A;KPNA2;RPS11;APC2;TPM3;SERPINF1;LMO3;EBF1;CACYBP;RBX1;NME1;TRAF4;AKAP9;SNRPE;RPL26;ATF3;CCDC90B;ANAPC16;SEMA3C;GSTP1;DDX1;UQCR11;RTF1;MLLT3;ZNF706;PSMB3;MAP2;TRA2B;CCT8;MEST;METTL9;MCL1;RUNX1T1;CHGA;HSPA8;RBM39;CBX5;XRCC5;GADD45A;PLK2;SCD5;PBX3;RPL35A;EIF2S2;SCRT1;EIF1;MLLT11;R…	Chronic
ChEA_2022	PPARG 20176806 ChIP-Seq 3T3-L1 Mouse	83/1369	5.73666e-08	5.38529e-07	0	0	2.01226	33.552	RPL5;CNTNAP2;MTCH2;RNF11;NRP2;PGAP1;BTG1;WNT2B;ZFAND5;SLC7A11;ENO2;NR3C1;RPL6;AQP1;AKAP12;GJA1;PSMD7;TUBA1A;EFEMP1;LGALS1;CCND2;YWHAQ;KIF5C;STMN1;ENC1;TSPO;KPNA2;HMGN3;CAP1;ARG2;TLE1;APLP2;CIRBP;EBF1;KRT8;ATP1B3;YWHAZ;ARID1B;FOXP1;MLF2;RHOB;ARL4A;SYF2;PPA1;STRAP;TERF2IP;LY6H;CRYAB;OPTN;CCDC90B;PFN2;KHDRBS1;SEMA3C;INSIG1;PDE1A;PTN;FSTL1;GNG3;CNR1;PSAP;PLXNA2;HES1;CCT5;MDH1;GADD45A;MTX2;HMGA1;DHRS3…	Chronic
ChEA_2022	RUNX1 17652178 ChIP-ChIP JURKAT Human	53/724	5.86209e-08	5.4351e-07	0	0	2.42109	40.3164	WDR1;CCNI;STMN2;PSIP1;YBX1;COX7C;RPS15;GJA1;PCM1;EFEMP1;HEY1;ADAMTS1;SOX4;TLE4;SUPT16H;TPM4;HPCAL1;PAX3;PAX6;RPS3A;ACSL3;RGMB;FOXP2;NME1;PSMA3;RCN2;SLC7A8;DOK5;HOXB2;FTL;GRIA2;DYNC1I2;NUFIP2;SLC3A2;SRI;EFNA5;LDHB;PRDX1;SLC17A8;CD164;RPL41;BCL11A;GADD45A;DSTN;KLHL4;KRT10;ZFHX4;KTN1;NR4A2;SON;MAB21L1;AAK1;CTNNB1	Chronic
ChEA_2022	KLF4 26769127 Chip-Seq PDAC-Cell Line Human	96/1678	7.6563e-08	7.01205e-07	0	0	1.90368	31.1921	RNF11;NRP2;BTG1;WDR1;RPLP0;GDI2;HP1BP3;YBX1;SAT1;ACTB;GJA1;MAP1LC3B;TUBA1A;CAPZB;MDK;KIF5B;STMN1;BSG;RPL36;COTL1;RPLP2;PLS3;SH3BGRL3;KIF21A;TMSB10;CTSD;CAP1;SUPT16H;ACOT7;RPL21;TPM4;APLP2;RPL22;APLP1;HPCAL1;GTF3A;KRT8;PRPF4B;ATP1B3;RHOB;SYF2;MORF4L2;DDIT4;NDUFS2;VDAC2;SNRPE;OPTN;ATF3;ARL8A;PFN2;GRIA2;KHDRBS1;NUFIP2;GSTP1;INSIG1;MGST3;SLC3A2;MLLT3;TMEM165;CDC42;CST3;DNAJB1;ARHGAP21;GNG3;LDHA;CAMK2…	Chronic
ChEA_2022	FOXA1 26457646 ChIP-Seq LHSAR Human ProstateCancer	110/2020	9.76842e-08	8.83865e-07	0	0	1.81831	29.3503	IFITM3;JPT1;NDUFA11;CCNI;EIF4A3;FAM107A;RPS15;RPS14;PSMD7;CFL1;BSG;RPL35;MAF1;RPS11;JUNB;TLE4;ACOT7;RPL21;RPL23;APLP2;RPL22;KRT8;PTOV1;MIF;FOXP2;FOXP1;CFDP1;SNRPE;RPL26;SRSF6;SLBP;IDI1;YTHDC1;ANKRD12;KLC1;CALD1;FDFT1;MCL1;FDPS;HSPA8;RPL41;GADD45B;HSPA5;GADD45A;DSTN;EIF1;RPS26;NR4A2;BCL6;RPS29;GNB2;NMT1;ID3;RPS20;TCF4;BRWD1;SAE1;CDK16;SNED1;BTG1;SLC7A11;TUBA1B;YWHAQ;RPLP2;SUN2;HSP90AA1;DUSP1;TSC22…	Chronic
ChEA_2022	NR0B1 18358816 ChIP-ChIP MESCs Mouse	75/1210	1.11847e-07	9.99964e-07	0	0	2.04913	32.7987	SLC25A3;CMAS;SPARC;NDUFA12;STMN2;SRP14;ACTB;ACTG1;SOX2;AKAP12;RPS14;ZFP36;UCHL1;MAP1LC3B;BASP1;DPYSL2;STMN1;SUMO2;ENC1;RPL36;NEFL;JUNB;RPS10;USP5;DUSP1;PAX6;FOS;TUBB2B;RCN1;DDAH2;RPL37A;DDIT4;SMS;NDUFS2;TAGLN3;SLC25A5;GAPDH;NUFIP2;MGST3;ATP1A3;SLC3A2;NEUROD1;CST3;LDHB;PSMB3;CAMK2N1;PSAP;HES1;OTX2;CKB;RPL17;SERF2;MCL1;CCT4;VAT1;CD164;HSPA5;GAD1;IDH1;RDX;HMGA1;RPL23A;MT3;DHRS3;SCRT1;EIF1;MLLT11;RPS…	Chronic
ChEA_2022	VDR 23849224 ChIP-Seq CD4+ Human	101/1811	1.15761e-07	1.02278e-06	0	0	1.85595	29.6427	RPL5;NDUFA13;NDUFA11;RPL31;NDUFA12;PSMD8;PPP1CB;RPS15;RPS14;DPYSL2;AP1S2;RPL36;RPL38;RPL37;RPS11;TLE4;TSPYL1;RPL23;CIRBP;RBX1;CFDP1;SNRNP27;VDAC2;SNRPE;RPL26;PFN1;YTHDC1;DDX1;UBB;CYC1;ZC3H13;MCL1;OST4;RPL41;GADD45B;HMGA1;TBCB;EIF2S2;MLLT11;RPS26;NR4A2;RPS27;ARPC2;UQCRQ;GNB2;NMT1;RPS20;RPS21;RPS23;SLC25A3;BTG1;WDR1;GDI1;RPLP0;ILK;MAP1LC3B;TUBA1A;C1QBP;RPLP2;DUSP1;ATRX;RPS3A;NME1;MRPL51;SYF2;HNRNPH…	Chronic
ChEA_2022	NANOG 18358816 ChIP-ChIP MESCs Mouse	59/865	1.2099e-07	1.05655e-06	0	0	2.24969	35.832	SPARC;STMN2;CSAD;SRP14;NR3C1;SOX2;AKAP12;GJA1;MAP1LC3B;BASP1;ENC1;RPLP2;NEFL;RPS10;TLE4;HSP90AA1;USP5;IFNGR2;PAX6;CACYBP;MIF;TUBB2B;RCN1;DOK5;RPL37A;SMS;SPARCL1;SLC25A5;DYNC1I2;NUFIP2;SDC2;RGS16;NEUROD1;CST3;LDHB;UBB;PSMB3;CNR1;OTX2;CCT8;METTL9;MCL1;RUNX1T1;CBX5;IDH1;RDX;DHRS3;SCRT1;RPS26;GSTA4;NFIB;PSAT1;PPP2R2B;ID2;ID1;VIM;RPS21;RBMX;FGFR2	Chronic
ChEA_2022	CTCF 33576154 ChIP-Seq Human HilarLN ProstateCancer	174/3649	1.24133e-07	1.07154e-06	0	0	1.62765	25.8827	RPL5;MTCH1;NDUFA11;ARL6IP1;EIF4A3;UBE2L6;NR3C1;CLU;SAT1;ACTB;PPP1CB;RPS15;RPS14;BASP1;DPYSL2;PEG10;BSG;RPL36;COTL1;RPL38;KIF21A;MAF1;JUNB;TMSB10;TLE1;USP5;UBE2E3;APLP2;RPL22;HPCAL1;GTF3A;CIRBP;KRT8;ATP1B3;ACSL3;MIF;RBX1;SELENOO;OLFM1;MTHFD2;DDIT4;SNRPE;RPL26;FKBP4;ATF3;SLBP;RTN1;INSIG1;HACD3;KLC1;ACAT2;RTN4;ZNF706;MAP2;BAG1;EIF4EBP1;CYC1;FDFT1;MCL1;ATP5ME;CD164;HSPA8;PRELID1;CBX5;GADD45B;HSPA5;XR…	Chronic
ChEA_2022	TCFCP2L1 18555785 ChIP-Seq MESCs Mouse	87/1486	1.25674e-07	1.07251e-06	0	0	1.94013	30.8279	IFITM3;SNED1;MTCH2;RNF11;BTG1;CETN2;ARPC1A;ILK;HIF3A;ACTG1;PSMD8;TMEM47;PPP1CB;UBL5;GJA1;NUDCD3;MAP1LC3B;YWHAQ;KIF5C;DPYSL2;CFL1;RPL35;RPLP2;NEFL;SH3BGRL3;KIF21A;MAF1;RPS11;CTSD;YWHAH;HES6;ACOT7;IGFBP5;RPL22;MIF;SSTR2;FOXP2;CLDN5;ARL4A;RCN1;SYF2;PPA1;DOK5;TAGLN3;FKBP4;SLC25A5;ATF3;RTN1;MRPS35;MGST3;CRABP1;TAF9;HSPD1;PSMB6;CST3;RPS15A;PSAP;CCT4;BTF3;CDKN2D;CD164;HSPA8;DUT;HSPA5;XRCC5;GADD45A;HMGA1…	Chronic
ChEA_2022	WT1 20215353 ChIP-ChIP NEPHRON PROGENITOR Mouse	79/1307	1.40957e-07	1.18942e-06	0	0	1.99838	31.5241	WDR1;ZFAND5;PSIP1;ETFB;ACTG1;SOX2;PPP3CA;ZFP36;PCM1;LGALS1;CCND2;KIF5C;TMSB4X;SH3BGRL3;KIF1A;RPS10;CLIC1;SOX4;TLE1;USP5;TPM4;DUSP1;TPM3;IFNGR2;PTOV1;SOX11;PRPF4B;YWHAZ;PGM2L1;PJA1;TUBB2B;RCN1;RBP1;TMEM106C;SMS;COL4A5;LY6H;SLC25A5;ATF3;PFN2;HDAC2;PTN;MLLT3;EFNA5;GNAI1;ZFP36L2;LDHB;PCBP4;EIF4EBP1;PLXNA2;TSPAN5;ZC3H13;METTL9;NPDC1;RBM39;MARCKSL1;GAD1;TPBG;NR2F1;HMGA1;NR2F2;NSG1;ARPC5;TPD52L1;DHRS3;S…	Chronic
ChEA_2022	NCOR1 26117541 ChIP-Seq K562 Human	93/1631	1.47188e-07	1.22821e-06	0	0	1.89162	29.7582	RPL34;CELF2;RPLP0;ZFAND5;UBE2L6;SAT1;ACTG1;MECP2;TUBA1B;MT2A;MAP1LC3B;LGALS1;CCND2;MDK;KIF5B;STMN1;BSG;RPL36;RPLP2;RAC3;SH3BGRL3;KIF21A;JUNB;APC2;CAP1;HSP90AA1;TPM4;DUSP1;TPM3;TUBB;PRPF4B;ATP1B3;RAB33A;CLDN5;TUBB2B;PSMA3;ARL4A;TUBB2A;SLC7A8;TRAF4;SYF2;PPA1;PFN1;ATF3;FTL;DYNC1I2;IDI1;INSIG1;RGS16;GCNT1;ODC1;ANKRD12;UQCR11;ZFP36L2;ARHGAP21;LDHA;RPS15A;PNMA1;CALD1;PSAP;EIF4EBP1;HES1;METTL7A;FDFT1;PO…	Chronic
ChEA_2022	SUZ12 27294783 Chip-Seq ESCs Mouse	94/1657	1.5794e-07	1.30344e-06	0	0	1.88205	29.4748	SNED1;NRP2;WNT2B;FAM107A;CELF4;CELF5;ENO2;NR3C1;SYNE2;SOX2;DMBX1;GJA1;CCND2;HEY1;ADAMTS1;NEFL;RAC3;KIF1A;AMH;NCKAP5;SOX4;APC2;LMO1;HES6;ARG2;IGFBP5;HPCAL1;EBF1;PAX3;SOX11;PAX6;FOS;RGMB;SSTR2;FOXP2;RBP1;DDIT4;HOXB2;VSTM2A;INA;ATF3;CHRNA3;SMARCD3;RGS16;CRABP1;TMEM59L;CRMP1;LIN7A;PTN;MLLT3;EFNA5;GNAI1;NEUROD1;NEUROD2;UBB;NEUROD6;NHLH1;SH3BP5;PLXNA2;MAN1C1;SPOCK1;OTX2;MEST;NPDC1;PCDH9;BCL11A;GAD1;TPB…	Chronic
ChEA_2022	YY1 33199912 ChIP-Seq 293T Human KidneyEmbryo	172/3612	1.6673e-07	1.36102e-06	0	0	1.62224	25.3182	RPL5;ARL6IP1;RPL31;NDUFA12;EIF4A3;ZFAND5;COX6A1;SRP14;NR3C1;TPGS2;PSMD8;RPS15;RPS14;PSMD7;CCND2;KIF5B;RPL36;RPL35;RPL37;RPS11;RPL39;JUNB;RPL21;USP5;TPM3;UBE2E3;RPL22;PTOV1;ATP1B3;ACSL3;MIF;RBX1;SELENOO;CFDP1;MTHFD2;AKAP9;DDIT4;SMS;VDAC2;SNRPE;SRSF6;SRSF9;KHDRBS1;IDI1;ANAPC16;YTHDC1;DDX1;NREP;KLC1;LDHB;LDHA;ZNF706;KIF3A;PRDX1;MAP4;CYC1;SERF2;ATP5ME;BTF3;FDPS;PRELID1;RPL41;AKIRIN1;CBX5;HSPA5;GADD45…	Chronic
ChEA_2022	AR 27270436 ChIP-Seq VCaP Human Prostate Carcinoma	170/3565	1.84997e-07	1.48467e-06	0	0	1.62261	25.1552	RPL5;MTCH1;PGAP1;CCNI;EIF4A3;ZFAND5;FAM107A;MSMO1;COX6A1;SAT1;ACTB;AQP1;PSMD8;BASP1;KIF5C;DPYSL2;KIF5B;KIF21A;NRCAM;RPL37;JUNB;TMSB10;NCKAP5;TLE4;LMO1;SUPT16H;ACOT7;TLE1;USP5;TPM4;IGFBP5;GTF3A;EBF1;KRT8;ACSL3;FOXP1;SELENOO;OLFM1;MAP1B;AKAP9;DDIT4;VDAC2;RPL26;ATF3;SRSF8;PFN2;MT1E;RTN1;YTHDC1;MGST3;NTM;DDX1;ANKRD12;PHYHIPL;LIN7A;EFNA5;ZFP36L2;RTN4;LDHB;LDHA;ZNF706;UBB;CALD1;MLEC;CYC1;ATP5MG;TRPM3;M…	Chronic
ChEA_2022	NR3C1 23031785 ChIP-Seq PC12 Mouse	52/730	1.8583e-07	1.48467e-06	0	0	2.34615	36.3616	BTG1;MYT1L;NDUFA12;ZFAND5;ELAVL4;COX7C;ZFP36;MT2A;UCHL1;EFEMP1;COTL1;NEFL;CTSD;YWHAH;TSPYL1;TLE1;DUSP1;TSC22D3;KRT8;YWHAZ;FOXP1;RHOB;OLFM1;RCN1;GAP43;MAP1B;DDIT4;SMS;SCG2;GRIA2;ODC1;PHYHIPL;FSTL1;PTPRZ1;CHN1;SH3BP5;PLXNA2;TRPM3;CHGA;MDH1;TPBG;NR2F2;NSG1;RAB11A;PER1;RPS29;MAB21L1;ID2;ID1;ID3;TNRC6A;CBLN1	Chronic
ChEA_2022	POU5F1 18700969 ChIP-ChIP MESCs Mouse	31/330	1.98923e-07	1.57254e-06	0	0	3.12828	48.2704	GSTP1;STMN2;SOX2;AKAP12;TMEM47;GJA1;PCSK1N;GNG3;PEG10;TMSB4X;NNAT;NEFL;SH3BGRL3;OTX2;CKB;RPS10;CLIC1;TLE4;BCL11A;DUSP1;EBF1;PAX6;MIF;FOS;GSTA4;MTHFD2;PSAT1;ID2;ID3;FKBP4;BRWD1	Chronic
ChEA_2022	NACC1 18358816 ChIP-ChIP MESCs Mouse	43/554	2.23826e-07	1.75097e-06	0	0	2.5594	39.1905	IFITM3;NUFIP2;MYT1L;ODC1;STMN2;PHYHIPL;PSIP1;CSAD;NR3C1;FSTL1;SOX2;AKAP12;LDHB;RPS15A;UBB;ADAMTS1;CAMK2N1;BASP1;STMN1;ENC1;OTX2;HES1;METTL7A;CCT8;MEST;SOX4;CCT4;TPM4;USP5;IFNGR2;IDH1;CACYBP;DHRS3;MLLT11;TUBB2B;NSG2;GSTA4;PSAT1;SMS;ID3;SLC25A5;RPS21;PFN2	Chronic
ChEA_2022	MNX1 26342078 ChIP-Seq MIN6-4N Mouse	88/1533	2.5011e-07	1.93642e-06	0	0	1.89839	28.8582	SNED1;SLC25A3;NRP2;SPARC;NDUFA11;RPL31;GDI2;CLTB;ELAVL4;HIF3A;SRP14;RPS15;AKAP12;PSMD7;CCND2;BASP1;BSG;ENC1;KIF21A;NRCAM;AMH;SOX4;APC2;EIF5B;SUPT16H;HSP90AA1;IGFBP5;SERPINF1;STX7;PAX3;SOX11;PAX6;PRPF4B;FOS;RGMB;YWHAZ;ARID1B;NME1;CLDN5;TUBB2B;PSMA3;GAP43;MTHFD2;HNRNPH1;SPARCL1;HOXB2;SNRPE;ATF3;ARL8A;PFN2;TAF9;KLC1;EFNA5;NEUROD2;PNMA1;UBB;CAMK2N1;BAG1;PSAP;PLXNA2;MAN1C1;TSPAN5;HES1;FDFT1;MCL1;RPL41…	Chronic
ChEA_2022	KDM2B 26808549 Chip-Seq SIL-ALL Human	93/1652	2.6258e-07	2.01222e-06	0	0	1.86394	28.2437	IFITM3;RNF11;BTG1;CELF2;GDI2;HP1BP3;ILK;YBX1;ENO2;SRP14;ACTB;ACTG1;ZFP36;MAP1LC3B;LGALS1;CCND2;CAPZB;DPYSL2;STMN1;RPL36;RAC3;JUNB;SOX4;APC2;CAP1;TPM4;DUSP1;APLP1;HPCAL1;CIRBP;PRPF4B;FOS;RGMB;SSTR2;ARID1B;CARHSP1;TUBB2A;TRAF4;SYF2;VDAC2;LY6H;FKBP4;PFN1;GAPDH;SCG2;ARL8A;FTL;KHDRBS1;IDI1;SMARCD3;NUFIP2;RGS16;KLC1;ZFP36L2;CDC42;NEUROD2;ARHGAP21;LDHA;PNMA1;RPS3;EIF4EBP1;PLXNA2;MAN1C1;HES1;METTL9;MCL1;…	Chronic
ChEA_2022	SMAD2 18955504 ChIP-ChIP HaCaT Human	87/1513	2.74593e-07	2.04242e-06	0	0	1.90054	28.7132	RNF11;BTG1;WNT2B;GDI2;ZFAND5;CLU;SAT1;SYNE2;ACTB;PPP3CA;AKAP13;MT2A;NUDCD3;TUBA1A;YWHAQ;C1QBP;SUMO2;ENC1;AP1S2;COTL1;RPLP2;PLS3;RPL37;JUNB;CAP1;SUPT16H;HSP90AA1;TLE1;TPM4;TPM3;TUBB;CIRBP;KRT8;ATP1B3;ACYP1;YWHAZ;ARID1B;NME1;TUBB2B;ARL4A;TUBB2A;SLC7A8;PPA1;MAP1B;DDIT4;VDAC2;SNRPE;PFN1;INA;ATF3;IDI1;SMARCD3;SEMA3C;MGST3;SLC3A2;SRI;TXN;KLC1;EFNA5;RTN4;PSMB7;ARHGAP21;LDHA;COP1;PNMA1;CALD1;PRDX1;PLXNA2…	Chronic
ChEA_2022	SMAD3 18955504 ChIP-ChIP HaCaT Human	87/1513	2.74593e-07	2.04242e-06	0	0	1.90054	28.7132	RNF11;BTG1;WNT2B;GDI2;ZFAND5;CLU;SAT1;SYNE2;ACTB;PPP3CA;AKAP13;MT2A;NUDCD3;TUBA1A;YWHAQ;C1QBP;SUMO2;ENC1;AP1S2;COTL1;RPLP2;PLS3;RPL37;JUNB;CAP1;SUPT16H;HSP90AA1;TLE1;TPM4;TPM3;TUBB;CIRBP;KRT8;ATP1B3;ACYP1;YWHAZ;ARID1B;NME1;TUBB2B;ARL4A;TUBB2A;SLC7A8;PPA1;MAP1B;DDIT4;VDAC2;SNRPE;PFN1;INA;ATF3;IDI1;SMARCD3;SEMA3C;MGST3;SLC3A2;SRI;TXN;KLC1;EFNA5;RTN4;PSMB7;ARHGAP21;LDHA;COP1;PNMA1;CALD1;PRDX1;PLXNA2…	Chronic
ChEA_2022	YAP1 20516196 ChIP-Seq MESCs Mouse	102/1868	2.7468e-07	2.04242e-06	0	0	1.81235	27.3804	RPL34;ZFAND5;STMN2;SAT1;RPL6;CDH8;ACTB;AQP1;PSMD7;CCND2;BASP1;CFL1;RPL38;NRCAM;RPL37;TMSB10;SOX4;TLE4;APLP2;GTF3A;EBF1;KRT8;ATP1B3;OLFM1;CARHSP1;CFDP1;SPARCL1;COL4A5;SNRPE;PFN1;KLC1;ARHGAP21;UBB;KIF3A;PRDX1;PLXNA2;NDN;TSPAN5;CYC1;MCL1;CD164;GADD45B;HSPA5;BCL11A;GADD45A;NR2F2;ZFHX4;ID2;HNRNPD;NMT1;FGFR2;CNTNAP2;BTG1;WDR1;ARPC1A;FHL1;GDI2;CHD7;ELAVL4;SLC7A11;YBX1;COX7C;SYNE2;DMBX1;PPP3CA;AKAP13;NUD…	Chronic
ChEA_2022	VDR 21846776 ChIP-Seq THP-1 Human	47/641	3.22685e-07	2.37585e-06	0	0	2.41156	36.0446	SLBP;TOMM40;CEBPD;INSIG1;CELF2;RPLP0;ANKRD12;CHD7;TIMM13;UQCR11;YBX1;ACTB;ZFP36L2;ACTG1;RPS15;RPS14;ZFP36;YWHAQ;MDK;CA2;DPYSL2;RPL36;TSPO;RAC3;CYC1;MAF1;JUNB;RUNX1T1;TLE4;HSPA8;HMGCS1;GADD45B;GADD45A;LMO3;NDUFA2;HPCAL1;PBX3;GTF3A;CIRBP;FOXP1;RPS29;HNRNPH1;DDAH2;GNB2;KRAS;BRWD1;GAPDH	Chronic
ChEA_2022	TCF3 18692474 ChIP-Seq MEFs Mouse	45/611	5.11394e-07	3.7219e-06	0	0	2.41892	35.0408	BTG1;SMARCD3;CMAS;NUFIP2;PDE1A;TIMM13;SLC3A2;RTN4;SOX2;CST3;LDHB;UBL5;RPS14;GJA1;PCSK1N;CAPZB;KIF3A;KIF21A;OTX2;MCL1;HSP90AA1;CBX5;RPL21;DUSP1;GADD45A;RDX;PAX6;CACYBP;RGMB;EIF1;RHOB;RPS26;CLDN5;RCN1;MRPL51;NFIB;RPS29;ID1;SMS;ID3;TCF4;VIM;FKBP4;FGFR2;RPS23	Chronic
ChEA_2022	VDR 24763502 ChIP-Seq THP-1 Human	65/1034	5.15417e-07	3.7219e-06	0	0	2.06396	29.8826	CELF2;CHD7;ACTB;PPP3CA;GJA1;TUBA1B;ZFP36;YWHAQ;MDK;BASP1;CA2;TMSB4X;CFL1;ENC1;AP1S2;RPL36;TSPO;CLIC1;TLE4;HSP90AA1;TLE1;HMGCS1;LMO3;HPCAL1;GTF3A;CIRBP;PAX3;FOXP2;MTHFD2;HNRNPH1;DDAH2;MORF4L2;DDIT4;SCG2;FTL;SLBP;IDI1;TOMM40;NUFIP2;CEBPD;INSIG1;NTM;EFNA5;GNAI1;ZFP36L2;PLXNA2;FDFT1;RUNX1T1;HSPA8;AKIRIN1;GADD45B;BCL11A;GADD45A;NDUFA3;PBX3;RPL35A;EIF2S2;ARPC2;BCL6;ID2;GNB2;HNRNPD;ZYX;KRAS;SNTB1	Chronic
ChEA_2022	OLIG2 23332759 ChIP-Seq OLIGODENDROCYTES Mouse	93/1679	5.39534e-07	3.85895e-06	0	0	1.82943	26.4033	PGAP1;BTG1;WNT2B;WDR1;ARL6IP1;CELF2;ELAVL4;SLC7A11;NR3C1;SAT1;CDH8;ACTB;SOX2;SYNPR;PPP3CA;GJA1;RPS17;EFEMP1;CCND2;BASP1;KIF5C;TMSB4X;KIF5B;RPL38;NRCAM;TLE4;TLE1;TSC22D3;SOX11;ATP1B3;FOS;TUBB2B;ARL4A;RCN1;GAP43;FEZ1;DCX;STRAP;GRIA2;DYNC1I2;IDI1;HDAC2;SEMA3C;PDE1A;NTM;DDX1;NRXN1;CRABP1;PHYHIPL;PTN;EFNA5;RTN4;CDC42;ARHGAP21;TTR;NEUROD6;MAP2;BAG1;PLXNA2;HES1;TRPM3;BTF3;HSPA8;CBX5;PCDH9;HSPA5;XRCC5;GA…	Chronic
ChEA_2022	PPARG 23326641 ChIP-Seq C3H10T1-2 Mouse	41/534	5.70406e-07	4.04128e-06	0	0	2.52372	36.2833	MTCH2;HDAC2;BTG1;CEBPD;ARPC1A;ODC1;ZFAND5;HP1BP3;MLLT3;NR3C1;ACTB;ZFP36L2;PPP3CA;TUBA1B;MAP1LC3B;UBB;KIF5B;SUMO2;RPL38;KPNA2;EIF5B;HSP90AA1;TLE1;CBX5;HSPA5;DUSP1;STX7;CACYBP;WIPI2;EIF1;RAB10;CFDP1;ARPC2;PSMA2;DDIT4;TMEM106C;TOMM7;KRAS;PFN1;SAE1;PAM	Chronic
ChEA_2022	KDM2B 26808549 Chip-Seq HPB-ALL Human	91/1636	6.07247e-07	4.26208e-06	0	0	1.83538	26.2722	RNF11;BTG1;GDI2;HP1BP3;YBX1;CLU;ACTB;ACTG1;TUBA1B;ZFP36;CAPZB;MDK;DPYSL2;STMN1;BSG;RAC3;SH3BGRL3;KPNA2;JUNB;CLIC1;CTSD;SOX4;APC2;TLE4;CAP1;TLE1;TPM4;IGFBP5;TPM3;IFNGR2;APLP2;RPL22;CIRBP;PAX3;PRPF4B;CACYBP;FOS;MIF;RGMB;ARID1B;PGM2L1;RAB33A;RCN1;CFDP1;RCN2;PPA1;DDIT4;FKBP4;ATF3;KHDRBS1;MGST3;RGS16;TIMM13;TMEM160;SLC3A2;SRI;MLLT3;KLC1;ZFP36L2;CDC42;NEUROD2;ARHGAP21;PRDX1;PLXNA2;HES1;METTL9;MCL1;MARC…	Chronic
ChEA_2022	DCP1A 22483619 ChIP-Seq HELA Human	46/636	6.33925e-07	4.40813e-06	0	0	2.3729	33.8645	SLBP;HDAC2;BTG1;ARL6IP1;RPLP0;SLC3A2;SRP14;LGALS1;YWHAQ;PRDX1;BSG;MLEC;HES1;RPL37;JUNB;CCT4;SUN2;RBM39;DUT;MARCKSL1;RPL21;MDH1;GADD45B;GADD45A;PLK2;TAF11;RPL35A;ARPC5;EIF1;NME1;GULP1;RAB10;RPS26;PSMA2;UQCRQ;ID2;GNB2;EIF3J;VDAC2;PDCD2;RPS20;CALM1;RPS24;CCDC90B;FTL;MT1E	Chronic
ChEA_2022	YY1 26981420 ChIP-Seq C2C12 Mouse Muscle	98/1811	7.37931e-07	5.08428e-06	0	0	1.7878	25.2427	IFITM3;MTCH2;UBE2L6;COX6A1;NR3C1;PHB2;RPL6;ACTG1;PSMD7;KIF5B;BSG;RPL36;MAF1;SEC62;RPS11;JUNB;RPL22;STX7;CIRBP;RBX1;MTHFD2;DDIT4;VDAC2;SLBP;KHDRBS1;LDHA;UBB;PRDX1;MLEC;BTF3;RPL41;CBX5;GADD45B;FAM229B;UPF3B;DSTN;SCRT1;EIF1;RPS26;RPS28;COL1A2;SON;RPS27;HNRNPD;NMT1;TCF4;GDI1;TCF25;CSAD;COX7C;TUBA1B;NUDCD3;MAP1LC3B;TUBA1A;SUMO2;YWHAH;CCT3;TPI1;CACYBP;YWHAZ;NME1;TUBB2B;MRPL51;PSMA2;NPC2;DDAH2;TCP1;NDUF…	Chronic
ChEA_2022	SOX9 26525672 Chip-Seq HEART Mouse	76/1299	8.82732e-07	6.02665e-06	0	0	1.921	26.7792	WNT2B;MYT1L;CELF2;STMN2;CELF4;PSIP1;SRP14;COX7C;PPP3CA;GJA1;UCHL1;BASP1;DPYSL2;ENC1;MAF1;NCKAP5;RPS10;SOX4;CCT3;CAP1;TSPYL1;IGFBP5;RPL22;EBF1;SOX11;FOS;RGMB;ARID1B;OLFM1;DOK5;TCP1;SRSF6;PFN1;IDI1;HDAC2;NUFIP2;NRXN1;PHYHIPL;UQCR10;EFNA5;FSTL1;PSMA7;ARHGAP21;PLXNA2;HES1;TRPM3;CCT5;FDFT1;RUNX1T1;CD164;DUT;AKIRIN1;CBX5;PCDH9;PLK2;NR2F1;ST18;GULP1;COL1A1;NR4A2;NFIA;BCL6;NFIB;UQCRQ;PPP2R2B;ID2;ID1;NMT1…	Chronic
ChEA_2022	ATF3 27146783 Chip-Seq COLON Human	90/1628	9.17519e-07	6.20772e-06	0	0	1.821	25.3148	SNED1;SLC25A3;RNF11;PSIP1;SLC7A11;CLU;SAT1;ACTG1;PPP3CA;TUBA1B;ZFP36;MT2A;CFL1;ENC1;COTL1;TSPO;SH3BGRL3;MAF1;ARG2;RPL21;HMGCS1;DUSP1;GTF3A;CIRBP;FOS;RGMB;YWHAZ;MLF2;RCN1;TRAF4;MTHFD2;SYF2;HNRNPH1;RBP1;DDIT4;PFDN2;RPL26;PFN1;GAPDH;ATF3;FTL;MT1E;SLBP;SEMA3C;DCTN2;INSIG1;ODC1;UQCR11;KLC1;RTN4;CDC42;DNAJB1;LDHA;ZNF706;EIF4EBP1;TSPAN5;HES1;CCT8;SERF2;CBX5;HSPA5;GADD45A;PLK2;IDH1;DSTN;UPF3A;TTC9B;NR2F2…	Chronic
ChEA_2022	MAF 26560356 Chip-Seq TH1 Human	90/1631	9.91827e-07	6.65055e-06	0	0	1.81715	25.1198	IFITM3;CELF2;RPLP0;GDI2;HP1BP3;UBE2L6;COX6A1;ACTG1;DMBX1;TUBA1B;ZFP36;MT2A;LGALS1;CCND2;CAPZB;MDK;TMSB4X;STMN1;CFL1;SH3BGRL3;JUNB;TMSB10;CLIC1;CAP1;HES6;SUPT16H;TPI1;USP5;TPM4;IGFBP5;DUSP1;TUBB;RPL22;GTF3A;RAB33A;PSMA3;SYF2;DDIT4;NDUFS2;HOXB2;PFN1;GAPDH;ATF3;ARL8A;FTL;KHDRBS1;IDI1;CHRNA3;SMARCD3;ATP1A3;ZFP36L2;CDC42;DNAJB1;ARHGAP21;LDHA;PNMA1;PRDX1;PSAP;MAN1C1;MLEC;CCT8;MCL1;CDKN2D;CD164;HSPA8;MA…	Chronic
ChEA_2022	E2F1 21310950 ChIP-Seq MCF-7 Human	56/858	1.04625e-06	6.95338e-06	0	0	2.13578	29.4104	NRP2;BTG1;WNT2B;PODXL2;GDI2;HP1BP3;SYNE2;PPP1CB;AKAP13;HEY1;DPYSL2;BSG;RPLP2;KPNA2;SOX4;TLE1;TPM3;KRT8;CACYBP;RPS3A;MIF;DOK5;TCP1;TMEM106C;SNRPE;PFN1;RTN1;CEBPD;YTHDC1;MGST3;SLC3A2;EFNA5;PPM1G;ARHGAP21;ZNF706;HES1;CCT4;CDKN2D;DUT;CBX5;MTX2;RDX;TAF11;PBX3;HMGA1;TTC9B;RPL23A;ARPC5;NR4A2;NFIA;FABP5;NFIB;PIN1;ID3;RPS20;RPS24	Chronic
ChEA_2022	ELK1 19687146 ChIP-ChIP HELA Human	48/691	1.14336e-06	7.53211e-06	0	0	2.27294	31.0973	RAB1A;DYNC1I2;TOMM40;HP1BP3;YBX1;RTN4;PSMD8;RPS14;NUDCD3;MAP1LC3B;PCM1;PSMB3;CALD1;PLS3;RPL38;ZC3H13;CCT5;MCL1;CAP1;CD164;CCT2;RPL41;HMGCS1;TPM3;XRCC5;RPL23;IDH1;RPL35A;PRPF4B;RPL23A;GNG11;YWHAZ;NME1;PJA1;MLLT11;SON;RPS27;NFIA;SYT11;MORF4L2;RPL27A;RPL37A;SNRPE;RPS20;ERGIC2;RPS24;TNRC6B;PFN2	Chronic
ChEA_2022	TBX2 30127528 ChIP-Seq KELLY Human Brain Neuroblastoma	122/2425	1.2187e-06	7.95866e-06	0	0	1.67115	22.7572	ARL6IP1;MYT1L;EIF4A3;STMN2;COX6A1;ACTB;ACTG1;PSMD8;PPP1CB;CFL1;BSG;KIF21A;RPL37;JUNB;IGFBP5;RPL22;CIRBP;EBF1;ATP1B3;ACSL3;MIF;RBX1;FOXP1;CFDP1;PPA1;MAP1B;DDIT4;SNRPE;RPL26;ATF3;KHDRBS1;ANAPC16;DDX1;PHYHIPL;ZNF706;MAP2;KIF3A;PSAP;EIF4EBP1;PLXNA2;MLEC;MAP4;MCL1;CD164;FDPS;OST4;XRCC5;GADD45A;RDX;PBX3;NR2F2;EIF1;MLLT11;SQLE;RPS27;NSG2;ARPC2;ID2;HNRNPD;NMT1;ID3;TCF4;CALM1;SAE1;FGFR2;NRP2;ARPC1A;GDI2;C…	Chronic
ChEA_2022	PDX1 19855005 ChIP-ChIP MIN6 Mouse	37/476	1.52499e-06	9.87298e-06	0	0	2.54857	34.1343	SLBP;KHDRBS1;TOMM40;MYT1L;INSIG1;MLLT3;MECP2;NEUROD1;AKAP12;LDHB;NUDCD3;UBB;BAALC;CCT3;LMO1;CD164;SYT4;TPI1;ATP6V1G2;CBX5;GADD45A;IDH1;TPBG;RPL35A;PAX6;CACYBP;FOS;ST18;DHRS3;CCT6A;PER1;SON;SLC7A8;UQCRQ;ID2;TOMM7;TAGLN3	Chronic
ChEA_2022	ZFP281 18358816 ChIP-ChIP MESCs Mouse	34/419	1.56866e-06	1.00689e-05	0	0	2.66524	35.6217	MTCH1;SLC25A3;HDAC2;SLC3A2;NR3C1;SOX2;CST3;LDHB;ZFP36;UCHL1;CCND2;UBB;PSMB3;ADAMTS1;PCBP4;CAMK2N1;CHN1;CFL1;OTX2;MEST;CTSD;VAT1;ECEL1;HMGA1;NR2F2;MT3;SCRT1;RHOB;GAP43;NFIA;ARPC2;GAPDH;YPEL3;LHX9	Chronic
ChEA_2022	KDM2B 26808549 Chip-Seq DND41 Human	90/1657	1.92117e-06	1.22271e-05	0	0	1.78439	23.4871	IFITM3;ARL6IP1;CELF2;ZFAND5;HP1BP3;UBE2L6;YBX1;ENO2;SRP14;ACTG1;PPP3CA;ZFP36;PCM1;CCND2;HEY1;CAPZB;MDK;STMN1;CFL1;SUMO2;BSG;RAC3;SH3BGRL3;KPNA2;JUNB;CTSD;SOX4;APC2;CAP1;IGFBP5;IFNGR2;APLP2;HPCAL1;CIRBP;PRPF4B;CACYBP;FOS;WIPI2;MIF;ARID1B;FOXP1;CARHSP1;RCN1;TUBB2A;TRAF4;SYF2;PPA1;DDIT4;NDUFS2;TERF2IP;FKBP4;PFN1;GAPDH;ARL8A;SMARCD3;RGS16;ATP1A3;SRI;KLC1;ZFP36L2;CDC42;NEUROD2;ARHGAP21;GNG3;LDHA;PRDX1…	Chronic
ChEA_2022	MYB 26560356 Chip-Seq TH1 Human	88/1610	1.96532e-06	1.2403e-05	0	0	1.79459	23.5807	BTG1;WDR1;NDUFA12;CELF2;GDI2;YBX1;MRPL33;ZFP36;MT2A;MAP1LC3B;PCM1;LGALS1;CCND2;ADAMTS1;DPYSL2;TMSB4X;KIF5B;STMN1;RPLP2;RAC3;BAALC;SH3BGRL3;KPNA2;JUNB;TMSB10;CLIC1;TLE4;CCT3;CAP1;SUN2;ACOT7;USP5;TPM4;IGFBP5;TPM3;SERPINF1;UBE2E3;GTF3A;EBF1;KRT8;PTOV1;PRPF4B;CACYBP;MIF;RGMB;YWHAZ;RAB33A;TUBB2B;CARHSP1;SYF2;MORF4L2;RBP1;DDIT4;TMEM106C;PFN1;GAPDH;ATF3;SLBP;KHDRBS1;TOMM40;MGST3;UQCR11;ZFP36L2;RTN4;CDC4…	Chronic
ChEA_2022	TBX2 30127528 ChIP-Seq BE2C Human Brain Neuroblastoma	56/878	2.12925e-06	1.33256e-05	0	0	2.08157	27.1847	RPL5;MTCH1;PGAP1;MYT1L;STMN2;ELAVL4;ACTB;AKAP12;HEY1;MDK;ADAMTS1;BSG;ENC1;KIF21A;NRCAM;KIF1A;JUNB;TLE4;TLE1;USP5;DYNLT3;EBF1;RGMB;FOXP1;CCDC90B;DYNC1I2;CHRNA3;TOMM40;ANAPC16;NRXN1;ODC1;PHYHIPL;UQCR10;EFNA5;DNAJB1;MAP2;HES1;METTL7A;MAP4;RUNX1T1;XRCC5;GADD45A;NR2F1;PBX3;ZFHX4;MLLT11;ARPC2;NFIB;RPS29;ID2;MGP;HNRNPD;TCF4;BRWD1;SAE1;PAM	Chronic
ChEA_2022	NANOG 16153702 ChIP-ChIP HESCs Human	64/1057	2.25298e-06	1.39834e-05	0	0	1.97718	25.7098	SPARC;SAT2;SLC7A11;CSAD;COX6A1;SOX2;SYNPR;GJA1;MAP1LC3B;CALB1;CA2;DPYSL2;CFL1;AP1S2;COTL1;TMSB10;CLIC1;RPL21;APLP2;LMO3;PAX3;PAX6;RPS3A;ARID1B;MRPL51;FEZ1;MORF4L2;RBP1;DCX;COL4A5;NDUFS2;SNRPE;KHDRBS1;SEMA3C;PTN;ACAT2;GNAI1;NEUROD1;PNMA1;CALD1;CCL2;RPL17;TRPM3;RUNX1T1;FDPS;CBX5;MDH1;HSPA5;GAD1;KLHL4;DHRS3;RPS26;NR4A2;SON;KRT18;NFIA;UBE2S;MAB21L1;ID2;ID1;NMT1;VIM;TNRC6A;FGFR2	Chronic
ChEA_2022	SOX2 19030024 ChIP-ChIP MESCs Mouse	44/625	2.2766e-06	1.40141e-05	0	0	2.29854	29.8645	RPL5;GPM6A;DYNC1I2;WDR1;RPL12;CRMP1;LIN7A;COX7C;RTN4;MECP2;SOX2;GJA1;PCM1;EBP;HEY1;UBB;BASP1;PEG10;AP1S2;EIF4EBP1;MAN1C1;NEFL;PLS3;RPL37;KPNA2;FDFT1;HSPA5;PBX3;CACYBP;NME1;RHOB;PJA1;CCT6A;SQLE;RCN1;MTHFD2;NFIB;ID3;KRAS;VIM;GAPDH;FGFR2;TNRC6B;RPS23	Chronic
ChEA_2022	KLF6 26769127 Chip-Seq PDAC-Cell Line Human	90/1666	2.40157e-06	1.46632e-05	0	0	1.7733	22.9454	RPL5;SLC25A3;RNF11;BTG1;YWHAB;GDI2;HP1BP3;CSAD;SAT1;ZFP36;EFEMP1;HEY1;CAPZB;MDK;KIF5B;STMN1;CFL1;SH3BGRL3;KIF21A;CTSD;WLS;CAP1;ACOT7;IGFBP5;IFNGR2;UBE2E3;APLP2;RPL22;HPCAL1;GTF3A;KRT8;CACYBP;YWHAZ;MLF2;CARHSP1;TUBB2A;MTHFD2;SYF2;PPA1;RBP1;DDIT4;TERF2IP;VDAC2;SNRPE;RPL26;FKBP4;OPTN;ATF3;ARL8A;KHDRBS1;TOMM40;ANAPC16;GSTP1;MGST3;RGS16;MLLT3;KLC1;EFNA5;PSMA7;RTN4;CDC42;ARHGAP21;GNG3;LDHA;PSMB3;CAMK2N…	Chronic
ChEA_2022	ZNF217 24962896 ChIP-Seq MCF-7 Human	74/1289	2.49335e-06	1.51009e-05	0	0	1.87719	24.2193	BTG1;CHD7;NR3C1;SYNE2;PPP1CB;SOX2;PPP3CA;AKAP13;EFEMP1;HEY1;BASP1;KIF5C;KIF5B;ENC1;BAALC;NRCAM;TMSB10;SOX4;TLE4;TLE1;KRT8;FOS;ACSL3;YWHAZ;FOXP1;RHOB;ARL4A;SLC7A8;SNRPE;SCG2;PFN2;SEMA3C;INSIG1;SDC2;GCNT1;ODC1;MLLT3;KLC1;EFNA5;ZFP36L2;RTN4;NEUROD1;ZNF706;MAP2;SH3BP5;SPOCK1;TSPAN5;HES1;OTX2;ZC3H13;RUNX1T1;PLK2;TPBG;DSTN;NR2F2;TPD52L1;GULP1;RAB10;NR4A2;KRT18;NFIA;BCL6;NFIB;RPS29;ID2;MGP;ID1;EIF3H;SPA…	Chronic
ChEA_2022	CUX1 19635798 ChIP-ChIP MULTIPLE CANCER TYPES Human	90/1669	2.58541e-06	1.55331e-05	0	0	1.76963	22.7674	CCNI;RPL31;STMN2;ENO2;SRP14;CLU;COX7C;UBL5;AKAP13;ZFP36;PCM1;CAPZB;CFL1;NEFL;RPL37;MAF1;AMH;RPS11;JUNB;SOX4;CCT3;LMO1;SUPT16H;ATP6V1G2;RPL21;USP5;VBP1;RPL22;ATRX;PTOV1;SOX11;PRPF4B;SSTR2;YWHAZ;RCN1;CFDP1;DOK5;NDUFS2;TOMM40;RTN1;MGST3;RPL36A;ATP1A3;SLC3A2;TXN;GNAI1;RTN4;PPM1G;CDC42;PSMB7;DNAJB1;ARHGAP21;COP1;EBP;PSMB3;NEUROD6;CNR1;PRDX1;CCL2;SLC17A8;CCT8;RPL17;MEST;FDFT1;POLR2L;BTF3;HSPA8;CBX5;MDH…	Chronic
ChEA_2022	SPI1 23547873 ChIP-Seq NB4 Human	132/2723	2.92221e-06	1.73715e-05	0	0	1.60978	20.5138	NDUFA13;CMAS;CCNI;ARL6IP1;EIF4A3;ZFAND5;NR3C1;SAT1;RPL6;RPL7;PPP1CB;RPS15;PSMD7;LGALS1;BSG;AP1S2;COTL1;RPL35;RPL38;RPL37;KPNA2;RPS11;JUNB;TMSB10;TPM3;RPL22;GTF3A;PRPF4B;ACSL3;MIF;FOXP1;CARHSP1;MTHFD2;RPL26;FKBP4;SRSF8;FTL;INSIG1;SDC2;LIN7A;RTN4;LDHB;BAG1;PSAP;EIF4EBP1;PLXNA2;MLEC;ZC3H13;MCL1;BTF3;HSPA8;RPL41;AKIRIN1;BCL11A;GADD45A;UPF3A;NR2F2;ARPC5;SQLE;RPS25;SON;ARPC2;UBE2S;RPL27A;GNB2;HNRNPD;ID…	Chronic
ChEA_2022	PPARD 21283829 ChIP-Seq MYOFIBROBLAST Human	133/2749	2.93765e-06	1.73715e-05	0	0	1.60711	20.4712	RPL5;MTCH2;CMAS;STMN2;SAT2;NR3C1;CLU;CDH8;ACTG1;SYNPR;GJA1;EFEMP1;LGALS1;BASP1;DPYSL2;PEG10;BSG;PLS3;RPL38;MAF1;TLE4;SERPINF1;UBE2E3;SOX11;ACSL3;FOXP2;CARHSP1;CFDP1;FEZ1;MAP1B;AKAP9;DDIT4;SNRNP27;SCG2;FTL;KHDRBS1;GPM6A;RTN1;INSIG1;NTM;DDX1;LIN7A;EFNA5;ZFP36L2;NEUROD1;NEUROD2;ZNF706;MAP2;PRDX1;PLXNA2;SYT4;CBX5;ARPP21;BCL11A;GADD45A;NR2F1;EIF2S2;ZFHX4;ST18;NR4A2;BCL6;ID2;ID1;ID3;RPS20;TCF4;PAM;RPS2…	Chronic
ChEA_2022	NANOG 21062744 ChIP-ChIP HESCs Human	45/654	3.19447e-06	1.87426e-05	0	0	2.24298	28.3828	SLBP;KHDRBS1;YWHAB;PDE1A;ATP1A3;CRMP1;TMEM160;ETFB;SRI;CST3;TUBA1B;RPS17;UCHL1;PCSK1N;PSMD7;UBB;CAMK2N1;EIF4EBP1;METTL9;NDUFA9;CBX5;DUSP1;GAD1;APLP2;GTF3A;CACYBP;WIPI2;EIF2S2;SSTR2;ZFHX4;YWHAZ;MEIS2;EIF1;CLDN5;PER1;TUBB2B;ARL4A;RCN1;GSTA4;PPP2R2B;ID1;SMS;SAE1;RBMX;RPS23	Chronic
ChEA_2022	WT1 25993318 ChIP-Seq PODOCYTE Human	139/2909	3.22499e-06	1.8775e-05	0	0	1.58966	20.1005	MTCH1;ZFAND5;STMN2;STMN4;NR3C1;SYNPR;RPS14;GJA1;ZFP36;LGALS1;CCND2;KIF5C;DPYSL2;COTL1;TMSB10;NCKAP5;RPS10;SOX4;TLE4;LMO1;ACOT7;IGFBP5;STX7;APLP1;HPCAL1;GTF3A;EBF1;PTOV1;SOX11;PRPF4B;RBX1;FOXP1;OLFM1;TMEM256;MAP1B;AKAP9;VDAC2;SCG2;OPTN;SRSF9;PFN2;ANAPC16;NTM;DDX1;NREP;APCDD1;EFNA5;LDHB;LDHA;CALD1;PLXNA2;TSPAN5;ZC3H13;SERF2;TRPM3;FDFT1;FDPS;CBX5;ARPP21;XRCC5;PLK2;IDH1;PBX3;NR2F2;ARPC5;GULP1;RPS26;N…	Chronic
ChEA_2022	GATA3 30127528 ChIP-Seq BE2C Human Brain Neuroblastoma	51/782	3.29783e-06	1.90513e-05	0	0	2.12465	26.8179	MYT1L;ELAVL4;CLU;COX7C;PPP3CA;MT2A;BSG;KIF21A;NRCAM;TLE4;ACOT7;TLE1;USP5;TPM4;FOS;CLDN5;TRAF4;SYF2;HNRNPH1;CCDC90B;DYNC1I2;ANAPC16;GSTP1;INSIG1;NRXN1;UQCR10;MAP2;CHN1;PSAP;METTL7A;MAP4;TRPM3;RUNX1T1;CBX5;MDH1;GADD45A;PBX3;FAM229B;DSTN;RPL23A;SVIP;MLLT11;ARPC2;NFIB;ID2;MGP;TCF4;VIM;CALM1;BRWD1;PAM	Chronic
ChEA_2022	ELF3 26769127 Chip-Seq PDAC-Cell Line Human	90/1680	3.37918e-06	1.93722e-05	0	0	1.7563	22.1257	SLC25A3;RNF11;NRP2;PGAP1;BTG1;CMAS;HP1BP3;UBE2L6;YBX1;PPP1CB;MT2A;MAP1LC3B;PSMD7;LGALS1;CAPZB;MDK;RPLP2;SH3BGRL3;CTSD;WLS;CCT3;CAP1;ACOT7;TUBB;APLP2;LMO3;RPL22;KRT8;PTOV1;ACSL3;PGM2L1;TUBB2B;RCN1;TRAF4;SYF2;PPA1;DDIT4;TERF2IP;HOXB2;SNRPE;RPL26;GAPDH;OPTN;ATF3;ARL8A;FTL;GRIA2;KHDRBS1;DCTN2;MGST3;LIN7A;MLLT3;PSMA7;TMEM165;DNAJB1;ARHGAP21;PNMA1;PSMB3;CAMK2N1;PRDX1;PSAP;RPS3;PLXNA2;MLEC;CKB;FDFT1;MCL…	Chronic
ChEA_2022	CREB1 20920259 ChIP-Seq GC1-SPG Mouse	121/2451	3.49494e-06	1.98841e-05	0	0	1.63262	20.5126	CCNI;RPL34;EIF4A3;ZFAND5;STMN2;COX6A1;ACTB;ACTG1;PPP1CB;LGALS1;KIF5C;BSG;RPL37;KPNA2;MAF1;RPS11;JUNB;TLE4;TSPYL1;RPL21;TPM4;RPL23;APLP2;CIRBP;EBF1;PTOV1;RBX1;CFDP1;MTHFD2;MORF4L2;AKAP9;DDIT4;SNRPE;RPL26;SCG2;SLBP;IDI1;YTHDC1;INSIG1;NTM;ZFP36L2;ARHGAP21;LDHA;UBB;MLEC;ZC3H13;TRPM3;FDFT1;BTF3;CD164;HSPA8;AKIRIN1;CBX5;HSPA5;PLK2;EIF2S2;SCRT1;EIF1;NR4A2;RPS27;UQCRQ;RPS29;UBE2S;RPL27A;GNB2;ID1;NMT1;GRB…	Chronic
ChEA_2022	KLF4 18555785 ChIP-Seq MESCs Mouse	96/1830	3.72036e-06	2.10074e-05	0	0	1.72194	21.5271	IFITM3;RPL5;RNF11;CCNI;GDI1;YWHAB;CLTB;PSIP1;PPP1CB;RPS15;AKAP12;TUBA1B;MAP1LC3B;YWHAQ;DPYSL2;TMSB4X;C1QBP;CFL1;SUMO2;TSPO;RPL37;RPS11;JUNB;TMSB10;TLE4;CCT3;RPL21;RPL23;RPL22;PTOV1;ATP1B3;RPS3A;MIF;ACYP1;YWHAZ;PGM2L1;MLF2;OLFM1;ARL4A;RCN1;TUBB2A;MRPL51;DDAH2;TCP1;TMEM106C;PFDN2;LY6H;FKBP4;OPTN;ATF3;ARL8A;SLBP;KHDRBS1;DYNC1I2;IDI1;TOMM40;RPL12;CRABP1;GCNT1;KLC1;RTN4;PPM1G;HSPD1;CDC42;CST3;DNAJB1;R…	Chronic
ChEA_2022	JUN 27471255 ChIP-Seq Chondrocytes Mouse Rib	185/4145	4.12886e-06	2.31401e-05	0	0	1.50611	18.6721	JPT1;PGAP1;ARL6IP1;NDUFA12;RPL34;MSMO1;COX6A1;SAT1;RPL6;RPL7;PSMD8;RPS14;GJA1;EFEMP1;CCND2;KIF5C;STMN1;BSG;AP1S2;RPL36;COTL1;RPL35;RPL38;KPNA2;HMGN3;TMSB10;NCKAP5;RPS10;WLS;TSPYL1;ATP6V1G2;RPL21;GTF3A;PTOV1;SOX11;FOXP2;RBX1;SELENOO;OLFM1;CFDP1;TMEM258;FEZ1;MAP1B;MORF4L2;DDIT4;SRSF6;FKBP4;SCG2;ATF3;SLBP;DDX1;NREP;ARHGAP21;LDHA;BAG1;PSAP;PLXNA2;VAT1;CD164;OST4;HSPA8;RPL41;AKIRIN1;GADD45B;HSPA5;GADD…	Chronic
ChEA_2022	ETS1 20019798 ChIP-Seq JURKAT Human	75/1332	4.28207e-06	2.3821e-05	0	0	1.83785	22.7178	RPL5;NDUFA13;RPL34;RPLP0;COX7C;RPL6;RPL7;PSMD8;RPS15;UBL5;RPS14;MAP1LC3B;PCM1;PSMD7;CFL1;RPL36;RPLP2;RPL38;RPL37;MAF1;RPS11;CCT3;RPL21;USP5;RPL23;RPL22;PRPF4B;CACYBP;RPS3A;PGM2L1;NME1;CFDP1;PSMA2;TCP1;NDUFS2;SNRPE;RPL26;CCDC90B;FTL;RAB1A;DYNC1I2;TOMM40;DCTN2;YTHDC1;RPL12;MGST3;TAF9;TIMM13;TMEM160;PSMB6;PSMB7;RPS15A;PSMB3;RPS3;CCT8;SEC11C;CCT4;NDUFA9;FDPS;RBM39;ZNF580;XRCC5;NDUFA3;TAF11;RPL23A;AP2…	Chronic
ChEA_2022	KDM2B 26808549 Chip-Seq SUP-B15 Human	89/1666	4.31705e-06	2.3839e-05	0	0	1.74933	21.6093	SNED1;NRP2;WDR1;ARL6IP1;GDI2;HP1BP3;CHD7;SAT2;YBX1;SRP14;NR3C1;ACTG1;PPP3CA;ZFP36;UCHL1;CCND2;YWHAQ;MDK;DPYSL2;STMN1;RPL36;COTL1;RAC3;AMH;JUNB;SOX4;CAP1;SUN2;HSP90AA1;ATP6V1G2;IFNGR2;APLP2;CIRBP;WIPI2;RGMB;SSTR2;YWHAZ;PGM2L1;FOXP1;CARHSP1;RCN1;TUBB2A;RCN2;PPA1;DDIT4;LY6H;ARL8A;SLBP;SMARCD3;DDX24;SDC2;RGS16;TMEM59L;CRMP1;SLC3A2;KLC1;EFNA5;ZFP36L2;RTN4;ARHGAP21;LDHA;PSAP;SH3BP5;RPS3;PLXNA2;MAN1C1;H…	Chronic
ChEA_2022	EOMES 20176728 ChIP-ChIP TSCs Mouse	71/1243	4.82727e-06	2.64619e-05	0	0	1.8621	22.7944	MTCH2;SPARC;ARL6IP1;RPL31;YWHAB;ZFAND5;HP1BP3;ILK;HIF3A;MRPL33;ACTG1;PPP1CB;ZFP36;MAP1LC3B;PSMD7;ENC1;NEFL;KIF21A;RPL37;RPL39;SUPT16H;HSP90AA1;APLP2;ATRX;PAX6;CACYBP;ACYP1;YWHAZ;DDIT4;FKBP4;PFN2;RGS16;ODC1;SLC3A2;MLLT3;TMEM165;PPM1G;PSMB6;PSMB7;PCSK1N;PNMA1;PSMB3;CALD1;BAG1;PSAP;EIF4EBP1;MAN1C1;TSPAN5;HES1;FDFT1;MCL1;CCT4;NDUFA9;CD164;FDPS;HSPA8;RBM39;DUT;PLK2;NR2F1;DSTN;NR2F2;EIF2S2;KTN1;RPS27;F…	Chronic
ChEA_2022	SOX2 18555785 ChIP-Seq MESCs Mouse	30/365	4.98297e-06	2.694e-05	0	0	2.69266	32.876	DYNC1I2;CHD7;PSMD8;LDHB;UBL5;GJA1;UBB;PTPRZ1;BASP1;MDK;STMN1;ENC1;SUMO2;JUNB;FDFT1;RPL21;GADD45B;USP5;GADD45A;XRCC5;DUSP1;FOS;WIPI2;RPS26;CLDN5;TUBB2B;GSTA4;ID2;CTNNB1;RPS21	Chronic
ChEA_2022	CNOT3 19339689 ChIP-ChIP MESCs Mouse	64/1083	4.98624e-06	2.694e-05	0	0	1.92401	23.4899	RPL5;NDUFA13;MTCH2;YWHAB;COX6A1;ACTB;RPL7;ACTG1;RPS17;MAP1LC3B;PSMD7;C1QBP;CFL1;RPL35;KPNA2;TLE4;EIF5B;TPM4;APLP2;GTF3A;SOX11;CACYBP;ACSL3;SSTR2;PSMA3;RCN2;PSMA2;TMEM106C;VDAC2;PFN1;ERGIC2;KHDRBS1;TOMM40;PHYHIPL;FSTL1;PSMA7;ZFP36L2;PPM1G;HSPD1;RPS15A;PSMB3;PRDX1;RPL17;CD164;RBM39;BCL11A;MTX2;RDX;ECEL1;TAF11;PBX3;HMGA1;DSTN;NSG1;ARPC5;RAB10;CCT6A;NR4A2;PSAT1;RPS20;CALM1;PAM;RBMX;CBLN1	Chronic
ChEA_2022	RCOR3 21632747 ChIP-Seq MESCs Mouse	108/2142	5.15146e-06	2.75824e-05	0	0	1.65848	20.194	RPL5;MTCH1;MYT1L;STMN2;ACTB;ACTG1;PPP1CB;RPS14;GJA1;RPS17;CCND2;BASP1;PEG10;KIF5B;RPL38;NRCAM;RPS10;SOX4;LMO1;TSPYL1;USP5;GTF3A;CIRBP;PTOV1;RBX1;FOXP1;CLDN5;DOK5;DDIT4;VDAC2;SNRPE;SCG2;KHDRBS1;PHYHIPL;RTF1;KLC1;RTN4;NEUROD1;NEUROD2;UBB;CALD1;TSPAN5;ZC3H13;TRPM3;MCL1;CBX5;GADD45B;HSPA5;BCL11A;GADD45A;PBX3;HMGA1;DSTN;SCRT1;RPS29;ID2;ID1;HNRNPD;ID3;CALM1;RPS21;RPS24;SLC25A3;WNT2B;CELF4;PSIP1;AKAP13;…	Chronic
ChEA_2022	NR4A2 19515692 ChIP-ChIP MN9D Mouse	16/128	5.17858e-06	2.75824e-05	0	0	4.25166	51.7468	GPM6A;KHDRBS1;RTN1;ARPP21;MYT1L;ELAVL4;ATP1A3;STMN4;ACSL3;WDR13;PSMD8;TUBB2B;TUBB2A;CHN1;RPL26;RUNX1T1	Chronic
ChEA_2022	MEIS1 26253404 ChIP-Seq OPTIC CUPS Mouse	80/1461	5.67583e-06	3.0011e-05	0	0	1.78734	21.5898	RNF11;NRP2;CMAS;RPL31;MYT1L;SLC7A11;NR3C1;SYNE2;RPL7;PPP1CB;SOX2;SYNPR;AKAP13;RPS17;TUBA1A;EFEMP1;CAPZB;MDK;ADAMTS1;PEG10;KIF5B;ENC1;AP1S2;WLS;TLE4;CAP1;LMO1;TSPYL1;TLE1;IGFBP5;LMO3;EBF1;PAX3;SOX11;PAX6;SSTR2;YWHAZ;PGM2L1;FOXP1;GAP43;CFDP1;SLC7A8;FEZ1;RBP1;DCX;NAA38;RPL26;SCG2;GPM6A;SDC2;PDE1A;LIN7A;RTF1;NEUROD1;CST3;TRA2B;CHN1;PSAP;TSPAN5;HES1;RUNX1T1;CDKN2D;CD164;HSPA8;AKIRIN1;PCDH9;GAD1;IDH1;E…	Chronic
ChEA_2022	POU3F1 26484290 ChIP-Seq ESCss Mouse	84/1557	5.71448e-06	3.0011e-05	0	0	1.76259	21.2789	RNF11;PGAP1;BTG1;WNT2B;YWHAB;RPL34;CHD7;STMN2;ELAVL4;STMN4;NR3C1;CLU;RPS15;SOX2;RPS14;PPP3CA;TUBA1A;CAPZB;MDK;BASP1;DPYSL2;KIF5B;STMN1;RPL38;NRCAM;NCKAP5;TLE4;HSP90AA1;ACOT7;APLP2;EBF1;PTOV1;FOS;RGMB;FOXP2;OLFM1;HNRNPH1;DOK5;AKAP9;NDUFS2;SNRPE;ATF3;GRIA2;ANAPC16;DDX24;PDE1A;NRXN1;LIN7A;SLC3A2;EFNA5;PSMA7;NEUROD1;PTPRZ1;CHN1;SH3BP5;EIF4EBP1;NDN;SYT4;CENPV;DUT;PCDH9;NDUFA3;NR2F1;PBX3;HMGA1;DSTN;TTC…	Chronic
ChEA_2022	NANOG 16518401 ChIP-PET MESCs Mouse	88/1657	6.20192e-06	3.23448e-05	0	0	1.73624	20.8187	IFITM3;NRP2;BTG1;CMAS;SPARC;MYT1L;PSIP1;UBE2L6;SLC7A11;COX6A1;SAT1;SOX2;AKAP12;GJA1;UCHL1;BASP1;TMSB4X;PEG10;CFL1;ENC1;RPL36;NEFL;CTSD;TLE4;CCT3;EIF5B;TSPYL1;TPI1;TLE1;ATP6V1G2;USP5;TPM4;IGFBP5;RPL23;GTF3A;EBF1;MIF;FOXP1;PJA1;RCN1;CFDP1;SLC7A8;DOK5;AKAP9;DDIT4;SMS;FKBP4;SLC25A5;SCG2;INA;OPTN;KHDRBS1;NRXN1;PHYHIPL;PTN;MLLT3;RTN4;CST3;EBP;PCSK1N;UBB;PRDX1;EIF4EBP1;MAN1C1;SPOCK1;HES1;OTX2;CCT8;TRPM3…	Chronic
ChEA_2022	CTCF 33576154 ChIP-Seq Human PerigastricLN ProstateCancer	115/2328	6.26954e-06	3.24719e-05	0	0	1.6269	19.4899	RPL5;MTCH2;ARL6IP1;EIF4A3;ZFAND5;UBE2L6;MSMO1;COX6A1;CLU;SAT1;ACTB;PPP1CB;RPS15;RPS14;BASP1;PEG10;RPL36;RPL38;KIF21A;TLE1;RPL23;UBE2E3;RPL22;HPCAL1;CIRBP;KRT8;ATP1B3;SELENOO;OLFM1;DDIT4;SNRPE;RPL26;RTN1;ZFP36L2;RTN4;ZNF706;MAP2;KIF3A;PLXNA2;CYC1;FDFT1;CD164;GADD45B;XRCC5;IDH1;NR2F1;EIF2S2;ST18;COL1A1;MLLT11;RPS26;COL1A2;BCL6;RPS29;GRB2;RPS20;CALM1;SAE1;WNT2B;CLTB;CELF5;PSIP1;AKAP12;TUBA1B;HEY1;MD…	Chronic
ChEA_2022	TCF7 22412390 ChIP-Seq EML Mouse	87/1635	6.54006e-06	3.3641e-05	0	0	1.73883	20.7574	RPL34;CELF2;ZFAND5;HP1BP3;SRP14;NR3C1;RPL6;ACTB;RPL7;ACTG1;PPP3CA;TUBA1B;ZFP36;MAP1LC3B;CCND2;YWHAQ;MDK;STMN1;CFL1;BSG;RPL38;SH3BGRL3;JUNB;SOX4;TLE4;HES6;SUN2;HSP90AA1;TSPYL1;RPL21;TPM3;IFNGR2;CIRBP;PTOV1;CACYBP;FOS;YWHAZ;RHOB;TUBB2A;MORF4L2;FKBP4;SLC25A5;PFN1;GAPDH;OPTN;ARL8A;GRIA2;CEBPD;RPL12;ODC1;TMEM59L;TIMM13;SLC3A2;MLLT3;PSMA7;ZFP36L2;HSPD1;CDC42;DNAJB1;EBP;RPS15A;EIF4EBP1;MAN1C1;TSPAN5;MLE…	Chronic
ChEA_2022	MYC 22102868 ChIP-Seq BL Human	40/569	6.82283e-06	3.48568e-05	0	0	2.28654	27.199	TCF25;RGS16;ODC1;GDI2;HP1BP3;YBX1;ZFP36L2;RPS14;TUBA1B;ZFP36;CALD1;DPYSL2;COTL1;HES1;CYC1;KPNA2;JUNB;BTF3;CD164;EIF5B;HSPA8;BCL11A;TUBB;CIRBP;EBF1;HMGA1;CACYBP;MEIS2;RAB11A;PER1;TUBB2B;SON;TRAF4;SYF2;DDIT4;ID1;HNRNPD;PFN1;GAPDH;FTL	Chronic
ChEA_2022	TCF3 18467660 ChIP-ChIP MESCs Mouse	59/982	7.24331e-06	3.67549e-05	0	0	1.95211	23.1041	NDUFA13;NRP2;WDR1;STMN2;GJA1;PCM1;HEY1;BASP1;PEG10;STMN1;RAC3;SOX4;HES6;HSP90AA1;ACOT7;TLE1;RPL21;IFNGR2;UBE2E3;SOX11;PAX6;WIPI2;YWHAZ;OLFM1;ARL4A;RCN1;SYF2;PPA1;AKAP9;SMS;STRAP;RPL26;INA;KHDRBS1;ANKRD12;EFNA5;ZFP36L2;PPM1G;HSPD1;CDC42;CST3;BAG1;MAN1C1;MCL1;VAT1;GAD1;RDX;PBX3;NR2F2;SCRT1;DLK1;NFIB;ID1;CTNNB1;KRAS;BRWD1;FGFR2;SNTB1;CBLN1	Chronic
ChEA_2022	PRDM14 21183938 ChIP-Seq MESCs Mouse	82/1520	7.48955e-06	3.77493e-05	0	0	1.75987	20.77	NRP2;BTG1;CMAS;SPARC;TCF25;RPLP0;EIF4A3;GDI2;ZFAND5;CHD7;STMN2;CLTB;YBX1;ENO2;ACTB;SOX2;AKAP12;RPS14;NUDCD3;YWHAQ;TMSB4X;PEG10;KIF5B;STMN1;ENC1;PLS3;RPL38;RPL39;TMSB10;NCKAP5;CTSD;SOX4;TLE4;LMO1;USP5;GTF3A;EBF1;PTOV1;SOX11;PAX6;RPS3A;MIF;YWHAZ;ARID1B;FOXP1;PJA1;TUBB2B;MRPL51;CFDP1;DOK5;DDIT4;SMS;SPARCL1;TERF2IP;SLC25A5;INA;KHDRBS1;ANAPC16;DCTN2;CRMP1;DNAJB1;ARHGAP21;LDHA;CAMK2N1;TRA2B;SPOCK1;NDN;…	Chronic
ChEA_2022	SMC3 22415368 ChIP-Seq MEFs Mouse	83/1546	7.85201e-06	3.93124e-05	0	0	1.75146	20.588	NRP2;BTG1;RPLP0;FAM107A;CLU;RPL6;ACTB;MRPL33;SOX2;GJA1;HEY1;ADAMTS1;C1QBP;ENC1;COTL1;RAC3;BAALC;RPL38;SOX4;EIF5B;TSPYL1;IGFBP5;DUSP1;TSC22D3;CIRBP;SOX11;CACYBP;ARID1B;MLF2;NME1;RHOB;PSMA3;ARL4A;CARHSP1;DDAH2;ERGIC2;ATF3;GRIA2;CHRNA3;SMARCD3;TOMM40;ANAPC16;CEBPD;SEMA3C;DDX24;MGST3;RGS16;MLLT3;EFNA5;ZFP36L2;RTN4;PRDX1;PLXNA2;MAN1C1;CCL2;HES1;CKB;CD164;PCDH9;GADD45B;XRCC5;PLK2;NDUFA2;NR2F1;TTC9B;TPD…	Chronic
ChEA_2022	SMARCA4 20176728 ChIP-ChIP TSCs Mouse	52/830	8.22709e-06	4.09175e-05	0	0	2.03363	23.8099	MTCH1;WDR1;ILK;UBE2L6;ACTB;ZFP36;NEFL;RPL39;JUNB;CLIC1;CCT3;HSP90AA1;DUSP1;APLP2;KRT8;ACYP1;YWHAZ;CARHSP1;SLC7A8;NPC2;DDIT4;SPARCL1;RPL12;GCNT1;ODC1;SRI;EFNA5;TMEM165;PSMB6;DNAJB1;LDHA;PNMA1;CALD1;BAG1;PSAP;HES1;CYC1;CCT5;FDFT1;HSPA8;RPL41;DSTN;EIF2S2;DLK1;KTN1;KRT18;ARPC2;ID2;ID1;CTNNB1;GRB2;TCF4	Chronic
ChEA_2022	JUND 26020271 ChIP-Seq SMOOTH MUSCLE Human	84/1573	8.41346e-06	4.15691e-05	0	0	1.74209	20.3575	SNED1;PGAP1;BTG1;WDR1;CCNI;RPLP0;CLTB;PSIP1;HIF3A;SLC7A11;SRP14;CLU;RPS14;AKAP13;MT2A;TUBA1A;YWHAQ;ADAMTS1;ENC1;COTL1;SH3BGRL3;TMSB10;CLIC1;CTSD;LMO1;ARG2;TPM4;HMGCS1;DUSP1;CIRBP;PTOV1;CACYBP;FOS;MIF;YWHAZ;RHOB;SYF2;DOK5;MAP1B;RBP1;SMS;PFN1;SCG2;INA;ATF3;FTL;INSIG1;NDUFB1;SRI;MLLT3;CDC42;LDHA;CAMK2N1;PSAP;SH3BP5;SPOCK1;MAP4;MCL1;CD164;GADD45B;HSPA5;GADD45A;TPBG;SCD5;TTC9B;NR2F2;KLHL4;AP2B1;EIF1;C…	Chronic
ChEA_2022	YY1 23942234 ChIP-Seq MYOBLASTS AND MYOTUBES Mouse	67/1173	9.11047e-06	4.47187e-05	0	0	1.85625	21.5438	MTCH2;GDI1;COX7C;TUBA1B;NUDCD3;MAP1LC3B;PSMD7;TUBA1A;KIF5B;SUMO2;RPL36;SEC62;RPS11;CAP1;ATP6V1G2;TPM3;RPL22;ATRX;CIRBP;CACYBP;RBX1;PSMA2;SYF2;MORF4L2;NDUFS2;PFDN2;HDAC2;NUFIP2;SEMA3C;MRPS35;RPL12;LIN7A;GNAI1;PPM1G;PSMB6;PSMB7;UBB;TRA2B;CHN1;RPS3;PAK3;METTL9;BTF3;NDUFA9;RBM39;PRELID1;CBX5;NDUFA3;NDUFA2;UPF3B;RPL35A;RPL23A;AP2B1;WDR13;ZFHX4;MEIS2;RPS26;RPS28;SON;RPS27;NFIB;UBE2S;NMT1;EIF3H;SPATS2L;…	Chronic
ChEA_2022	TCF21 26020271 ChIP-Seq SMOOTH MUSCLE Human	86/1629	1.00442e-05	4.89819e-05	0	0	1.7219	19.8165	SNED1;NRP2;BTG1;RPLP0;FAM107A;SAT2;CLU;SYNE2;PPP3CA;AKAP13;MT2A;MAP1LC3B;EFEMP1;LGALS1;HEY1;YWHAQ;STMN1;SUMO2;JUNB;TMSB10;TLE4;CAP1;SUN2;ACOT7;TPM4;IGFBP5;DUSP1;TPM3;SERPINF1;IFNGR2;TSC22D3;CIRBP;FOS;WIPI2;ACSL3;RGMB;PJA1;ARL4A;CARHSP1;TUBB2A;SLC7A8;TRAF4;RBP1;RPL37A;DDIT4;SPARCL1;NDUFS2;GAPDH;INA;ATF3;CCDC90B;PFN2;CHRNA3;RPL12;INSIG1;CRABP1;GCNT1;ODC1;ANKRD12;TIMM13;ZFP36L2;CDC42;CALD1;TRA2B;PSA…	Chronic
ChEA_2022	TAL1 20566737 ChIP-Seq PRIMARY FETAL LIVER ERYTHROID Mouse	80/1492	1.21971e-05	5.90967e-05	0	0	1.74508	19.7444	NDUFA13;NRP2;BTG1;CMAS;ARL6IP1;RPL31;TCF25;EIF4A3;FHL1;ZFAND5;HP1BP3;ILK;UBE2L6;SLC7A11;ACTB;AQP1;ACTG1;ZFP36;CAPZB;KIF5B;STMN1;BSG;ENC1;SH3BGRL3;YWHAH;HSP90AA1;DUSP1;IFNGR2;TSC22D3;CIRBP;PRPF4B;FOS;ARID1B;PGM2L1;OLFM1;ARL4A;CARHSP1;TUBB2A;TRAF4;PPA1;HNRNPH1;DDAH2;DDIT4;VDAC2;GAPDH;RPL12;INSIG1;MGST3;GCNT1;ODC1;ZFP36L2;DNAJB1;ARHGAP21;PNMA1;UBB;CNR1;CHN1;SPOCK1;MLEC;HES1;TAC1;FDFT1;MCL1;VAT1;HSPA…	Chronic
ChEA_2022	POU5F1 18358816 ChIP-ChIP MESCs Mouse	37/526	1.48715e-05	7.15929e-05	0	0	2.28192	25.366	IFITM3;RPL5;SLBP;DYNC1I2;SLC25A3;HDAC2;NDUFA13;NUFIP2;STMN2;CRMP1;RPL6;SOX2;CST3;RPS17;UBB;PSMB3;CAMK2N1;RPL36;NEFL;AMH;TLE4;VAT1;RPL41;DUT;CBX5;PAX6;RAB33A;CCT6A;NFIA;NSG2;ID2;SMS;NDUFS2;RPS20;GAPDH;RPS21;FGFR2	Chronic
ChEA_2022	GATA3 24758297 ChIP-Seq MCF-7 Human	85/1629	1.75599e-05	8.34653e-05	0	0	1.69773	18.59	SNED1;SLC25A3;BTG1;SPARC;WDR1;PODXL2;CLU;SYNE2;SOX2;SYNPR;AKAP13;MT2A;YWHAQ;BSG;BAALC;KPNA2;TLE1;ATP6V1G2;TPM4;TPM3;TUBB;GTF3A;KRT8;CACYBP;FOS;ACSL3;CLDN5;ARL4A;SLC7A8;TRAF4;NPC2;SYF2;PPA1;HNRNPH1;RBP1;DDIT4;TMEM106C;VDAC2;FKBP4;ARL8A;SLBP;GSTP1;INSIG1;RGS16;CRABP1;SRI;RTF1;KLC1;GNG3;EBP;TRA2B;CHN1;PSAP;SH3BP5;TSPAN5;HES1;CKB;MAP4;ZC3H13;CCT5;FDFT1;CHGA;BTF3;CD164;DUT;MDH1;HSPA5;GADD45A;KCNJ13;RD…	Chronic
ChEA_2022	MYB 26560356 Chip-Seq TH2 Human	85/1629	1.75599e-05	8.34653e-05	0	0	1.69773	18.59	MTCH2;BTG1;CMAS;CCNI;CELF2;PSIP1;SAT1;ACTB;RPL7;AKAP13;TUBA1B;ZFP36;PCM1;PSMD7;CCND2;ADAMTS1;KIF5B;STMN1;COTL1;JUNB;TMSB10;CLIC1;SOX4;YWHAH;TLE4;CCT3;CAP1;SUN2;ACOT7;USP5;TPM4;GTF3A;PRPF4B;RPS3A;ACYP1;RGMB;YWHAZ;PGM2L1;RBX1;FOXP1;CARHSP1;MTHFD2;SYF2;MORF4L2;NDUFS2;KHDRBS1;TOMM40;MRPS35;INSIG1;MGST3;SRI;MLLT3;GNAI1;DNAJB1;ARHGAP21;LDHA;RPS15A;ZNF706;PRDX1;TRA2B;MAN1C1;TSPAN5;MLEC;SEC11C;NDUFA9;CD1…	Chronic
ChEA_2022	ZIC3 20872845 ChIP-ChIP MESCs Mouse	23/259	1.8482e-05	8.72955e-05	0	0	2.91336	31.7519	TLE4;ARL6IP1;ARPP21;RDX;CLTB;PAX6;RTN4;SOX2;CST3;LDHB;GJA1;PCBP4;BASP1;DDAH2;STMN1;DDIT4;SMS;GRB2;PDCD2;TAGLN3;VIM;RPS10;MCL1	Chronic
ChEA_2022	HOXB4 20404135 ChIP-ChIP EML Mouse	66/1180	2.06963e-05	9.71434e-05	0	0	1.81157	19.5388	GDI2;COX6A1;MRPL33;PSMD8;UBL5;PCM1;CCND2;CAPZB;TMSB4X;SUMO2;RPL38;RPL39;SOX4;TLE4;CCT3;HES6;TSPYL1;USP5;VBP1;RPL23;ATRX;CIRBP;PAX6;ACSL3;RHOB;TUBB2B;ARL4A;NPC2;MORF4L2;RPL37A;STRAP;HDAC2;TOMM40;NUFIP2;CEBPD;DDX24;RPL36A;MLLT3;RTN4;PPM1G;PSMB6;EBP;UBB;PSMB3;PRDX1;PLXNA2;CCT8;SERF2;NDUFA9;NPDC1;CD164;HSPA8;IDH1;DSTN;AP2B1;WDR13;DHRS3;RPS26;NR4A2;UBE2S;ID2;CCNG1;NMT1;GRB2;RPS21;TNRC6B	Chronic
ChEA_2022	MITF 21258399 ChIP-Seq MELANOMA Human	198/4614	2.18094e-05	0.000101732	0	0	1.44193	15.4765	RPL5;EIF4A3;ENO2;AQP1;SYNPR;DPYSL2;STMN1;BSG;AP1S2;RPL35;JUNB;NCKAP5;RPS10;ACOT7;RPL23;SERPINF1;RPL22;HPCAL1;EBF1;MIF;CFDP1;MTHFD2;FEZ1;AKAP9;DDIT4;VDAC2;PFN2;GPM6A;TXN;APCDD1;LDHA;ZNF706;MAP2;PRDX1;NHLH1;TSPAN5;SERF2;TRPM3;BTF3;VAT1;RPL41;GADD45B;XRCC5;BCL11A;UPF3A;EIF1;ID2;ID1;HNRNPD;SPATS2L;ID3;CALM1;RPS21;CD200;RPS24;NRP2;RPLP0;SLC7A11;MECP2;AKAP12;UBL5;AKAP13;TUBA1B;NUDCD3;MAP1LC3B;PCM1;HEY1…	Chronic
ChEA_2022	E2F4 21247883 ChIP-Seq LYMPHOBLASTOID Human	116/2422	2.31942e-05	0.000107524	0	0	1.56918	16.7456	MTCH2;ARL6IP1;NDUFA12;ENO2;MT2A;PSMD7;CCND2;KIF5B;STMN1;CFL1;COTL1;KIF21A;SUPT16H;ACOT7;RPL21;USP5;TPM3;APLP2;GTF3A;ACYP1;CARHSP1;CFDP1;PPA1;DDIT4;VDAC2;RPL26;FKBP4;PFN1;OPTN;KHDRBS1;IDI1;MGST3;RTF1;KLC1;LDHB;ARHGAP21;LDHA;UBB;PRDX1;PLXNA2;MLEC;MCL1;FDPS;HSPA8;AKIRIN1;CBX5;GADD45A;RDX;UPF3A;NR2F2;ARPC5;MLLT11;RPS25;RPL27A;ID3;CALM1;SLC25A3;BTG1;TCF25;RPLP0;GDI2;HP1BP3;ILK;SYNE2;AKAP13;TUBA1B;C1QB…	Chronic
ChEA_2022	P300 19829295 ChIP-Seq ESCs Human	83/1594	2.40184e-05	0.000110662	0	0	1.69127	17.9895	CNTNAP2;BTG1;CELF4;SLC7A11;COX7C;CDH8;SYNE2;TMEM47;SOX2;SYNPR;PPP3CA;GJA1;UCHL1;BASP1;KIF5C;ENC1;AP1S2;PLS3;HMGN3;NCKAP5;RPS10;SOX4;TLE4;TLE1;GTF3A;SOX11;RGMB;YWHAZ;ARID1B;PJA1;ARL4A;GAP43;DOK5;MAP1B;VSTM2A;RAB1A;RTN1;NUFIP2;PDE1A;NTM;NRXN1;PRKX;PTN;MLLT3;EFNA5;GNAI1;ZFP36L2;RTN4;NEUROD2;ARHGAP21;PTPRZ1;MAP2;PLXNA2;CCL2;OTX2;SLC17A8;ZC3H13;TRPM3;SEC11C;RUNX1T1;BTF3;SYT4;HSPA8;PCDH9;BCL11A;TBCB;NR…	Chronic
ChEA_2022	UTX 26944678 Chip-Seq JUKART Human	84/1621	2.53952e-05	0.000115551	0	0	1.68315	17.8093	RPL5;CELF2;PSIP1;YBX1;ACTB;ACTG1;ZFP36;MAP1LC3B;LGALS1;CCND2;ADAMTS1;DPYSL2;STMN1;CFL1;RPL36;SH3BGRL3;JUNB;TMSB10;CTSD;SOX4;CCT3;CAP1;LMO1;SUN2;ACOT7;TPI1;TPM4;SOX11;CACYBP;ATP1B3;RGMB;YWHAZ;PSMA3;MRPL51;DDAH2;MORF4L2;RPL26;PFN1;GAPDH;ARL8A;FTL;KHDRBS1;IDI1;CHRNA3;GSTP1;INSIG1;TIMM13;MLLT3;KLC1;RTN4;GNG3;PSMB3;SH3BP5;MLEC;HES1;MCL1;VAT1;FDPS;HSPA8;MARCKSL1;AKIRIN1;ZNF580;GADD45B;GADD45A;PBX3;HMGA…	Chronic
ChEA_2022	ISL1 30127528 ChIP-Seq BE2C Human Brain Neuroblastoma	48/776	2.55283e-05	0.000115551	0	0	1.99843	21.1348	CHRNA3;PGAP1;ANAPC16;SEMA3C;MYT1L;GSTP1;NRXN1;ELAVL4;PHYHIPL;NR3C1;LAMP5;PPP3CA;LDHA;MAP2;CHN1;ENC1;KIF21A;NRCAM;METTL7A;KIF1A;TRPM3;RUNX1T1;TLE4;HSPA8;TLE1;CBX5;XRCC5;BCL11A;GADD45A;LMO3;SCD5;NR2F1;PBX3;EBF1;TTC9B;RGMB;ZFHX4;MEIS2;FOXP1;GULP1;NFIA;TRAF4;ARPC2;ID2;MGP;SPATS2L;TCF4;PAM	Chronic
ChEA_2022	EGR1 20690147 ChIP-Seq ERYTHROLEUKEMIA Human	209/4931	2.55412e-05	0.000115551	0	0	1.42807	15.1022	CMAS;CCNI;MYT1L;STMN4;UBE2L6;ENO2;AQP1;LGALS1;STMN1;BSG;RPL38;JUNB;SOX4;ACOT7;TSPYL1;ATP6V1G2;HPCAL1;CIRBP;EBF1;KRT8;PTOV1;CLDN5;CFDP1;PPA1;FEZ1;HOXB2;ATF3;SDC2;PDE1A;MGST3;TXN;APCDD1;ZNF706;PRDX1;TSPAN5;VAT1;GADD45B;GADD45A;NR2F1;PBX3;UPF3A;NR2F2;EIF1;COL1A1;SQLE;RPL27A;ID2;ID1;CALM1;RPS24;BTG1;GDI1;TCF25;HIF3A;CSAD;MECP2;DMBX1;AKAP12;PPP3CA;NUDCD3;MAP1LC3B;PCM1;HEY1;RPLP2;SH3BGRL3;KIF1A;CLIC1;C…	Chronic
ChEA_2022	ARNT 22903824 ChIP-Seq MCF-7 Human	51/846	2.81856e-05	0.000126751	0	0	1.94689	20.397	SPARC;TCF25;HIF3A;NR3C1;PPP3CA;EFEMP1;HEY1;BASP1;KIF5C;COTL1;NRCAM;NCKAP5;TLE4;SUPT16H;TLE1;IGFBP5;EBF1;FOS;FOXP1;DOK5;DDIT4;VSTM2A;GRIA2;SEMA3C;GSTP1;INSIG1;NRXN1;ODC1;LIN7A;EFNA5;TMEM165;ARHGAP21;CNR1;HES1;CBX5;ZNF580;NR2F2;KLHL4;GULP1;RAB10;NR4A2;KRT18;ARPC2;BCL6;PSAT1;TTC3;NMT1;EIF3H;SPATS2L;BRWD1;FGFR2	Chronic
ChEA_2022	FLI1 21571218 ChIP-Seq MEGAKARYOCYTES Human	203/4775	2.95933e-05	0.000132289	0	0	1.42837	14.895	CMAS;SPARC;CCNI;RPL31;MYT1L;RPL34;PHB2;RPL6;ACTB;PSMD8;RPS15;SYNPR;RPS14;PSMD7;LGALS1;DPYSL2;AP1S2;RPL36;RPL38;RPL37;RPS11;JUNB;ACOT7;RPL21;HPCAL1;CIRBP;EBF1;CFDP1;DDIT4;SPARCL1;RPL26;PFN1;OPTN;ATF3;APCDD1;LDHA;ZNF706;PRDX1;TSPAN5;MLEC;TRPM3;BTF3;RPL41;GADD45B;XRCC5;BCL11A;PBX3;ST18;EIF1;MLLT11;RPS26;RPS25;RPS27;RPS29;RPL27A;HNRNPD;SPATS2L;ID3;GRB2;CALM1;RPS21;RPS23;NRP2;BTG1;ARPC1A;CSAD;COX7C;MR…	Chronic
ChEA_2022	SPI1 22096565 ChIP-ChIP GC-B Mouse	59/1032	3.11981e-05	0.000138638	0	0	1.84677	19.1605	RPL5;NDUFA13;CCNI;ARL6IP1;HIF3A;ENO2;RPL6;SYNE2;ACTB;PSMD8;UBL5;RPS14;AKAP13;ZFP36;TMSB4X;CFL1;RPL37;RPS11;JUNB;HMGN3;CAP1;EIF5B;VBP1;PRPF4B;FOS;NME1;TUBB2B;ARL4A;CARHSP1;MTHFD2;SYF2;NDUFS2;ERGIC2;OPTN;KHDRBS1;RPL36A;EBP;RPS15A;PCBP4;PSAP;SH3BP5;RPS3;METTL7A;RPL41;MDH1;XRCC5;BCL11A;MLLT11;RPS26;RPS25;NFIA;PSAT1;UBE2S;RPL27A;ID2;GNB2;CCNG1;NMT1;ID3	Chronic
ChEA_2022	SOX2 21211035 ChIP-Seq LN229 Gbm	125/2673	3.17679e-05	0.00014034	0	0	1.53386	15.8863	MTCH2;PGAP1;MYT1L;RPL34;STMN2;NR3C1;CDH8;RPL7;SYNPR;MT2A;PSMD7;EFEMP1;BASP1;CFL1;PLS3;RPL39;HMGN3;TLE4;LMO1;ACOT7;TLE1;UBE2E3;APLP2;LMO3;HPCAL1;EBF1;SOX11;ACYP1;FOXP2;FOXP1;OLFM1;DOK5;MAP1B;COL4A5;MXRA5;GRIA2;INSIG1;EFNA5;UBB;NEUROD6;MAP2;CALD1;PLXNA2;TAC1;TRPM3;BTF3;SYT4;BCL11A;GADD45A;NR2F1;PBX3;NR2F2;GNG11;NR4A2;COL1A2;RPS29;ID2;AAK1;EBPL;GRB2;PAM;RPS24;FGFR2;CNTNAP2;NRP2;BTG1;TCF25;ARPC1A;HP1…	Chronic
ChEA_2022	SETDB1 19884257 ChIP-Seq MESCs Mouse	84/1634	3.37787e-05	0.00014835	0	0	1.66781	17.1713	IFITM3;WNT2B;ARL6IP1;PODXL2;RPLP0;GDI2;STMN2;ETFB;NR3C1;CLU;ACTG1;SOX2;UCHL1;MAP1LC3B;PEG10;KIF5B;STMN1;ENC1;RAC3;RPL38;NEFM;TLE4;LMO1;DUSP1;SERPINF1;IFNGR2;APLP1;CIRBP;EBF1;PAX3;PAX6;ATP1B3;SLC7A8;TRAF4;FEZ1;TERF2IP;HOXB2;RPL26;FKBP4;PFN1;PFN2;GPM6A;IDI1;HDAC2;TOMM40;YTHDC1;GSTP1;NRXN1;ODC1;SLC3A2;GNAI1;CST3;UBB;CALD1;PSAP;NNAT;SH3BP5;SPOCK1;TSPAN5;OTX2;MEST;RUNX1T1;HSPA8;DUT;XRCC5;BCL11A;HMGA1;…	Chronic
ChEA_2022	EWS 26573619 Chip-Seq HEK293 Human	42/656	3.75838e-05	0.000163388	0	0	2.0658	21.0483	ARL6IP1;RPL36A;PRKX;PTN;EFNA5;ACTB;PSMD7;PTPRZ1;MAP2;CA2;PEG10;TRA2B;RPL36;RPS3;PLS3;SPOCK1;KPNA2;SEC62;ZC3H13;RUNX1T1;HSP90AA1;CBX5;PCDH9;BCL11A;MTX2;UBE2E3;TPBG;YWHAZ;PGM2L1;FOXP2;KTN1;RHOB;ARL4A;HNRNPH1;MAP1B;HNRNPD;ID3;STRAP;NAA38;LHX9;CD200;PFN2	Chronic
ChEA_2022	HOXC9 25013753 ChIP-Seq NEUROBLASTOMA BE2-C Human	84/1639	3.76379e-05	0.000163388	0	0	1.66198	16.9314	NDUFA13;SLC25A3;NRP2;RPL31;NDUFA12;ARPC1A;SLC7A11;CSAD;SRP14;COX7C;ACTB;AQP1;RPS15;SOX2;UBL5;UCHL1;LGALS1;DPYSL2;CFL1;SUMO2;RPL38;KIF21A;RPL37;JUNB;HMGN3;SOX4;LMO1;SUPT16H;APLP2;CIRBP;RPS3A;FOS;ACSL3;ACYP1;NME1;RHOB;PSMA3;MTHFD2;PSMA2;MAP1B;TCP1;RPL37A;SNRNP27;STRAP;SNRPE;NAA38;RPL26;SCG2;CCDC90B;FTL;DYNC1I2;DDX1;RPL36A;PSMB6;PSMB7;RPS15A;UBB;PSMB3;TRA2B;CHN1;PSAP;PLXNA2;HES1;RPL17;CCT5;MCL1;BTF3…	Chronic
ChEA_2022	ELK3 25401928 ChIP-Seq HUVEC Human	86/1689	3.80946e-05	0.00016442	0	0	1.65186	16.8084	IFITM3;SNED1;NRP2;BTG1;WDR1;HP1BP3;ILK;UBE2L6;YBX1;ACTB;ACTG1;AKAP12;TUBA1B;ZFP36;CAPZB;MDK;CFL1;RPL35;RAC3;SH3BGRL3;JUNB;SOX4;CCT3;TLE1;TPM4;DUSP1;HPCAL1;PAX3;PAX6;PRPF4B;FOS;RGMB;YWHAZ;RAB33A;RCN1;SLC7A8;TRAF4;SYF2;FEZ1;DDIT4;NDUFS2;VDAC2;HOXB2;PFN1;ERGIC2;GAPDH;ARL8A;FTL;KHDRBS1;SMARCD3;NUFIP2;GSTP1;KLC1;EFNA5;ZFP36L2;CDC42;NEUROD1;CST3;ARHGAP21;GNG3;LDHA;UBB;PRDX1;PLXNA2;HES1;FDFT1;MCL1;VAT1;…	Chronic
ChEA_2022	STAT3 24763339 ChIP-Seq IMN-ESCs Mouse	74/1398	4.06311e-05	0.000174365	0	0	1.71229	17.3129	CNTNAP2;NRP2;BTG1;CELF4;STMN4;MRPL33;SOX2;DMBX1;TUBA1B;PSMD7;TUBA1A;YWHAQ;BASP1;KIF5B;ENC1;KIF21A;RPS10;WLS;TLE4;HSP90AA1;IGFBP5;LMO3;ATRX;HPCAL1;EBF1;KRT8;PAX3;PAX6;RGMB;YWHAZ;ARID1B;RBX1;RHOB;ARL4A;GAP43;HNRNPH1;VSTM2A;GAPDH;INA;OPTN;CCDC90B;DYNC1I2;NUFIP2;NRXN1;GCNT1;PHYHIPL;SLC3A2;PTN;EFNA5;GNAI1;RTN4;TTR;CAMK2N1;CNR1;BAG1;PLXNA2;MAN1C1;MCL1;CHGA;CBX5;PCDH9;GADD45A;NR2F1;PBX3;NR2F2;SVIP;COL1A…	Chronic
ChEA_2022	SUZ12 18692474 ChIP-Seq MEFs Mouse	58/1019	4.12881e-05	0.000176178	0	0	1.83629	18.5373	NRP2;WNT2B;CLU;CDH8;CCND2;CALB1;ADAMTS1;NEFL;KIF1A;SOX4;ARG2;IGFBP5;EBF1;PAX3;SOX11;PAX6;SSTR2;CLDN5;SLC7A8;LY6H;ATF3;GRIA2;SMARCD3;SEMA3C;CRABP1;CRMP1;MLLT3;EFNA5;GNAI1;NEUROD2;PTPRZ1;CAMK2N1;CNR1;NNAT;PLXNA2;SPOCK1;NDN;OTX2;TAC1;CHGA;BCL11A;GAD1;ECEL1;NR2F1;PBX3;NR2F2;NSG1;DLK1;NR4A2;NFIA;NFIB;MAB21L1;ID1;ID3;PAM;LHX9;SNTB1;CBLN1	Chronic
ChEA_2022	GFI1B 20887958 ChIP-Seq HPC-7 Mouse	77/1475	4.46313e-05	0.000189368	0	0	1.68908	16.9196	IFITM3;MTCH2;NDUFA11;RPL31;RPLP0;GDI2;ILK;PPP3CA;AKAP13;MAP1LC3B;PCM1;LGALS1;CAPZB;STMN1;CFL1;ENC1;TSPO;RPL37;MAF1;CLIC1;SOX4;EIF5B;ATP6V1G2;TPM4;IFNGR2;PRPF4B;ARID1B;RCN2;SLC7A8;HNRNPH1;DDAH2;TCP1;DDIT4;NDUFS2;PFDN2;ARL8A;NUFIP2;CEBPD;INSIG1;SRI;ZFP36L2;PRDX1;PSAP;EIF4EBP1;HES1;ZC3H13;METTL9;MCL1;NPDC1;CD164;PRELID1;MARCKSL1;DUT;HSPA5;XRCC5;MTX2;RDX;HMGA1;RPL35A;UPF3A;ARPC5;DHRS3;MLLT11;RPS28;AR…	Chronic
ChEA_2022	TOP2B 26459242 ChIP-Seq MCF-7 Human	81/1575	4.66421e-05	0.000196788	0	0	1.66514	16.6064	CNTNAP2;BTG1;CMAS;ELAVL4;CELF5;STMN4;HIF3A;SLC7A11;SOX2;RPS17;PSMD7;TUBA1A;CCND2;CALB1;BASP1;KIF5C;PEG10;NEFL;RPL38;NRCAM;HMGN3;NCKAP5;TLE4;TLE1;DUSP1;UBE2E3;LMO3;STX7;EBF1;SOX11;PRPF4B;ARID1B;FOXP2;GAP43;DOK5;MAP1B;RPL37A;AKAP9;VDAC2;NAA38;LY6H;FKBP4;ARL8A;SMARCD3;SEMA3C;INSIG1;NTM;NRXN1;CRMP1;PTN;EFNA5;FSTL1;GNAI1;RTN4;TMEM165;PCBP4;NEUROD6;MAP2;CNR1;SPOCK1;NDN;OTX2;TAC1;METTL9;TRPM3;FDFT1;RUNX…	Chronic
ChEA_2022	AHR 22903824 ChIP-Seq MCF-7 Human	38/577	4.83738e-05	0.000202954	0	0	2.12395	21.1048	GRIA2;SEMA3C;TCF25;GSTP1;INSIG1;ODC1;LIN7A;NR3C1;EFNA5;TMEM165;ARHGAP21;EFEMP1;HEY1;BASP1;KIF5C;COTL1;NRCAM;HES1;NCKAP5;SUPT16H;TLE1;CBX5;IGFBP5;EBF1;NR2F2;FOS;FOXP1;GULP1;RAB10;NR4A2;KRT18;BCL6;DDIT4;TTC3;SPATS2L;VSTM2A;BRWD1;FGFR2	Chronic
ChEA_2022	NR3C1 21868756 ChIP-Seq MCF10A Human	52/887	4.89622e-05	0.000204281	0	0	1.88899	18.7472	NRP2;BTG1;CELF5;NR3C1;CDH8;AQP1;AKAP12;PPP3CA;CALB1;YWHAQ;DPYSL2;STMN1;RPL38;NRCAM;CTSD;WLS;ARG2;TLE1;DUSP1;HPCAL1;EBF1;PAX3;ARID1B;FOXP1;RHOB;OLFM1;ARL4A;CFDP1;RAB1A;GRIA2;GPM6A;NDUFB1;PRKX;MLLT3;APCDD1;EFNA5;ZFP36L2;PLXNA2;TSPAN5;SYT4;PCDH9;GADD45B;MEIS2;GULP1;COL1A2;BCL6;NFIB;PSAT1;RPS29;EIF3H;CTNNB1;CBLN1	Chronic
ChEA_2022	POU2F1 27270436 ChIP-Seq VCaP Human Prostate Carcinoma	54/933	4.92834e-05	0.000204485	0	0	1.86513	18.4982	JPT1;SNED1;CCNI;COX6A1;RPL7;PSMD8;TUBA1B;NUDCD3;HEY1;ADAMTS1;CFL1;MAF1;RPS11;RPS10;IFNGR2;STX7;CACYBP;FOS;OLFM1;MRPL51;MTHFD2;DDAH2;FEZ1;STRAP;SRSF8;FTL;MRPS35;YTHDC1;GSTP1;ZFP36L2;NSD3;LDHA;UBB;TRA2B;VAT1;HSPA8;RPL41;AKIRIN1;CBX5;ZNF580;HMGA1;ARPC5;ZFHX4;GSTA4;RPS29;UBE2S;FABP7;RPL27A;ID2;TTC3;PIN1;SPATS2L;ID3;TNRC6B	Chronic
ChEA_2022	SOX2 16153702 ChIP-ChIP HESCs Human	48/797	4.97252e-05	0.000205185	0	0	1.9402	19.2255	HDAC2;BTG1;NDUFA11;RPL36A;SLC3A2;SLC7A11;PTN;CSAD;GNAI1;RPL7;SOX2;SYNPR;GJA1;PNMA1;CA2;DPYSL2;PRDX1;CFL1;CCL2;TMSB10;TRPM3;VAT1;TLE1;CBX5;TPM3;TUBB;GAD1;LMO3;NDUFA2;PAX6;RPS3A;ARID1B;DHRS3;PGM2L1;FOXP1;RPS26;NR4A2;NFIA;RPS29;FEZ1;MORF4L2;MAB21L1;ID1;VIM;ATF3;TNRC6A;FGFR2;FTL	Chronic
ChEA_2022	KLF4 25985364 ChIP-Seq ATHEROSCLEROSIS LESION Mouse	51/865	5.00728e-05	0.00020549	0	0	1.8995	18.8089	NRP2;BTG1;WNT2B;RPL31;ZFAND5;CELF4;CDH8;PPP1CB;GJA1;YWHAQ;CFL1;KIF21A;TMSB10;NCKAP5;SOX4;WLS;TLE4;UBE2E3;SOX11;YWHAZ;ARID1B;RHOB;OLFM1;RCN1;SLC7A8;GAPDH;CCDC90B;PFN2;NTM;FSTL1;GNAI1;PSMB7;HES1;CYC1;METTL9;VAT1;NSG1;ZFHX4;DLK1;COL3A1;RPS28;SON;RPS27;NFIA;ARPC2;SYT11;RPS29;CTNNB1;TCF4;VIM;CD200	Chronic
ChEA_2022	ETS1 21867929 ChIP-Seq TH2 Mouse	77/1483	5.33707e-05	0.000217833	0	0	1.67872	16.5157	SNED1;RNF11;GDI1;PODXL2;GDI2;CHD7;FAM107A;UBE2L6;NR3C1;RPS14;TUBA1B;TUBA1A;LGALS1;PEG10;C1QBP;KIF5B;CFL1;SUMO2;TSPO;PLS3;KPNA2;NCKAP5;HSP90AA1;ACOT7;TLE1;USP5;TPM4;DUSP1;UBE2E3;CIRBP;KRT8;FOS;FOXP2;ARL4A;RCN2;SYF2;STRAP;SNRPE;PFN1;INA;CCDC90B;IDI1;NUFIP2;ANKRD12;RTN4;HSPD1;PSMB6;GNG3;UBB;PSMB3;CAMK2N1;SH3BP5;CCL2;MLEC;CKB;CYC1;MEST;RBM39;CBX5;MDH1;GADD45B;MTX2;PBX3;DSTN;UPF3A;AP2B1;RAB11A;PER1;NS…	Chronic
ChEA_2022	JUN 26020271 ChIP-Seq SMOOTH MUSCLE Human	81/1587	6.03713e-05	0.000245075	0	0	1.65076	16.0371	SNED1;PGAP1;BTG1;SPARC;RPLP0;CLTB;HIF3A;SLC7A11;SRP14;CLU;AKAP13;MT2A;TUBA1A;EFEMP1;YWHAQ;ADAMTS1;DPYSL2;ENC1;COTL1;SH3BGRL3;TMSB10;NCKAP5;CLIC1;CTSD;LMO1;ARG2;TPM4;DUSP1;CIRBP;CACYBP;MIF;PGM2L1;RHOB;SYF2;DOK5;MAP1B;RBP1;SMS;SNRPE;PFDN2;PFN1;SCG2;INA;ATF3;FTL;INSIG1;DDX1;KLC1;RTN4;CDC42;DNAJB1;CAMK2N1;PSAP;SH3BP5;SPOCK1;TSPAN5;MAP4;TAC1;MCL1;HSPA5;GADD45A;SCD5;HMGA1;TTC9B;NR2F2;KLHL4;GNG11;COL1A1…	Chronic
ChEA_2022	ESR1 26153859 ChIP-Seq MCF-7 Human BreastCancer	158/3597	6.52121e-05	0.000263302	0	0	1.44932	13.9683	NDUFA11;ARL6IP1;ZFAND5;SAT2;MSMO1;CLU;PSMD8;RPS14;ZFP36;PSMD7;LGALS1;BASP1;BSG;RPL35;KIF21A;RPL37;KPNA2;JUNB;TMSB10;NCKAP5;SUPT16H;TLE1;TPM3;HPCAL1;GTF3A;KRT8;PRPF4B;ACSL3;MIF;FOXP1;CARHSP1;CFDP1;AKAP9;DDIT4;SNRPE;SRSF6;FKBP4;ATF3;SDC2;DDX1;ANKRD12;LIN7A;KLC1;RTN4;LDHA;COP1;ZNF706;UBB;MLEC;CYC1;MCL1;VAT1;CD164;HSPA8;PRELID1;HSPA5;PLK2;IDH1;DSTN;UPF3A;NR2F2;GULP1;MLLT11;RPS26;NR4A2;SQLE;RPS27;GNB2…	Chronic
ChEA_2022	KLF5 25053715 ChIP-Seq YYC3 Human	81/1591	6.57201e-05	0.000263935	0	0	1.64602	15.8513	MTCH2;NRP2;SPARC;WNT2B;CHD7;NR3C1;ACTB;RPL7;SOX2;RPS14;ZFP36;PCM1;CAPZB;BASP1;DPYSL2;CFL1;NEFM;ZNF385D;SOX4;TLE4;SUPT16H;ACOT7;TPM3;TUBB;CIRBP;KRT8;SOX11;CACYBP;YWHAZ;ARL4A;CARHSP1;GAP43;TUBB2A;RCN2;TRAF4;OPTN;FTL;RAB1A;CEBPD;INSIG1;MGST3;GCNT1;SLC3A2;SRI;TXN;PTN;ZFP36L2;RTN4;TMEM165;CDC42;ARHGAP21;ZNF706;PNMA1;CAMK2N1;PRDX1;RPS3;PLXNA2;TAC1;FDPS;RBM39;RPL41;PCDH9;ARPP21;GADD45A;IDH1;TPBG;DSTN;UP…	Chronic
ChEA_2022	CREB1 15753290 ChIP-ChIP HEK293T Human	31/440	7.03636e-05	0.000280338	0	0	2.27372	21.7409	RPL5;IDI1;SLC25A3;BTG1;RPL31;RPL12;TIMM13;RTN4;PSMD8;RPS14;PSMD7;RPL37;RPL39;SERF2;FDPS;ARG2;CBX5;MDH1;USP5;HSPA5;TAF11;AP2B1;NME1;CCT6A;RPS28;MRPL51;SON;BCL6;RPS29;RPS20;RPS21	Chronic
ChEA_2022	CBX2 27304074 Chip-Seq ESCs Mouse	39/609	7.0551e-05	0.000280338	0	0	2.0612	19.7034	IDI1;SEMA3C;MYT1L;INSIG1;NTM;CRMP1;UBE2L6;EFNA5;COX7C;CDH8;TMEM47;DMBX1;NEUROD2;CCND2;BSG;OTX2;SOX4;TLE1;IGFBP5;BCL11A;GAD1;DYNLT3;RDX;ECEL1;NR2F1;EBF1;PAX3;NR2F2;MEIS2;SCRT1;PJA1;NR4A2;NFIA;NFIB;ID2;HOXB2;LHX9;RPS24;CBLN1	Chronic
ChEA_2022	EZH2 27294783 Chip-Seq ESCs Mouse	83/1649	7.82632e-05	0.000309346	0	0	1.62684	15.3824	SNED1;NRP2;WNT2B;CELF2;FAM107A;CELF4;UBE2L6;CDH8;SYNE2;SOX2;DMBX1;CCND2;HEY1;ADAMTS1;PEG10;NEFM;KIF21A;NRCAM;KIF1A;NCKAP5;RPS10;SOX4;WLS;APC2;LMO1;HES6;IGFBP5;HPCAL1;EBF1;PAX3;SOX11;PAX6;FOS;RGMB;SSTR2;FOXP2;OLFM1;SYF2;RBP1;DDIT4;HOXB2;LY6H;INA;ATF3;GRIA2;NRXN1;TMEM59L;CRMP1;LIN7A;MLLT3;EFNA5;NEUROD1;NEUROD2;UBB;NEUROD6;SH3BP5;PLXNA2;MAN1C1;TSPAN5;MEST;PCDH9;BCL11A;GAD1;ECEL1;NR2F1;TTC9B;NR2F2;ZF…	Chronic
ChEA_2022	PAX6 23342162 ChIP-ChIP BETA-FORBRAIN-LENS Mouse	41/658	8.45855e-05	0.000332585	0	0	2.00325	18.786	MTCH1;MTCH2;SLC25A3;NRP2;RTN1;CCNI;GDI1;ARPC1A;RPL36A;MLLT3;RTN4;ZFP36L2;PPP1CB;LGALS1;CFL1;METTL5;OTX2;RPL37;RPL39;BTF3;CAP1;CD164;EIF5B;UBE2E3;APLP2;PAX6;FOS;ARPC5;WDR13;GFAP;COL1A1;NR4A2;RCN1;SYT11;MORF4L2;ID2;MGP;TMEM106C;ERGIC2;YPEL3;ARL8A	Chronic
ChEA_2022	TCF3 18692474 ChIP-Seq MESCs Mouse	55/976	8.52358e-05	0.000333396	0	0	1.8119	16.9776	BTG1;CMAS;CHD7;SOX2;UBL5;RPS14;GJA1;CAPZB;PEG10;KIF21A;HSP90AA1;RPL21;DUSP1;LMO3;PAX6;CACYBP;RGMB;FOXP1;RHOB;CLDN5;RCN1;MRPL51;DDIT4;SMS;FKBP4;INA;SMARCD3;NUFIP2;PDE1A;TIMM13;SLC3A2;RTN4;CST3;LDHB;PCSK1N;CALD1;KIF3A;OTX2;RPL17;MCL1;CBX5;GADD45A;RDX;TTC9B;EIF1;RPS26;NFIB;PSAT1;RPS29;ID1;ID3;TCF4;VIM;FGFR2;RPS23	Chronic
ChEA_2022	SMAD4 19686287 ChIP-ChIP HaCaT Human	25/326	9.3256e-05	0.000362877	0	0	2.48218	23.035	BTG1;TOMM40;SRI;ACTB;RTN4;MT2A;COP1;ENC1;PLXNA2;RPLP2;PLS3;ZC3H13;TSPYL1;TUBB;GAD1;DSTN;AP2B1;DHRS3;PJA1;ARL4A;ID1;TCP1;VDAC2;ID3;SNRPE	Chronic
ChEA_2022	KAP1 27257070 Chip-Seq ESCs Mouse	75/1461	9.64528e-05	0.000373382	0	0	1.6549	15.302	IFITM3;NDUFA13;SLC25A3;BTG1;CCNI;GDI1;TCF25;STMN2;ACTB;ACTG1;SOX2;RPS14;GJA1;TUBA1B;PEG10;STMN1;BSG;ENC1;NEFM;JUNB;CLIC1;SOX4;SUN2;HSP90AA1;ACOT7;APLP1;PAX6;SSTR2;YWHAZ;MLF2;PSMA3;ARL4A;RCN1;TRAF4;NPC2;HNRNPH1;MORF4L2;SNRPE;PFN1;GAPDH;OPTN;ATF3;NUFIP2;ODC1;DNAJB1;GNG3;LDHA;TTR;UBB;CALD1;PRDX1;NHLH1;NNAT;PLXNA2;SPOCK1;TSPAN5;MLEC;HES1;CKB;RUNX1T1;HSPA8;DUT;XRCC5;NR2F1;NDUFA1;DSTN;MEIS2;MLLT11;PSAT…	Chronic
ChEA_2022	EST1 17652178 ChIP-ChIP JURKAT Human	38/597	9.88381e-05	0.000380653	0	0	2.04578	18.8663	DYNC1I2;TOMM40;RPL34;COX7C;RPL6;RPL7;MRPL33;PSMB6;RPS14;LDHA;PCM1;GNG3;PSMD7;CCT8;CCT3;RPL41;SUPT16H;CBX5;MDH1;USP5;RPL23;TAF11;RPL35A;CACYBP;PGM2L1;RPS26;RPS25;PSMA3;SON;RPS27;PSMA2;RPS29;NMT1;AAK1;NDUFS2;ERGIC2;FTL;METAP2	Chronic
ChEA_2022	FOXA1 27270436 ChIP-Seq VCaP Human Prostate Carcinoma	147/3331	0.000102233	0.000391721	0	0	1.44816	13.3061	CCNI;EIF4A3;ZFAND5;FAM107A;RPL7;PPP1CB;SOX2;PSMD7;KIF5C;CFL1;JUNB;HMGN3;NCKAP5;TLE4;TLE1;RPL21;USP5;TPM4;TPM3;KRT8;ACSL3;FOXP2;FOXP1;AKAP9;DDIT4;SNRPE;SRSF6;SRSF8;FTL;RTN1;SDC2;MGST3;NTM;PHYHIPL;LIN7A;EFNA5;ZFP36L2;RTN4;LDHB;COP1;ZNF706;UBB;MAP2;CALD1;PRDX1;PSAP;EIF4EBP1;PLXNA2;MAP4;FDFT1;MCL1;BTF3;CD164;HSPA8;AKIRIN1;CBX5;GADD45B;HSPA5;BCL11A;IDH1;RDX;NR2F1;PBX3;DSTN;TBCB;NR2F2;EIF1;GULP1;MLLT11…	Chronic
ChEA_2022	NRF2 31884422 ChIP-Seq A549 Human Lung Carcinoma	79/1563	0.000103195	0.000393399	0	0	1.63027	14.9641	NRP2;MYT1L;EIF4A3;ETFB;SLC7A11;CSAD;NR3C1;CLU;SAT1;MRPL33;PPP1CB;AKAP13;GJA1;ZFP36;UCHL1;MAP1LC3B;CALB1;ENC1;NEFL;NRCAM;RPS11;NCKAP5;SUN2;HSP90AA1;TPI1;TLE1;TPM4;DUSP1;LMO3;STX7;HPCAL1;EBF1;YWHAZ;GAP43;PKM;AKAP9;ERGIC2;GAPDH;SCG2;CCDC90B;FTL;PFN2;ANAPC16;CEBPD;SEMA3C;GSTP1;MGST3;NTM;DDX1;TIMM13;CRMP1;TXN;KLC1;EFNA5;RTN4;CST3;NEUROD6;MAP2;PRDX1;PSAP;HES1;SYT4;RBM39;PCDH9;PLK2;RDX;NDUFA1;TPD52L1;KT…	Chronic
ChEA_2022	ELK1 22589737 ChIP-Seq MCF10A Human	45/755	0.000108437	0.000411292	0	0	1.91353	17.4693	GPM6A;DYNC1I2;NDUFA13;NRP2;BTG1;RPL34;ODC1;PTN;YBX1;COX6A1;RPL6;ACTB;ZFP36L2;PSMD8;RPS14;PCM1;PSMB3;TRA2B;MLEC;NRCAM;RPL37;ZC3H13;JUNB;MCL1;TLE4;CAP1;CD164;FDPS;CENPV;XRCC5;IFNGR2;CACYBP;YWHAZ;RAB11A;OLFM1;SYF2;PPA1;RPL27A;TCP1;RPL37A;EIF3H;CTNNB1;SNRPE;RPL26;PFN1	Chronic
ChEA_2022	LEF1 29337183 ChIP-Seq mESC Mouse Stem	109/2335	0.000121166	0.000457265	0	0	1.51522	13.6648	MTCH1;EIF4A3;COX6A1;CLU;SAT1;ACTB;PPP1CB;GJA1;ZFP36;PSMD7;STMN1;COTL1;PLS3;BAALC;RPL38;KIF21A;KPNA2;JUNB;HMGN3;NCKAP5;TLE4;ACOT7;APLP2;STX7;CIRBP;KRT8;ATP1B3;ACSL3;FOXP1;PPA1;DOK5;MAP1B;DDIT4;ATF3;APCDD1;EFNA5;ZFP36L2;MAP2;PLXNA2;TSPAN5;MLEC;HSPA8;AKIRIN1;CBX5;XRCC5;BCL11A;PLK2;IDH1;DSTN;UPF3A;EIF2S2;EIF1;GULP1;MLLT11;RPS27;ARPC2;BCL6;ID2;ID1;HNRNPD;AAK1;SPATS2L;ID3;TCF4;CALM1;FGFR2;NRP2;WNT2B;WD…	Chronic
ChEA_2022	SOX2 30713093 ChIP-Seq Epithelial Human Tongue SCC	53/945	0.00012934	0.000485671	0	0	1.79968	16.1127	RPL5;RPL6;TMSB4X;SH3BGRL3;RPL37;RPS11;NCKAP5;SUPT16H;ACOT7;TLE1;USP5;RPL23;TUBB;KRT8;CACYBP;RPS3A;FOXP2;FOXP1;NME1;PSMA3;SLC7A8;SNRNP27;NDUFS2;VDAC2;SNRPE;NAA38;RPL26;CRYAB;ERGIC2;GAPDH;DYNC1I2;NUFIP2;NREP;PSMB7;UBB;MLEC;RBM39;RPL41;CBX5;XRCC5;BCL11A;RPL23A;AP2B1;TPD52L1;MEIS2;DHRS3;RPS26;PER1;BCL6;GSTA4;PRXL2A;ID1;RBMX	Chronic
ChEA_2022	SMAD1 18555785 ChIP-Seq MESCs Mouse	30/436	0.000139301	0.000520473	0	0	2.21348	19.6532	KHDRBS1;TOMM40;ELAVL4;CRMP1;SAT2;CSAD;SOX2;GJA1;TUBA1A;UBB;PSMB3;KIF5B;STMN1;ENC1;EIF4EBP1;KIF21A;OTX2;RUNX1T1;MCL1;RPL41;HSP90AA1;TSPYL1;MRPL51;TUBB2A;DDIT4;ID3;FKBP4;SLC25A5;INA;FGFR2	Chronic
ChEA_2022	SIN3B 21632747 ChIP-Seq MESCs Mouse	146/3329	0.000146204	0.000543561	0	0	1.43606	12.6812	MTCH1;NDUFA13;MTCH2;MYT1L;EIF4A3;STMN2;FAM107A;COX6A1;PHB2;RPL6;CDH8;ACTB;ACTG1;ZFP36;PSMD7;CCND2;BASP1;KIF5B;STMN1;RPL36;RPL38;NRCAM;RPL37;JUNB;LMO1;TSPYL1;RPL21;IGFBP5;TPM3;RPL22;APLP1;CIRBP;PRPF4B;RBX1;CLDN5;DDIT4;HOXB2;SNRPE;SCG2;PFN2;KHDRBS1;ANAPC16;INSIG1;NTM;KLC1;RTN4;NEUROD1;NEUROD2;ARHGAP21;UBB;KIF3A;PSAP;MLEC;ZC3H13;TRPM3;MCL1;VAT1;RPL41;AKIRIN1;CBX5;HSPA5;NR2F1;PBX3;NR2F2;SCRT1;EIF1;ML…	Chronic
ChEA_2022	P300 27058665 Chip-Seq ZR-75-30cells Human	83/1689	0.000173495	0.00064023	0	0	1.58275	13.7056	RPL5;RNF11;NRP2;WNT2B;RPLP0;HP1BP3;CELF4;ILK;UBE2L6;YBX1;TUBA1A;CAPZB;KIF5B;STMN1;TSPO;SH3BGRL3;KIF21A;CLIC1;WLS;CCT3;CAP1;ACOT7;TPM4;DUSP1;UBE2E3;APLP2;RPL22;APLP1;KRT8;ATP1B3;FOS;ACSL3;RCN1;SMS;STRAP;NDUFS2;VDAC2;SNRPE;RPL26;FKBP4;OPTN;ATF3;ARL8A;KHDRBS1;SEMA3C;SDC2;KLC1;GNG3;TTR;CAMK2N1;PRDX1;PSAP;RPS3;PLXNA2;MAN1C1;HES1;CKB;MCL1;VAT1;FDPS;RPL41;MARCKSL1;AKIRIN1;HSPA5;GADD45A;RDX;HMGA1;ARPC5;A…	Chronic
ChEA_2022	REST 21632747 ChIP-Seq MESCs Mouse	86/1765	0.00017431	0.00064023	0	0	1.57033	13.5907	CNTNAP2;WNT2B;WDR1;MYT1L;CELF2;ARPC1A;STMN2;CELF4;ELAVL4;CDH8;PPP3CA;GJA1;MAP1LC3B;PSMD7;CALB1;BASP1;KIF5C;ENC1;NEFL;RPL38;NEFM;NRCAM;NCKAP5;SOX4;YWHAH;LMO1;SUPT16H;APLP1;GTF3A;EBF1;ARID1B;FOXP1;NME1;OLFM1;DOK5;DCX;TERF2IP;LY6H;SCG2;INA;ATF3;BEX2;SMARCD3;DCTN2;NTM;NRXN1;PHYHIPL;CRMP1;KLC1;EFNA5;NEUROD1;NEUROD2;RPS15A;CCL2;HES1;CYC1;ZC3H13;RPL17;TRPM3;CHGA;NPDC1;SYT4;PCDH9;GAD1;ECEL1;NR2F1;PBX3;TT…	Chronic
ChEA_2022	UBF1/2 26484160 Chip-Seq HMECs Human	80/1614	0.000174763	0.00064023	0	0	1.59536	13.8032	MTCH2;RNF11;RPLP0;GDI2;HP1BP3;UBE2L6;ACTB;ACTG1;ZFP36;MAP1LC3B;DPYSL2;STMN1;BSG;ENC1;JUNB;TMSB10;CTSD;SOX4;SUPT16H;ACOT7;TPI1;TPM4;IFNGR2;TUBB;APLP2;RPL22;PAX6;PRPF4B;RPS3A;FOS;RGMB;FOXP1;MLF2;RHOB;CARHSP1;DDIT4;NDUFS2;VDAC2;GAPDH;ARL8A;KHDRBS1;MRPS35;GSTP1;ANKRD12;UQCR11;ZFP36L2;RTN4;LDHB;LDHA;UBB;CAMK2N1;PRDX1;PLXNA2;METTL5;HES1;CKB;METTL7A;RPL17;MCL1;RPL41;GADD45B;GADD45A;RDX;SCD5;UPF3A;NR2F2;…	Chronic
ChEA_2022	FOXA1 33576154 ChIP-Seq Human Liver ProstateCancer	93/1944	0.000176973	0.000645177	0	0	1.54411	13.3404	BTG1;ARPC1A;EIF4A3;ZFAND5;HP1BP3;SLC7A11;CSAD;ACTB;AQP1;RPS15;AKAP12;RPS14;TUBA1B;NUDCD3;PCM1;PSMD7;HEY1;AP1S2;RPLP2;RPL37;YWHAH;TLE4;SUN2;ARG2;ACOT7;TLE1;DUSP1;TUBB;GTF3A;FOS;MIF;YWHAZ;ARID1B;FOXP2;RBX1;FOXP1;MLF2;SELENOO;ARL4A;SLC7A8;TCP1;AKAP9;VSTM2A;ATF3;KHDRBS1;TOMM40;RTN1;CEBPD;SEMA3C;MRPS35;GSTP1;INSIG1;MGST3;TAF9;TIMM13;SLC3A2;SRI;MLLT3;KLC1;GNAI1;TMEM165;ZNF706;PSMB3;TRA2B;TSPAN5;MLEC;HE…	Chronic
ChEA_2022	CSB 26484114 Chip-Seq FIBROBLAST Human	79/1594	0.000193063	0.000700436	0	0	1.59414	13.6339	CMAS;SPARC;RPL31;CHD7;FAM107A;HIF3A;ENO2;COX7C;ACTB;ACTG1;PSMD8;RPS14;EFEMP1;YWHAQ;BAALC;RPL37;TMSB10;CTSD;TPI1;USP5;HMGCS1;TUBB;RPS3A;ACYP1;SSTR2;FOXP1;MLF2;PSMA3;HNRNPH1;SNRNP27;PFDN2;TAGLN3;FKBP4;GAPDH;FTL;MT1E;CEBPD;MRPS35;SDC2;MGST3;GCNT1;ODC1;TAF9;PTN;PSMA7;RTN4;LDHB;GNG3;PNMA1;CAMK2N1;TRA2B;BAG1;NNAT;MAN1C1;CCT5;FDFT1;MCL1;RUNX1T1;NDUFA9;RPL41;CENPV;MDH1;RAB11A;EIF1;GFAP;RPS26;SQLE;RPS28;U…	Chronic
ChEA_2022	OLIG2 29049317 ChIP-Seq Mouse SpinalCord	74/1472	0.000204033	0.000736677	0	0	1.61499	13.7229	MTCH2;CMAS;SPARC;RPL34;ARPC1A;RPLP0;HIF3A;YBX1;SAT1;PSMD8;MECP2;SOX2;TUBA1B;PCM1;PSMD7;DPYSL2;PLS3;KIF1A;RPS11;CAP1;HES6;EIF5B;TSPYL1;TPI1;HMGCS1;TPM3;DYNLT3;CIRBP;MIF;YWHAZ;FOXP2;CARHSP1;TMEM256;SYF2;MORF4L2;TCP1;DDIT4;CRYAB;SLBP;DYNC1I2;IDI1;TOMM40;DCTN2;INSIG1;ODC1;TIMM13;PTN;RTN4;CDC42;DNAJB1;MAN1C1;CCT4;FDPS;OST4;HSPA8;RBM39;CBX5;MDH1;HSPA5;PBX3;TMA7;DSTN;AP2B1;TUBB4B;SVIP;EIF1;FABP5;PSAT1;U…	Chronic
ChEA_2022	NR3C1 27076634 ChIP-Seq BEAS2B Human Lung Inflammation	136/3084	0.000207019	0.000743881	0	0	1.43749	12.1938	ZFAND5;STMN2;FAM107A;UBE2L6;ACTB;ACTG1;PPP1CB;GJA1;ZFP36;EFEMP1;LGALS1;KIF5C;DPYSL2;STMN1;BAALC;KIF21A;NRCAM;TMSB10;WLS;TLE4;TLE1;USP5;SERPINF1;UBE2E3;APLP2;HPCAL1;CIRBP;EBF1;KRT8;ACSL3;FOXP1;DOK5;MAP1B;DDIT4;SPARCL1;SNRPE;SRSF6;SCG2;MT1E;GPM6A;INSIG1;SDC2;PDE1A;NREP;APCDD1;EFNA5;ZFP36L2;ZNF706;MAP2;CALD1;PSAP;PLXNA2;TSPAN5;CYC1;BTF3;HSPA8;PRELID1;CBX5;GADD45B;GADD45A;PLK2;RDX;HMGA1;DSTN;NR2F2;AR…	Chronic
ChEA_2022	SOX2 27498859 Chip-Seq STOMACH Mouse	78/1573	0.000209086	0.000747733	0	0	1.59407	13.5062	SNED1;RNF11;PGAP1;BTG1;HP1BP3;HIF3A;ETFB;SLC7A11;SAT1;RPL7;SOX2;AKAP12;RPS17;NUDCD3;PSMD7;CCND2;CAPZB;YWHAQ;KIF21A;JUNB;TMSB10;HES6;CCT2;HSP90AA1;TLE1;CIRBP;KRT8;PTOV1;FOS;SSTR2;YWHAZ;FOXP1;CARHSP1;TUBB2A;TRAF4;HNRNPH1;RBP1;TCP1;VDAC2;SLC25A5;SEMA3C;MGST3;DDX1;TIMM13;SRI;UQCR10;DNAJB1;LDHA;TTR;UBB;TRA2B;HES1;FDFT1;HSPA5;XRCC5;IDH1;DSTN;TPD52L1;SVIP;DHRS3;RPS26;NR4A2;RPS25;PER1;KRT18;NFIA;ARPC2;GS…	Chronic
ChEA_2022	POU2F1 35413990 ChIP-Seq Human ARposCRProstateCancer	43/732	0.00021056	0.000749434	0	0	1.88024	15.9177	SLBP;DYNC1I2;SNED1;TOMM40;ANAPC16;SEMA3C;YTHDC1;PPP1CB;LDHA;MLEC;METTL7A;NCKAP5;CLIC1;CDKN2D;TLE4;RPL41;CBX5;RPL21;GADD45B;GADD45A;TPBG;FAM229B;RPS3A;ARPC5;KLHL4;AP2B1;KTN1;FOXP1;RPS26;PKM;NFIA;GSTA4;PPA1;RPS29;UBE2S;INAFM1;FEZ1;ID2;TCF4;PAM;ATF3;RPS24;CCDC90B	Chronic
ChEA_2022	TAL1 21186366 ChIP-Seq BM-HSCs Mouse	74/1477	0.000225846	0.00080005	0	0	1.60879	13.5068	SLC25A3;BTG1;MYT1L;NDUFA12;CELF5;COX7C;SYNE2;ACTG1;RPS15;AKAP12;SYNPR;GJA1;NUDCD3;EFEMP1;YWHAQ;DPYSL2;BSG;ENC1;RPL38;NEFM;NRCAM;SOX4;APC2;CCT2;TSPYL1;SERPINF1;STX7;HPCAL1;EBF1;SOX11;MIF;YWHAZ;RHOB;ARL4A;PPA1;DDIT4;VSTM2A;HDAC2;RTN1;ANAPC16;CEBPD;DDX1;NRXN1;ODC1;TIMM13;PHYHIPL;LIN7A;UQCR11;UQCR10;RTN4;NEUROD2;PSAP;SPOCK1;HES1;OTX2;SLC17A8;ZC3H13;CD164;RPL41;GADD45B;BCL11A;NR2F1;AP2B1;TPD52L1;DLK1;…	Chronic
ChEA_2022	RACK7 27058665 Chip-Seq MCF-7 Human	82/1679	0.000232029	0.000818093	0	0	1.57058	13.1436	IFITM3;SNED1;SLC25A3;BTG1;TCF25;YBX1;ACTG1;PPP3CA;ZFP36;MT2A;MAP1LC3B;MDK;CFL1;RPL36;COTL1;SH3BGRL3;JUNB;CCT3;CAP1;LMO1;HES6;TLE1;TPM4;TPM3;IFNGR2;TUBB;APLP2;RPL22;HPCAL1;CIRBP;KRT8;FOS;RGMB;FOXP1;CARHSP1;TRAF4;SYF2;DDIT4;NDUFS2;FKBP4;ARL8A;FTL;KHDRBS1;IDI1;DDX24;GSTP1;INSIG1;RGS16;KLC1;RTN4;CDC42;ARHGAP21;GNG3;LDHA;PNMA1;UBB;PRDX1;BAG1;HES1;CHGA;FDPS;HSPA8;RPL41;MARCKSL1;GADD45A;RDX;NR2F1;NR2F2;…	Chronic
ChEA_2022	NCOR 22465074 ChIP-Seq MACROPHAGES Mouse	79/1604	0.000234667	0.000823529	0	0	1.5828	13.228	IFITM3;SNED1;SLC25A3;NRP2;PGAP1;CCNI;RPL31;NDUFA12;YWHAB;ZFAND5;UBE2L6;ACTB;ACTG1;TUBA1B;ZFP36;PSMD7;CCND2;CAPZB;TSPO;SH3BGRL3;MAF1;JUNB;CTSD;SUN2;ARG2;ACOT7;TPM4;HPCAL1;PRPF4B;WIPI2;RAB33A;RHOB;HNRNPH1;STRAP;NDUFS2;GAPDH;ATF3;ARL8A;DYNC1I2;IDI1;HDAC2;NUFIP2;DDX24;GCNT1;ZFP36L2;RTN4;LDHB;RPS15A;TRA2B;PSAP;SH3BP5;EIF4EBP1;CCL2;MLEC;FDFT1;BTF3;FDPS;HSPA5;PLK2;ARPC5;EIF1;GFAP;NR4A2;PER1;SON;ARPC2;UQ…	Chronic
ChEA_2022	LUZP1 20508642 ChIP-Seq ESCs Mouse	74/1480	0.000239934	0.000838094	0	0	1.60508	13.3786	SLC25A3;BTG1;SPARC;NDUFA12;GDI2;CELF5;ACTG1;RPS15;AKAP12;SYNPR;GJA1;NUDCD3;EFEMP1;YWHAQ;BSG;RPL38;KPNA2;AMH;APC2;CCT2;TSPYL1;STX7;HPCAL1;CIRBP;EBF1;FOS;MIF;SSTR2;NME1;RHOB;ARL4A;TRAF4;PPA1;HNRNPH1;DDIT4;VSTM2A;HDAC2;RTN1;ANAPC16;NUFIP2;TIMM13;PHYHIPL;LIN7A;UQCR11;UQCR10;RTN4;NEUROD2;UBB;KIF3A;PSAP;CCL2;CKB;SLC17A8;CCT4;CHGA;CD164;CENPV;MDH1;GADD45B;BCL11A;PLK2;AP2B1;TPD52L1;DLK1;COL1A1;RPS26;PER1…	Chronic
ChEA_2022	Nerf2 26677805 Chip-Seq MACROPHAGESS Mouse	54/993	0.000241752	0.000840537	0	0	1.74028	14.4923	NDUFA13;RNF11;NRP2;PGAP1;BTG1;WDR1;GDI2;SLC7A11;CSAD;SRP14;NR3C1;MECP2;AKAP13;ZFP36;PSMD7;BASP1;CTSD;TLE4;TLE1;TPM4;HPCAL1;FOS;YWHAZ;ARID1B;RHOB;OLFM1;ATF3;GCNT1;SLC3A2;RTN4;TMEM165;ARHGAP21;RPS15A;UBB;PRDX1;PSAP;SH3BP5;CDKN2D;AKIRIN1;GADD45A;PLK2;IDH1;HMGA1;KTN1;RAB10;NR4A2;ARPC2;BCL6;ID2;NMT1;ZYX;CTNNB1;PAM;TNRC6A	Chronic
ChEA_2022	RUNX1 22412390 ChIP-Seq EML Mouse	77/1561	0.00027	0.000934425	0	0	1.58357	13.0123	ARL6IP1;YWHAB;EIF4A3;ILK;MRPL33;MECP2;PPP3CA;NUDCD3;LGALS1;CCND2;CAPZB;YWHAQ;TMSB4X;KIF5B;SUMO2;TSPO;SH3BGRL3;MAF1;JUNB;TMSB10;YWHAH;APC2;CAP1;SUN2;HSP90AA1;TPM4;DUSP1;IFNGR2;TSC22D3;UBE2E3;RPL22;PAX6;FOS;ACYP1;YWHAZ;RHOB;TUBB2A;SLC7A8;TRAF4;MTHFD2;SYF2;DDAH2;PFDN2;FKBP4;SLC25A5;OPTN;CEBPD;RTN4;RPS15A;PNMA1;UBB;KIF3A;PRDX1;MLEC;HES1;METTL9;SERF2;SEC11C;CD164;HSPA8;RBM39;CBX5;MTX2;HMGA1;WDR13;DHRS…	Chronic
ChEA_2022	REST 19997604 ChIP-ChIP NEURONS Mouse	58/1095	0.000281257	0.000968918	0	0	1.69468	13.8561	SLC25A3;WDR1;CCNI;RPL31;STMN2;SLC7A11;COX6A1;NR3C1;SAT1;COX7C;ACTG1;KIF5B;SOX4;SUPT16H;TSPYL1;TSC22D3;STX7;CIRBP;PTOV1;CACYBP;WIPI2;PSMA3;AKAP9;DDIT4;SMS;STRAP;SNRPE;ARL8A;GPM6A;PDE1A;ODC1;LIN7A;PTN;ACAT2;GNAI1;PCSK1N;PNMA1;UBB;CNR1;NNAT;TRPM3;FDFT1;MCL1;CHGA;RDX;PBX3;NR2F2;ZFHX4;CCT6A;SQLE;RPS27;BCL6;PSAT1;FABP7;TTC3;PDCD2;SNTB1;METAP2	Chronic
ChEA_2022	GATA6 25053715 ChIP-Seq YYC3 Human	80/1639	0.000283047	0.00097063	0	0	1.56757	12.8069	RPL5;BTG1;CMAS;WNT2B;MYT1L;YWHAB;HIF3A;ENO2;HEY1;CAPZB;MDK;CA2;PEG10;KIF5B;ENC1;KIF21A;NRCAM;JUNB;ACOT7;TLE1;TPM3;RPL23;RPL22;KRT8;CACYBP;FOS;ACYP1;YWHAZ;ARID1B;FOXP1;RCN1;MTHFD2;SYF2;PPA1;HNRNPH1;DDIT4;TMEM106C;VDAC2;HOXB2;VSTM2A;FTL;GSTP1;MGST3;GCNT1;EFNA5;ARHGAP21;GNG3;LDHA;UBB;PSMB3;TRA2B;PLXNA2;MLEC;HES1;CKB;FDPS;RBM39;MDH1;PCDH9;XRCC5;GADD45A;IDH1;UPF3A;NR2F2;AP2B1;DHRS3;RAB11A;EIF1;GULP1;R…	Chronic
ChEA_2022	TBP 23326641 ChIP-Seq C3H10T1-2 Mouse	37/607	0.000285227	0.000973661	0	0	1.94924	15.9101	NDUFA13;SMARCD3;NR3C1;ZFP36;MAP1LC3B;GNG3;CAPZB;UBB;PSMB3;CFL1;RPL36;RPL35;TSPO;HES1;RPS11;JUNB;FDFT1;RBM39;TLE1;ATP6V1G2;NR2F1;EBF1;RPL35A;RPL23A;NR2F2;ARPC5;AP2B1;YWHAZ;MEIS2;PER1;BCL6;PSAT1;MORF4L2;TCF4;VIM;GAPDH;METAP2	Chronic
ChEA_2022	AF4 28076791 ChIP-Seq SEM Human Blood Leukemia	39/652	0.000287599	0.000977317	0	0	1.91222	15.5921	BTG1;ARL6IP1;GCNT1;GDI2;APCDD1;NR3C1;PSMA7;SYNE2;ZFP36L2;HSPD1;AKAP13;PCM1;TUBA1A;DPYSL2;PRDX1;TMSB4X;TRA2B;PSAP;SH3BP5;BAALC;TMSB10;SOX4;TLE4;HSPA8;CENPV;DUSP1;BCL11A;RDX;HPCAL1;PBX3;EBF1;ATP1B3;FOS;ARID1B;DHRS3;FOXP1;RCN2;PDCD2;CD200	Chronic
ChEA_2022	CDX2 19796622 ChIP-Seq MESCs Mouse	20/252	0.000291726	0.00098245	0	0	2.56553	20.8826	RTN1;SDC2;IFNGR2;TPBG;ZFAND5;KRT8;PBX3;MLLT3;GULP1;SYNPR;OLFM1;RCN2;FABP5;BCL6;PEG10;AKAP9;MAN1C1;SPARCL1;OCIAD2;PAM	Chronic
ChEA_2022	SOX3 22085726 ChIP-Seq NPCs Mouse	77/1565	0.000291726	0.00098245	0	0	1.57896	12.8522	CNTNAP2;SPARC;RPL31;NDUFA12;CHD7;UBE2L6;CLU;CDH8;ACTG1;SOX2;RPS17;PSMD7;MDK;SUMO2;JUNB;LMO1;HES6;TPI1;VBP1;IFNGR2;PAX3;PAX6;CACYBP;MIF;ARID1B;RHOB;ARL4A;TUBB2A;CFDP1;TCP1;DDIT4;HOXB2;ATF3;SLBP;SMARCD3;TOMM40;SEMA3C;YTHDC1;GSTP1;NTM;RTN4;TMEM165;PTPRZ1;PCBP4;CALD1;PSAP;CYC1;TAC1;MCL1;RUNX1T1;CD164;RPL41;MARCKSL1;GADD45B;PLK2;IDH1;HMGA1;GULP1;COL1A1;MLLT11;RPS26;PER1;NSG2;FABP7;ID2;ID1;CCNG1;NMT1;Z…	Chronic
ChEA_2022	ZFP57 27257070 Chip-Seq ESCs Mouse	43/744	0.000297579	0.000997685	0	0	1.84687	14.9963	GRIA2;GPM6A;NRP2;CELF2;PDE1A;NRXN1;GCNT1;PHYHIPL;MLLT3;CDH8;EFEMP1;PTPRZ1;YWHAQ;ADAMTS1;PEG10;NNAT;SPOCK1;NEFM;NCKAP5;RUNX1T1;TLE4;SYT4;PCDH9;UBE2E3;PBX3;PAX3;NR2F2;RGMB;ZFHX4;ST18;GULP1;NR4A2;GAP43;NFIA;NFIB;PPP2R2B;CCNG1;DCX;EIF3H;SPATS2L;SCG2;SNTB1;CCDC90B	Chronic
ChEA_2022	BRD4 25478319 ChIP-Seq HGPS Human	85/1770	0.00030551	0.00101972	0	0	1.54334	12.4911	WNT2B;ZFAND5;NR3C1;AKAP12;AKAP13;PCM1;EFEMP1;LGALS1;CAPZB;YWHAQ;BASP1;DPYSL2;KIF5B;SH3BGRL3;RPL39;JUNB;NCKAP5;TLE4;USP5;TUBB;HPCAL1;EBF1;KRT8;PRPF4B;RPS3A;FOS;ACSL3;RGMB;YWHAZ;ARID1B;FOXP1;CARHSP1;CFDP1;DDAH2;RPL37A;STRAP;SNRPE;RPL26;PFN1;PFN2;RAB1A;DYNC1I2;SEMA3C;DDX1;GCNT1;ANKRD12;NREP;KLC1;EFNA5;RTN4;CDC42;ARHGAP21;MAP2;CALD1;CHN1;PLXNA2;MAN1C1;CCT8;CCT5;RUNX1T1;CDKN2D;DUT;HSPA5;GADD45A;PLK2;T…	Chronic
ChEA_2022	RUNX1 27514584 Chip-Seq MCF-7 Human	77/1568	0.000309051	0.00102328	0	0	1.57551	12.7333	BTG1;WNT2B;GDI2;PSIP1;COX7C;CDH8;SYNPR;UCHL1;MAP1LC3B;HEY1;BASP1;CA2;RPLP2;PLS3;RPL38;KPNA2;JUNB;CTSD;TLE4;CAP1;CCT2;HSP90AA1;TLE1;DUSP1;DYNLT3;RPL22;STX7;KRT8;SOX11;PRPF4B;CACYBP;FOS;PGM2L1;OLFM1;ARL4A;TRAF4;NPC2;DOK5;MORF4L2;DDIT4;TMEM106C;FKBP4;ARL8A;IDI1;RGS16;DDX1;ODC1;ANKRD12;SLC3A2;EFNA5;ZFP36L2;ZNF706;PNMA1;TRA2B;PSAP;SH3BP5;TSPAN5;HES1;FDFT1;CHGA;FDPS;GADD45B;PLK2;UPF3A;TPD52L1;DHRS3;DLK…	Chronic
ChEA_2022	STAT4 19710469 ChIP-ChIP TH1 Mouse	55/1027	0.000309299	0.00102328	0	0	1.71207	13.8356	IFITM3;SNED1;WDR1;HP1BP3;ETFB;SRP14;ACTG1;PPP1CB;ZFP36;CCND2;DPYSL2;JUNB;CLIC1;CTSD;ACOT7;TPI1;USP5;PRPF4B;FOS;PGM2L1;PSMA3;PPA1;DDAH2;TCP1;TERF2IP;VDAC2;ATF3;KHDRBS1;CEBPD;DDX24;SRI;MLLT3;EFNA5;DNAJB1;EBP;UBB;SH3BP5;MCL1;CDKN2D;VAT1;GADD45B;GADD45A;NDUFA3;IDH1;TAF11;RPL23A;SCRT1;RAB10;RPS25;PER1;NFIA;BCL6;SYT11;VIM;TNRC6B	Chronic
ChEA_2022	TP53 20018659 ChIP-ChIP R1E Mouse	50/909	0.000315403	0.00103889	0	0	1.75753	14.1686	CCNI;RPL31;CDH8;DMBX1;GJA1;CCND2;CAPZB;ENC1;NEFL;NEFM;CLIC1;CTSD;IGFBP5;HPCAL1;GTF3A;EBF1;PAX3;SOX11;PAX6;FOS;OLFM1;CARHSP1;TRAF4;DDIT4;INA;ATF3;ARL8A;TMEM59L;MLLT3;EFNA5;NEUROD1;NEUROD2;OTX2;MARCKSL1;BCL11A;PLK2;ECEL1;NR2F1;PBX3;NR2F2;NSG1;DLK1;NR4A2;KRT18;NFIA;MAB21L1;CCNG1;VIM;LHX9;CBLN1	Chronic
ChEA_2022	BACH1 22875853 ChIP-PCR HELA AND SCP4 Human	59/1127	0.000336428	0.00110331	0	0	1.67379	13.3855	CNTNAP2;SNED1;PGAP1;BTG1;WNT2B;FHL1;CHD7;SLC7A11;CLU;SYNE2;PPP1CB;AKAP12;GJA1;EFEMP1;CCND2;CALB1;MDK;KIF5C;JUNB;DUSP1;SOX11;PAX6;PRPF4B;CACYBP;SSTR2;OLFM1;AKAP9;LY6H;SCG2;ATF3;CHRNA3;RTN1;CEBPD;SDC2;RGS16;NRXN1;TIMM13;ACAT2;CDC42;NEUROD1;PTPRZ1;MAP2;HES1;TRPM3;DUT;HSPA5;GAD1;DHRS3;NR4A2;COL3A1;FABP5;BCL6;SYT11;FABP7;CDO1;CALM1;BRWD1;FGFR2;TNRC6B	Chronic
ChEA_2022	SMAD3 21741376 ChIP-Seq ESCs Human	76/1552	0.00036824	0.00120238	0	0	1.56949	12.4096	NRP2;BTG1;WNT2B;MYT1L;CHD7;FAM107A;SYNE2;ACTB;PPP1CB;RPS14;CCND2;CAPZB;BASP1;DPYSL2;KIF5B;PLS3;NRCAM;HMGN3;SOX4;TLE4;ARG2;ACOT7;TLE1;SOX11;ARID1B;MLF2;RHOB;PJA1;OLFM1;ARL4A;CARHSP1;GAP43;SLC7A8;HNRNPH1;DOK5;AKAP9;SCG2;RTN1;PDE1A;NTM;NRXN1;TIMM13;NDUFB1;TMEM160;APCDD1;EFNA5;ZFP36L2;NEUROD6;MAP2;CNR1;PLXNA2;NDN;CCL2;CHGA;BTF3;SYT4;GADD45B;BCL11A;PBX3;HMGA1;TBCB;MT3;MEIS2;COL3A1;KRT18;NFIA;RPS29;PPP…	Chronic
ChEA_2022	SFPI1 20887958 ChIP-Seq HPC-7 Mouse	88/1861	0.000392793	0.00127335	0	0	1.51883	11.911	RPL5;BTG1;CMAS;RPL31;TCF25;YWHAB;GDI2;HP1BP3;CHD7;PHB2;RPL6;SYNE2;PPP1CB;RPS15;PPP3CA;MAP1LC3B;PCM1;CFL1;BSG;ENC1;AP1S2;RPL36;RPLP2;RPL38;MAF1;CLIC1;WLS;YWHAH;EIF5B;TSPYL1;RPL21;IFNGR2;HPCAL1;PRPF4B;FOS;MIF;ARID1B;RBX1;MLF2;TUBB2A;RCN2;SYF2;PPA1;HNRNPH1;RPL37A;TMEM106C;STRAP;NDUFS2;VDAC2;PFDN2;ARL8A;NUFIP2;CEBPD;MRPS35;ODC1;RPL36A;RTN4;TMEM165;DNAJB1;EIF4EBP1;PLXNA2;CCL2;ZC3H13;RPL17;SERF2;MCL1;S…	Chronic
ChEA_2022	GATA1 22383799 ChIP-Seq G1ME Mouse	78/1606	0.000393365	0.00127335	0	0	1.55676	12.2062	MTCH1;NRP2;SPARC;TCF25;ARPC1A;ZFAND5;STMN4;COX6A1;CLU;ZFP36;NUDCD3;MAP1LC3B;LGALS1;CAPZB;TMSB4X;KIF5B;BSG;RPL35;RPL38;KPNA2;SOX4;APC2;EIF5B;CCT2;TPM4;IFNGR2;TSC22D3;CIRBP;EBF1;PAX6;PRPF4B;WIPI2;YWHAZ;ARID1B;NME1;PJA1;ARL4A;MTHFD2;PPA1;HNRNPH1;DDIT4;NDUFS2;SNRPE;RPL26;FKBP4;KHDRBS1;DCTN2;DDX24;GSTP1;MLLT3;ZFP36L2;LDHA;PNMA1;TSPAN5;MLEC;MCL1;CCT4;CHGA;VAT1;HSPA8;RPL41;GADD45B;HMGA1;DSTN;EIF2S2;DHRS…	Chronic
ChEA_2022	TP53 18474530 ChIP-ChIP U2OS Human	40/687	0.000414682	0.00133659	0	0	1.8578	14.4685	NRP2;BTG1;SEMA3C;RGS16;ZFAND5;HP1BP3;PHYHIPL;EFNA5;SRP14;NR3C1;CDH8;GNAI1;RTN4;RPS17;CCND2;NEUROD6;CALD1;DPYSL2;C1QBP;ENC1;PLXNA2;NEFL;TAC3;TLE1;IGFBP5;GADD45A;PLK2;UBE2E3;DHRS3;FOXP1;COL1A1;FABP5;PSAT1;ID2;DDIT4;ID3;CD200;FGFR2;SNTB1;CBLN1	Chronic
ChEA_2022	PU.1 20513432 ChIP-Seq MACROPHAGES Mouse	74/1509	0.000423563	0.00135938	0	0	1.5701	12.1947	SLC25A3;CMAS;SPARC;WNT2B;NDUFA11;RPL31;GDI2;CELF5;CSAD;COX6A1;NR3C1;ACTB;MRPL33;RPS15;RPS14;TUBA1B;TUBA1A;LGALS1;MDK;BASP1;KIF5B;ENC1;TSPO;RAC3;RPL37;KIF1A;LMO1;ATP6V1G2;DUSP1;RPL23;CACYBP;RHOB;TUBB2A;PPA1;HNRNPH1;SNRNP27;PFDN2;PFN1;GAPDH;ATF3;NUFIP2;INSIG1;GCNT1;UQCR10;RTN4;PSMB6;UBB;PSMB3;NHLH1;PSAP;CCL2;OTX2;CCT4;CD164;AKIRIN1;MDH1;BCL11A;GADD45A;NSG1;AP2B1;DHRS3;RAB11A;COL1A1;PER1;ID2;GNB2;EI…	Chronic
ChEA_2022	CDX2 20551321 ChIP-Seq CACO-2 Human	25/360	0.000426831	0.00136404	0	0	2.22627	17.2739	SPARC;GSTP1;PHYHIPL;SRI;NR3C1;ZFP36L2;ACTG1;EFEMP1;ENC1;MAN1C1;HES1;SOX4;GADD45A;IDH1;KRT8;NR2F2;DHRS3;MLF2;FOXP1;RPS26;ARPC2;RPS29;DDIT4;ID1;TOMM7	Chronic
ChEA_2022	SOX9 26525672 Chip-Seq Limbbuds Mouse	53/993	0.000430127	0.00136875	0	0	1.70334	13.2033	SNED1;NRP2;BTG1;SPARC;RPL7;ACTG1;AKAP12;GJA1;KIF1A;NCKAP5;APC2;TSPYL1;STX7;HPCAL1;EBF1;PAX3;SOX11;ARL4A;NPC2;DDIT4;NDUFS2;SNRPE;ARL8A;HDAC2;ANAPC16;DDX1;TIMM13;PHYHIPL;RTN4;PSMB6;PSMB3;NHLH1;PLXNA2;CD164;CENPV;GADD45B;XRCC5;BCL11A;IDH1;ARPC5;DLK1;GULP1;COL1A1;PER1;COL3A1;NSG2;UQCRQ;ID2;NMT1;SPATS2L;CALM1;PAM;LHX9	Chronic
ChEA_2022	FOSL1 28411283 ChIP-Seq MDA231-LM2-4175 Human BreastCancer	63/1238	0.00044885	0.00142231	0	0	1.62579	12.5329	CLU;SYNE2;STMN1;ENC1;COTL1;PLS3;RPL38;KIF21A;RPL37;JUNB;SUN2;HSP90AA1;TPM4;DUSP1;UBE2E3;GTF3A;KRT8;PGM2L1;NME1;PKM;HNRNPH1;MAP1B;DDIT4;PFN1;GAPDH;FTL;ANAPC16;GSTP1;INSIG1;TMEM160;SLC3A2;SRI;KLC1;GNAI1;RTN4;SELENOH;CALD1;PSAP;PLXNA2;TSPAN5;MLEC;MAP4;MCL1;RBM39;GADD45B;HSPA5;GADD45A;HMGA1;NR2F2;KLHL4;DHRS3;GFAP;BCL6;RPS29;RPL27A;EIF3J;ID1;TTC3;HNRNPD;AAK1;CTNNB1;VIM;PAM	Chronic
ChEA_2022	THAP11 20581084 ChIP-Seq MESCs Mouse	35/577	0.000451499	0.00142469	0	0	1.93583	14.9116	DYNC1I2;CMAS;HP1BP3;TIMM13;ILK;COX7C;NUDCD3;PCM1;PSMB3;KIF5C;STMN1;CFL1;RPL36;RPS3;RPLP2;MAF1;SEC11C;CCT4;TLE4;MDH1;USP5;NDUFA3;RPL23A;CACYBP;EIF2S2;PGM2L1;NME1;RPS26;PSMA2;NMT1;AAK1;RPS20;RPL26;CCDC90B;RPS23	Chronic
ChEA_2022	MEF2A 21415370 ChIP-Seq HL-1 Mouse	40/691	0.000464996	0.00146114	0	0	1.84599	14.1651	SLBP;NRP2;SMARCD3;TOMM40;NDUFA12;TCF25;DDX1;STMN2;PTN;PPP1CB;ZFP36;RPS17;MAP1LC3B;PSMB3;ADAMTS1;CALD1;COTL1;BAALC;HES1;CLIC1;METTL9;YWHAH;MARCKSL1;GADD45B;APLP2;FOS;ARID1B;DHRS3;FOXP1;RHOB;RAB10;ARL4A;BCL6;NFIB;TMEM106C;SNRPE;OCIAD2;CALM1;PAM;ARL8A	Chronic
ChEA_2022	KDM2B 26808549 Chip-Seq K562 Human	80/1673	0.000528172	0.00165274	0	0	1.53118	11.5544	SNED1;BTG1;WNT2B;HP1BP3;CHD7;CELF4;NR3C1;ACTB;ACTG1;PSMD8;PPP3CA;MDK;STMN1;BSG;ENC1;RAC3;SH3BGRL3;SOX4;APC2;HES6;IFNGR2;APLP2;HPCAL1;CIRBP;PAX6;CACYBP;FOS;ARID1B;CARHSP1;TUBB2A;PPA1;FEZ1;DDIT4;TMEM106C;FTL;SMARCD3;INSIG1;MGST3;RGS16;TMEM59L;ATP1A3;SLC3A2;ZFP36L2;CDC42;NEUROD2;ARHGAP21;GNG3;ZNF706;CAMK2N1;CNR1;PRDX1;PSAP;MAN1C1;HES1;CKB;METTL9;NPDC1;MARCKSL1;PCDH9;GADD45B;BCL11A;GADD45A;GAD1;MEIS2…	Chronic
ChEA_2022	SPI1 22790984 ChIP-Seq ERYTHROLEUKEMIA Mouse	76/1572	0.000535152	0.00166763	0	0	1.54678	11.6518	BTG1;CMAS;ARL6IP1;RPL31;TCF25;YWHAB;HP1BP3;CLTB;COX6A1;PHB2;RPL6;PSMD8;RPS15;RPS14;KIF5B;CFL1;COTL1;RPL35;RPL38;RPS11;JUNB;WLS;ACOT7;RPL21;RPL23;ATRX;GTF3A;CIRBP;CACYBP;ATP1B3;RPS3A;FOS;YWHAZ;NME1;SYF2;AKAP9;NDUFS2;SNRPE;PFN1;ERGIC2;GAPDH;OPTN;NUFIP2;MRPS35;DDX24;DDX1;TIMM13;RPL36A;SLC3A2;CST3;PSMB3;PSAP;SH3BP5;RPS3;METTL5;RPL17;METTL9;MCL1;SEC11C;NDUFA9;GADD45B;ARPC5;RPS26;RPS27;ARPC2;PSAT1;UBE2…	Chronic
ChEA_2022	TP63 23658742 ChIP-Seq EP156T Human	128/2937	0.000537954	0.00166944	0	0	1.41047	10.6176	CMAS;ZFAND5;NR3C1;RPL7;PSMD7;EFEMP1;PEG10;KIF5B;BAALC;KIF21A;TMSB10;WLS;TLE4;ACOT7;TLE1;IGFBP5;SERPINF1;APLP2;LMO3;STX7;HPCAL1;KRT8;ATP1B3;ACSL3;RBX1;CLDN5;CFDP1;FEZ1;RBP1;AKAP9;LY6H;MXRA5;SCG2;ATF3;FTL;GPM6A;YTHDC1;INSIG1;DDX1;PHYHIPL;TXN;APCDD1;EFNA5;RTN4;ARHGAP21;ZNF706;MAP2;CALD1;PLXNA2;TSPAN5;TAC3;TAC1;RPL41;BCL11A;GADD45A;PLK2;RDX;ARPC5;GFAP;SQLE;COL1A2;ID2;SPATS2L;ID3;GRB2;CALM1;BRWD1;LHX9…	Chronic
ChEA_2022	FOXO1 25302145 ChIP-Seq T-LYMPHOCYTE Mouse	77/1599	0.000551246	0.00170364	0	0	1.54074	11.5607	RPL5;NDUFA13;MTCH2;BTG1;CCNI;RPL31;CELF2;HP1BP3;SRP14;NR3C1;SAT1;MRPL33;PPP1CB;PPP3CA;ZFP36;MAP1LC3B;TUBA1A;HEY1;TMSB4X;SH3BGRL3;TMSB10;SOX4;TLE4;LMO1;EIF5B;TPI1;TPM3;IFNGR2;TSC22D3;ATP1B3;FOS;WIPI2;PGM2L1;CLDN5;CFDP1;DDIT4;DCX;PFN1;ARL8A;YTHDC1;SLC3A2;SRI;MLLT3;ZFP36L2;ARHGAP21;UBB;BAG1;SH3BP5;MAN1C1;MCL1;CDKN2D;RBM39;CENPV;DUT;ARPP21;PBX3;COL1A1;NR4A2;PER1;COL1A2;NFIA;FABP5;NSG2;ARPC2;BCL6;MAB2…	Chronic
ChEA_2022	TBX3 20139965 ChIP-Seq ESCs Mouse	43/767	0.000558917	0.00172027	0	0	1.78599	13.3762	KHDRBS1;DYNC1I2;BTG1;NUFIP2;PDE1A;GCNT1;ANKRD12;TIMM13;GJA1;CCND2;CNR1;BAG1;EIF4EBP1;SPOCK1;KIF21A;OTX2;MAF1;SOX4;TRPM3;MCL1;RPL41;USP5;PCDH9;MTX2;RDX;EBF1;PAX6;CACYBP;NR2F2;PJA1;RAB10;OLFM1;ARL4A;NFIB;DOK5;ID2;DDIT4;ID3;SAE1;INA;RPS24;YPEL3;FGFR2	Chronic
ChEA_2022	CHD4 35695185 ChIP-Seq nicBasalRootGanglia Mouse Embryo	97/2119	0.000588904	0.00180517	0	0	1.47025	10.9346	NR3C1;TPGS2;KIF5C;KIF5B;KIF21A;NRCAM;JUNB;TMSB10;NCKAP5;SOX4;TLE4;LMO1;HES6;LMO3;HPCAL1;PTOV1;SOX11;ACYP1;FOXP2;CARHSP1;MTHFD2;PPA1;FEZ1;MAP1B;DDIT4;FKBP4;OPTN;PHYHIPL;KLC1;EFNA5;ZFP36L2;NEUROD2;PCBP4;MAP2;TSPAN5;MCL1;XRCC5;GADD45A;PLK2;PBX3;ST18;SQLE;RPS29;SPATS2L;TCF4;BRWD1;FGFR2;RNF11;WDR1;PODXL2;CELF2;CHD7;CLTB;HIF3A;ETFB;SYNE2;UBL5;PPP3CA;PCM1;ENC1;RPLP2;NEFL;NEFM;CAP1;EIF5B;CCT2;RGMB;RCN1;R…	Chronic
ChEA_2022	TBX3 20139965 ChIP-Seq MESCs Mouse	43/770	0.00060496	0.00184685	0	0	1.77833	13.1781	KHDRBS1;DYNC1I2;BTG1;NUFIP2;PDE1A;GCNT1;ANKRD12;TIMM13;GJA1;CCND2;CNR1;BAG1;EIF4EBP1;SPOCK1;KIF21A;OTX2;MAF1;SOX4;TRPM3;MCL1;RPL41;USP5;PCDH9;MTX2;RDX;EBF1;PAX6;CACYBP;NR2F2;PJA1;RAB10;OLFM1;ARL4A;NFIB;DOK5;ID2;DDIT4;ID3;SAE1;INA;RPS24;YPEL3;FGFR2	Chronic
ChEA_2022	PHOX2B 30127528 ChIP-Seq BE2C Human Brain Neuroblastoma	44/794	0.000614488	0.00186834	0	0	1.76456	13.0484	GRIA2;HDAC2;CHRNA3;ANAPC16;MYT1L;NRXN1;CHD7;ELAVL4;EFNA5;PCM1;TUBA1A;ATP5F1B;CALB1;MAP2;ENC1;PLS3;KIF21A;NRCAM;METTL7A;KIF1A;ZC3H13;RUNX1T1;LMO1;CCT2;SYT4;CBX5;XRCC5;GADD45A;LMO3;PBX3;HMGA1;ZFHX4;FOXP1;GULP1;MLLT11;ARPC2;GSTA4;RPS29;FABP7;PDCD2;TCF4;BRWD1;SCG2;TNRC6B	Chronic
ChEA_2022	POU5F1 16153702 ChIP-ChIP HESCs Human	28/433	0.000619324	0.00187545	0	0	2.06459	15.2509	STMN2;CSAD;SOX2;SYNPR;GJA1;CA2;DPYSL2;NEFL;CCL2;NR2F1;PAX6;RPS3A;NR2F2;ARPC5;KLHL4;ARID1B;MEIS2;DHRS3;NR4A2;PSMA3;GAP43;NFIA;FEZ1;MAB21L1;ID2;TCF4;TNRC6A;FGFR2	Chronic
ChEA_2022	CEBPB 21427703 ChIP-Seq 3T3-L1 Mouse	74/1531	0.000639268	0.00192036	0	0	1.5445	11.3601	IFITM3;SNED1;MTCH2;NRP2;CCNI;RPL31;YWHAB;HP1BP3;ILK;UBE2L6;SLC7A11;SYNE2;MAP1LC3B;EFEMP1;C1QBP;COTL1;RPLP2;RPS11;RPL39;JUNB;YWHAH;TLE1;DUSP1;RPL23;TSC22D3;RPS3A;FOXP1;MTHFD2;HNRNPH1;SMS;VSTM2A;ATF3;PFN2;IDI1;SEMA3C;MGST3;GCNT1;ATP1A3;UQCR11;PSMB6;CDC42;LDHB;UBB;PSMB3;CALD1;PSAP;SH3BP5;CCL2;HES1;METTL9;RUNX1T1;RPL41;HSPA5;XRCC5;GADD45A;DSTN;NR2F2;ARPC5;EIF2S2;GNG11;MEIS2;DLK1;EIF1;PER1;COL3A1;NFIA…	Chronic
ChEA_2022	SUZ12 18692474 ChIP-Seq MESCs Mouse	74/1531	0.000639268	0.00192036	0	0	1.5445	11.3601	NRP2;WNT2B;CLU;CDH8;SYNE2;DMBX1;EFEMP1;CCND2;CALB1;ADAMTS1;NEFL;NRCAM;KIF1A;HMGN3;SOX4;LMO1;ARG2;IGFBP5;EBF1;PAX3;SOX11;PAX6;SSTR2;FOXP2;CLDN5;SLC7A8;DOK5;HOXB2;LY6H;ATF3;GRIA2;CHRNA3;SMARCD3;RTN1;SEMA3C;CRABP1;CRMP1;LIN7A;MLLT3;EFNA5;GNAI1;NEUROD2;PTPRZ1;CAMK2N1;CNR1;NNAT;PLXNA2;SPOCK1;NDN;OTX2;TAC1;CHGA;ARPP21;BCL11A;GAD1;ECEL1;NR2F1;PBX3;NR2F2;NSG1;ZFHX4;SCRT1;DLK1;NR4A2;NFIA;NFIB;PPP2R2B;MAB2…	Chronic
ChEA_2022	FOXP2 21765815 ChIP-ChIP NEURO2A Mouse	41/726	0.000647453	0.0019372	0	0	1.79784	13.2006	GPM6A;NRP2;SMARCD3;RPL31;CRABP1;ELAVL4;ATP1A3;SRI;COX7C;GNAI1;LDHB;ZFP36;EBP;UBB;NEUROD6;BAG1;PLXNA2;PAK3;TAC1;HMGN3;MEST;YWHAH;ARG2;RPL21;PLK2;GAD1;TPBG;STX7;NDUFA2;HPCAL1;NR2F1;NSG1;ACYP1;COL3A1;PSMA3;NFIA;AAK1;TCF4;LY6H;INA;CBLN1	Chronic
ChEA_2022	TP63 30713093 ChIP-Seq Epithelial Human Tongue SCC	96/2100	0.000659117	0.00196427	0	0	1.46709	10.7458	IFITM3;BTG1;CELF2;CHD7;CSAD;PSMD8;RPS14;PSMD7;STMN1;RPL38;SH3BGRL3;RPL37;RPS11;JUNB;NCKAP5;SUN2;ACOT7;RPL21;TPM4;DUSP1;VBP1;TSC22D3;KRT8;FOS;WIPI2;MIF;ACYP1;FOXP1;MLF2;ARL4A;PKM;TRAF4;NPC2;COL4A5;SNRNP27;VDAC2;TAGLN3;CRYAB;ERGIC2;GAPDH;MXRA5;INA;ATF3;ARL8A;CCDC90B;RAB1A;ANAPC16;RGS16;TMEM59L;RPL36A;HACD3;GNAI1;HSPD1;PSMB6;CST3;PSMB7;ARHGAP21;ATP5F1B;UBB;MAP2;CALD1;CHN1;PSAP;PLXNA2;TSPAN5;HES1;CD1…	Chronic
ChEA_2022	ERG 20887958 ChIP-Seq HPC-7 Mouse	72/1486	0.000709119	0.00210493	0	0	1.54691	11.2174	RPL5;NRP2;BTG1;CMAS;NDUFA11;GDI1;RPLP0;CHD7;MRPL33;PPP1CB;RPS15;PPP3CA;PCM1;STMN1;CFL1;BSG;SEC62;YWHAH;EIF5B;RPL21;TPM4;RPL22;HPCAL1;CIRBP;PGM2L1;RCN2;PSMA2;HNRNPH1;RPL37A;AKAP9;STRAP;TERF2IP;VDAC2;RPL26;PFN1;ARL8A;IDI1;ODC1;TMEM160;SRI;KLC1;RTN4;TMEM165;DNAJB1;UBB;KIF3A;PRDX1;PSAP;PLXNA2;CCL2;TSPAN5;RPL17;METTL9;MCL1;SEC11C;CD164;HSPA8;MARCKSL1;HSPA5;XRCC5;BCL11A;MTX2;RDX;RPL35A;ARPC5;GNG11;SQLE…	Chronic
ChEA_2022	RNF2 18974828 ChIP-Seq MESCs Mouse	55/1066	0.000751598	0.00221353	0	0	1.64253	11.8153	NRP2;WNT2B;CDH8;DMBX1;CCND2;HEY1;ADAMTS1;NEFL;NEFM;KIF1A;SOX4;ARG2;IGFBP5;TSC22D3;EBF1;PAX3;SOX11;PAX6;FOXP2;SLC7A8;HOXB2;INA;SMARCD3;RTN1;CRABP1;ATP1A3;LIN7A;MLLT3;EFNA5;NEUROD2;PTPRZ1;CAMK2N1;SPOCK1;OTX2;FDPS;XRCC5;BCL11A;GAD1;ECEL1;NR2F1;PBX3;NR2F2;NSG1;ZFHX4;DHRS3;SCRT1;DLK1;NR4A2;NFIA;MAB21L1;ID3;LHX9;FGFR2;SNTB1;CBLN1	Chronic
ChEA_2022	EZH2 18974828 ChIP-Seq MESCs Mouse	55/1066	0.000751598	0.00221353	0	0	1.64253	11.8153	NRP2;WNT2B;CDH8;DMBX1;CCND2;HEY1;ADAMTS1;NEFL;NEFM;KIF1A;SOX4;ARG2;IGFBP5;TSC22D3;EBF1;PAX3;SOX11;PAX6;FOXP2;SLC7A8;HOXB2;INA;SMARCD3;RTN1;CRABP1;ATP1A3;LIN7A;MLLT3;EFNA5;NEUROD2;PTPRZ1;CAMK2N1;SPOCK1;OTX2;FDPS;XRCC5;BCL11A;GAD1;ECEL1;NR2F1;PBX3;NR2F2;NSG1;ZFHX4;DHRS3;SCRT1;DLK1;NR4A2;NFIA;MAB21L1;ID3;LHX9;FGFR2;SNTB1;CBLN1	Chronic
ChEA_2022	GABP 17652178 ChIP-ChIP JURKAT Human	36/617	0.000764943	0.00224403	0	0	1.85659	13.3223	RPL31;RPL34;DDX1;YBX1;COX6A1;SRP14;COX7C;RPL6;MRPL33;UBL5;PSMB7;RPS14;PSMD7;CCND2;CAP1;CD164;RPL41;SUPT16H;MDH1;ZNF580;RPL35A;PRPF4B;CACYBP;RPS3A;KRT10;NME1;RPS25;RPS27;SYF2;MORF4L2;RPL37A;NDUFS2;SNRPE;PDCD2;RPS20;RPL26	Chronic
ChEA_2022	VDR 24787735 ChIP-Seq THP-1 Human	38/663	0.000769698	0.00224919	0	0	1.82332	13.0723	BTG1;NUFIP2;CEBPD;INSIG1;NTM;CHD7;EFNA5;NR3C1;SAT1;MRPL33;CST3;GJA1;ZNF706;YWHAQ;BASP1;CA2;PSAP;ENC1;PLXNA2;SPOCK1;CLIC1;CTSD;TLE4;CAP1;TPM4;HMGCS1;BCL11A;LMO3;GTF3A;PAX3;ARID1B;FOXP2;NFIA;BCL6;MTHFD2;SPATS2L;SNTB1;FTL	Chronic
ChEA_2022	FOXP2 23625967 ChIP-Seq PFSK-1 AND SK-N-MC Human	41/733	0.000780347	0.00227147	0	0	1.77898	12.73	MTCH1;RNF11;PGAP1;YTHDC1;YWHAB;GSTP1;CRABP1;ILK;CSAD;NR3C1;PSMA7;PPM1G;UBB;YWHAQ;DPYSL2;TRA2B;PSAP;EIF4EBP1;PLXNA2;HES1;CYC1;RUNX1T1;SUN2;HSPA8;IFNGR2;NR2F1;MEIS2;ARID1B;DHRS3;FOXP1;RHOB;PKM;KRT18;NFIA;GSTA4;GNB2;AKAP9;DDIT4;NDUFS2;SNRPE;FTL	Chronic
ChEA_2022	AR 19668381 ChIP-Seq PC3 Human	122/2803	0.000783656	0.0022723	0	0	1.40367	10.0384	PGAP1;MYT1L;ENO2;RPL7;SOX2;PSMD7;CCND2;DPYSL2;KIF5B;BAALC;NRCAM;TLE4;ACOT7;TLE1;RPL21;IGFBP5;UBE2E3;STX7;HPCAL1;EBF1;SOX11;PRPF4B;ATP1B3;FOXP2;RBX1;FOXP1;OLFM1;MAP1B;SPARCL1;COL4A5;VDAC2;TAGLN3;MXRA5;SCG2;ATF3;GPM6A;CHRNA3;YTHDC1;SDC2;ANKRD12;LIN7A;APCDD1;EFNA5;ZFP36L2;LDHB;ARHGAP21;LDHA;CALD1;BAG1;PLXNA2;TAC3;MCL1;GADD45B;NR2F2;ZFHX4;ST18;GULP1;UQCRQ;ID2;NMT1;CALM1;CD24;BRWD1;PAM;LHX9;FGFR2;CNTN…	Chronic
ChEA_2022	FOXA1 33576154 ChIP-Seq Human HilarLN ProstateCancer	43/781	0.000803997	0.00232231	0	0	1.75079	12.476	MTCH2;BTG1;SEMA3C;MRPS35;YTHDC1;GSTP1;FAM107A;SRI;CSAD;GNAI1;RPL7;HSPD1;PPP1CB;SOX2;TUBA1B;PSMD7;CALD1;HES1;METTL7A;FDFT1;TLE4;HSP90AA1;ACOT7;TPI1;TLE1;DUSP1;GTF3A;KRT8;DSTN;FOS;EIF2S2;ARID1B;DHRS3;FOXP2;FOXP1;PER1;ARL4A;BCL6;NFIB;EBPL;GRB2;BRWD1;ATF3	Chronic
ChEA_2022	ISL1 27105846 Chip-Seq CPCs Mouse	64/1293	0.000827579	0.00238127	0	0	1.57696	11.1917	CNTNAP2;NRP2;RPL34;CELF2;CHD7;ACTB;AQP1;SOX2;UBL5;PPP3CA;GJA1;UCHL1;CCND2;C1QBP;ENC1;NEFM;JUNB;SOX4;WLS;TLE4;HSP90AA1;LMO3;KRT8;PAX3;SOX11;YWHAZ;ARID1B;RAB33A;FOXP1;NPC2;DOK5;DDIT4;DCX;GAPDH;SLBP;HDAC2;SMARCD3;INSIG1;NRXN1;CRABP1;EFNA5;CALD1;CNR1;MLEC;HES1;DUT;PCDH9;MTX2;TPBG;RDX;NR2F1;NR2F2;MEIS2;DLK1;GULP1;COL1A2;NFIB;ID2;GNB2;ID3;CTNNB1;CALM1;RPS24;FGFR2	Chronic
ChEA_2022	GATA2 21186366 ChIP-Seq BM-HSCs Mouse	72/1495	0.000836055	0.00239648	0	0	1.53636	10.8879	SLC25A3;BTG1;SPARC;MYT1L;NDUFA12;CELF5;ACTG1;RPS15;AKAP12;GJA1;NUDCD3;EFEMP1;YWHAQ;BSG;RPL38;KPNA2;APC2;CCT2;TSPYL1;STX7;HPCAL1;CIRBP;EBF1;SOX11;FOS;MIF;NME1;RHOB;ARL4A;GAP43;TRAF4;PPA1;HNRNPH1;DDIT4;VSTM2A;HDAC2;RTN1;ANAPC16;NUFIP2;DCTN2;DDX1;ODC1;TIMM13;PHYHIPL;LIN7A;UQCR11;UQCR10;RTN4;NEUROD2;PSAP;CCL2;CKB;SLC17A8;CHGA;CD164;CENPV;MDH1;GADD45B;BCL11A;AP2B1;TPD52L1;DLK1;COL1A1;RPS26;NSG2;RPS29;…	Chronic
ChEA_2022	REST 18959480 ChIP-ChIP MESCs Mouse	80/1701	0.000859622	0.00244783	0	0	1.50236	10.6052	CNTNAP2;SNED1;BTG1;WDR1;MYT1L;NDUFA12;ARPC1A;GDI2;STMN2;ELAVL4;STMN4;ETFB;CDH8;PPP3CA;MAP1LC3B;CCND2;CALB1;YWHAQ;STMN1;ENC1;NEFL;PLS3;RPL38;HMGN3;YWHAH;APC2;LMO1;RPL21;LMO3;RPL22;APLP1;CACYBP;WIPI2;RGMB;PJA1;OLFM1;ARL4A;CARHSP1;NPC2;DOK5;DDAH2;DCX;TERF2IP;RPL26;LY6H;INA;GRIA2;GPM6A;CHRNA3;SMARCD3;RTN1;DDX1;NRXN1;PHYHIPL;ATP1A3;CRMP1;NEUROD1;NEUROD2;RPS15A;PLXNA2;SPOCK1;HES1;CYC1;TRPM3;CHGA;NPDC1;…	Chronic
ChEA_2022	GATA2 22383799 ChIP-Seq G1ME Mouse	73/1522	0.000860489	0.00244783	0	0	1.53012	10.7996	MTCH1;BTG1;WDR1;MYT1L;RPL34;EIF4A3;ZFAND5;PSMD8;PPP1CB;PPP3CA;ZFP36;NUDCD3;LGALS1;KIF5B;STMN1;CFL1;BSG;ENC1;RPL38;YWHAH;APC2;EIF5B;CCT2;SUN2;SUPT16H;RPL21;GTF3A;PTOV1;RPS3A;ARID1B;RHOB;ARL4A;RCN1;SLC7A8;TRAF4;RPL37A;DDIT4;NDUFS2;VDAC2;SNRPE;KHDRBS1;NUFIP2;DCTN2;ANKRD12;KLC1;TMEM165;UBB;TRA2B;PSAP;TSPAN5;SLC17A8;CDKN2D;CD164;RPL41;AKIRIN1;DSTN;ARPC5;DHRS3;RAB11A;EIF1;GULP1;MLLT11;KRT18;ARPC2;BCL6;…	Chronic
ChEA_2022	SALL4 18804426 ChIP-ChIP XEN Mouse	39/693	0.000928854	0.00263234	0	0	1.78842	12.4859	SLBP;RPL31;GCNT1;ELAVL4;CST3;GJA1;TTR;HEY1;PNMA1;UBB;CALD1;PRDX1;STMN1;SPOCK1;NEFL;BAALC;HES1;KIF21A;JUNB;TSPYL1;GADD45A;PLK2;UBE2E3;APLP2;DSTN;DHRS3;KTN1;CARHSP1;RCN1;COL1A2;NFIA;GSTA4;NFIB;ZYX;AAK1;ID3;RPS20;VIM;PAM	Chronic
ChEA_2022	EGR1 19374776 ChIP-ChIP THP-1 Human	8/62	0.000965081	0.00272472	0	0	4.36833	30.3306	MLLT11;PCM1;ZFP36;HDAC2;GADD45B;BAALC;GRB2;YWHAH	Chronic
ChEA_2022	STAT3 19079543 ChIP-ChIP MESCs Mouse	38/672	0.000985602	0.00277224	0	0	1.79657	12.4363	GRIA2;NRP2;WNT2B;CCNI;TCF25;ODC1;MLLT3;ZFP36;PSMD7;BAG1;ENC1;MCL1;YWHAH;FDPS;TPM4;GAD1;ECEL1;NR2F1;EBF1;PAX6;NR2F2;FOS;NSG1;TPD52L1;YWHAZ;DHRS3;NME1;NR4A2;GNB2;ID1;TOMM7;LY6H;BRWD1;SCG2;ATF3;LHX9;RPS24;CBLN1	Chronic
ChEA_2022	RNF2 27304074 Chip-Seq ESCs Mouse	60/1205	0.00104249	0.00292132	0	0	1.58363	10.8734	NRP2;FAM107A;CELF4;NR3C1;SOX2;DMBX1;CCND2;NEFL;PLS3;KIF21A;NRCAM;KIF1A;SOX4;LMO1;HES6;IGFBP5;TSC22D3;EBF1;PAX3;SOX11;PAX6;FOXP2;PPA1;HOXB2;ATF3;HDAC2;INSIG1;NRXN1;PHYHIPL;LIN7A;MLLT3;EFNA5;ZFP36L2;NEUROD2;CAMK2N1;CNR1;PLXNA2;MAN1C1;RUNX1T1;BCL11A;GAD1;TPBG;ECEL1;NR2F1;NR2F2;MEIS2;SCRT1;DLK1;NR4A2;KRT18;NFIA;NFIB;MAB21L1;ID2;SPATS2L;ID3;LHX9;FGFR2;SNTB1;CBLN1	Chronic
ChEA_2022	SOX3 22085726 ChIP-Seq MUSCLE Mouse	70/1459	0.00109163	0.00304764	0	0	1.52797	10.4209	CNTNAP2;CMAS;WDR1;NDUFA12;RPL34;ZFAND5;HP1BP3;CSAD;PHB2;AQP1;MECP2;SOX2;PCM1;TUBA1A;ADAMTS1;DPYSL2;STMN1;RAC3;RPL38;KIF1A;JUNB;WLS;YWHAH;SUPT16H;ATP6V1G2;USP5;SERPINF1;UBE2E3;GTF3A;EBF1;RGMB;CLDN5;ARL4A;SYF2;SPARCL1;CEBPD;INSIG1;SRI;KLC1;ZFP36L2;LDHB;PTPRZ1;UBB;PRDX1;CHN1;MAN1C1;SPOCK1;SLC17A8;TAC1;SERF2;CCT4;CENPV;HSPA5;BCL11A;GADD45A;NDUFA2;KLHL4;MT3;MEIS2;EIF1;MLLT11;RPS26;NFIA;NSG2;UBE2S;ID1;…	Chronic
ChEA_2022	FUS 26573619 Chip-Seq HEK293 Human	27/428	0.00110966	0.00308649	0	0	2.00797	13.6616	RNF11;HDAC2;SEMA3C;RPL31;PDE1A;NRXN1;RPL36A;PSIP1;FSTL1;COX7C;GJA1;PSMD7;TTR;TLE4;PCDH9;GADD45A;MTX2;TSC22D3;ATRX;NR2F2;ID2;TERF2IP;VSTM2A;PAM;GAPDH;MXRA5;RPS24	Chronic
ChEA_2022	ILF3 29590119 ChIP-Seq K562 Human BoneMarrow Leukemia	39/700	0.001118	0.00309822	0	0	1.76881	12.0212	SLBP;MTCH1;IDI1;SLC25A3;MTCH2;RNF11;CMAS;CEBPD;GSTP1;INSIG1;MGST3;DDX1;PSMD8;PPP1CB;RPS15;TUBA1B;CCND2;PRDX1;KIF5B;BSG;METTL5;SH3BGRL3;MCL1;EIF5B;RBM39;RPL41;DUSP1;GADD45A;MTX2;RAB10;RPS26;NR4A2;PKM;UBE2S;INAFM1;ID1;ID3;SAE1;ATF3	Chronic
ChEA_2022	MYC 20876797 ChIP-ChIP MEDULLOBLASTOMA Human	55/1086	0.00114947	0.00317371	0	0	1.60891	10.8899	PSIP1;CDH8;RPL7;GJA1;NUDCD3;HEY1;YWHAQ;ADAMTS1;DPYSL2;STMN1;ENC1;RPL38;RPL21;TPM4;UBE2E3;PAX6;YWHAZ;FOXP2;RAB33A;FOXP1;RCN1;SYF2;HOXB2;SCG2;KHDRBS1;GSTP1;INSIG1;ANKRD12;MLLT3;ZFP36L2;ZNF706;CALD1;CHN1;TSPAN5;HES1;TRPM3;FDFT1;SYT4;XRCC5;BCL11A;GADD45A;TAF11;NR2F1;RPL23A;PER1;RPS27;NFIA;GSTA4;RPS29;ID2;EBPL;BRWD1;SAE1;RBMX;LHX9	Chronic
ChEA_2022	SOX11 23321250 ChIP-ChIP Z138-A519-JVM2 Human	42/773	0.00118901	0.00326058	0	0	1.72431	11.6126	CNTNAP2;RTF1;APCDD1;SYNE2;ACTG1;HSPD1;NEUROD1;CALB1;DPYSL2;SUMO2;BSG;RPL36;SH3BP5;RPL35;METTL5;MAP4;JUNB;CLIC1;ATP6V1G2;TPM4;TPM3;GAD1;LMO3;RPL22;RPL23A;RPS3A;NR2F2;SSTR2;MEIS2;NME1;MLLT11;SQLE;COL1A2;KRT18;ARPC2;BCL6;ID1;RPL26;PFN1;GAPDH;RBMX;ATF3	Chronic
ChEA_2022	RUNX1 27514584 ChIP-Seq MCF-7 Human BreastCancer	68/1413	0.00118961	0.00326058	0	0	1.53145	10.313	BTG1;CCNI;ARL6IP1;PSIP1;RPS14;NUDCD3;PCM1;PSMD7;LGALS1;HEY1;YWHAQ;CA2;AP1S2;RPLP2;RPL37;CAP1;CCT2;HSP90AA1;TLE1;DUSP1;RPL22;STX7;KRT8;RPS3A;FOS;NME1;RHOB;PSMA3;ARL4A;PKM;SLC7A8;TRAF4;NPC2;DDIT4;NAA38;FKBP4;ARL8A;IDI1;TOMM40;DDX24;SDC2;RGS16;DDX1;GCNT1;ANKRD12;SLC3A2;TXN;ZNF706;PNMA1;TRA2B;PSAP;HES1;CCT8;CCT4;FDPS;CBX5;HSPA5;UPF3A;DHRS3;ATP5F1E;RPS26;GNB2;HNRNPD;AAK1;CTNNB1;RPS20;CALM1;BRWD1	Chronic
ChEA_2022	MYC 18940864 ChIP-ChIP HL60 Human	34/587	0.00119975	0.00327164	0	0	1.8391	12.3691	KHDRBS1;ARL6IP1;RPL34;DDX1;NEUROD2;DNAJB1;AKAP13;PPP3CA;GJA1;RPS15A;PSMB3;KIF5B;RPL38;TMSB10;CCT5;YWHAH;TLE1;CBX5;RPL21;PCDH9;MTX2;RPL23A;CACYBP;NR2F2;YWHAZ;GULP1;GAP43;RPS27;UQCRQ;AKAP9;HOXB2;OCIAD2;CALM1;RPS24	Chronic
ChEA_2022	PHOX2B 30127528 ChIP-Seq KELLY Human BrainNeuroblastoma	86/1877	0.00120236	0.00327164	0	0	1.46279	9.83505	CNTNAP2;MYT1L;CELF2;CHD7;CLTB;ELAVL4;NR3C1;CDH8;RPS14;AKAP13;PCM1;TUBA1A;CALB1;BASP1;ENC1;PLS3;KIF21A;NRCAM;KIF1A;KPNA2;LMO1;CCT2;SERPINF1;LMO3;EBF1;CACYBP;ATP1B3;RGMB;RAB33A;FOXP1;CFDP1;PSMA2;SPARCL1;TAGLN3;SCG2;ATF3;GPM6A;DYNC1I2;HDAC2;CHRNA3;ANAPC16;YTHDC1;GSTP1;PDE1A;NRXN1;PHYHIPL;MLLT3;EFNA5;RTN4;ATP5F1B;MAP2;CHN1;SH3BP5;MLEC;ZC3H13;RUNX1T1;BTF3;FDPS;SYT4;CBX5;ARPP21;XRCC5;GADD45A;PBX3;HMGA1…	Chronic
ChEA_2022	DACH1 20351289 ChIP-Seq MDA-MB-231 Human	65/1338	0.00120891	0.00327759	0	0	1.54507	10.3798	RPL5;MTCH1;MTCH2;NRP2;ARL6IP1;ARPC1A;CLTB;ILK;ETFB;RPS14;MT2A;YWHAQ;ENC1;RAC3;RPL38;KIF21A;MAF1;SEC62;JUNB;TMSB10;CCT2;USP5;DUSP1;GTF3A;WIPI2;TUBB2A;MRPL51;TRAF4;DDIT4;VDAC2;CCDC90B;FTL;PFN2;SLBP;HDAC2;NUFIP2;RPL12;NDUFB1;TXN;PSMA7;PPM1G;HSPD1;DNAJB1;ZNF706;PNMA1;PSMB3;TRA2B;MLEC;HES1;CYC1;POLR2L;BTF3;NPDC1;FDPS;RBM39;AKIRIN1;ZNF580;GADD45B;PLK2;HMGA1;RAB11A;GFAP;ID1;GRB2;RPS21	Chronic
ChEA_2022	KDM2B 26808549 Chip-Seq REH Human	67/1389	0.00121896	0.00329205	0	0	1.53456	10.2965	PGAP1;CHD7;SLC7A11;CDH8;RPL7;ACTG1;PPP1CB;AKAP12;PPP3CA;CALB1;ADAMTS1;KIF21A;SOX4;WLS;TLE4;LMO1;TLE1;DUSP1;SERPINF1;LMO3;EBF1;RGMB;ARID1B;RBX1;NME1;SLC7A8;DOK5;LY6H;CCDC90B;GPM6A;CEBPD;GSTP1;INSIG1;GCNT1;PHYHIPL;PTN;MLLT3;KLC1;EFNA5;PPM1G;ARHGAP21;TTR;TSPAN5;HES1;ZC3H13;RUNX1T1;CDKN2D;NPDC1;CENPV;PCDH9;MTX2;PLK2;IDH1;NR2F1;ZFHX4;ST18;DLK1;GULP1;COL1A1;RAB10;SQLE;COL3A1;COL1A2;FABP5;NFIB;EIF3H;SPA…	Chronic
ChEA_2022	GF1 26923725 Chip-Seq HPCs Mouse	55/1089	0.00122301	0.00329205	0	0	1.60398	10.757	BTG1;RPL31;CHD7;CELF5;PPP1CB;AKAP13;CCND2;ENC1;SH3BGRL3;SOX4;YWHAH;HSP90AA1;IFNGR2;GTF3A;EBF1;SOX11;FOS;YWHAZ;ARID1B;ARL4A;GAP43;SLC7A8;TRAF4;SYF2;DOK5;DDIT4;ATF3;CCDC90B;GCNT1;ODC1;EFNA5;FSTL1;PSMB7;PNMA1;NNAT;METTL5;HES1;RUNX1T1;CDKN2D;GADD45A;MTX2;RPL35A;NR2F2;NSG1;SCRT1;KTN1;GULP1;ARPC2;BCL6;RPS29;MAB21L1;GRB2;VIM;RPS24;TNRC6B	Chronic
ChEA_2022	OCT4 21477851 ChIP-Seq ESCs Mouse	72/1517	0.00123597	0.00331505	0	0	1.51111	10.1182	SNED1;NRP2;PGAP1;BTG1;SPARC;RPL31;NDUFA12;CELF5;SYNE2;RPL7;RPS15;AKAP12;GJA1;EFEMP1;KIF1A;NCKAP5;APC2;HES6;EIF5B;TSPYL1;IGFBP5;STX7;EBF1;PAX3;CACYBP;MIF;RHOB;RPL37A;DDIT4;SNRPE;PFDN2;SCG2;ATF3;ARL8A;HDAC2;ANAPC16;NUFIP2;MGST3;RGS16;PHYHIPL;LIN7A;UQCR10;RTN4;HSPD1;PNMA1;NHLH1;PSAP;PLXNA2;SLC17A8;CD164;CENPV;MDH1;GADD45B;XRCC5;BCL11A;KCNJ13;IDH1;ECEL1;ARPC5;TPD52L1;ST18;GULP1;COL3A1;NSG2;ARPC2;FABP…	Chronic
ChEA_2022	PIAS1 25552417 ChIP-Seq VCAP Human	34/589	0.00127009	0.00339444	0	0	1.83228	12.2189	CEBPD;NUFIP2;YTHDC1;ZFAND5;CHD7;NR3C1;EFNA5;GNAI1;RTN4;UCHL1;ADAMTS1;CA2;KIF5B;TSPAN5;SPOCK1;TLE4;SYT4;TLE1;PCDH9;IFNGR2;UBE2E3;RDX;ACSL3;ZFHX4;FABP5;BCL6;PSAT1;RPS29;DOK5;MAP1B;EIF3H;FKBP4;CD200;SNTB1	Chronic
ChEA_2022	PRDM5 23873026 ChIP-Seq MEFs Mouse	46/873	0.00132105	0.00351539	0	0	1.67148	11.0808	MTCH1;SEMA3C;GDI1;SDC2;ZFAND5;CHD7;TAF9;TXN;MLLT3;MECP2;PCM1;EBP;TCEAL4;CA2;PEG10;ENC1;PLS3;CYC1;MAF1;HMGN3;MEST;CLIC1;FDFT1;CD164;TSPYL1;HSPA5;TUBB;ATRX;TAF11;NR2F1;PBX3;PRPF4B;WIPI2;TPD52L1;ARID1B;SQLE;DDAH2;GNB2;TCP1;AKAP9;ZYX;SMS;PDCD2;SLC25A5;SNTB1;CDK16	Chronic
ChEA_2022	CTCF 26484167 Chip-Seq Bcells Mouse	72/1521	0.00132471	0.00351539	0	0	1.5066	9.98358	IFITM3;SNED1;NRP2;PGAP1;CLTB;CELF5;UBE2L6;HIF3A;COX6A1;CLU;RPS15;RPS14;MAP1LC3B;CCND2;MDK;STMN1;SUMO2;COTL1;RPL35;RAC3;AMH;YWHAH;SUPT16H;TSPYL1;TSC22D3;CIRBP;CACYBP;RPS3A;NME1;RHOB;OLFM1;CARHSP1;HNRNPH1;DDAH2;MORF4L2;DDIT4;TMEM106C;SNRPE;RPL26;CHRNA3;SMARCD3;TOMM40;ANAPC16;CEBPD;DCTN2;MGST3;RGS16;LIN7A;UQCR11;ZFP36L2;RTN4;SH3BP5;MAN1C1;METTL5;CCT4;NPDC1;CD164;GADD45B;PLK2;GAD1;UPF3A;ARPC5;DHRS3;C…	Chronic
ChEA_2022	FLI1 21867929 ChIP-Seq TH2 Mouse	71/1496	0.00133795	0.00353802	0	0	1.51016	9.99219	SLC25A3;BTG1;SPARC;MYT1L;NDUFA12;CELF5;STMN4;COX7C;SYNE2;ACTG1;AKAP12;SYNPR;GJA1;EFEMP1;YWHAQ;BSG;RPL38;NEFM;NRCAM;AMH;SOX4;APC2;CCT2;TSPYL1;STX7;HPCAL1;CIRBP;EBF1;SOX11;FOS;MIF;YWHAZ;ARID1B;RHOB;ARL4A;PPA1;DDIT4;VSTM2A;HDAC2;RTN1;ANAPC16;DDX1;ODC1;PHYHIPL;LIN7A;UQCR11;UQCR10;RTN4;NEUROD2;TRA2B;PSAP;SPOCK1;SLC17A8;CD164;MDH1;GADD45B;BCL11A;NR2F1;AP2B1;TPD52L1;DLK1;COL1A1;SQLE;NSG2;BCL6;RPS29;FABP…	Chronic
ChEA_2022	NANOG 18555785 Chip-Seq ESCs Mouse	72/1522	0.00134776	0.00355147	0	0	1.50548	9.95017	SNED1;NRP2;PGAP1;RPL31;RPL34;CELF2;CHD7;RPL7;PPP3CA;HEY1;KIF5C;KIF1A;NCKAP5;WLS;EIF5B;IGFBP5;UBE2E3;PAX3;PAX6;CACYBP;OLFM1;RCN1;SYF2;DOK5;RPL37A;SNRPE;PFDN2;SCG2;ATF3;ARL8A;PFN2;DYNC1I2;PDE1A;MGST3;RGS16;PTN;NEUROD1;CST3;PSMB7;ARHGAP21;CAMK2N1;CNR1;NHLH1;CHN1;NNAT;PLXNA2;TSPAN5;RUNX1T1;DUT;XRCC5;MTX2;KCNJ13;ECEL1;PBX3;DSTN;NR2F2;ARPC5;EIF2S2;ZFHX4;MEIS2;ST18;GULP1;NR4A2;COL3A1;COL1A2;NFIA;FABP5;M…	Chronic
ChEA_2022	TFAP2A 35110662 ChIP-Seq HEPM Human Embryo	57/1144	0.00136605	0.00358708	0	0	1.58189	10.4339	ARL6IP1;ZFAND5;CLTB;FAM107A;SYNE2;AKAP12;NUDCD3;DPYSL2;STMN1;COTL1;KIF21A;JUNB;YWHAH;SUPT16H;HSP90AA1;UBE2E3;APLP2;EBF1;ATP1B3;ACSL3;MIF;RGMB;YWHAZ;CFDP1;HNRNPH1;NAA38;PFN1;GAPDH;CCDC90B;SRSF9;ANAPC16;DDX1;GCNT1;ODC1;SLC3A2;NREP;ACAT2;RTN4;NSD3;DNAJB1;PLXNA2;MLEC;HES1;MAP4;CD164;HSPA8;ZNF580;HSPA5;UPF3A;TUBB4B;RAB10;NR4A2;HNRNPD;ZYX;ID3;SAE1;METAP2	Chronic
ChEA_2022	SPI1 26923725 Chip-Seq HPCs Mouse	70/1473	0.00139858	0.00364918	0	0	1.51154	9.9343	NRP2;PODXL2;GDI2;CELF5;UBE2L6;CSAD;ACTB;RPS14;TUBA1B;TUBA1A;CCND2;C1QBP;CFL1;SUMO2;RPL36;NEFL;RPS10;CLIC1;YWHAH;APC2;CCT3;CCT2;ARG2;DUSP1;IFNGR2;GTF3A;CIRBP;PAX3;CACYBP;FOS;MIF;YWHAZ;PSMA3;CARHSP1;TUBB2A;MRPL51;CFDP1;SLC7A8;TRAF4;SYF2;TMEM106C;HOXB2;SNRPE;ERGIC2;CCDC90B;RTN1;NUFIP2;CEBPD;PDE1A;UQCR10;NHLH1;HES1;ROMO1;METTL9;GADD45A;IDH1;NDUFA2;TTC9B;TBCB;NSG1;EIF2S2;ZFHX4;SQLE;ARPC2;BCL6;EIF3J;MG…	Chronic
ChEA_2022	MAF 26560356 Chip-Seq TH2 Human	76/1627	0.00139942	0.00364918	0	0	1.48733	9.77427	RPL5;ARL6IP1;GDI2;HP1BP3;ILK;YBX1;SAT1;ACTB;ACTG1;RPS15;ZFP36;MAP1LC3B;CCND2;CAPZB;MDK;ADAMTS1;DPYSL2;PEG10;STMN1;RPL36;RAC3;SH3BGRL3;CAP1;ACOT7;TLE1;TPM4;TPM3;RPL22;HPCAL1;CIRBP;PTOV1;CACYBP;MRPL51;SYF2;DDIT4;SNRPE;PFDN2;FKBP4;GAPDH;ATF3;ARL8A;CCDC90B;FTL;NUFIP2;MGST3;CDC42;ARHGAP21;GNG3;LDHA;PRDX1;TRA2B;MAN1C1;CKB;MCL1;FDPS;RPL41;MARCKSL1;DUT;AKIRIN1;GADD45B;ARPC5;EIF2S2;DHRS3;RPS26;NR4A2;RPS25…	Chronic
ChEA_2022	RNF2 27304074 Chip-Seq NSC Mouse	42/782	0.00148062	0.00383157	0	0	1.70252	11.0924	GPM6A;HDAC2;NRP2;WNT2B;NTM;FHL1;PHYHIPL;UBE2L6;ZFP36L2;TMEM47;DMBX1;CCND2;YWHAQ;ADAMTS1;KIF5C;SPOCK1;NDN;TSPAN5;OTX2;CKB;RUNX1T1;CDKN2D;TLE4;PCDH9;BCL11A;MTX2;PAX3;SOX11;NR2F2;ZFHX4;ST18;DHRS3;FOXP2;RHOB;SLC7A8;AKAP9;HOXB2;CALM1;PAM;INA;ATF3;LHX9	Chronic
ChEA_2022	EBF1 22473956 ChIP-Seq BONE MARROW Mouse	71/1502	0.00148424	0.00383157	0	0	1.50333	9.79096	SNED1;NRP2;PGAP1;RPL31;RPL34;CELF2;CHD7;STMN2;SLC7A11;SRP14;RPL7;CALB1;HEY1;KIF5C;KIF1A;NCKAP5;HES6;EIF5B;IGFBP5;UBE2E3;PAX3;PAX6;CACYBP;OLFM1;RCN1;DOK5;RPL37A;SNRPE;SCG2;OPTN;ATF3;ARL8A;DYNC1I2;PDE1A;MGST3;RGS16;CRMP1;HSPD1;NEUROD1;CST3;PSMB7;ARHGAP21;CAMK2N1;CHN1;NNAT;PLXNA2;RUNX1T1;DUT;XRCC5;MTX2;KCNJ13;GAD1;IDH1;ECEL1;PBX3;ARPC5;ZFHX4;MEIS2;ST18;GULP1;NR4A2;COL3A1;FABP5;ARPC2;NFIB;MAB21L1;EIF…	Chronic
ChEA_2022	RNF2 16625203 ChIP-ChIP MESCs Mouse	45/854	0.00148467	0.00383157	0	0	1.67044	10.8788	NDUFA13;NRP2;WNT2B;CRABP1;CRMP1;MLLT3;EFNA5;CDH8;NEUROD1;NEUROD2;GJA1;CCND2;HEY1;UBB;ADAMTS1;KIF5C;CNR1;PEG10;NEFL;HES1;KIF21A;OTX2;HMGN3;SOX4;LMO1;ARG2;TLE1;IGFBP5;HSPA5;BCL11A;EBF1;PAX3;SOX11;PAX6;NR2F2;DLK1;GAP43;NFIA;NFIB;MAB21L1;ID3;HOXB2;INA;ATF3;FGFR2	Chronic
ChEA_2022	E2F1 18555785 Chip-Seq ESCs Mouse	72/1528	0.00149371	0.00384169	0	0	1.49877	9.75174	SNED1;MTCH2;NRP2;PGAP1;RPL31;YWHAB;RPL34;CELF2;HP1BP3;ELAVL4;SLC7A11;SRP14;RPL7;PPP3CA;HEY1;KIF5C;KIF1A;NCKAP5;EIF5B;IGFBP5;UBE2E3;PAX3;PAX6;CACYBP;OLFM1;RCN1;DOK5;RPL37A;NDUFS2;SNRPE;PFDN2;SCG2;ATF3;ARL8A;DYNC1I2;PDE1A;MGST3;RGS16;RTF1;NEUROD1;PSMB7;ARHGAP21;NHLH1;NNAT;PLXNA2;TSPAN5;RUNX1T1;DUT;XRCC5;KCNJ13;IDH1;ECEL1;PBX3;DSTN;ARPC5;EIF2S2;ZFHX4;MEIS2;ST18;GULP1;NR4A2;COL3A1;RPS27;ARPC2;EIF3J;I…	Chronic
ChEA_2022	FOXA1 26769127 Chip-Seq PDAC-Cell Line Human	77/1658	0.00152397	0.00390614	0	0	1.47833	9.58912	RPL5;RNF11;PGAP1;BTG1;CCNI;HP1BP3;UBE2L6;SLC7A11;TUBA1B;MT2A;MDK;ADAMTS1;STMN1;BSG;ENC1;KIF21A;NRCAM;JUNB;CLIC1;CCT3;ACOT7;USP5;APLP2;RPL22;ATP1B3;PGM2L1;RAB33A;TRAF4;SYF2;PPA1;RBP1;DDIT4;VDAC2;SNRPE;RPL26;GAPDH;OPTN;ATF3;CCDC90B;PFN2;IDI1;CEBPD;DCTN2;GSTP1;MGST3;UQCR11;SLC3A2;ARHGAP21;PSMB3;PSAP;CCT8;MCL1;FDPS;HSPA8;RBM39;RPL41;DUT;GADD45B;GADD45A;RDX;TAF11;TTC9B;ARPC5;MEIS2;DHRS3;RAB11A;KTN1;GU…	Chronic
ChEA_2022	RUNX1 30185409 ChIP-Seq HPC Mouse BoneMarrow Leukemia	117/2724	0.00163886	0.00418634	0	0	1.37775	8.83655	NDUFA13;RPL31;ZFAND5;SRP14;NR3C1;ACTG1;PPP1CB;PSMD7;BASP1;PEG10;STMN1;CFL1;AP1S2;RPL37;JUNB;TLE1;RPL21;UBE2E3;APLP2;SOX11;PRPF4B;ATP1B3;CFDP1;MAP1B;RBP1;VDAC2;SNRPE;RPL26;PFN1;SRSF9;MGST3;ANKRD12;NREP;KLC1;ZFP36L2;ARHGAP21;LDHA;KIF3A;PLXNA2;MLEC;MAP4;MCL1;CD164;HSPA8;IDH1;GULP1;RPS26;NR4A2;SQLE;RPS29;ID2;GNB2;CALM1;PAM;NRP2;PODXL2;GDI2;ILK;PSIP1;CSAD;DMBX1;AKAP13;NUDCD3;UCHL1;PCM1;YWHAQ;ENC1;YWHA…	Chronic
ChEA_2022	CTCF 27219007 Chip-Seq ERYTHROID Human	77/1663	0.00165303	0.00420823	0	0	1.47326	9.43643	RPL5;SLC25A3;RNF11;CELF2;HP1BP3;YBX1;SRP14;PPP1CB;TUBA1B;LGALS1;CAPZB;MDK;BASP1;KIF5B;STMN1;CFL1;RAC3;AMH;CAP1;LMO1;CCT2;ARG2;ACOT7;TPI1;TLE1;IGFBP5;TPM3;TUBB;RPL22;GTF3A;CIRBP;MLF2;PPA1;HNRNPH1;MAP1B;DDIT4;VDAC2;CHRNA3;RTN1;NUFIP2;MGST3;UQCR11;SLC3A2;MLLT3;EFNA5;RTN4;CDC42;NEUROD2;ARHGAP21;GNG3;LDHA;MAP2;CAMK2N1;PRDX1;PSAP;NNAT;MAN1C1;CKB;VAT1;HSPA8;MARCKSL1;AKIRIN1;GADD45B;GADD45A;GAD1;ST18;DHR…	Chronic
ChEA_2022	P53 22387025 ChIP-Seq ESCs Mouse	71/1511	0.00173031	0.00439008	0	0	1.49318	9.49583	SNED1;NRP2;PGAP1;RPL31;CELF2;HP1BP3;SLC7A11;SRP14;RPL7;SOX2;PPP3CA;HEY1;KIF5C;KIF1A;NCKAP5;WLS;HES6;EIF5B;IGFBP5;UBE2E3;PAX3;PAX6;CACYBP;OLFM1;RCN1;DOK5;RPL37A;NDUFS2;SNRPE;PFDN2;SCG2;ATF3;ARL8A;PFN2;GRIA2;DYNC1I2;SEMA3C;PDE1A;MGST3;RGS16;HSPD1;NEUROD1;PSMB7;ARHGAP21;CAMK2N1;CNR1;NHLH1;CHN1;NNAT;PLXNA2;TSPAN5;RUNX1T1;DUT;XRCC5;MTX2;KCNJ13;IDH1;ECEL1;PBX3;ARPC5;MEIS2;ST18;GULP1;NR4A2;COL3A1;ARPC2;…	Chronic
ChEA_2022	MTF2 20144788 ChIP-Seq MESCs Mouse	108/2488	0.00179244	0.00452697	0	0	1.38903	8.78448	NDUFA13;NR3C1;CDH8;RPL7;CCND2;NRCAM;HMGN3;SOX4;LMO1;HES6;TLE1;IGFBP5;APLP2;HPCAL1;EBF1;KRT8;SOX11;PRPF4B;FOXP2;OLFM1;CLDN5;FEZ1;HOXB2;LY6H;ATF3;GRIA2;CHRNA3;RTN1;CRABP1;TMEM59L;LIN7A;APCDD1;EFNA5;NEUROD1;NEUROD2;KIF3A;PLXNA2;NDN;OTX2;TAC1;BCL11A;PLK2;NR2F1;PBX3;NR2F2;NSG1;GNG11;ZFHX4;SCRT1;NR4A2;BCL6;ID2;ID3;LHX9;FGFR2;SNED1;NRP2;WNT2B;PODXL2;CHD7;SYNE2;DMBX1;PPP3CA;AKAP13;ADAMTS1;NEFL;NEFM;KIF1A…	Chronic
ChEA_2022	KAP1 22055183 ChIP-Seq ESCs Mouse	51/1009	0.00179632	0.00452697	0	0	1.60143	10.1243	ARPC1A;FAM107A;RPL6;ACTG1;PSMD8;PSMD7;CALB1;PEG10;KIF5B;NEFL;NEFM;TMSB10;CTSD;CCT3;ARG2;HSP90AA1;ACOT7;DUSP1;RPL23;APLP2;APLP1;PTOV1;ATP1B3;MIF;FOXP2;OLFM1;SNRPE;RPL26;CCDC90B;IDI1;GSTP1;HSPD1;DNAJB1;LDHA;CALD1;KIF3A;TRA2B;NNAT;SH3BP5;HES1;MEST;CDKN2D;RDX;NDUFA1;TBCB;ARPC5;MT3;SYT11;PDCD2;PAM;TNRC6B	Chronic
ChEA_2022	GATA3 27048872 Chip-Seq THYMUS Human	75/1617	0.00181531	0.00455953	0	0	1.47456	9.30665	SNED1;SLC25A3;BTG1;CCNI;ARL6IP1;CELF2;ZFAND5;NR3C1;SYNE2;AQP1;ACTG1;AKAP13;ZFP36;CCND2;CAPZB;TMSB4X;C1QBP;STMN1;CFL1;BSG;ENC1;SH3BGRL3;NCKAP5;ACOT7;TLE1;TPM4;GTF3A;KRT8;PRPF4B;CACYBP;FOS;FOXP1;CLDN5;SYF2;PPA1;HNRNPH1;DDIT4;HOXB2;OPTN;SMARCD3;DDX24;INSIG1;RGS16;SLC3A2;MLLT3;GNAI1;CST3;LDHB;EBP;PCSK1N;PNMA1;NHLH1;PSAP;SH3BP5;TSPAN5;HES1;TAC3;ZC3H13;CCT5;FDPS;CBX5;ARPP21;EIF2S2;KTN1;SQLE;ARPC2;BCL6;…	Chronic
ChEA_2022	CREB1 26743006 Chip-Seq LNCaP Human	76/1645	0.00187809	0.00470148	0	0	1.46878	9.22025	RPL5;HP1BP3;UBE2L6;YBX1;TUBA1B;ZFP36;MAP1LC3B;CCND2;CAPZB;KIF5B;STMN1;ENC1;RPL36;RPLP2;SH3BGRL3;AMH;JUNB;HMGN3;SOX4;CAP1;TLE1;ATP6V1G2;TSC22D3;TUBB;RPL22;PRPF4B;RGMB;ARID1B;MLF2;PSMA3;SYF2;PPA1;DDAH2;MORF4L2;DDIT4;NDUFS2;VDAC2;PFN1;GAPDH;TOMM40;GSTP1;INSIG1;TMEM160;MLLT3;EFNA5;ARHGAP21;GNG3;LDHA;PSMB3;CAMK2N1;PRDX1;EIF4EBP1;MAN1C1;FDPS;SYT4;MARCKSL1;AKIRIN1;GADD45A;SCRT1;COL1A1;NR4A2;PER1;COL1A2;…	Chronic
ChEA_2022	FOXM1 26456572 ChIP-Seq MCF-7 Human	74/1595	0.00193312	0.00482316	0	0	1.47421	9.21179	SNED1;ARL6IP1;RPLP0;HP1BP3;CSAD;NR3C1;SOX2;AKAP13;UCHL1;BASP1;ENC1;BAALC;NRCAM;KPNA2;NCKAP5;TLE4;TLE1;IGFBP5;KRT8;CACYBP;ACSL3;RGMB;PGM2L1;RHOB;RCN1;SLC7A8;DOK5;MORF4L2;SMS;SPARCL1;SNRPE;NAA38;VSTM2A;OPTN;HDAC2;SEMA3C;MRPS35;INSIG1;RGS16;ODC1;MLLT3;EFNA5;NEUROD1;ARHGAP21;RPS15A;PNMA1;MAP2;TSPAN5;CHGA;CDKN2D;MDH1;PCDH9;KCNJ13;TPBG;RDX;NR2F2;MEIS2;KTN1;RAB10;NR4A2;PER1;KRT18;NFIA;BCL6;NFIB;PPP2R2B;…	Chronic
ChEA_2022	SUZ12 18555785 ChIP-Seq MESCs Mouse	45/866	0.00194644	0.00484033	0	0	1.64496	10.2674	SNED1;NRP2;WNT2B;PODXL2;CRABP1;TMEM59L;ATP1A3;LIN7A;EFNA5;CDH8;DMBX1;CALB1;PEG10;PLXNA2;NEFL;OTX2;TAC1;HMGN3;SOX4;ARG2;IGFBP5;BCL11A;PLK2;GAD1;ECEL1;HPCAL1;EBF1;PAX3;NR2F2;ZFHX4;DHRS3;FOXP2;DLK1;NR4A2;CLDN5;SLC7A8;NFIA;PPP2R2B;MAB21L1;ID3;LY6H;ATF3;LHX9;SNTB1;CBLN1	Chronic
ChEA_2022	JUND 26020271 ChIP-Seq HCASMC Human CoronaryArtery	35/629	0.0020117	0.00498609	0	0	1.76147	10.9366	HDAC2;ANAPC16;CCNI;CLTB;NDUFB1;PSIP1;MSMO1;SRI;KLC1;RTN4;COTL1;MAP4;POLR2L;CD164;ARG2;AKIRIN1;HMGCS1;HSPA5;DUSP1;TPBG;PTOV1;TTC9B;FOS;AP2B1;ATP5F1D;YWHAZ;EIF1;SON;RPS27;BCL6;RPS29;GNB2;ID1;VIM;ATF3	Chronic
ChEA_2022	RAD21 21589869 ChIP-Seq MESCs Mouse	72/1546	0.00201917	0.00498814	0	0	1.47898	9.17716	IFITM3;CNTNAP2;NRP2;UBE2L6;ENO2;CSAD;COX6A1;CLU;GJA1;TUBA1B;PSMD7;STMN1;ENC1;AP1S2;RAC3;BAALC;SH3BGRL3;KIF21A;JUNB;YWHAH;LMO1;TSPYL1;ATP6V1G2;IGFBP5;SERPINF1;CIRBP;RGMB;MLF2;RHOB;OLFM1;TRAF4;NPC2;SNRNP27;NDUFS2;TAGLN3;PFN2;SLBP;CEBPD;MGST3;RGS16;ATP1A3;UQCR11;RPS15A;CKB;MEST;CCT5;CCT4;NPDC1;CD164;SYT4;RPL41;GADD45B;BCL11A;GADD45A;PLK2;GAD1;TTC9B;ARPC5;DHRS3;COL1A1;COL3A1;COL1A2;FABP5;BCL6;GSTA4;U…	Chronic
ChEA_2022	PHC1 16625203 ChIP-ChIP MESCs Mouse	38/700	0.00203391	0.00500808	0	0	1.71801	10.6479	SLBP;NRP2;WNT2B;CCNI;CRABP1;MLLT3;EFNA5;CDH8;NEUROD2;CCND2;HEY1;ADAMTS1;CNR1;PEG10;NEFL;KIF21A;OTX2;MAF1;LMO1;ARG2;USP5;IGFBP5;BCL11A;EBF1;HMGA1;PAX3;SOX11;PAX6;NR2F2;FOXP2;GAP43;NFIA;MAB21L1;ID3;HOXB2;INA;ATF3;FGFR2	Chronic
ChEA_2022	PU 27001747 Chip-Seq BMDM Mouse	73/1573	0.00205835	0.0050517	0	0	1.47388	9.11721	SNED1;NRP2;RPL31;ZFAND5;CELF5;NR3C1;RPL7;ACTG1;ENC1;TSPO;RPL38;AMH;CLIC1;EIF5B;CCT2;ARG2;TSPYL1;IFNGR2;STX7;HPCAL1;CIRBP;KRT8;FOS;ACYP1;YWHAZ;ARID1B;RHOB;TRAF4;HNRNPH1;RPL37A;DDIT4;NDUFS2;VDAC2;SNRPE;ATF3;ARL8A;ANAPC16;NUFIP2;MGST3;GCNT1;TIMM13;MLLT3;ZFP36L2;RTN4;PSMB6;NEUROD2;UBB;PSAP;SH3BP5;PLXNA2;CCL2;HES1;VAT1;CENPV;GADD45B;XRCC5;BCL11A;TPD52L1;GFAP;COL1A1;RAB10;RPS26;NR4A2;ARPC2;BCL6;MAB21L1…	Chronic
ChEA_2022	NR3C2 34362910 ChIP-Seq WistarRat Hippocampus	70/1496	0.00207104	0.00506629	0	0	1.48525	9.17843	SLC25A3;NRP2;SPARC;MYT1L;CELF2;ARPC1A;EIF4A3;FHL1;FAM107A;MSMO1;HIF3A;SLC7A11;CDH8;LAMP5;RPS14;PPP3CA;ZFP36;MT2A;MAP1LC3B;PCM1;CAPZB;YWHAQ;COTL1;NCKAP5;TPM3;STX7;APLP1;YWHAZ;FOXP1;ARL4A;CFDP1;MAP1B;GRIA2;SEMA3C;NRXN1;TMEM59L;TIMM13;ATP1A3;RTF1;HACD3;PPM1G;PSMB7;PNMA1;MAP2;KIF3A;CHN1;SH3BP5;PLXNA2;MAN1C1;TSPAN5;MAP4;TRPM3;RUNX1T1;AKIRIN1;CBX5;ARPP21;BCL11A;GAD1;FAM229B;DSTN;NR2F2;ARPC5;WDR13;COL1A…	Chronic
ChEA_2022	POU5F1 18555785 ChIP-Seq MESCs Mouse	25/403	0.0020908	0.0050796	0	0	1.96855	12.1464	RPL5;DYNC1I2;HDAC2;STMN2;PPP1CB;DPYSL2;RPL36;RPLP2;METTL5;JUNB;TLE4;CD164;SUPT16H;HSP90AA1;TPM3;MTX2;PTOV1;WIPI2;CCT6A;RPS28;ID2;CTNNB1;PDCD2;KRAS;CALM1	Chronic
ChEA_2022	ETS1 22383799 ChIP-Seq G1ME Mouse	66/1394	0.00209148	0.0050796	0	0	1.5018	9.26596	TCF25;RPL34;CELF2;ZFAND5;CHD7;ILK;UBE2L6;SLC7A11;RPL6;SYNE2;ACTG1;NUDCD3;YWHAQ;TMSB4X;RPL37;JUNB;CTSD;SOX4;EIF5B;SUPT16H;TPM4;IGFBP5;TPM3;CIRBP;PRPF4B;CACYBP;MIF;YWHAZ;PSMA3;GAP43;SLC7A8;SNRPE;ARL8A;KHDRBS1;DCTN2;PDE1A;MGST3;ODC1;TAF9;PHYHIPL;ACAT2;ZFP36L2;LDHA;UBB;PSMB3;MLEC;CHGA;CD164;DUT;KCNJ13;PBX3;EIF2S2;ST18;EIF1;RPS26;SQLE;PER1;COL3A1;RPS28;ID1;GRB2;TCF4;CALM1;BRWD1;SAE1;METAP2	Chronic
ChEA_2022	CREB1 26743006 Chip-Seq LNCaP-abl Human	75/1626	0.00209887	0.0050796	0	0	1.46526	9.0353	MTCH1;HP1BP3;HIF3A;YBX1;COX6A1;CLU;TUBA1B;ZFP36;MAP1LC3B;ADAMTS1;PEG10;KIF5B;STMN1;CFL1;RPL36;RAC3;SH3BGRL3;HMGN3;CAP1;HES6;TLE1;TPM3;TSC22D3;APLP1;GTF3A;KRT8;PRPF4B;CACYBP;MIF;ARID1B;PGM2L1;SYF2;PPA1;NDUFS2;FKBP4;INA;FTL;INSIG1;DDX1;ODC1;TXN;MLLT3;EFNA5;NEUROD1;ARHGAP21;GNG3;LDHA;CAMK2N1;EIF4EBP1;MAN1C1;TSPAN5;MCL1;CHGA;SYT4;AKIRIN1;GADD45B;GADD45A;IDH1;PBX3;TPD52L1;DHRS3;COL1A1;PER1;COL1A2;KRT1…	Chronic
ChEA_2022	CTCF 33576154 ChIP-Seq Human Liver ProstateCancer	151/3679	0.00210354	0.0050796	0	0	1.32422	8.16266	RPL5;MTCH2;CCNI;ARL6IP1;UBE2L6;COX6A1;CLU;SAT1;ACTB;ACTG1;PSMD8;RPS15;RPS14;BASP1;DPYSL2;PEG10;BSG;RPL36;COTL1;RPL35;RPL38;MAF1;TLE1;UBE2E3;APLP2;STX7;HPCAL1;GTF3A;CIRBP;KRT8;ATP1B3;MIF;RBX1;SELENOO;OLFM1;MTHFD2;AKAP9;SNRPE;RPL26;FKBP4;PFN1;ATF3;SLBP;KHDRBS1;INSIG1;MGST3;HACD3;KLC1;RTN4;ZNF706;MAP2;MLEC;CYC1;FDFT1;GADD45B;XRCC5;PLK2;IDH1;NR2F1;HMGA1;EIF2S2;ST18;EIF1;COL1A1;MLLT11;CCT6A;RPS26;SQLE…	Chronic
ChEA_2022	FOXM1 26100407 CHIP-SEQ Hek293 Flp-In Human	73/1577	0.00219635	0.00528673	0	0	1.46963	8.99555	SNED1;SLC25A3;NRP2;PGAP1;BTG1;HP1BP3;NR3C1;PHB2;TUBA1B;EFEMP1;BASP1;ENC1;PLS3;KPNA2;MAF1;HMGN3;HES6;ATP6V1G2;USP5;RPL22;KRT8;PAX6;CACYBP;RGMB;ARID1B;FOXP1;GAP43;TUBB2A;DDIT4;TOMM40;SEMA3C;MRPS35;RGS16;TMEM160;EFNA5;PPM1G;CDC42;NEUROD2;PRDX1;PLXNA2;TSPAN5;MLEC;HES1;SYT4;HSPA8;ZNF580;MDH1;GADD45B;BCL11A;GAD1;IDH1;RDX;NR2F1;PBX3;NR2F2;TPD52L1;MEIS2;SCRT1;RAB11A;RPS26;PER1;NFIA;NFIB;UBE2S;ID2;NMT1;ID…	Chronic
ChEA_2022	NANOG 18700969 ChIP-ChIP MESCs Mouse	15/196	0.00229088	0.00549664	0	0	2.45378	14.9161	PAX6;RHOB;AKAP12;NEUROD1;GJA1;RCN1;GNG3;GSTA4;ID1;ENC1;AP1S2;ID3;NEFL;VIM;TMSB10	Chronic
ChEA_2022	ESR1 26153859 ChIP-Seq T47D Human Breast Carcinoma	68/1452	0.00234502	0.00560863	0	0	1.48507	8.9928	NDUFA11;CSAD;ACTB;RPS14;TUBA1B;TMSB4X;BSG;RPL36;RPL35;RPL38;KIF21A;KPNA2;ARG2;TLE1;DUSP1;RPL23;APLP2;KRT8;CACYBP;RPS3A;SSTR2;NME1;PKM;SLC7A8;TRAF4;DDAH2;HOXB2;SNRPE;CRYAB;GAPDH;ATF3;CCDC90B;IDI1;RPL12;GSTP1;SLC3A2;SRI;KLC1;EFNA5;PSMB6;PSMB7;COP1;PSMB3;CALD1;TRA2B;MLEC;HES1;ATP5MG;METTL9;HSPA8;RBM39;TPBG;DSTN;NR2F2;TUBB4B;TPD52L1;DHRS3;ATAT1;KRT18;NFIA;BCL6;MGP;ID1;CTNNB1;RPS20;PAM;RPS21;COPS9	Chronic
ChEA_2022	AR 25329375 ChIP-Seq VCAP Human	69/1481	0.00247525	0.00590132	0	0	1.47721	8.86536	CNTNAP2;NRP2;WDR1;CHD7;CLTB;CELF4;SLC7A11;NR3C1;PPP3CA;UCHL1;TUBA1A;BASP1;CA2;RPL38;ZNF385D;RPS10;SOX4;TLE1;UBE2E3;LMO3;GTF3A;EBF1;SOX11;ACSL3;OLFM1;DOK5;FEZ1;MAP1B;SPARCL1;STRAP;LY6H;FKBP4;CCDC90B;PFN2;CEBPD;SEMA3C;INSIG1;NTM;DDX1;NRXN1;SRI;EFNA5;GNAI1;ZNF706;CALD1;SPOCK1;CCL2;RUNX1T1;DUT;GADD45A;MTX2;PLK2;RDX;PBX3;HMGA1;TPD52L1;ZFHX4;GULP1;COL3A1;COL1A2;NFIA;FABP5;PSAT1;HNRNPD;SPATS2L;GRB2;VIM;…	Chronic
ChEA_2022	DNAJC2 21179169 ChIP-ChIP NT2 Human	40/758	0.00259933	0.00617751	0	0	1.66773	9.92715	CNTNAP2;MRPS35;PODXL2;MYT1L;TMEM59L;ELAVL4;PHYHIPL;ATP1A3;CRMP1;SLC7A11;ENO2;ACTG1;MECP2;LGALS1;PNMA1;NHLH1;AMH;PAK3;YWHAH;CDKN2D;TPI1;TLE1;IGFBP5;TSC22D3;HPCAL1;ATP1B3;FOS;ACYP1;MEIS2;DHRS3;PGM2L1;RBX1;GAP43;KRT18;BCL6;MAB21L1;GNB2;TCF4;INA;FTL	Chronic
ChEA_2022	STAT3 18555785 ChIP-Seq MESCs Mouse	69/1485	0.00264313	0.0062618	0	0	1.47271	8.74171	CNTNAP2;NRP2;CMAS;WDR1;CELF2;HP1BP3;CELF4;ELAVL4;STMN4;UBE2L6;ENO2;CSAD;COX7C;CDH8;SOX2;AKAP13;NUDCD3;UCHL1;PSMD7;TUBA1A;KIF5B;STMN1;NEFL;RPL38;SOX4;HPCAL1;EBF1;WIPI2;RBX1;OLFM1;ARL4A;GAP43;DOK5;TERF2IP;INA;GPM6A;SMARCD3;NUFIP2;DDX24;NTM;CRABP1;ODC1;ANKRD12;PHYHIPL;MLLT3;APCDD1;RTN4;LDHB;RPS15A;KIF3A;CNR1;HSPA8;CENPV;CBX5;PCDH9;TAF11;DSTN;MEIS2;EIF1;KTN1;RPS26;NFIB;RPS29;ID2;EIF3H;TCF4;KRAS;RPS24…	Chronic
ChEA_2022	PCGF2 27294783 Chip-Seq NPCs Mouse	22/346	0.0027983	0.00660856	0	0	2.0173	11.8592	HES6;SNED1;NRP2;PGAP1;IGFBP5;XRCC5;IDH1;KCNJ13;ECEL1;PAX3;GULP1;HSPD1;COL3A1;ARPC2;RPL37A;SPATS2L;SNRPE;KIF1A;NCKAP5;PAM;SCG2;LHX9	Chronic
ChEA_2022	STAT3 1855785 ChIP-Seq MESCs Mouse	26/435	0.00285775	0.00672781	0	0	1.892	11.0828	NDUFA13;CMAS;ARL6IP1;ODC1;RTN4;SOX2;LDHB;ZFP36;MDK;PRDX1;CKB;JUNB;RPS10;MCL1;HSPA8;RPL22;FOS;MT3;EIF1;NME1;RPS28;MRPL51;BCL6;TCF4;KRAS;ERGIC2	Chronic
ChEA_2022	SA1 27219007 Chip-Seq ERYTHROID Human	75/1646	0.00287271	0.0067419	0	0	1.44498	8.45673	NDUFA11;CELF2;HP1BP3;CHD7;SAT2;ENO2;COX6A1;GJA1;TUBA1B;UCHL1;CCND2;CAPZB;MDK;KIF5B;STMN1;CFL1;RPLP2;SH3BGRL3;CTSD;TLE4;CCT3;ARG2;TPI1;TPM4;TPM3;TSC22D3;RPL22;APLP1;CIRBP;PAX6;CACYBP;FOS;PPA1;DDIT4;KHDRBS1;TOMM40;RTN1;DCTN2;GSTP1;SDC2;RGS16;LIN7A;EFNA5;CDC42;ARHGAP21;LDHA;CAMK2N1;PRDX1;PLXNA2;MAN1C1;NDN;HES1;MCL1;FDPS;CENPV;MARCKSL1;AKIRIN1;BCL11A;GADD45A;RDX;ARPC5;MT3;DHRS3;SCRT1;COL1A1;PER1;RPS2…	Chronic
ChEA_2022	NFKB1 27076634 ChIP-Seq BEAS2B Human Lung Inflammation	155/3823	0.00297607	0.0069627	0	0	1.30606	7.59755	CCNI;ARL6IP1;MYT1L;STMN2;STMN4;NR3C1;CLU;CDH8;ACTG1;PPP1CB;GJA1;ZFP36;PSMD7;EFEMP1;CCND2;PEG10;KIF5B;NRCAM;JUNB;HMGN3;NCKAP5;RPS10;SOX4;TLE4;TLE1;UBE2E3;LMO3;STX7;HPCAL1;GTF3A;EBF1;ACSL3;FOXP1;CARHSP1;DOK5;MAP1B;AKAP9;DDIT4;PFN1;SCG2;MT1E;GRIA2;GPM6A;PDE1A;PHYHIPL;NREP;APCDD1;EFNA5;ZFP36L2;ARHGAP21;LDHA;MAP2;CALD1;PSAP;PLXNA2;TSPAN5;MAP4;BTF3;SYT4;GADD45B;ARPP21;GADD45A;PLK2;IDH1;RDX;PBX3;NR2F2;N…	Chronic
ChEA_2022	EVI1 22308434 ChIP-Seq SKOV3 Human Ovary OvarianCancer	50/1010	0.00301692	0.00703635	0	0	1.56403	9.07689	NRP2;RPL31;FHL1;RPL6;RPL7;RPS15;PPP3CA;DPYSL2;RPL36;RPL39;SOX4;EIF5B;ARG2;TPM3;RPL23;KRT8;PRPF4B;FOS;ACSL3;NPC2;MORF4L2;TMEM106C;SRSF8;FTL;PFN2;ABRACL;NREP;RTN4;SELENOH;LDHB;HES1;RPL17;ATP5ME;CD164;TPBG;TAF11;NDUFA1;NR2F2;MEIS2;GULP1;RPS25;NSG2;UQCRQ;AAK1;SPATS2L;VIM;PAM;RPS24;TNRC6B;METAP2	Chronic
ChEA_2022	TAF7L 23326641 ChIP-Seq C3H10T1-2 Mouse	31/554	0.00325877	0.00757688	0	0	1.7674	10.1209	MTCH2;SPARC;TOMM40;ARL6IP1;ZFAND5;ETFB;ZFP36L2;HSPD1;CST3;LGALS1;UBB;PSAP;RPL38;RBM39;ACOT7;HSPA5;GADD45A;SERPINF1;NDUFA2;RPS3A;YWHAZ;EIF1;MLF2;RAB10;ARL4A;CARHSP1;FABP5;DDIT4;VIM;CALM1;YPEL3	Chronic
ChEA_2022	TRIM28 21343339 ChIP-Seq HEK293 Human	8/75	0.0033114	0.00767549	0	0	3.51837	20.0913	OLFM1;EFEMP1;RTN1;SMARCD3;HEY1;INSIG1;FABP7;UBE2L6	Chronic
ChEA_2022	KLF1 20508144 ChIP-Seq FETAL-LIVER-ERYTHROID Mouse	44/868	0.00343759	0.00794349	0	0	1.5997	9.07504	CNTNAP2;RNF11;WDR1;YTHDC1;YWHAB;INSIG1;MGST3;NRXN1;GCNT1;CHD7;CELF4;UQCR10;EFNA5;ACTB;DNAJB1;CALB1;UBB;PSAP;SUMO2;PLXNA2;SPOCK1;NDN;TSPAN5;CTSD;MCL1;YWHAH;TLE4;ACOT7;PLK2;UBE2E3;PBX3;NR2F2;MIF;KLHL4;ZFHX4;ARID1B;TUBB2A;SYF2;CCNG1;STRAP;RPL26;OCIAD2;TNRC6B;PFN2	Chronic
ChEA_2022	PAX3-FKHR 20663909 ChIP-Seq RHABDOMYOSARCOMA Human	46/918	0.00348701	0.00803296	0	0	1.58137	8.94851	NRP2;WDR1;SEMA3C;CCNI;PDE1A;DDX1;CHD7;FAM107A;PRKX;EFNA5;CDH8;GNAI1;PSMB7;BASP1;NHLH1;ENC1;AP1S2;PLXNA2;BAALC;ZNF385D;TRPM3;RUNX1T1;LMO1;TLE1;BCL11A;GADD45A;PLK2;LMO3;RDX;NR2F1;GTF3A;EBF1;NR2F2;RGMB;ZFHX4;NR4A2;NFIA;NFIB;DOK5;MAP1B;MAB21L1;TOMM7;MXRA5;SCG2;FGFR2;PFN2	Chronic
ChEA_2022	GATA4 21415370 ChIP-Seq HL-1 Mouse	64/1374	0.00354636	0.0081447	0	0	1.47284	8.30951	NRP2;NDUFA12;RPL34;GDI2;UBE2L6;ETFB;COX6A1;NR3C1;RPS14;PSMD7;ADAMTS1;CLIC1;IGFBP5;TPM3;PAX3;FOS;RGMB;YWHAZ;ARID1B;PGM2L1;FOXP2;ARL4A;RCN1;MTHFD2;NPC2;TMEM106C;SNRPE;PFN1;CRYAB;PFN2;SLBP;KHDRBS1;SMARCD3;DCTN2;DDX24;INSIG1;ODC1;TMEM165;CST3;DNAJB1;UBB;CALD1;EIF4EBP1;HES1;ZC3H13;METTL9;RUNX1T1;NDUFA9;IDH1;PBX3;DSTN;DHRS3;RAB11A;RAB10;SQLE;BCL6;NFIB;ID2;CCNG1;ID3;OCIAD2;CALM1;PAM;SPG21	Chronic
ChEA_2022	NFE2L2 20460467 ChIP-Seq MEFs Mouse	44/870	0.00358373	0.00816978	0	0	1.59565	8.98566	RPL5;GRIA2;PGAP1;BTG1;NRXN1;GCNT1;GDI2;PHYHIPL;SLC7A11;EFNA5;CDH8;MRPL33;GJA1;RPS15A;PRDX1;SUMO2;ENC1;SH3BP5;PLXNA2;HES1;FDFT1;CD164;PCDH9;DUSP1;SERPINF1;IDH1;NR2F2;ACYP1;TPD52L1;RGMB;YWHAZ;KTN1;FOXP1;RAB10;COL1A2;BCL6;GSTA4;ZYX;EIF3H;TCF4;KRAS;PAM;CCDC90B;TNRC6B	Chronic
ChEA_2022	NRF2 20460467 ChIP-Seq MEFs Mouse	44/870	0.00358373	0.00816978	0	0	1.59565	8.98566	RPL5;GRIA2;PGAP1;BTG1;NRXN1;GCNT1;GDI2;PHYHIPL;SLC7A11;EFNA5;CDH8;MRPL33;GJA1;RPS15A;PRDX1;SUMO2;ENC1;SH3BP5;PLXNA2;HES1;FDFT1;CD164;PCDH9;DUSP1;SERPINF1;IDH1;NR2F2;ACYP1;TPD52L1;RGMB;YWHAZ;KTN1;FOXP1;RAB10;COL1A2;BCL6;GSTA4;ZYX;EIF3H;TCF4;KRAS;PAM;CCDC90B;TNRC6B	Chronic
ChEA_2022	SMAD1 26771354 ChIP-Seq mESC Mouse Stem	49/994	0.00358992	0.00816978	0	0	1.55581	8.75862	IFITM3;NRP2;NDUFA12;TCF25;CHD7;STMN2;SAT2;SYNE2;ACTG1;GJA1;TUBA1B;ZFP36;YWHAQ;MDK;ADAMTS1;PEG10;TMSB10;TLE1;RPL23;PAX6;CACYBP;FOS;FOXP1;RCN1;SMS;SPARCL1;PFN1;HDAC2;GSTP1;SLC3A2;CHN1;NNAT;EIF4EBP1;CKB;MAP4;MEST;TRPM3;DUT;CBX5;XRCC5;GADD45A;NR2F2;GSTA4;ID1;TOMM7;ID3;KRAS;VIM;BRWD1	Chronic
ChEA_2022	EBF1 22473956 ChIP-Seq LYMPHODE Mouse	69/1505	0.00364084	0.00826063	0	0	1.45058	8.14579	SNED1;NRP2;PGAP1;RPL31;CELF2;STMN2;SRP14;RPL7;CALB1;HEY1;CAPZB;KIF5C;KIF1A;NCKAP5;WLS;HES6;EIF5B;IGFBP5;UBE2E3;PAX3;PAX6;CACYBP;OLFM1;RCN1;RPL37A;SNRPE;SCG2;OPTN;ATF3;ARL8A;PFN2;DYNC1I2;PDE1A;MGST3;RGS16;HSPD1;NEUROD1;CST3;PSMB7;ARHGAP21;NHLH1;CHN1;NNAT;PLXNA2;TSPAN5;RUNX1T1;DUT;XRCC5;MTX2;KCNJ13;GAD1;IDH1;ECEL1;PBX3;ARPC5;ZFHX4;ST18;GULP1;NR4A2;COL3A1;FABP5;ARPC2;MAB21L1;EIF3J;SPATS2L;RPS20;VIM;…	Chronic
ChEA_2022	SOX2 22085726 ChIP-Seq NPCs Mouse	66/1430	0.0038064	0.00859446	0	0	1.45924	8.12955	RNF11;NRP2;YWHAB;ELAVL4;CELF5;HIF3A;SLC7A11;CSAD;COX6A1;SAT1;RPL6;RPL7;SOX2;SYNPR;ENC1;COTL1;TSPO;KPNA2;SUN2;TLE1;SERPINF1;STX7;FOS;ARID1B;CARHSP1;RCN1;GAP43;DOK5;SPARCL1;COL4A5;NDUFS2;MRPS35;DDX24;ODC1;RTF1;KLC1;PPM1G;LDHA;UBB;PCBP4;CALD1;MAN1C1;TSPAN5;HES1;CYC1;SERF2;TRPM3;SEC11C;RUNX1T1;HSPA8;AKIRIN1;PCDH9;HSPA5;XRCC5;NDUFA2;NR2F2;SVIP;MT3;RPS27;NSG2;UBE2S;TTC3;TCF4;CDO1;CD200;YPEL3	Chronic
ChEA_2022	FLI1 20887958 ChIP-Seq HPC-7 Mouse	70/1534	0.00381391	0.00859446	0	0	1.44363	8.03974	RPL5;MTCH2;CMAS;ARL6IP1;RPL31;GDI2;UBE2L6;ETFB;PHB2;RPL6;ACTB;MRPL33;RPS14;AKAP13;TMSB4X;CFL1;RPL36;RPL38;RPL37;TMSB10;RPS10;CLIC1;CCT3;HES6;TSPYL1;ATP6V1G2;RPL21;TPM4;IFNGR2;KRT8;WIPI2;ARID1B;TUBB2A;RCN2;PSMA2;TCP1;RPL37A;NDUFS2;PFDN2;PFN1;DYNC1I2;NUFIP2;MRPS35;YTHDC1;INSIG1;ATP1A3;PPM1G;LDHA;UBB;PSMB3;PRDX1;EIF4EBP1;CCT8;MCL1;CCT4;RPL41;XRCC5;ARPC5;AP2B1;MLLT11;RPS27;ARPC2;NFIB;PSAT1;EIF3J;ZYX;…	Chronic
ChEA_2022	CTCF 18555785 ChIP-Seq MESCs Mouse	54/1123	0.0038223	0.00859446	0	0	1.51784	8.44969	RPL5;CLU;SAT1;PSMD8;RPS15;RPS14;RPS17;PEG10;C1QBP;RPL36;RPL35;RAC3;RPL38;RPL37;MAF1;LMO1;EIF5B;ATP6V1G2;DUSP1;CACYBP;RPS3A;MLF2;NME1;OLFM1;TMEM106C;NDUFS2;SNRPE;RPL26;CCDC90B;CEBPD;SEMA3C;DDX24;MGST3;GCNT1;RPL36A;SH3BP5;PLXNA2;SPOCK1;MEST;NPDC1;CD164;PLK2;NDUFA3;IDH1;TPBG;UPF3A;TPD52L1;GULP1;RPS26;RPS29;ZYX;RPS20;FGFR2;CBLN1	Chronic
ChEA_2022	ZBTB16 27035670 ChIP-Seq hESC Human Endometrial	31/563	0.00412378	0.00924465	0	0	1.73667	9.53603	NDUFA11;DCTN2;RPL12;EIF4A3;GDI2;TMEM160;ACTB;PPM1G;RPS15;RPS15A;ATP5F1B;PRDX1;CCT8;KPNA2;RPS11;MCL1;RBM39;CBX5;HMGCS1;ATP5PB;UPF3B;UPF3A;RPL23A;RPS3A;SVIP;PSAT1;RPL27A;PIN1;GRB2;RPL26;ERGIC2	Chronic
ChEA_2022	VDR 33458620 ChIP-Seq PrimaryEpithelial Human Prostate	55/1154	0.00422732	0.00944857	0	0	1.50376	8.21981	RPL5;NDUFA13;ARL6IP1;NDUFA12;CLTB;YBX1;RPS15;RPS14;ZFP36;C1QBP;RPL36;RPL37;JUNB;CAP1;EIF5B;ACOT7;TPM4;GTF3A;PRPF4B;CACYBP;RPS3A;MLF2;NME1;MZT2B;RPL37A;DDIT4;SNRPE;RPL26;CCDC90B;KHDRBS1;GSTP1;INSIG1;SLC3A2;SELENOH;PSMB7;DNAJB1;PSMB3;METTL5;MEST;OST4;HSPA8;AKIRIN1;ZNF580;NDUFA3;IDH1;AP2B1;MEIS2;SON;EIF3J;HNRNPD;RPS20;TCF4;BRWD1;COPS9;METAP2	Chronic
ChEA_2022	GATA2 21666600 ChIP-Seq HMVEC Human	32/588	0.00427776	0.00953293	0	0	1.71584	9.35874	BTG1;SPARC;WDR1;INSIG1;NR3C1;FSTL1;MECP2;AKAP13;MT2A;NUDCD3;EFEMP1;CCND2;PSAP;HES1;MAP4;ACOT7;GADD45A;RPL23;FOS;RAB11A;CLDN5;KRT18;NFIB;NPC2;SYF2;PPA1;EIF3J;MGP;AAK1;GRB2;TCF4;PFN1	Chronic
ChEA_2022	JARID2 20075857 ChIP-Seq MESCs Mouse	51/1055	0.00440326	0.00976749	0	0	1.52424	8.26961	NRP2;WNT2B;CDH8;DMBX1;CCND2;ADAMTS1;NEFL;NEFM;KIF21A;KIF1A;HMGN3;SOX4;ARG2;IGFBP5;EBF1;PAX3;SOX11;PAX6;RGMB;SSTR2;FOXP2;HOXB2;ATF3;CRABP1;TMEM59L;ATP1A3;LIN7A;EFNA5;NEUROD2;CNR1;RUNX1T1;CDKN2D;NPDC1;BCL11A;PLK2;GAD1;ECEL1;NR2F1;PBX3;NR2F2;NSG1;ZFHX4;MEIS2;SCRT1;DLK1;NFIA;MAB21L1;LHX9;FGFR2;SNTB1;CBLN1	Chronic
ChEA_2022	NR3C1 34362910 ChIP-Seq WistarRat Hippocampus Stress	37/709	0.00442696	0.00976749	0	0	1.64439	8.91264	GRIA2;ANAPC16;TIMM13;FAM107A;SLC3A2;HIF3A;RTF1;SLC7A11;PSMB7;RPS14;PPP3CA;ZFP36;MT2A;MAP1LC3B;CAPZB;MAP2;ENC1;SH3BP5;PLXNA2;MAN1C1;TSPAN5;MAP4;NCKAP5;TRPM3;DUSP1;EBF1;AP2B1;FOXP1;PER1;CFDP1;NFIA;NFIB;MAP1B;CCNG1;SPARCL1;TCF4;CRYAB	Chronic
ChEA_2022	NKX2-5 21415370 ChIP-Seq HL-1 Mouse	48/980	0.00443408	0.00976749	0	0	1.54389	8.36547	SLBP;SMARCD3;SEMA3C;RPL31;INSIG1;ETFB;FSTL1;ACAT2;SYNE2;PSMD8;UBL5;AKAP13;GJA1;RPS15A;UBB;ADAMTS1;RPL36;MAN1C1;HES1;CCT5;SEC11C;RUNX1T1;APC2;CAP1;RPL21;USP5;TPM3;MTX2;IDH1;ACSL3;ACYP1;FOXP2;FOXP1;RAB10;RPS26;SQLE;PER1;RCN1;CFDP1;RPL37A;AKAP9;DDIT4;TERF2IP;SNRPE;SAE1;PAM;RPS21;ARL8A	Chronic
ChEA_2022	TAL1 30185409 ChIP-Seq HPC Mouse BoneMarrow Leukemia	93/2154	0.00443504	0.00976749	0	0	1.37013	7.42365	CNTNAP2;RNF11;CMAS;CCNI;RPL31;NDUFA12;NR3C1;CDH8;SYNE2;TPGS2;ACTG1;PPP1CB;GJA1;PCM1;PSMD7;EFEMP1;HEY1;PEG10;STMN1;NEFL;SEC62;YWHAH;TLE4;CCT2;IFNGR2;UBE2E3;APLP1;HPCAL1;PAX3;PAX6;CACYBP;ARL4A;RCN1;SYF2;RBP1;VSTM2A;INA;PFN2;GRIA2;GPM6A;TOMM40;RTN1;ANAPC16;SEMA3C;MGST3;DDX1;NRXN1;GCNT1;ODC1;ANKRD12;LIN7A;SLC3A2;PTN;ACAT2;CDC42;ARHGAP21;PTPRZ1;PNMA1;MAP2;CNR1;TRA2B;CHN1;MAN1C1;TSPAN5;HES1;MAP4;RUNX1T…	Chronic
ChEA_2022	SPI1 23127762 ChIP-Seq K562 Human	55/1157	0.00445599	0.00977396	0	0	1.49942	8.1171	NRP2;BTG1;SPARC;PODXL2;CLTB;COX6A1;RPS15;CAPZB;DPYSL2;KIF5B;CFL1;NRCAM;RPL37;RPS11;APC2;TPM3;RPL23;STX7;YWHAZ;PSMA2;DDAH2;AKAP9;OPTN;FTL;RPL36A;SLC3A2;RTN4;CDC42;PSMB3;SH3BP5;RPS3;PLXNA2;MAN1C1;RPL17;TRPM3;CCT5;MCL1;RPL41;CBX5;ARPC5;TPD52L1;MEIS2;RPS25;KRT18;ARPC2;UBE2S;RPL27A;NMT1;EIF3H;ID3;GRB2;OCIAD2;RPS24;YPEL3;TNRC6B	Chronic
ChEA_2022	ESRRB 18555785 ChIP-Seq MESCs Mouse	52/1081	0.00446401	0.00977396	0	0	1.51678	8.20837	MTCH1;SLC25A3;NDUFA12;YWHAB;GDI2;ETFB;ENO2;COX6A1;COX7C;RPS15;BASP1;KIF5C;C1QBP;STMN1;CFL1;NEFL;RAC3;HMGN3;YWHAH;TPI1;APLP2;OLFM1;DDAH2;NDUFS2;SLBP;TOMM40;MRPS35;MGST3;CRABP1;ODC1;ATP1A3;CRMP1;SLC3A2;GNAI1;HSPD1;CAMK2N1;PRDX1;PSAP;CKB;CYC1;CCT4;NDUFA9;MDH1;MTX2;NDUFA3;IDH1;ECEL1;NDUFA2;TTC9B;MT3;UQCRQ;ID3	Chronic
ChEA_2022	CRX 20693478 ChIP-Seq ADULT RETINA Mouse	30/544	0.00462667	0.010072	0	0	1.73841	9.34556	GPM6A;SPARC;TOMM40;MGST3;HIF3A;EFNA5;MECP2;RPS14;RPS15A;CALB1;PCBP4;PLXNA2;SPOCK1;METTL9;CCT5;MCL1;CCT4;SYT4;MDH1;VBP1;DHRS3;PER1;KRT18;UQCRQ;PPP2R2B;AAK1;SNRNP27;NDUFS2;CDO1;CALM1	Chronic
ChEA_2022	FOXM1 25889361 ChIP-Seq OE33 AND U2OS Human	40/784	0.00462694	0.010072	0	0	1.6072	8.64007	TOMM40;ARL6IP1;GDI2;HP1BP3;HSPD1;TUBA1B;LGALS1;KIF5B;ENC1;KPNA2;MAF1;SOX4;CDKN2D;EIF5B;SUN2;RBM39;CBX5;USP5;NDUFA2;RPL35A;DSTN;PAX6;FOS;TUBB4B;PGM2L1;EIF1;GULP1;ARL4A;RCN1;MRPL51;PKM;NFIA;BCL6;PSMA2;UBE2S;GNB2;ID1;HNRNPD;CTNNB1;SRSF6	Chronic
ChEA_2022	MYC 27129775 Chip-Seq CORNEA Mouse	70/1547	0.00465084	0.0100801	0	0	1.42989	7.6795	RPL5;CCNI;GDI1;PODXL2;RPL31;EIF4A3;CELF4;PSIP1;ENO2;CSAD;NR3C1;SOX2;PPP3CA;LGALS1;TMSB4X;ENC1;RAC3;RPL38;AMH;TLE4;EIF5B;HPCAL1;EBF1;PAX3;FOS;MIF;RBX1;TMSB15A;NPC2;FEZ1;RBP1;AKAP9;OPTN;ATF3;RTN1;ANAPC16;NUFIP2;PDE1A;GCNT1;MLLT3;PCBP4;MAN1C1;CCL2;HES1;OTX2;CKB;RUNX1T1;DUT;GAD1;NR2F1;HMGA1;TPD52L1;ZFHX4;MEIS2;SCRT1;DLK1;NR4A2;PER1;SON;KRT18;BCL6;PPP2R2B;ID1;CTNNB1;RPS20;TCF4;CDO1;LHX9;TNRC6A;RPS23	Chronic
ChEA_2022	CTCF 31629814 ChIP-Seq Hepatocytes Mouse Tyrosinemia	127/3086	0.00465751	0.0100801	0	0	1.31399	7.05518	RPL5;PGAP1;COX6A1;NR3C1;CLU;SAT1;TPGS2;RPS15;RPS17;PSMD7;BASP1;PEG10;AP1S2;RPL36;RPL38;RPL37;RPS10;LMO1;TLE1;ATP6V1G2;UBE2E3;APLP2;KRT8;FOXP1;SELENOO;OLFM1;CFDP1;FEZ1;VDAC2;SNRPE;ATF3;PFN2;ANAPC16;CRABP1;LIN7A;NREP;RTN4;LDHA;PCSK1N;MAP2;PRDX1;BAG1;PLXNA2;TSPAN5;MAP4;TRPM3;MCL1;HSPA8;AKIRIN1;GADD45A;UPF3A;GULP1;NR4A2;SQLE;HNRNPD;AAK1;SPATS2L;EBPL;GRB2;RPS20;BRWD1;PAM;RNF11;WNT2B;WDR1;GDI1;PODXL2;T…	Chronic
ChEA_2022	GATA4 25053715 ChIP-Seq YYC3 Human	72/1602	0.00483335	0.0104129	0	0	1.42038	7.57377	NRP2;BTG1;ETFB;CLU;RPS15;PPP3CA;NUDCD3;KIF5B;ENC1;COTL1;TLE4;CCT2;ARG2;ACOT7;TPM3;IFNGR2;RPL22;KRT8;RPS3A;FOS;ACSL3;RAB33A;SLC7A8;SYF2;PPA1;DDIT4;VDAC2;SNRPE;VSTM2A;ATF3;CCDC90B;FTL;HDAC2;INSIG1;MGST3;GCNT1;SRI;EFNA5;CDC42;EBP;TTR;PSAP;MLEC;HES1;CCT5;FDPS;RBM39;DUT;CBX5;ZNF580;MDH1;GADD45A;KCNJ13;IDH1;RDX;GNG11;DHRS3;RAB11A;GULP1;NR4A2;RPS27;KRT18;BCL6;FABP7;GNB2;ID1;CCNG1;CTNNB1;KRAS;CALM1;SAE1;…	Chronic
ChEA_2022	ELF5 23300383 ChIP-Seq T47D Human	43/860	0.00483903	0.0104129	0	0	1.57478	8.39522	RNF11;YWHAB;STMN2;SLC7A11;MLLT3;COX7C;PCM1;TUBA1A;CALD1;CFL1;RPS3;EIF4EBP1;RPL35;RPL37;MAF1;JUNB;CTSD;MCL1;HSPA8;TLE1;XRCC5;TPBG;NDUFA2;NR2F1;PBX3;KRT8;ACSL3;SVIP;MEIS2;NME1;NR4A2;NFIA;SYF2;MORF4L2;SMS;EIF3H;GRB2;RPS20;FKBP4;ERGIC2;RPS24;SNTB1;CCDC90B	Chronic
ChEA_2022	WT1 19549856 ChIP-ChIP CCG9911 Human	13/173	0.00508465	0.0109102	0	0	2.40094	12.6807	CCNI;TPM3;TSC22D3;PAX3;SLC3A2;ETFB;RGMB;FSTL1;COL1A1;CCND2;MORF4L2;TCF4;ATF3	Chronic
ChEA_2022	ZNF263 19887448 ChIP-Seq K562 Human	7/64	0.00510903	0.0109313	0	0	3.61503	19.0756	SQLE;APLP2;METTL5;SLC3A2;KRT10;CSAD;EIF2S2	Chronic
ChEA_2022	FOXM1 26456572 ChIP-Seq MCF-7 Human BreastCancer	27/478	0.00513438	0.0109543	0	0	1.78064	9.38718	RPL5;JPT1;SEMA3C;ARL6IP1;GSTP1;RPLP0;HP1BP3;SRI;CSAD;ENC1;KPNA2;CDKN2D;SUN2;KRT8;NR2F2;FOS;TUBB4B;TPD52L1;MLLT11;KRT18;SLC7A8;NFIA;UBE2S;ID1;RPS20;PAM;CDK16	Chronic
ChEA_2022	TFEB 21752829 ChIP-Seq HELA Human	35/668	0.0052233	0.0111124	0	0	1.64951	8.66755	KHDRBS1;MTCH1;MTCH2;INSIG1;ANKRD12;TIMM13;SOX2;NUDCD3;PCM1;LGALS1;ZNF706;STMN1;CFL1;BSG;AP1S2;SERF2;WLS;SEC11C;CCT3;CD164;SUPT16H;DUSP1;GADD45A;ARPC5;RBX1;RPS28;RCN2;BCL6;GNB2;MGP;DDIT4;HNRNPD;SAE1;SPG21;TNRC6B	Chronic
ChEA_2022	NANOG 18555785 ChIP-Seq MESCs Mouse	23/388	0.00535305	0.0113563	0	0	1.87098	9.78541	TLE4;LMO1;DYNC1I2;DCTN2;RPL23A;ETFB;DHRS3;RPS15;SOX2;GJA1;MAP1LC3B;NUDCD3;RCN1;GSTA4;BASP1;ID2;STMN1;ID1;SMS;SLC25A5;RPS21;RUNX1T1;TNRC6B	Chronic
ChEA_2022	FOXO3 22982991 ChIP-Seq MACROPHAGES Mouse	73/1639	0.00564464	0.0119412	0	0	1.40654	7.28173	MTCH2;TCF25;YWHAB;RPL34;ARPC1A;SLC7A11;RPL6;PSMD7;YWHAQ;BASP1;RPLP2;TSPO;RPL37;MAF1;RPL39;YWHAH;CAP1;HSP90AA1;ACOT7;USP5;DUSP1;GTF3A;MLF2;TMEM258;PSMA2;AKAP9;STRAP;VDAC2;SNRPE;RPL26;SRSF6;CCDC90B;SLBP;IDI1;MRPS35;YTHDC1;ANKRD12;RTF1;KLC1;ACAT2;TMEM165;HSPD1;PSMB7;DNAJB1;PRDX1;TRA2B;TSPAN5;MLEC;ZC3H13;CCT4;NDUFA9;CD164;OST4;RBM39;PRELID1;PLK2;IDH1;RPL35A;DSTN;TBCB;TUBB4B;RPS27;ARPC2;UBE2S;CCNG1;TO…	Chronic
ChEA_2022	HNF4A 19761587 ChIP-ChIP CACO-2 Human	39/771	0.00589877	0.0124438	0	0	1.59118	8.16753	RNF11;PGAP1;SEMA3C;RPL31;RPL34;SAT2;ZFP36L2;MRPL33;HSPD1;PSMB7;GNG3;LDHA;PSMB3;ENC1;AP1S2;KPNA2;CLIC1;CAP1;HMGCS1;GADD45B;HSPA5;DUSP1;LMO3;NR2F1;UPF3B;RPS3A;ARPC5;AP2B1;DHRS3;RBX1;MLF2;NME1;GULP1;RPS26;AKAP9;ID1;TOMM7;SNRPE;PFDN2	Chronic
ChEA_2022	AR 21909140 ChIP-Seq LNCAP Human	16/238	0.00594955	0.0125128	0	0	2.13271	10.9289	SLBP;SLC25A3;ZNF580;YWHAB;APLP2;TMEM59L;STMN4;ACSL3;FSTL1;RPL6;DHRS3;ACAT2;GULP1;HSPD1;KRT18;RAC3	Chronic
ChEA_2022	SUZ12 18974828 ChIP-Seq MESCs Mouse	70/1564	0.00598147	0.0125128	0	0	1.41227	7.22954	NRP2;WNT2B;SLC7A11;CDH8;DMBX1;CCND2;CALB1;HEY1;ADAMTS1;NEFL;NEFM;KIF1A;HMGN3;SOX4;LMO1;ARG2;IGFBP5;TSC22D3;EBF1;PAX3;SOX11;PAX6;RGMB;CLDN5;SLC7A8;DOK5;HOXB2;LY6H;INA;ATF3;GRIA2;SMARCD3;CEBPD;CRABP1;LIN7A;MLLT3;EFNA5;GNAI1;NEUROD2;CNR1;SPOCK1;NDN;TSPAN5;OTX2;TAC1;MCL1;BCL11A;GAD1;TPBG;ECEL1;NR2F1;PBX3;NR2F2;NSG1;AP2B1;ZFHX4;DHRS3;DLK1;GULP1;NR4A2;NFIA;NFIB;PPP2R2B;MAB21L1;ID3;VIM;LHX9;FGFR2;SNTB1;…	Chronic
ChEA_2022	CJUN 26792858 Chip-Seq BT549 Human	70/1564	0.00598147	0.0125128	0	0	1.41227	7.22954	SPARC;WNT2B;CCNI;FHL1;STMN2;SLC7A11;SRP14;NR3C1;CLU;MRPL33;RPS14;GJA1;ZFP36;MT2A;MAP1LC3B;TUBA1A;EFEMP1;YWHAQ;BASP1;PEG10;STMN1;PLS3;CTSD;SOX4;TPM4;IGFBP5;DUSP1;SOX11;ATP1B3;RGMB;YWHAZ;PGM2L1;SMS;SPARCL1;SNRPE;MXRA5;SCG2;INA;CEBPD;SEMA3C;SDC2;NTM;TXN;FSTL1;GNAI1;ZFP36L2;RTN4;CST3;MAP2;PSAP;SPOCK1;HES1;ZC3H13;MCL1;RUNX1T1;CENPV;HSPA5;TPBG;RDX;PBX3;HMGA1;EIF2S2;RAB11A;KTN1;NFIB;ID1;ZYX;VIM;LHX9;SNT…	Chronic
ChEA_2022	SRY 25088423 ChIP-ChIP EMBRYONIC GONADS Mouse	109/2614	0.00605085	0.0126227	0	0	1.32451	6.76501	RPL34;STMN2;ENO2;NR3C1;PHB2;CLU;ACTB;CCND2;STMN1;BSG;AP1S2;RPL35;NRCAM;RPS11;NCKAP5;HES6;SERPINF1;SOX11;FEZ1;RBP1;VDAC2;HOXB2;SLBP;KHDRBS1;CHRNA3;INSIG1;ANKRD12;TMEM59L;EFNA5;ZFP36L2;RTN4;LDHA;PCBP4;NHLH1;SERF2;TRPM3;FDPS;HSPA5;BCL11A;HMGA1;TBCB;NR2F2;SCRT1;GFAP;COL1A1;UBE2S;SPATS2L;CALM1;WNT2B;WDR1;PODXL2;TCF25;GDI2;ELAVL4;COX7C;MRPL33;DMBX1;UBL5;MDK;SUMO2;NEFL;TSPO;RAC3;SH3BGRL3;NEFM;APC2;CCT3;…	Chronic
ChEA_2022	SOX9 24532713 ChIP-Seq HFSC Mouse	56/1203	0.0063011	0.0131084	0	0	1.46558	7.42612	CNTNAP2;SPARC;NDUFA11;CHD7;ETFB;PPP3CA;NUDCD3;MAP1LC3B;YWHAQ;KIF21A;NCKAP5;CLIC1;TLE4;LMO1;SUN2;HSP90AA1;ACOT7;RPL23;ATP1B3;FOS;ACSL3;ARID1B;NME1;RHOB;PKM;DYNC1I2;TOMM40;ANAPC16;SEMA3C;NTM;SLC3A2;PTN;DNAJB1;RPS15A;PSMB3;PRDX1;PSAP;PLXNA2;SPOCK1;HES1;TRPM3;MDH1;GADD45B;BCL11A;PBX3;TBCB;ARPC5;MEIS2;CCT6A;NFIB;UQCRQ;RPL27A;ID2;CTNNB1;SPG21;FGFR2	Chronic
ChEA_2022	RUNX1 26923725 Chip-Seq HPCs Mouse	33/629	0.00644888	0.0133788	0	0	1.64981	8.32137	MTCH1;MTCH2;ZFAND5;PNMA1;PEG10;NNAT;ENC1;SH3BGRL3;HES1;ROMO1;HMGN3;NPDC1;LMO1;PLK2;IFNGR2;EBF1;YWHAZ;SCRT1;RHOB;GULP1;SQLE;ARL4A;SLC7A8;TRAF4;SYF2;RPS29;EIF3J;HNRNPD;NMT1;VIM;RPS24;CCDC90B;PFN2	Chronic
ChEA_2022	E2F4 17652178 ChIP-ChIP JURKAT Human	32/608	0.00692225	0.0143212	0	0	1.6545	8.22784	SLBP;DYNC1I2;YWHAB;SLC3A2;YBX1;LDHB;MT2A;JUNB;SERF2;CDKN2D;TLE4;HSPA8;RPL41;SUPT16H;DUT;CBX5;MDH1;USP5;RPL35A;CACYBP;FOS;ACYP1;RGMB;DHRS3;PSMA3;ARPC2;UBE2S;ID1;SMS;AAK1;SAE1;GAPDH	Chronic
ChEA_2022	MYBL1 21750041 ChIP-ChIP SPERMATOCYTES Mouse	9/103	0.00715897	0.0147703	0	0	2.82161	13.937	KHDRBS1;HSP90AA1;USP5;UBB;UBE2S;TAF9;LIN7A;CLIC1;PPM1G	Chronic
ChEA_2022	PPARA 22158963 ChIP-Seq LIVER Mouse	69/1552	0.00735229	0.0151276	0	0	1.40092	6.88236	MTCH2;CMAS;RPL31;GDI2;CHD7;UBE2L6;ETFB;CSAD;NR3C1;CLU;ZFP36;MAP1LC3B;C1QBP;CFL1;BSG;TLE4;HES6;TLE1;IGFBP5;DUSP1;SERPINF1;APLP2;KRT8;ARID1B;MLF2;NME1;RHOB;TUBB2A;HNRNPH1;NDUFS2;FKBP4;PFN1;GAPDH;OPTN;ATF3;LIN7A;ZFP36L2;PSMB6;LDHA;UBB;PSMB3;CAMK2N1;PSAP;SH3BP5;PLXNA2;HES1;CKB;MCL1;HSPA5;GADD45A;HMGA1;DHRS3;EIF1;GFAP;KRT18;BCL6;NFIB;UQCRQ;UBE2S;ID2;ID1;NMT1;ZYX;ID3;EBPL;TCF4;OCIAD2;CALM1;SNTB1	Chronic
ChEA_2022	TCF4 22108803 ChIP-Seq LS180 Human	70/1579	0.00741481	0.0152145	0	0	1.39706	6.85155	CNTNAP2;SNED1;BTG1;WDR1;YWHAB;SLC7A11;SRP14;NR3C1;SYNE2;DMBX1;SYNPR;PPP3CA;UCHL1;CAPZB;CA2;KIF5B;ENC1;RPL36;PLS3;NCKAP5;CTSD;SOX4;ACOT7;ATRX;PTOV1;RGMB;ARID1B;OLFM1;CLDN5;ARL4A;CARHSP1;CFDP1;DOK5;RPL37A;VDAC2;LY6H;FKBP4;ERGIC2;CCDC90B;RAB1A;KHDRBS1;CEBPD;MRPS35;YTHDC1;ATP1A3;UQCR11;EFNA5;ZFP36L2;CST3;LDHB;ARHGAP21;ZNF706;NEUROD6;MAP2;SH3BP5;EIF4EBP1;TAC1;TRPM3;KCNJ13;SCD5;MEIS2;RAB11A;NFIB;PPP2R2…	Chronic
ChEA_2022	GATA3 26560356 Chip-Seq TH2 Human	70/1583	0.00784316	0.0160496	0	0	1.39305	6.75367	SLC25A3;PGAP1;BTG1;ARL6IP1;CELF2;EIF4A3;HP1BP3;ILK;ETFB;NR3C1;CLU;SAT1;UBL5;ZFP36;RPS17;CCND2;BSG;COTL1;RPL38;TMSB10;CCT2;ACOT7;TSPYL1;RPL21;TPM4;DUSP1;IFNGR2;CACYBP;ACSL3;ARID1B;RBX1;FOXP1;RCN2;NPC2;SYF2;PPA1;RPL37A;HOXB2;PFDN2;RPL26;SLBP;BEX2;SEMA3C;MRPS35;INSIG1;PDE1A;RGS16;MLLT3;RTN4;EBP;PNMA1;PSAP;TSPAN5;MLEC;FDFT1;NPDC1;FDPS;MTX2;KCNJ13;ARPC5;KRT10;DHRS3;KTN1;CCT6A;SQLE;ARPC2;ID2;NMT1;AAK1;…	Chronic
ChEA_2022	CTBP1 25329375 ChIP-Seq LNCAP Human	43/885	0.00786715	0.016055	0	0	1.52596	7.39337	CNTNAP2;CELF2;NRXN1;CHD7;CELF4;STMN4;PTN;EFNA5;CLU;COX7C;CDH8;SYNE2;SOX2;ARHGAP21;ZNF706;BASP1;KIF3A;DPYSL2;PLXNA2;COTL1;KIF21A;TAC1;WLS;RUNX1T1;TLE4;NR2F2;SVIP;ZFHX4;ST18;RBX1;RCN1;COL1A2;NFIB;DOK5;PPP2R2B;FEZ1;MAB21L1;CCNG1;TTC3;TCF4;OCIAD2;FKBP4;PFN2	Chronic
ChEA_2022	TET1 21451524 ChIP-Seq MESCs Mouse	63/1400	0.00799155	0.0162647	0	0	1.41605	6.83864	MTCH2;GDI2;HP1BP3;CHD7;CLTB;UBE2L6;ENO2;CSAD;COX6A1;DMBX1;TUBA1B;MAP1LC3B;TUBA1A;EFEMP1;CCND2;CALB1;MDK;PEG10;CFL1;COTL1;NEFM;RPS10;DUSP1;STX7;PAX3;FOXP2;MLF2;RPL37A;NDUFS2;TERF2IP;NAA38;VSTM2A;RPL12;TMEM59L;UQCR11;RTF1;ZFP36L2;RTN4;NEUROD2;PTPRZ1;KIF3A;PSAP;TAC1;MEST;CCT4;RUNX1T1;NPDC1;HSPA8;PRELID1;RPL41;BCL11A;ECEL1;UPF3A;RPL23A;GNG11;RPS26;PER1;COL1A2;NSG2;GNB2;MGP;NMT1;GRB2	Chronic
ChEA_2022	FOXA1 21915096 ChIP-Seq LNCaP-1F5 Human	72/1641	0.00840078	0.0170513	0	0	1.38204	6.60536	BTG1;WNT2B;HP1BP3;SAT1;PPP1CB;SOX2;AKAP12;RPS14;PPP3CA;PSMD7;YWHAQ;BAALC;SOX4;TLE4;HES6;HSP90AA1;TSPYL1;TLE1;DUSP1;TPM3;RPL22;GTF3A;PAX6;RGMB;ARID1B;RAB33A;FOXP1;CARHSP1;NDUFS2;TERF2IP;VDAC2;SNRPE;RTN1;CEBPD;SEMA3C;YTHDC1;GSTP1;NRXN1;GCNT1;ODC1;SRI;MLLT3;EFNA5;GNAI1;HSPD1;CALD1;NNAT;EIF4EBP1;PLXNA2;TSPAN5;FDFT1;MCL1;SEC11C;BTF3;NPDC1;AKIRIN1;RDX;PBX3;NR2F2;EIF2S2;WDR13;DHRS3;GULP1;PER1;SON;KRT18;…	Chronic
ChEA_2022	TBX20 22080862 ChIP-Seq HEART Mouse	70/1589	0.00852506	0.0172105	0	0	1.38708	6.60909	BTG1;CELF2;RPLP0;NR3C1;SYNE2;ACTB;MRPL33;ACTG1;MECP2;AKAP13;ZFP36;RPS17;NUDCD3;PCM1;CAPZB;ADAMTS1;KIF5B;CFL1;TMSB10;DUSP1;RPL23;TSC22D3;UBE2E3;GTF3A;CIRBP;PTOV1;FOS;YWHAZ;FOXP1;OLFM1;TUBB2B;ARL4A;SYF2;DOK5;DDIT4;SLC25A5;CRYAB;ARL8A;SDC2;PDE1A;MGST3;GCNT1;CRMP1;SLC3A2;PSMA7;ZFP36L2;CST3;ARHGAP21;RPS15A;EIF4EBP1;PLXNA2;BTF3;MDH1;IDH1;TPBG;DSTN;NR2F2;SVIP;CCT6A;ARPC2;BCL6;NFIB;HNRNPD;ID3;CTNNB1;PDCD…	Chronic
ChEA_2022	TBX20 22328084 ChIP-Seq HEART Mouse	70/1589	0.00852506	0.0172105	0	0	1.38708	6.60909	BTG1;CELF2;RPLP0;NR3C1;SYNE2;ACTB;MRPL33;ACTG1;MECP2;AKAP13;ZFP36;RPS17;NUDCD3;PCM1;CAPZB;ADAMTS1;KIF5B;CFL1;TMSB10;DUSP1;RPL23;TSC22D3;UBE2E3;GTF3A;CIRBP;PTOV1;FOS;YWHAZ;FOXP1;OLFM1;TUBB2B;ARL4A;SYF2;DOK5;DDIT4;SLC25A5;CRYAB;ARL8A;SDC2;PDE1A;MGST3;GCNT1;CRMP1;SLC3A2;PSMA7;ZFP36L2;CST3;ARHGAP21;RPS15A;EIF4EBP1;PLXNA2;BTF3;MDH1;IDH1;TPBG;DSTN;NR2F2;SVIP;CCT6A;ARPC2;BCL6;NFIB;HNRNPD;ID3;CTNNB1;PDCD…	Chronic
ChEA_2022	GABP 19822575 ChIP-Seq HepG2 Human	91/2155	0.00877445	0.0176665	0	0	1.33379	6.31673	MTCH2;PGAP1;CCNI;ARL6IP1;NDUFA12;YWHAB;HP1BP3;CSAD;COX6A1;SRP14;PHB2;ACTB;MRPL33;PPP1CB;RPS15;RPS14;NUDCD3;PSMD7;DPYSL2;C1QBP;CFL1;RPL37;KPNA2;JUNB;CAP1;EIF5B;CCT2;SUPT16H;HSP90AA1;TPM3;GTF3A;CIRBP;PRPF4B;WIPI2;ACSL3;MIF;ACYP1;PGM2L1;NME1;RHOB;MRPL51;CFDP1;SYF2;PPA1;HNRNPH1;TMEM106C;VDAC2;SNRPE;PFDN2;CCDC90B;RAB1A;KHDRBS1;IDI1;DDX24;DDX1;TIMM13;SLC3A2;ACAT2;PPM1G;HSPD1;CDC42;PSMB7;RPS15A;RPS3;ROM…	Chronic
ChEA_2022	YY1 21170310 ChIP-Seq MESCs Mouse	20/337	0.00890512	0.0178077	0	0	1.86926	8.825	CDKN2D;RPL34;NDUFA3;CELF5;AP2B1;NR3C1;PHB2;YWHAZ;ACTB;MLLT11;MAP1LC3B;GAP43;GNG3;PSMD7;RPS27;TCP1;NMT1;DCX;CALM1;TNRC6B	Chronic
ChEA_2022	TRIM28 17542650 ChIP-ChIP NTERA2 Human	34/668	0.00892758	0.0178077	0	0	1.59722	7.53666	BTG1;CHD7;PRKX;ETFB;PTN;CSAD;EFNA5;FSTL1;GNAI1;LDHB;SYNPR;CCND2;HEY1;ENC1;OTX2;HMGN3;CAP1;OST4;MTX2;LMO3;PAX6;ACSL3;DHRS3;FOXP1;ARL4A;NFIA;ID2;AKAP9;ID1;EBPL;PDCD2;OPTN;LHX9;CBLN1	Chronic
ChEA_2022	TCFCP2L1 18555785 Chip-Seq ESCs Mouse	67/1513	0.0089376	0.0178077	0	0	1.39331	6.57293	SNED1;NRP2;PGAP1;RPL31;RPL34;CELF2;CHD7;SLC7A11;SRP14;RPL7;SOX2;PPP3CA;HEY1;KIF5C;KIF1A;NCKAP5;WLS;EIF5B;IGFBP5;UBE2E3;PAX3;PAX6;CACYBP;OLFM1;RCN1;SYF2;DOK5;RPL37A;SNRPE;SCG2;ATF3;ARL8A;PFN2;DYNC1I2;PDE1A;MGST3;RGS16;HSPD1;NEUROD1;CST3;ARHGAP21;CAMK2N1;CNR1;NHLH1;CHN1;PLXNA2;TSPAN5;DUT;XRCC5;MTX2;KCNJ13;PBX3;DSTN;ARPC5;EIF2S2;ZFHX4;MEIS2;ST18;GULP1;NR4A2;COL3A1;MAB21L1;SPATS2L;VIM;PAM;LHX9;FGFR2	Chronic
ChEA_2022	AR 21915096 ChIP-Seq LNCaP-1F5 Human	71/1619	0.00893944	0.0178077	0	0	1.38063	6.5128	CMAS;WNT2B;EIF4A3;GDI2;STMN4;HIF3A;CSAD;CLU;MRPL33;PSMD8;PPP1CB;AKAP12;YWHAQ;KIF5C;TMSB10;SOX4;HES6;TSPYL1;TLE1;USP5;UBE2E3;FOS;ACSL3;RGMB;PGM2L1;RBX1;RHOB;TUBB2A;TRAF4;MAP1B;TCP1;DDIT4;SMS;SPARCL1;FKBP4;CCDC90B;RTN1;CEBPD;YTHDC1;ODC1;SLC3A2;PTN;MLLT3;APCDD1;EFNA5;CST3;PSMB7;MAP2;MLEC;METTL7A;METTL9;FDFT1;MCL1;BTF3;CD164;MARCKSL1;GADD45B;XRCC5;BCL11A;HMGA1;AP2B1;WDR13;KTN1;RPS26;FABP7;EIF3J;EBPL;…	Chronic
ChEA_2022	POU5F1 26923725 Chip-Seq MESODERM Mouse	23/406	0.00903335	0.0178998	0	0	1.78136	8.38457	TLE4;NRP2;MTX2;UBE2E3;CELF2;NTM;CHD7;STMN2;HPCAL1;NR2F1;PBX3;EBF1;ZFHX4;MEIS2;SOX2;SQLE;SYNPR;PSMA3;GAP43;MAN1C1;HMGN3;SOX4;RPS24	Chronic
ChEA_2022	TEAD4 26923725 Chip-Seq HEMANGIOBLAST Mouse	23/406	0.00903335	0.0178998	0	0	1.78136	8.38457	TLE4;NRP2;MTX2;UBE2E3;CELF2;NTM;CHD7;STMN2;HPCAL1;NR2F1;PBX3;EBF1;ZFHX4;MEIS2;SOX2;SQLE;SYNPR;PSMA3;GAP43;MAN1C1;HMGN3;SOX4;RPS24	Chronic
ChEA_2022	STAT3 20064451 ChIP-Seq CD4+T Mouse	41/843	0.009177	0.0181367	0	0	1.52593	7.15821	BTG1;CMAS;NUFIP2;ARL6IP1;RPL34;GCNT1;GDI2;UBE2L6;MLLT3;NR3C1;ACTB;RTN4;LDHB;AKAP13;ZFP36;KIF5B;STMN1;CLIC1;CAP1;RBM39;IFNGR2;PRPF4B;ATP1B3;FOS;YWHAZ;RAB10;CLDN5;FABP5;NSG2;BCL6;ID2;DDIT4;SPARCL1;CTNNB1;NDUFS2;SNRPE;GRB2;VIM;RPS21;SCG2;ATF3	Chronic
ChEA_2022	SMAD4 21741376 ChIP-Seq HESCs Human	80/1862	0.00923417	0.0182017	0	0	1.35421	6.34425	CNTNAP2;NRP2;PGAP1;WNT2B;WDR1;ETFB;SLC7A11;CSAD;NR3C1;CDH8;RPL7;DMBX1;AKAP13;GJA1;ZFP36;UCHL1;BASP1;KIF5B;ENC1;AP1S2;NRCAM;ZNF385D;LMO1;APLP2;PAX6;RGMB;ARID1B;FOXP2;RAB33A;OLFM1;GAP43;SYF2;DOK5;MORF4L2;DDIT4;VDAC2;MXRA5;ATF3;SMARCD3;NTM;GCNT1;ODC1;TMEM160;SLC3A2;EFNA5;ZFP36L2;LDHA;NNAT;SH3BP5;EIF4EBP1;PLXNA2;MAN1C1;CCL2;TSPAN5;OTX2;MAP4;ZC3H13;RUNX1T1;HSPA8;MDH1;GADD45A;SCD5;PBX3;UPF3A;EIF2S2;DHR…	Chronic
ChEA_2022	SUZ12 18555785 Chip-Seq ESCs Mouse	66/1491	0.00951059	0.0186975	0	0	1.39204	6.48042	SNED1;NRP2;PGAP1;RPL31;YWHAB;CELF2;STMN2;ELAVL4;SLC7A11;RPL7;PPP3CA;KIF5C;KIF1A;NCKAP5;HES6;EIF5B;IGFBP5;UBE2E3;PAX3;PAX6;CACYBP;OLFM1;RCN1;DOK5;RPL37A;NDUFS2;SNRPE;PFDN2;SCG2;OPTN;ATF3;ARL8A;DYNC1I2;PDE1A;MGST3;RGS16;HSPD1;CST3;PSMB7;ARHGAP21;NHLH1;NNAT;PLXNA2;TSPAN5;RUNX1T1;DUT;XRCC5;MTX2;KCNJ13;GAD1;IDH1;ECEL1;DSTN;ARPC5;EIF2S2;MEIS2;ST18;GULP1;NR4A2;COL3A1;FABP5;EIF3J;SPATS2L;VIM;PAM;LHX9	Chronic
ChEA_2022	EOMES 21245162 ChIP-Seq HESCs Human	40/820	0.00954353	0.0187133	0	0	1.53005	7.11764	IFITM3;NRP2;CMAS;WNT2B;RTN1;NUFIP2;NTM;NRXN1;ILK;SAT2;CDH8;PSMB6;AKAP12;RPS14;EFEMP1;UBB;PSMB3;MDK;MAP2;PRDX1;CHN1;CCL2;KIF21A;VAT1;ARG2;DUT;BCL11A;TSC22D3;UBE2E3;APLP1;MEIS2;EIF1;ARL4A;CARHSP1;NPC2;PPP2R2B;NMT1;VDAC2;FKBP4;OPTN	Chronic
ChEA_2022	MYC 19915707 ChIP-ChIP AK7 Human	75/1732	0.00972862	0.0190266	0	0	1.36335	6.31597	CMAS;WNT2B;PODXL2;MYT1L;NDUFA12;ELAVL4;ENO2;COX6A1;SOX2;SYNPR;PPP3CA;AKAP13;ADAMTS1;RPL38;SH3BGRL3;RPS11;CCT3;CAP1;HSP90AA1;ACOT7;RPL21;IGFBP5;UBE2E3;LMO3;EBF1;RPS3A;WIPI2;YWHAZ;PGM2L1;MLF2;CFDP1;SYF2;PPA1;RPL37A;TERF2IP;PFN1;SLBP;SMARCD3;INSIG1;SDC2;GCNT1;TIMM13;ATP1A3;PTN;RTN4;PSMB6;CST3;NEUROD2;PTPRZ1;SH3BP5;CCL2;TSPAN5;NDUFA9;SYT4;XRCC5;HMGA1;DSTN;UPF3A;RPL23A;COL1A1;RAB10;CCT6A;RPS27;NFIB;PS…	Chronic
ChEA_2022	EZH2 27304074 Chip-Seq ESCs Mouse	36/722	0.00985267	0.0192191	0	0	1.56361	7.22391	NRP2;WNT2B;NRXN1;GCNT1;LIN7A;MLLT3;EFNA5;DMBX1;CCND2;MAN1C1;NEFL;OTX2;KIF1A;RUNX1T1;LMO1;IGFBP5;BCL11A;GAD1;DYNLT3;ECEL1;NR2F1;EBF1;PAX3;PAX6;NR2F2;MEIS2;FOXP2;SCRT1;DLK1;NR4A2;NFIA;NFIB;HOXB2;LY6H;LHX9;CBLN1	Chronic
ChEA_2022	SIN3A 21632747 ChIP-Seq MESCs Mouse	44/923	0.00992777	0.0193154	0	0	1.49515	6.89624	NRP2;NDUFA11;INSIG1;RPLP0;EIF4A3;CELF4;PHYHIPL;ETFB;PHB2;NEUROD1;LDHB;UBL5;CAPZB;MDK;KIF3A;PRDX1;STMN1;SEC62;RPL17;JUNB;TRPM3;CCT4;CHGA;NPDC1;HSPA8;TSPYL1;APLP1;CIRBP;YWHAZ;PGM2L1;SCRT1;NME1;MLLT11;RPS25;RPS27;ARPC2;PPA1;PPP2R2B;RPL27A;TTC3;DDIT4;GAPDH;INA;PFN2	Chronic
ChEA_2022	HCFC1 20581084 ChIP-Seq MESCs Mouse	14/209	0.00999487	0.0193957	0	0	2.12094	9.76838	DYNC1I2;RBM39;USP5;GDI2;RAB11A;RPS28;NUDCD3;PCM1;NMT1;RPL26;CCT8;MAF1;CCT5;RPS23	Chronic
ChEA_2022	MEIS1 26923725 Chip-Seq HEMOGENIC-ENDOTHELIUM Mouse	43/899	0.0101684	0.0196816	0	0	1.49987	6.8821	CNTNAP2;GPM6A;NRP2;TCF25;CELF2;NTM;CELF4;PTN;EFNA5;ZFP36L2;PPP1CB;PSMD7;CALB1;HEY1;CAPZB;PNMA1;CHN1;TSPO;RPL38;SOX4;TRPM3;SYT4;PAX3;TTC9B;MEIS2;RAB11A;FOXP1;KRT18;NSG2;PSAT1;RBP1;HNRNPD;TMEM106C;EIF3H;ID3;TERF2IP;VDAC2;GRB2;RPS24;FGFR2;CCDC90B;CBLN1;METAP2	Chronic
ChEA_2022	JARID1B-DAIN 22020125 ChIP-Seq ESCs Mouse	65/1470	0.0102625	0.0198128	0	0	1.38968	6.36371	RPL34;EIF4A3;GDI2;FAM107A;UBE2L6;CDH8;ACTB;RPL7;AKAP12;ZFP36;TUBA1A;LGALS1;CAPZB;MDK;ADAMTS1;KIF5C;NEFL;TSPO;PLS3;RAC3;KIF1A;JUNB;CTSD;SOX4;TLE4;HES6;TPI1;IFNGR2;TSC22D3;HPCAL1;EBF1;PAX3;RPS3A;CLDN5;MORF4L2;SMS;TERF2IP;NAA38;GAPDH;OPTN;ATF3;RGS16;TAF9;FSTL1;PPM1G;NEUROD1;PSMB7;LDHA;UBB;PSAP;HES1;CYC1;CHGA;HSPA5;MEIS2;NR4A2;NFIA;ARPC2;NFIB;SYT11;UBE2S;MGP;NMT1;PIN1;CALM1	Chronic
ChEA_2022	CMYC 18555785 Chip-Seq ESCs Mouse	66/1499	0.0106308	0.0204395	0	0	1.38365	6.28731	SNED1;NRP2;PGAP1;RPL31;CELF2;SRP14;RPL7;MRPL33;SOX2;PPP3CA;KIF5C;KIF1A;NCKAP5;WLS;HES6;EIF5B;IGFBP5;UBE2E3;PAX3;PAX6;CACYBP;OLFM1;RCN1;DOK5;RPL37A;SNRPE;PFDN2;SCG2;ATF3;ARL8A;GRIA2;DYNC1I2;PDE1A;MGST3;RGS16;HSPD1;CST3;PSMB7;ARHGAP21;NHLH1;NNAT;PLXNA2;RUNX1T1;DUT;XRCC5;MTX2;KCNJ13;GAD1;IDH1;ECEL1;PBX3;DSTN;ARPC5;EIF2S2;MEIS2;ST18;GULP1;NR4A2;COL3A1;FABP5;ARPC2;EIF3J;SPATS2L;VIM;PAM;LHX9	Chronic
ChEA_2022	PKCTHETA 26484144 Chip-Seq BREAST Human	23/412	0.0106416	0.0204395	0	0	1.75333	7.96535	KHDRBS1;RBM39;ARPP21;HSPA5;TCF25;GADD45A;XRCC5;PLK2;WIPI2;RGMB;WDR13;RAB10;SYNPR;CALB1;HNRNPH1;DOK5;PRDX1;TMSB4X;DDIT4;GRB2;HES1;CALM1;CDK16	Chronic
ChEA_2022	RUNX2 22187159 ChIP-Seq PCA Human	111/2722	0.010768	0.0206294	0	0	1.29057	5.84782	PGAP1;CMAS;SPARC;CCNI;MYT1L;NDUFA12;STMN2;NR3C1;ACTB;PSMD7;BASP1;KIF5C;DPYSL2;PLS3;RPL38;KIF21A;SOX4;TLE4;LMO1;TLE1;RPL21;EBF1;SOX11;ACSL3;OLFM1;AKAP9;COL4A5;OPTN;RTN1;DDX1;TMEM59L;APCDD1;EFNA5;ARHGAP21;MAP2;KIF3A;PLXNA2;TAC1;SYT4;PLK2;PBX3;MT3;ST18;SCRT1;BCL6;ID2;HNRNPD;SPATS2L;GRB2;CALM1;RPS24;SNED1;BTG1;WDR1;YWHAB;CELF4;ELAVL4;SYNE2;MECP2;TMEM47;PPP3CA;NUDCD3;UCHL1;ENC1;NEFL;EIF5B;DUSP1;PAX3;S…	Chronic
ChEA_2022	ESR1 15608294 ChIP-ChIP MCF-7 Human	7/74	0.0111674	0.0213402	0	0	3.07387	13.8163	CMAS;EFEMP1;COL1A2;FOS;CKB;EFNA5;CTSD	Chronic
ChEA_2022	POU3F2 20337985 ChIP-ChIP 501MEL Human	59/1319	0.0113532	0.0216401	0	0	1.40383	6.28672	CNTNAP2;RPL31;GDI2;STMN2;ELAVL4;SLC7A11;NR3C1;CDH8;SYNE2;PPP1CB;SOX2;AKAP12;PCM1;CALB1;ADAMTS1;BASP1;PEG10;TLE1;UBE2E3;STX7;FOXP2;FOXP1;PSMA2;AKAP9;SCG2;PFN2;GRIA2;GPM6A;HDAC2;PDE1A;NRXN1;PHYHIPL;LIN7A;TXN;PTN;MLLT3;RTN4;NEUROD6;MAP2;SLC17A8;MAP4;TAC1;RUNX1T1;SYT4;PCDH9;MTX2;KRT10;ZFHX4;KTN1;GULP1;NR4A2;COL3A1;COL1A2;SON;NFIB;FABP7;MAB21L1;CCNG1;CTNNB1	Chronic
ChEA_2022	TBX2 35687133 ChIP-Seq MCF-7 Human BreastCancer	37/756	0.0117914	0.0224187	0	0	1.53302	6.80721	IDI1;MTCH2;YWHAB;GCNT1;CLTB;CSAD;ACTB;ZFP36L2;SYNPR;LDHA;HEY1;ZNF706;YWHAQ;PEG10;CFL1;HES1;KIF21A;CDKN2D;CCT2;FOS;YWHAZ;ATP5F1E;MLF2;SQLE;PKM;KRT18;NSG2;MTHFD2;DOK5;GNB2;ID1;DDIT4;PDCD2;GRB2;CALM1;SPG21;RPS24	Chronic
ChEA_2022	PADI4 21655091 ChIP-ChIP MCF-7 Human	41/857	0.0118729	0.0225165	0	0	1.49861	6.64411	SLC25A3;RNF11;WNT2B;NUFIP2;ANKRD12;LIN7A;SLC3A2;CSAD;MRPL33;AKAP13;MT2A;RPS17;TUBA1A;ZNF706;BASP1;CALD1;PRDX1;AP1S2;ZC3H13;HSPA8;DUT;USP5;XRCC5;APLP2;CACYBP;PGM2L1;RAB11A;RAB10;SQLE;PSMA3;CFDP1;RCN2;PSMA2;UQCRQ;DOK5;RPL27A;DDIT4;KRAS;ERGIC2;CCDC90B;TNRC6B	Chronic
ChEA_2022	CTCF 21964334 Chip-Seq Bcells Human	71/1646	0.0127744	0.0241652	0	0	1.3549	5.90778	RPL5;SLC25A3;BTG1;CELF2;UBE2L6;COX6A1;RPL6;ACTB;AQP1;SOX2;RPS14;TUBA1B;MAP1LC3B;CAPZB;RPL36;RAC3;SH3BGRL3;CAP1;LMO1;ARG2;TPI1;TLE1;IGFBP5;TPM3;UBE2E3;GTF3A;CIRBP;CACYBP;RGMB;FOXP1;TRAF4;PPA1;MORF4L2;DDIT4;TMEM106C;SNRPE;OPTN;RAB1A;CHRNA3;NUFIP2;EFNA5;ZFP36L2;PRDX1;PLXNA2;MAN1C1;MLEC;HES1;ROMO1;CYC1;TAC1;FDPS;MARCKSL1;ZNF580;GADD45B;BCL11A;GADD45A;PLK2;NR2F2;ARPC5;TPD52L1;SVIP;ST18;DHRS3;EIF1;COL1…	Chronic
ChEA_2022	POU5F1 16518401 ChIP-PET MESCs Mouse	40/836	0.01283	0.0242093	0	0	1.498	6.52527	NRXN1;SAT2;SAT1;MRPL33;SOX2;AKAP12;GJA1;NUDCD3;PSMD7;CAPZB;UBB;KIF3A;ENC1;RPL36;EIF4EBP1;PLXNA2;HES1;KIF21A;OTX2;CKB;CYC1;MAF1;CLIC1;MCL1;TLE4;TLE1;APLP1;PBX3;EBF1;SOX11;MIF;PJA1;NFIB;SYT11;DOK5;DDAH2;DDIT4;TERF2IP;FKBP4;PAM	Chronic
ChEA_2022	FOXA1 26743006 Chip-Seq LNCaP-abl Human	70/1620	0.0129015	0.0242832	0	0	1.35697	5.9034	RPL5;SLC25A3;BTG1;HP1BP3;FAM107A;CSAD;PPP1CB;MT2A;PSMD7;C1QBP;STMN1;ENC1;RPLP2;PLS3;RPL38;SEC62;JUNB;TMSB10;CTSD;CCT3;LMO1;RPL21;TUBB;RPL22;CACYBP;ATP1B3;FOS;ARID1B;PGM2L1;PSMA3;SLC7A8;DDIT4;HOXB2;GAPDH;OPTN;CCDC90B;ANAPC16;DDX24;GSTP1;PDE1A;MGST3;RGS16;UQCR11;KLC1;EFNA5;HSPD1;ARHGAP21;LDHA;PNMA1;UBB;MAP2;PSAP;PLXNA2;TSPAN5;FDPS;SYT4;RBM39;TPBG;RDX;TBCB;WDR13;DHRS3;KRT18;FABP5;ID2;ID3;EBPL;TCF4;K…	Chronic
ChEA_2022	CDX2 21402776 ChIP-Seq INTESTINAL-VILLUS Mouse	66/1514	0.0130304	0.0244645	0	0	1.36817	5.9385	SNED1;NRP2;PGAP1;BTG1;RPL31;MYT1L;NDUFA12;CELF5;RPL7;AKAP12;GJA1;ENC1;KIF1A;NCKAP5;HES6;EIF5B;CCT2;IGFBP5;STX7;HPCAL1;PAX3;CACYBP;ARL4A;HNRNPH1;RPL37A;DDIT4;SNRPE;VSTM2A;SCG2;ATF3;HDAC2;ANAPC16;MGST3;RGS16;DDX1;ODC1;PHYHIPL;LIN7A;RTN4;HSPD1;NHLH1;PSAP;PLXNA2;SLC17A8;CHGA;CD164;CENPV;GADD45B;XRCC5;BCL11A;KCNJ13;IDH1;ECEL1;ARPC5;TPD52L1;ST18;DLK1;GULP1;COL3A1;NSG2;ARPC2;FABP7;SPATS2L;PAM;LHX9;METAP2	Chronic
ChEA_2022	SMAD4 21741376 ChIP-Seq ESCs Human	69/1595	0.0131965	0.0247146	0	0	1.35817	5.87787	SNED1;BTG1;SPARC;FAM107A;CELF5;PSIP1;ACTB;PPP1CB;RPS15;AKAP12;RPS14;CAPZB;DPYSL2;C1QBP;PLS3;RPL37;ARG2;ACOT7;CIRBP;WIPI2;RBX1;FOXP1;MLF2;RHOB;PJA1;OLFM1;ARL4A;CARHSP1;GAP43;TUBB2A;MRPL51;SLC7A8;MTHFD2;PPA1;HNRNPH1;SNRPE;MXRA5;SCG2;HDAC2;NTM;ANKRD12;TIMM13;NDUFB1;TMEM160;PTN;APCDD1;TTR;ZNF706;NEUROD6;CALD1;PRDX1;PLXNA2;FDFT1;GADD45B;TBCB;AP2B1;MT3;SCRT1;KRT18;NFIB;UBE2S;MAB21L1;TOMM7;CTNNB1;VIM;SP…	Chronic
ChEA_2022	GRHL2 25758223 ChIP-Seq PLACENTA Mouse	38/788	0.0134281	0.0250554	0	0	1.50928	6.50562	CHRNA3;CEBPD;PODXL2;TCF25;SDC2;CRABP1;CELF4;PHYHIPL;PSIP1;STMN4;SLC3A2;TXN;SLC7A11;ACTG1;PPP1CB;DMBX1;AKAP13;YWHAQ;NEUROD6;BASP1;CNR1;PRDX1;TSPAN5;MLEC;OTX2;CDKN2D;AKIRIN1;NR2F1;NR2F2;ZFHX4;NR4A2;SLC7A8;AAK1;CTNNB1;TCF4;KRAS;VIM;PAM	Chronic
ChEA_2022	FOXA1 25552417 ChIP-Seq VCAP Human	71/1650	0.0134452	0.0250554	0	0	1.35116	5.82234	BTG1;CCNI;FAM107A;PSIP1;SLC7A11;RPL7;PPP1CB;SYNPR;TUBA1B;KIF5C;JUNB;TLE4;TLE1;LMO3;RPL22;FOS;RGMB;SSTR2;ARID1B;PGM2L1;FOXP1;TRAF4;RPL37A;SPARCL1;FTL;CEBPD;SEMA3C;MRPS35;YTHDC1;GSTP1;CRABP1;GCNT1;ANKRD12;TIMM13;PHYHIPL;SRI;EFNA5;GNAI1;RTN4;TMEM165;HSPD1;MAP2;CALD1;CHN1;BAG1;NNAT;CCL2;HES1;CKB;CHGA;BTF3;SYT4;DUT;RDX;NR2F1;PBX3;TBCB;NR2F2;TPD52L1;EIF2S2;WDR13;DHRS3;EIF1;NR4A2;KRT18;FABP5;NFIB;MGP;EB…	Chronic
ChEA_2022	TAL1 26923725 Chip-Seq HEMANGIOBLAST Mouse	49/1070	0.0135896	0.0252619	0	0	1.43405	6.16419	CNTNAP2;BTG1;TCF25;SAT2;NR3C1;CDH8;HEY1;PEG10;BAALC;RPL38;NEFM;TMSB10;SOX4;IFNGR2;GTF3A;EBF1;YWHAZ;ARID1B;TUBB2B;ARL4A;SLC7A8;DOK5;DDIT4;CCDC90B;NTM;GCNT1;ODC1;PHYHIPL;FSTL1;PSMB7;HES1;RUNX1T1;BCL11A;GADD45A;MTX2;PLK2;NR2F2;NSG1;KLHL4;GULP1;BCL6;NFIB;RPS29;PPP2R2B;MAB21L1;TNRC6A;RPS24;FGFR2;TNRC6B	Chronic
ChEA_2022	CRX 20693478 ChIP-Seq RETINA Mouse	65/1492	0.0138589	0.0256989	0	0	1.36658	5.84736	SNED1;NRP2;PGAP1;BTG1;SPARC;RPL31;NDUFA12;GDI2;SYNE2;RPL7;ACTG1;RPS15;AKAP12;GJA1;KIF1A;NCKAP5;HES6;EIF5B;CCT2;TSPYL1;IGFBP5;STX7;PAX3;CACYBP;MIF;PPA1;RPL37A;DDIT4;SNRPE;PFDN2;SCG2;ATF3;ARL8A;HDAC2;ANAPC16;NUFIP2;MGST3;RGS16;PHYHIPL;UQCR10;RTN4;HSPD1;NHLH1;PSAP;PLXNA2;CD164;MDH1;GADD45B;XRCC5;BCL11A;KCNJ13;IDH1;ECEL1;ARPC5;TPD52L1;ST18;GULP1;COL3A1;ARPC2;FABP7;SPATS2L;GRB2;PAM;LHX9;METAP2	Chronic
ChEA_2022	CEBPA 20513432 ChIP-Seq MACROPHAGES Mouse	65/1493	0.0140445	0.0259789	0	0	1.36555	5.82477	RPL5;BTG1;CMAS;WNT2B;NDUFA11;PODXL2;RPL31;GDI2;CHD7;CSAD;COX6A1;NR3C1;RPL6;TUBA1B;TUBA1A;C1QBP;STMN1;CFL1;TSPO;KPNA2;DUSP1;CACYBP;FOXP1;MLF2;RCN2;PPA1;COL4A5;CCDC90B;DYNC1I2;INSIG1;GCNT1;TIMM13;UQCR10;MLLT3;FSTL1;RTN4;PSMB6;GNG3;UBB;PSAP;PLXNA2;CYC1;ZC3H13;CCT5;CCT4;CDKN2D;RBM39;AKIRIN1;GADD45B;HSPA5;XRCC5;GADD45A;PLK2;UPF3B;AP2B1;DHRS3;COL1A1;PER1;FABP7;ID2;PAM;LHX9;RPS24;SNTB1;TNRC6B	Chronic
ChEA_2022	ESR1 30970003 ChIP-Seq MCF-7 Human BreastCancer	41/868	0.014422	0.0266116	0	0	1.4778	6.26441	DYNC1I2;SNED1;SEMA3C;GSTP1;FHL1;CLTB;MSMO1;NREP;SRI;MLLT3;KLC1;SYNE2;TUBA1A;LGALS1;HES1;KIF21A;TLE1;MDH1;USP5;TPM4;TPM3;XRCC5;SERPINF1;IDH1;TPBG;RDX;CIRBP;TPD52L1;ARID1B;DHRS3;FOXP1;TUBB2B;PSMA3;PKM;TRAF4;MGP;SPATS2L;FKBP4;BRWD1;PAM;GAPDH	Chronic
ChEA_2022	SMAD3 22036565 ChIP-Seq ESCs Mouse	40/844	0.0147921	0.0272276	0	0	1.48246	6.24658	NRP2;PGAP1;CMAS;NUFIP2;NRXN1;STMN2;ELAVL4;CRMP1;SOX2;NEUROD1;LDHB;GJA1;PSMD7;MDK;STMN1;SPOCK1;RUNX1T1;HSP90AA1;TLE1;CBX5;HPCAL1;PBX3;EBF1;WIPI2;MEIS2;ARID1B;FOXP1;RPS26;GAP43;CFDP1;NFIB;DOK5;DDIT4;AAK1;HOXB2;BRWD1;PAM;INA;OPTN;FGFR2	Chronic
ChEA_2022	TCF21 26020271 ChIP-Seq HCASMC Human CoronaryArtery	51/1129	0.0151378	0.0277958	0	0	1.41387	5.92493	RNF11;NRP2;BTG1;WDR1;FAM107A;SAT2;CLU;SYNE2;AKAP13;LGALS1;STMN1;SUMO2;RPL35;TLE4;ACOT7;USP5;TPM4;DUSP1;TPM3;FOXP1;ARL4A;CARHSP1;TUBB2A;SLC7A8;TRAF4;RPL37A;SPARCL1;VDAC2;CCDC90B;ANAPC16;ODC1;ANKRD12;RTN4;CALD1;TRA2B;PLXNA2;HES1;ZNF106;RUNX1T1;VAT1;OST4;CBX5;XRCC5;SVIP;DHRS3;COL1A1;RAB10;SQLE;COL1A2;BCL6;YPEL3	Chronic
ChEA_2022	P300 18555785 Chip-Seq ESCs Mouse	65/1499	0.0152021	0.0278458	0	0	1.35938	5.69079	SNED1;NRP2;PGAP1;WNT2B;RPL31;YWHAB;RPL34;SRP14;RPL6;RPL7;PPP3CA;KIF5C;KIF1A;NCKAP5;HES6;EIF5B;IGFBP5;UBE2E3;PAX3;PAX6;CACYBP;OLFM1;RCN1;DOK5;RPL37A;NDUFS2;SNRPE;PFDN2;SCG2;ATF3;ARL8A;DYNC1I2;PDE1A;MGST3;RGS16;RTF1;HSPD1;NEUROD1;CST3;PSMB7;ARHGAP21;NHLH1;NNAT;PLXNA2;DUT;XRCC5;MTX2;KCNJ13;IDH1;ECEL1;PBX3;ARPC5;EIF2S2;ZFHX4;MEIS2;ST18;GULP1;NR4A2;COL3A1;ARPC2;EIF3J;SPATS2L;VIM;PAM;LHX9	Chronic
ChEA_2022	FLI1 26923725 Chip-Seq HEMOGENIC-ENDOTHELIUM Mouse	63/1446	0.0152633	0.0278899	0	0	1.36545	5.71074	NDUFA11;RPL31;TCF25;GDI2;CELF5;UBE2L6;YBX1;ACTG1;TUBA1B;HEY1;ADAMTS1;KIF5B;CFL1;TSPO;RAC3;AMH;APC2;ARG2;SERPINF1;IFNGR2;GTF3A;PAX3;FOS;ARID1B;GAP43;MRPL51;TRAF4;MTHFD2;CCDC90B;PFN2;NUFIP2;CEBPD;GSTP1;NTM;PRKX;PPM1G;PNMA1;UBB;KIF3A;TRA2B;NNAT;MAN1C1;HES1;CCT5;SEC11C;NPDC1;SYT4;RBM39;MARCKSL1;MTX2;ECEL1;UPF3A;TTC9B;GNG11;SCRT1;KTN1;RAB10;RPS26;COL1A2;SON;MGP;PIN1;TNRC6B	Chronic
ChEA_2022	RELA 24523406 ChIP-Seq FIBROSARCOMA Human	50/1104	0.0153867	0.0280471	0	0	1.41726	5.916	ENO2;CSAD;NR3C1;AKAP13;LGALS1;CCND2;MDK;COTL1;NRCAM;AMH;JUNB;CLIC1;SUPT16H;HSP90AA1;TLE1;TPM4;HMGCS1;DUSP1;FOS;ARL4A;TRAF4;PSMA2;PFN1;CEBPD;GSTP1;GCNT1;SLC3A2;ZNF706;UBB;CALD1;CCL2;HES1;CBX5;GADD45B;GAD1;TPBG;UPF3B;DSTN;RPL23A;AP2B1;MT3;KTN1;MLLT11;NR4A2;PER1;RPS28;COL1A2;KRT18;CCNG1;VIM	Chronic
ChEA_2022	STAT6 20620947 ChIP-Seq CD4 POS T Human	19/334	0.0159806	0.0290591	0	0	1.78448	7.38128	TLE4;BCL11A;CHD7;NDUFA2;HMGA1;SLC3A2;ST18;FOXP1;CDC42;AKAP13;GNG3;BCL6;CAPZB;CALD1;CHN1;MAN1C1;NRCAM;HES1;TNRC6B	Chronic
ChEA_2022	CTCF 21964334 ChIP-Seq BJAB-B Human	70/1638	0.01621	0.0293742	0	0	1.34004	5.52381	NRP2;BTG1;CELF2;UBE2L6;COX6A1;NR3C1;RPL6;PPP1CB;SOX2;TUBA1B;MAP1LC3B;HEY1;CAPZB;RPL36;RAC3;RPS10;LMO1;CCT2;ARG2;TPI1;TLE1;IGFBP5;DUSP1;TPM3;VBP1;GTF3A;CIRBP;PRPF4B;CACYBP;MIF;RGMB;NPC2;PPA1;HNRNPH1;DDAH2;DDIT4;TMEM106C;SNRPE;CHRNA3;GSTP1;INSIG1;RGS16;NTM;DDX1;RTF1;EFNA5;ZFP36L2;PPM1G;CALD1;PLXNA2;MAN1C1;CKB;CYC1;MCL1;NPDC1;FDPS;MARCKSL1;ZNF580;GADD45B;BCL11A;PLK2;IDH1;HMGA1;UPF3A;DHRS3;MLLT11;COL…	Chronic
ChEA_2022	RARB 24833708 ChIP-Seq LIVER Mouse	62/1424	0.0162321	0.0293742	0	0	1.36382	5.61998	MTCH1;NRP2;PGAP1;BTG1;EIF4A3;GDI2;HP1BP3;SRP14;PHB2;COX7C;TUBA1B;HEY1;YWHAQ;RPL36;AMH;APC2;SUPT16H;RBX1;TUBB2B;CARHSP1;MRPL51;TRAF4;TERF2IP;INA;DYNC1I2;IDI1;CEBPD;TIMM13;KLC1;CST3;LDHB;NEUROD2;PNMA1;CALD1;TRA2B;METTL5;HES1;NPDC1;RBM39;PRELID1;MARCKSL1;AKIRIN1;GADD45B;UPF3A;TTC9B;TBCB;WDR13;ZFHX4;SCRT1;DLK1;RAB10;RPS26;SQLE;RPS28;FABP5;ARPC2;BCL6;NFIB;GNB2;PIN1;GRB2;FGFR2	Chronic
ChEA_2022	PCGF2 27294783 Chip-Seq ESCs Mouse	21/385	0.0179574	0.0324182	0	0	1.70773	6.86465	EIF5B;SNED1;NRP2;PGAP1;IGFBP5;RPL31;XRCC5;KCNJ13;IDH1;PAX3;ST18;RPL7;GULP1;HSPD1;COL3A1;RPL37A;SPATS2L;KIF1A;NCKAP5;PAM;SCG2	Chronic
ChEA_2022	HIF1A 21447827 ChIP-Seq MCF-7 Human	15/248	0.0185349	0.0333806	0	0	1.90098	7.58131	MTCH2;TLE1;GADD45B;MIF;FOS;ARID1B;AKAP12;PPP1CB;NR4A2;GJA1;LDHA;MAP1LC3B;HEY1;DDIT4;GAPDH	Chronic
ChEA_2022	FOXO1 32281255 ChIP-Seq Chondrocytes Human Osteoarthritis	27/531	0.0186449	0.0334983	0	0	1.58892	6.32737	IDI1;BTG1;YTHDC1;GSTP1;SLC7A11;GJA1;BAG1;CCL2;JUNB;FDFT1;CDKN2D;HSP90AA1;TSC22D3;TUBB;FOS;WIPI2;DHRS3;GULP1;PER1;BCL6;TCP1;AKAP9;ID3;EBPL;TCF4;YPEL3;FTL	Chronic
ChEA_2022	LDB1 21186366 ChIP-Seq BM-HSCs Mouse	62/1435	0.0187562	0.0336179	0	0	1.35206	5.37612	CMAS;STMN2;ILK;SLC7A11;PHB2;SAT1;AQP1;GJA1;KIF5C;TMSB4X;CFL1;COTL1;NEFL;PLS3;RPL38;KIF1A;KPNA2;CCT2;SUPT16H;TSPYL1;LMO3;CIRBP;TUBB2B;PSMA3;TUBB2A;MTHFD2;AKAP9;SPARCL1;SNRNP27;RTN1;DCTN2;PDE1A;NTM;GCNT1;ANKRD12;TIMM13;PRKX;MLLT3;RTN4;PPM1G;PTPRZ1;KIF3A;TRA2B;PSAP;CCT8;NPDC1;BCL11A;NDUFA2;DSTN;NSG1;MEIS2;RPS26;NR4A2;SQLE;PER1;COL3A1;ARPC2;GNB2;MGP;EIF3H;VIM;RBMX	Chronic
ChEA_2022	FLI1 27457419 Chip-Seq LIVER Mouse	17/294	0.0189798	0.0339377	0	0	1.81366	7.19002	EIF5B;NRP2;PGAP1;IGFBP5;RPL31;XRCC5;IDH1;PAX3;ST18;RPL7;GULP1;HSPD1;COL3A1;ARPC2;RPL37A;SPATS2L;SCG2	Chronic
ChEA_2022	OCT4 18555785 Chip-Seq ESCs Mouse	64/1492	0.019604	0.0349706	0	0	1.34229	5.27791	SNED1;NRP2;PGAP1;WNT2B;RPL31;SRP14;RPL7;HEY1;KIF5C;KIF1A;NCKAP5;HES6;EIF5B;IGFBP5;UBE2E3;PAX3;PAX6;CACYBP;OLFM1;RCN1;DOK5;RPL37A;NDUFS2;SNRPE;PFDN2;SCG2;ATF3;ARL8A;PFN2;DYNC1I2;MGST3;RGS16;RTF1;HSPD1;NEUROD1;PSMB7;NHLH1;CHN1;NNAT;PLXNA2;TSPAN5;RBM39;DUT;XRCC5;MTX2;KCNJ13;GAD1;IDH1;ECEL1;DSTN;ARPC5;EIF2S2;MEIS2;ST18;GULP1;NR4A2;COL3A1;RPS27;ARPC2;EIF3J;SPATS2L;VIM;PAM;LHX9	Chronic
ChEA_2022	PU.1 20513432 ChIP-Seq Bcells Mouse	65/1520	0.0198903	0.0353972	0	0	1.33819	5.24237	PGAP1;GDI2;CLTB;CELF5;COX6A1;NR3C1;ACTB;RPL7;RPS15;TUBA1B;NUDCD3;TUBA1A;C1QBP;KIF5B;STMN1;SUMO2;BSG;RPL36;NEFL;SUN2;ATP6V1G2;USP5;RPL23;CIRBP;CACYBP;ACYP1;RBX1;OLFM1;TUBB2A;TMEM106C;SNRNP27;SNRPE;PFDN2;PFN1;IDI1;NUFIP2;GCNT1;RTN4;PSMB6;UBB;NHLH1;BAG1;PSAP;EIF4EBP1;HES1;CKB;CYC1;CCT4;CD164;AKIRIN1;CBX5;MDH1;GADD45B;BCL11A;ECEL1;PBX3;DSTN;NSG1;AP2B1;COL1A1;PER1;SON;ID2;EIF3H;SNTB1	Chronic
ChEA_2022	GF1B 26923725 Chip-Seq HPCs Mouse	56/1284	0.0210931	0.037449	0	0	1.36281	5.25882	NRP2;RPL31;CHD7;STMN4;CSAD;RPL6;PPP1CB;GJA1;CCND2;PEG10;ENC1;RAC3;RPL38;SH3BGRL3;SOX4;YWHAH;TLE4;IFNGR2;GTF3A;PAX3;FOS;YWHAZ;ARID1B;ARL4A;GAP43;MTHFD2;DOK5;DDIT4;DCX;ATF3;CCDC90B;PFN2;ODC1;KLC1;EFNA5;PSMB7;EBP;TTR;PNMA1;HES1;GADD45A;MTX2;PLK2;TPBG;RPL35A;ZFHX4;KTN1;GULP1;NFIA;RPS29;MAB21L1;ID3;CTNNB1;GRB2;VIM;RPS24	Chronic
ChEA_2022	CEBPB 26923725 Chip-Seq MESODERM Mouse	38/814	0.0212549	0.0376473	0	0	1.45667	5.60989	CNTNAP2;WNT2B;NRXN1;GCNT1;CDH8;TMEM47;AKAP12;SYNPR;ARHGAP21;YWHAQ;CAMK2N1;BAG1;NRCAM;PAK3;MCL1;YWHAH;TLE4;MARCKSL1;RPL21;DUSP1;GADD45A;MTX2;APLP2;TPBG;GTF3A;EIF2S2;MEIS2;ARL4A;GAP43;BCL6;DOK5;ID2;RBP1;HNRNPD;TCF4;TNRC6A;RPS24;CCDC90B	Chronic
ChEA_2022	SUZ12 20075857 ChIP-Seq MESCs Mouse	140/3611	0.0215607	0.038099	0	0	1.22602	4.7041	PGAP1;MYT1L;ENO2;NR3C1;CDH8;RPL7;EFEMP1;CCND2;KIF5C;DPYSL2;PEG10;KIF21A;NRCAM;HMGN3;SOX4;LMO1;HES6;IGFBP5;HPCAL1;EBF1;KRT8;SOX11;FOXP2;OLFM1;CLDN5;DOK5;RBP1;HOXB2;LY6H;OPTN;ATF3;ARL8A;PFN2;GRIA2;KHDRBS1;CHRNA3;RTN1;NTM;CRABP1;ANKRD12;TMEM59L;LIN7A;EFNA5;ZFP36L2;NEUROD1;NEUROD2;NEUROD6;NHLH1;PLXNA2;NDN;TSPAN5;OTX2;TAC1;BCL11A;PLK2;NR2F1;PBX3;NR2F2;NSG1;GNG11;ZFHX4;SCRT1;GFAP;GULP1;BCL6;ID2;SPATS2L…	Chronic
ChEA_2022	TCF3/E2A 22897851 ChIP-Seq JUKARTE6-1 Human	64/1501	0.021939	0.0385723	0	0	1.33321	5.09219	PGAP1;BTG1;NDUFA11;WDR1;CELF2;CHD7;CELF4;NR3C1;CDH8;TUBA1A;CALB1;HEY1;STMN1;ENC1;KIF1A;TLE4;TLE1;UBE2E3;LMO3;HPCAL1;GTF3A;YWHAZ;FOXP1;RCN1;GAP43;HNRNPH1;FEZ1;FKBP4;ERGIC2;GRIA2;KHDRBS1;CEBPD;SDC2;NTM;CDC42;NEUROD2;PTPRZ1;ZNF706;MAP2;SPOCK1;NDN;CCL2;TSPAN5;OTX2;METTL7A;ZC3H13;TRPM3;PCDH9;GADD45B;ARPP21;BCL11A;SVIP;COL1A2;NFIA;FABP5;RPS29;UBE2S;HNRNPD;CTNNB1;GRB2;TCF4;CALM1;RPS24;SNTB1	Chronic
ChEA_2022	PPAR 26484153 Chip-Seq NCI-H1993 Human	43/945	0.0219553	0.0385723	0	0	1.41984	5.42199	NRP2;SEMA3C;RPL31;MGST3;FHL1;EFNA5;NR3C1;FSTL1;ZFP36L2;PPP1CB;PPP3CA;UCHL1;HEY1;ZNF706;BASP1;RPS3;PLXNA2;COTL1;SPOCK1;PLS3;NRCAM;TLE1;GADD45B;HSPA5;GADD45A;PLK2;IFNGR2;UBE2E3;KRT8;NR2F2;ACSL3;ARID1B;ARL4A;TRAF4;BCL6;NFIB;PPP2R2B;CCNG1;DDIT4;AAK1;RPL26;BRWD1;SNTB1	Chronic
ChEA_2022	PGR 26153859 ChIP-Seq MCF-7 Human BreastCancer	38/816	0.0219826	0.0385723	0	0	1.45277	5.54596	MTCH2;SMARCD3;TOMM40;ARL6IP1;RPL12;RGS16;SLC3A2;TXN;ACTB;PSMD7;RPS15A;CALB1;YWHAQ;PSMB3;RPL38;CYC1;KPNA2;RPS11;MEST;MCL1;CCT2;FDPS;RBM39;SUPT16H;TPM3;KRT8;TPD52L1;YWHAZ;RAB11A;NME1;MLLT11;RPS26;RPS27;GSTA4;HNRNPH1;CALM1;RPS21;CCDC90B	Chronic
ChEA_2022	ESR1 22446102 ChIP-Seq UTERUS Mouse	52/1183	0.0226019	0.0395665	0	0	1.3723	5.20064	SNED1;BTG1;CCNI;MYT1L;ETFB;SLC7A11;NR3C1;ACTB;MRPL33;AKAP13;PSMD7;KIF5C;KPNA2;HMGN3;TSPYL1;KRT8;PTOV1;SOX11;FOS;ARID1B;FOXP1;NME1;RHOB;RCN1;SLC7A8;NDUFS2;SMARCD3;SEMA3C;CRMP1;KLC1;APCDD1;FSTL1;RTN4;UBB;CALD1;CNR1;SH3BP5;RPS3;SPOCK1;HES1;METTL7A;GADD45A;EIF2S2;GULP1;COL3A1;BCL6;ID2;AAK1;ID3;TCF4;KRAS;RPS23	Chronic
ChEA_2022	FOXP3 21729870 ChIP-Seq TREG Human	53/1210	0.0227636	0.0397568	0	0	1.36755	5.17288	SLC25A3;PGAP1;WNT2B;ARL6IP1;RPL34;RPLP0;PSIP1;PHB2;RPS14;AKAP13;RPL38;RPL37;MAF1;EIF5B;RPL21;RPL22;FOS;ARID1B;FOXP1;TRAF4;SNRNP27;SNRPE;RPL26;PFN1;HDAC2;NUFIP2;RPL12;MGST3;ANKRD12;TAF9;NDUFB1;SLC3A2;SRI;RPS15A;UBB;MLEC;CCT8;METTL9;CCT5;POLR2L;NDUFA9;CD164;MDH1;PCDH9;GADD45B;EIF1;RPS26;NR4A2;BCL6;GNB2;GRB2;RPS20;CDK16	Chronic
ChEA_2022	IKZF1 21737484 ChIP-ChIP HCT116 Human	9/125	0.0231823	0.0403942	0	0	2.28386	8.59729	MTCH1;CALD1;NHLH1;TUBB;RBP1;RPL35A;ENO2;MEIS2;RAB11A	Chronic
ChEA_2022	SREBP1 19666523 ChIP-Seq LIVER Mouse	28/567	0.0235878	0.0409903	0	0	1.54033	5.77167	DYNC1I2;RTN1;MRPS35;INSIG1;RGS16;TIMM13;SLC3A2;RTN4;RPS15;ZFP36;HEY1;RPL36;PLS3;CCT8;KPNA2;TSPYL1;MDH1;USP5;GADD45A;RPL22;STX7;PRPF4B;RPS28;BCL6;PPA1;ATF3;LHX9;CCDC90B	Chronic
ChEA_2022	TDRD3 21172665 ChIP-Seq MCF-7 Human	25/493	0.0236336	0.0409903	0	0	1.58244	5.92637	DYNC1I2;NDUFA12;ARPC1A;RPLP0;TIMM13;ZFP36L2;PPP1CB;PSMD7;PSMB3;CALD1;PLXNA2;BAALC;OST4;TTC9B;WIPI2;RBX1;NR4A2;SLC7A8;RPS29;AKAP9;EIF3H;SPATS2L;FKBP4;CALM1;BRWD1	Chronic
ChEA_2022	SOX9 25088423 ChIP-ChIP EMBRYONIC GONADS Mouse	68/1619	0.0247299	0.0427055	0	0	1.31284	4.85719	CNTNAP2;SPARC;WNT2B;PODXL2;TCF25;GDI2;ELAVL4;UBE2L6;SRP14;ACTB;UBL5;CCND2;MDK;AP1S2;PLS3;SH3BGRL3;NEFM;RPS11;CTSD;EIF5B;SUPT16H;ATP6V1G2;IGFBP5;TSC22D3;CIRBP;PAX6;FOXP2;RBX1;OLFM1;TUBB2A;RBP1;TMEM106C;TERF2IP;HOXB2;PFN1;CRYAB;ERGIC2;SLBP;IDI1;ODC1;TAF9;TIMM13;ATP1A3;ZFP36L2;CST3;PNMA1;UBB;PAK3;SERF2;SEC11C;RUNX1T1;CHGA;CBX5;HSPA5;TPBG;ECEL1;HMGA1;TBCB;NR2F2;ARPC5;CCT6A;COL1A2;KRT18;ID2;ID1;PDCD2;…	Chronic
ChEA_2022	CEBPB 20513432 ChIP-Seq MACROPHAGES Mouse	63/1484	0.0247841	0.0427055	0	0	1.32613	4.90342	SLC25A3;WNT2B;NDUFA11;RPL31;TCF25;EIF4A3;GDI2;CHD7;YBX1;CSAD;NR3C1;RPL6;MRPL33;TUBA1A;C1QBP;TSPO;JUNB;ATRX;FOXP1;TUBB2A;PPA1;TMEM106C;SNRNP27;GAPDH;CCDC90B;DYNC1I2;IDI1;INSIG1;GCNT1;TIMM13;UQCR10;RTN4;CDC42;GNG3;UBB;PSAP;PLXNA2;OTX2;ZC3H13;CCT4;RBM39;AKIRIN1;CBX5;GADD45B;XRCC5;BCL11A;GADD45A;PLK2;AP2B1;GNG11;DHRS3;COL1A1;PER1;SON;SYT11;FABP7;ID2;VIM;PAM;LHX9;RPS24;SNTB1;TNRC6B	Chronic
ChEA_2022	SMAD4 21799915 ChIP-Seq A2780 Human	88/2167	0.0247931	0.0427055	0	0	1.27272	4.70548	CNTNAP2;NRP2;MYT1L;FHL1;CHD7;STMN2;ELAVL4;STMN4;CDH8;PPP1CB;DMBX1;SYNPR;PPP3CA;PCM1;EFEMP1;CALB1;HEY1;KIF5C;KIF5B;BAALC;KIF21A;NRCAM;ZNF385D;NCKAP5;TSPYL1;RPL21;DUSP1;LMO3;EBF1;PAX3;PAX6;ATP1B3;FOS;ARID1B;FOXP2;FOXP1;RHOB;GAP43;MAP1B;SNRPE;SCG2;PFN2;GRIA2;NUFIP2;YTHDC1;PDE1A;MGST3;NRXN1;LIN7A;PRKX;PTN;MLLT3;FSTL1;NEUROD1;LDHB;ARHGAP21;TCEAL4;PTPRZ1;ZNF706;CHN1;PLXNA2;PAK3;TRPM3;RBM39;MDH1;BCL11A;…	Chronic
ChEA_2022	LMO2 26923725 Chip-Seq HEMANGIOBLAST Mouse	60/1404	0.0250056	0.042973	0	0	1.33439	4.92211	NRP2;RPL31;SAT2;SLC7A11;RPS14;PPP3CA;HEY1;BASP1;PEG10;RPL38;NEFM;HMGN3;TMSB10;NCKAP5;SOX4;TLE4;HSP90AA1;IFNGR2;GTF3A;EBF1;SOX11;FOS;ARID1B;RHOB;OLFM1;SLC7A8;SYF2;DOK5;DDIT4;CCDC90B;RTN1;NTM;NRXN1;GCNT1;ODC1;EFNA5;FSTL1;ZFP36L2;PSMB7;HES1;PAK3;RUNX1T1;CD164;MTX2;ECEL1;NR2F2;NSG1;GULP1;RAB10;SQLE;NFIA;BCL6;NFIB;PSAT1;RPS29;MAB21L1;TNRC6A;RPS24;YPEL3;TNRC6B	Chronic
ChEA_2022	TP63 17297297 ChIP-ChIP HaCaT Human	4/34	0.0251231	0.0430763	0	0	3.91246	14.4134	SMARCD3;SERPINF1;DDIT4;HES1	Chronic
ChEA_2022	SMRT 27268052 Chip-Seq Bcells Human	68/1621	0.0253136	0.0432645	0	0	1.31101	4.8198	SNED1;PGAP1;CMAS;CELF2;ZFAND5;HP1BP3;NR3C1;PPP3CA;NUDCD3;TUBA1A;CALB1;BASP1;KIF5C;TMSB4X;PLS3;BAALC;NRCAM;YWHAH;SUN2;HSP90AA1;HPCAL1;EBF1;FOS;WIPI2;SSTR2;YWHAZ;ARID1B;FOXP1;RHOB;CARHSP1;GAP43;PPA1;TMEM106C;SNRPE;SCG2;CCDC90B;RAB1A;KHDRBS1;IDI1;INSIG1;PDE1A;UQCR11;MLLT3;EFNA5;NEUROD2;ZNF706;CALD1;CNR1;PSAP;EIF4EBP1;TSPAN5;SYT4;CENPV;AKIRIN1;GADD45B;ARPP21;KCNJ13;GAD1;RAB11A;FABP5;SYT11;ID2;EBPL;GR…	Chronic
ChEA_2022	MYCN 27167114 Chip-Seq NEUROBLASTOMA Human	67/1594	0.0253481	0.0432645	0	0	1.31343	4.82693	IFITM3;RPL5;RNF11;CELF2;YBX1;ACTG1;NUDCD3;CALB1;DPYSL2;KIF5B;STMN1;BSG;COTL1;RAC3;NEFM;AMH;NCKAP5;RPS10;CAP1;HES6;RPL21;USP5;RPL23;APLP2;CIRBP;PAX6;PRPF4B;CACYBP;FOS;MIF;RBX1;MLF2;CLDN5;RCN1;SYF2;MAP1B;TAGLN3;FKBP4;PFN1;GAPDH;KHDRBS1;IDI1;CHRNA3;NUFIP2;TMEM59L;LIN7A;EFNA5;CST3;RPS15A;MAN1C1;HES1;VAT1;MARCKSL1;DUT;AKIRIN1;CBX5;ZNF580;GADD45A;ECEL1;ARPC5;DLK1;NFIA;ARPC2;MAB21L1;ID3;RPS21;RPS24	Chronic
ChEA_2022	SMAD3 21741376 ChIP-Seq EPCs Human	55/1272	0.0256077	0.0436086	0	0	1.34917	4.94451	NRP2;PGAP1;CELF4;NR3C1;COX7C;DMBX1;BASP1;DPYSL2;ENC1;SH3BGRL3;SOX4;TLE4;TLE1;SOX11;PAX6;ATP1B3;RGMB;YWHAZ;ARID1B;FOXP2;PSMA3;ARL4A;DOK5;MXRA5;ATF3;PFN2;RGS16;NTM;NRXN1;EFNA5;TCEAL4;PNMA1;CNR1;SH3BP5;SPOCK1;CCL2;OTX2;RUNX1T1;SYT4;RBM39;DUT;CBX5;PCDH9;ARPP21;MTX2;PLK2;NR2F2;KLHL4;NR4A2;COL3A1;CCNG1;CTNNB1;TCF4;KRAS;FGFR2	Chronic
ChEA_2022	NR3C1 34362910 ChIP-Seq WistarRat Hippocampus	31/647	0.0258578	0.0439349	0	0	1.49315	5.45768	GRIA2;ANAPC16;FAM107A;SLC3A2;HIF3A;RTF1;SLC7A11;RPS14;PPP3CA;ZFP36;MT2A;MAP1LC3B;CAPZB;ENC1;PLXNA2;SH3BP5;COTL1;MAN1C1;MAP4;NCKAP5;TRPM3;DUSP1;PER1;CFDP1;NFIA;NFIB;MAP1B;CCNG1;TTC3;TCF4;CRYAB	Chronic
ChEA_2022	BRD4 27068464 Chip-Seq AML-cells Mouse	67/1597	0.0262528	0.0445053	0	0	1.31063	4.77069	NRP2;HP1BP3;PSIP1;RPL7;MRPL33;ACTG1;PSMD8;RPS15;TUBA1B;HEY1;C1QBP;SUMO2;BSG;TSPO;RPL38;JUNB;SOX4;HES6;SUN2;ARG2;TSPYL1;TPM4;RPL23;HPCAL1;CIRBP;PRPF4B;CACYBP;FOS;MIF;YWHAZ;RHOB;DDAH2;NDUFS2;ATF3;ARL8A;KHDRBS1;DYNC1I2;NUFIP2;CEBPD;MGST3;GCNT1;UQCR11;RTN4;HSPD1;GNG3;UBB;HES1;SEC11C;VAT1;MARCKSL1;DUT;MDH1;GADD45B;XRCC5;PBX3;ARPC5;NR4A2;PER1;ARPC2;UQCRQ;RPL27A;ID2;TCF4;CALM1;RPS24;TNRC6B;METAP2	Chronic
ChEA_2022	NFE2L2 22581777 ChIP-Seq LYMPHOBLASTOID Human	22/425	0.0265087	0.0448379	0	0	1.61511	5.86332	TLE4;LMO1;RNF11;SPARC;DUSP1;CELF2;ZFAND5;RPS3A;NR2F2;NR3C1;ARID1B;YWHAZ;RAB33A;MT2A;GSTA4;TMSB4X;AAK1;SH3BP5;PFN1;GAPDH;METTL9;CCDC90B	Chronic
ChEA_2022	CTCF 18555785 Chip-Seq ESCs Mouse	63/1492	0.0272974	0.0460682	0	0	1.31811	4.74648	SNED1;NRP2;PGAP1;WNT2B;RPL31;YWHAB;CELF2;SRP14;RPL7;SOX2;KIF5C;KIF1A;SEC62;NCKAP5;EIF5B;IGFBP5;PAX3;PAX6;CACYBP;OLFM1;RCN1;DOK5;RPL37A;NDUFS2;SNRPE;PFDN2;SCG2;OPTN;ATF3;ARL8A;DYNC1I2;MGST3;RGS16;RTF1;HSPD1;NEUROD1;CST3;PSMB7;ARHGAP21;NHLH1;NNAT;PLXNA2;MAN1C1;RBM39;DUT;XRCC5;KCNJ13;GAD1;IDH1;ECEL1;DSTN;ARPC5;MEIS2;ST18;GULP1;COL3A1;FABP5;ARPC2;EIF3J;ID1;SPATS2L;PAM;LHX9	Chronic
ChEA_2022	TP53 22573176 ChIP-Seq HFKS Human	46/1039	0.0276682	0.0465893	0	0	1.37958	4.94919	GPM6A;DYNC1I2;BTG1;SMARCD3;RTN1;ANAPC16;RPL12;CELF2;ANKRD12;TMEM59L;NDUFB1;CRMP1;SLC3A2;YBX1;NR3C1;HSPD1;PSMB7;CCND2;MDK;PRDX1;NEFL;METTL7A;MAP4;ZNF385D;SEC11C;RUNX1T1;YWHAH;TLE1;RPL21;UBE2E3;GTF3A;EBF1;TBCB;COL1A1;NR4A2;SQLE;PER1;RCN1;RPS27;AKAP9;DDIT4;CTNNB1;VIM;CALM1;SRSF8;SPG21	Chronic
ChEA_2022	GATA1 19941826 ChIP-Seq K562 Human	31/654	0.0293561	0.0492201	0	0	1.47582	5.20708	IFITM3;ARL6IP1;INSIG1;SLC7A11;COX7C;ACTB;RTN4;ZFP36L2;AQP1;TUBA1B;YWHAQ;PSAP;BSG;SH3BP5;HES1;JUNB;CAP1;FDPS;HMGCS1;GADD45A;NR2F2;FOS;EIF2S2;COL1A1;SLC7A8;TRAF4;SYF2;MAP1B;DDIT4;SAE1;TNRC6B	Chronic
ChEA_2022	CEBPA 23403033 ChIP-Seq LIVER Mouse	23/454	0.0293616	0.0492201	0	0	1.57896	5.57069	SLBP;RBM39;RPL41;CBX5;GADD45B;DDX24;XRCC5;SERPINF1;PRKX;ETFB;UQCR10;ACAT2;PER1;TMEM256;BCL6;PSAT1;HNRNPH1;COTL1;RBMX;ATF3;RPS24;SNTB1;CCT4	Chronic
ChEA_2022	FLI1 26923725 Chip-Seq MACROPHAGESS Mouse	62/1473	0.0300384	0.0502424	0	0	1.31287	4.60197	MTCH1;WNT2B;TCF25;RPLP0;GDI2;CELF5;PPP3CA;TUBA1B;KIF5B;CFL1;SUMO2;RAC3;SH3BGRL3;YWHAH;APC2;CCT3;LMO1;DUSP1;HPCAL1;WIPI2;ARID1B;FOXP1;RHOB;SLC7A8;SYF2;HNRNPH1;SNRNP27;INA;CCDC90B;PFN2;NUFIP2;CEBPD;MGST3;DDX1;KLC1;TMEM165;PPM1G;HSPD1;PSMB7;PNMA1;BAG1;NNAT;ROMO1;CCT8;NPDC1;SYT4;RBM39;MARCKSL1;TBCB;NSG1;GNG11;SCRT1;DLK1;RAB10;RPS28;ARPC2;MGP;HNRNPD;PIN1;KRAS;RPS21;TNRC6B	Chronic
ChEA_2022	JUN 21703547 ChIP-Seq K562 Human	52/1206	0.0307699	0.0513515	0	0	1.34325	4.67615	CNTNAP2;RNF11;PGAP1;MYT1L;STMN2;ELAVL4;AQP1;AKAP13;MAP1LC3B;HEY1;ADAMTS1;BASP1;KIF21A;HSP90AA1;HPCAL1;PRPF4B;RPS3A;CLDN5;TUBB2B;TUBB2A;PSMA2;MAP1B;TERF2IP;ERGIC2;OPTN;RAB1A;IDI1;CEBPD;MRPS35;GSTP1;NRXN1;ODC1;ATP1A3;APCDD1;EFNA5;NEUROD2;NEUROD6;CCL2;SYT4;PCDH9;MTX2;PLK2;ZFHX4;NR4A2;BCL6;GSTA4;PPP2R2B;ID2;TOMM7;TCF4;RBMX;METAP2	Chronic
[truncated: 645 more rows]
